# Supplementary material for: Gender differences in diet-induced steatotic disease in Cyp2b-null mice
Source: PLoS One. 2020 Mar 10;15(3):e0229896. doi: 10.1371/journal.pone.0229896 (PMC7064244; doi:10.1371/journal.pone.0229896)
Supplement: S1 File — Up- and down-regulated differentially expressed genes from raw read counts were determined by multiple comparisions in EdgeR for all treatment groups (p < 0.05, FDR < 0.1). (XLSX) [file pone.0229896.s008.xlsx]

## Sheet: Females
Gene Name	logFC CDAHFD-fed WT vs. ND-fed WT	logFC CDAHFD-fed Cyp2b-null vs CDAHFD-fed WT	logFC CDAHFD-fed Cyp2b-null vs ND-fed WT	logFC CDAHFD-fed Cyp2b-null vs ND-fed Cyp2b-null	logFC CDAHFD-fed WT vs ND-fed Cyp2b-null	logFC ND-fed Cyp2b-null vs ND-fed WT	logCPM	LR	PValue	FDR	Gene ID	Full Gene Name	Panther Family/Subfamily	Panther Protein Class
Spock2	-3.28436	2.46254	-0.821821	-0.619349	-3.08189	-0.202472	0.779059	13.1478	0.00432771	0.0151555	MOUSE|MGI=MGI=1891351|UniProtKB=Q9ER58	Testican-2;Spock2;ortholog	TESTICAN-2 (PTHR13866:SF18)	protease inhibitor(PC00191)	Mus musculus
Rgr	-4.02728	1.94936	-2.07792	-1.54615	-3.49551	-0.531769	0.0434772	20.5498	0.000130553	0.000694386	MOUSE|MGI=MGI=1929473|UniProtKB=Q9Z2B3	RPE-retinal G protein-coupled receptor;Rgr;ortholog	RPE-RETINAL G PROTEIN-COUPLED RECEPTOR (PTHR24240:SF90)	G-protein coupled receptor(PC00021)	Mus musculus
Xcr1	-0.263704	1.89095	1.62725	1.83691	-0.0540453	-0.209658	0.424592	13.7359	0.00328752	0.0119785	MOUSE|MGI=MGI=1346338|UniProtKB=Q9R0M1	Chemokine XC receptor 1;Xcr1;ortholog	CHEMOKINE XC RECEPTOR 1 (PTHR10489:SF730)		Mus musculus
Gm34777	-2.9697	1.87491	-1.09479	-0.439084	-2.314	-0.655706	0.688287	21.9008	6.84055e-05	0.000388847
Cldn6	-0.206552	1.8271	1.62054	2.51702	0.689921	-0.896473	-0.129565	12.3533	0.00626574	0.0208289	MOUSE|MGI=MGI=1859284|UniProtKB=Q9Z262	Claudin-6;Cldn6;ortholog	CLAUDIN-6 (PTHR12002:SF41)	tight junction(PC00214)	Mus musculus
Sult3a2	-6.82495	1.7144	-5.11054	-3.79055	-5.50495	-1.31999	0.451141	42.4918	3.15498e-09	3.795e-08	MOUSE|MGI=MGI=3645972|UniProtKB=G5E904	Sulfotransferase;Sult3a2;ortholog	AMINE SULFOTRANSFERASE-RELATED (PTHR11783:SF43)		Mus musculus
Zfp940	-2.3272	1.71294	-0.61426	-0.373536	-2.08648	-0.240724	0.210949	10.7142	0.0133763	0.0399861	MOUSE|MGI=MGI=2446235|UniProtKB=Q8R2Q3	Zinc finger protein 940;Zfp940;ortholog	ZINC FINGER PROTEIN 940 (PTHR24377:SF436)		Mus musculus
Gm4899	-1.99802	1.70125	-0.296766	-0.41065	-2.1119	0.113884	0.622939	11.8748	0.00782458	0.025224
Art2b	-2.75811	1.69918	-1.05892	-0.806918	-2.5061	-0.252005	0.585203	16.587	0.000859294	0.00371935	MOUSE|MGI=MGI=107545|UniProtKB=O35975	T-cell ecto-ADP-ribosyltransferase 2;Art2b;ortholog	T-CELL ECTO-ADP-RIBOSYLTRANSFERASE 1-RELATED (PTHR10339:SF24)		Mus musculus
Hcn2	0.309064	1.65435	1.96341	1.81695	0.162607	0.146457	0.299576	15.6857	0.00131525	0.00541413	MOUSE|MGI=MGI=1298210|UniProtKB=O88703	Potassium/sodium hyperpolarization-activated cyclic nucleotide-gated channel 2;Hcn2;ortholog	POTASSIUM/SODIUM HYPERPOLARIZATION-ACTIVATED CYCLIC NUCLEOTIDE-GATED CHANNEL 2 (PTHR45689:SF11)		Mus musculus
Timd4	-4.15556	1.63011	-2.52545	-2.63134	-4.26145	0.105888	2.5285	177.34	3.30988e-38	5.00852e-36	MOUSE|MGI=MGI=2445125|UniProtKB=Q6U7R4	T-cell immunoglobulin and mucin domain-containing protein 4;Timd4;ortholog	T-CELL IMMUNOGLOBULIN AND MUCIN DOMAIN-CONTAINING PROTEIN 4 (PTHR46608:SF1)		Mus musculus
Tmprss4	3.18821	1.592	4.78021	3.35764	1.76564	1.42256	1.37793	39.9938	1.06873e-08	1.1997e-07	MOUSE|MGI=MGI=2384877|UniProtKB=Q8VCA5	Transmembrane protease serine 4;Tmprss4;ortholog	TRANSMEMBRANE PROTEASE SERINE 4 (PTHR24253:SF31)	serine protease(PC00203)	Mus musculus
Cd8b1	2.4558	1.55339	4.00919	2.12725	0.57386	1.88194	-0.0254384	27.5305	4.55689e-06	3.30719e-05	MOUSE|MGI=MGI=88347|UniProtKB=P10300	T-cell surface glycoprotein CD8 beta chain;Cd8b;ortholog	T-CELL SURFACE GLYCOPROTEIN CD8 BETA CHAIN-RELATED (PTHR11292:SF7)		Mus musculus
1500011B03Rik	0.280053	1.53885	1.8189	1.04643	-0.492412	0.772465	0.569699	10.1297	0.0174955	0.049876	MOUSE|MGI=MGI=1913486|UniProtKB=Q3TTH7	RIKEN cDNA 1500011B03 gene;1500011B03Rik;ortholog	RIKEN CDNA 1500011B03 GENE-RELATED (PTHR37874:SF1)		Mus musculus
Pira6	3.83694	1.51283	5.34978	1.52004	0.00720769	3.82974	-0.240042	15.173	0.00167459	0.00666665
Gm36579	1.22225	1.51239	2.73464	1.44493	-0.0674665	1.28971	0.825241	22.5149	5.09648e-05	0.000299146
Zfp850	1.81269	1.47124	3.28392	4.04064	2.5694	-0.756711	-0.107498	19.0443	0.000267687	0.00132634	MOUSE|MGI=MGI=3036281|UniProtKB=J3QPC5	Zinc finger protein 850;Zfp850;ortholog	ZINC FINGER PROTEIN 780A (PTHR24377:SF287)		Mus musculus
Cxcl13	-5.44606	1.47078	-3.97528	-3.08164	-4.55242	-0.893642	1.36664	82.6355	8.34853e-18	2.70514e-16	MOUSE|MGI=MGI=1888499|UniProtKB=O55038	C-X-C motif chemokine 13;Cxcl13;ortholog	C-X-C MOTIF CHEMOKINE 13 (PTHR10179:SF27)	chemokine(PC00074)	Mus musculus
Stac2	1.67089	1.41434	3.08524	3.61461	2.20027	-0.529379	0.148828	31.0808	8.17381e-07	6.68935e-06	MOUSE|MGI=MGI=2144518|UniProtKB=Q8R1B0	SH3 and cysteine-rich domain-containing protein 2;Stac2;ortholog	SH3 AND CYSTEINE-RICH DOMAIN-CONTAINING PROTEIN 2 (PTHR15135:SF5)		Mus musculus
Ccl3	2.63858	1.34475	3.98333	3.57196	2.22721	0.411364	0.704663	35.301	1.05229e-07	1.00653e-06	MOUSE|MGI=MGI=98260|UniProtKB=P10855	C-C motif chemokine 3;Ccl3;ortholog	C-C MOTIF CHEMOKINE 3 (PTHR12015:SF162)	chemokine(PC00074)	Mus musculus
Anxa13	0.115614	1.34343	1.45905	1.97147	0.62804	-0.512427	0.356717	12.6953	0.00534414	0.0182093	MOUSE|MGI=MGI=1917037|UniProtKB=Q99JG3	Annexin A13;Anxa13;ortholog	ANNEXIN A13 (PTHR10502:SF175)		Mus musculus
Gm5356	-0.770334	1.33688	0.566548	0.444635	-0.892248	0.121914	1.19321	11.2168	0.0106096	0.032838
Siglech	2.01521	1.32167	3.33689	2.00209	0.680416	1.33479	0.684879	33.2078	2.91146e-07	2.57187e-06	MOUSE|MGI=MGI=2443256|UniProtKB=B7ZMQ6	Sialic acid-binding Ig-like lectin H;Siglech;ortholog	SIALIC ACID-BINDING IG-LIKE LECTIN 6 (PTHR12035:SF94)	immunoglobulin receptor superfamily(PC00124);immunoglobulin superfamily cell adhesion molecule(PC00125);membrane-bound signaling molecule(PC00152);myelin protein(PC00161)	Mus musculus
Pnpla3	-5.06627	1.29669	-3.76958	-2.65527	-3.95196	-1.11431	2.06979	74.5921	4.43132e-16	1.2017e-14	MOUSE|MGI=MGI=2151796|UniProtKB=Q91WW7	Patatin-like phospholipase domain-containing protein 3;Pnpla3;ortholog	PATATIN-LIKE PHOSPHOLIPASE DOMAIN-CONTAINING PROTEIN 3 (PTHR12406:SF22)	acyltransferase(PC00042);phospholipase(PC00186)	Mus musculus
Amer2	-2.14028	1.29538	-0.844902	-1.47844	-2.77382	0.63354	0.474475	16.7064	0.000812106	0.00353951	MOUSE|MGI=MGI=1919375|UniProtKB=Q8CCJ4	APC membrane recruitment protein 2;Amer2;ortholog	APC MEMBRANE RECRUITMENT PROTEIN 2 (PTHR22237:SF1)		Mus musculus
Gm29948	-2.45203	1.29226	-1.15976	-0.277948	-1.57021	-0.881816	0.435268	20.2551	0.000150285	0.000786616
Gm35287	-3.0041	1.28722	-1.71688	-1.18306	-2.47028	-0.533818	1.24619	33.7569	2.22965e-07	2.01067e-06
Krtcap3	-1.9069	1.28564	-0.621254	0.249298	-1.03634	-0.870552	0.440213	10.4235	0.0152891	0.0446371	MOUSE|MGI=MGI=1917065|UniProtKB=Q8K177	Keratinocyte-associated protein 3;Krtcap3;ortholog	KERATINOCYTE-ASSOCIATED PROTEIN 3 (PTHR31258:SF1)		Mus musculus
Calml4	1.52427	1.27683	2.8011	2.53286	1.25603	0.268242	0.979299	56.327	3.57735e-12	6.30914e-11	MOUSE|MGI=MGI=1922850|UniProtKB=Q91WQ9	Calmodulin-like protein 4;Calml4;ortholog	CALMODULIN-LIKE PROTEIN 4 (PTHR23050:SF169)	calmodulin(PC00061)	Mus musculus
Pcolce2	-2.14627	1.2482	-0.898063	-0.943156	-2.19136	0.0450927	1.10913	25.5456	1.18724e-05	7.94221e-05	MOUSE|MGI=MGI=1923727|UniProtKB=Q8R4W6	Procollagen C-endopeptidase enhancer 2;Pcolce2;ortholog	PROCOLLAGEN C-ENDOPEPTIDASE ENHANCER 2 (PTHR45645:SF9)		Mus musculus
Gm21370	3.33442	1.23488	4.5693	3.84224	2.60736	0.727061	0.295229	43.8912	1.5917e-09	1.98236e-08	MOUSE|MGI=MGI=5434543|UniProtKB=Q3T9V6	Predicted gene, 21188;Gm21370;ortholog	ANNEXIN-2 RECEPTOR (PTHR38820:SF1)		Mus musculus
Slc4a9	-1.75558	1.23163	-0.523945	-0.69621	-1.92784	0.172265	0.714912	10.7898	0.0129185	0.0387864	MOUSE|MGI=MGI=2443384|UniProtKB=E9PUP3	Anion exchange protein;Slc4a9;ortholog	ANION EXCHANGE PROTEIN 4 (PTHR11453:SF52)	cation transporter(PC00068)	Mus musculus
LOC101055663	2.52226	1.22946	3.75172	0.646829	-0.582628	3.10489	0.0611333	11.829	0.00799238	0.0256829
Gm32733	-2.27433	1.22462	-1.0497	-1.18389	-2.40851	0.134182	0.563083	19.0842	0.00026265	0.00130266
4632428C04Rik	1.36932	1.19526	2.56458	1.6661	0.470846	0.898474	-0.0231765	11.2131	0.0106277	0.0328801
Pnldc1	1.72937	1.18952	2.91889	1.2718	0.0822819	1.64709	1.09735	25.8175	1.04145e-05	7.03537e-05	MOUSE|MGI=MGI=2685159|UniProtKB=B2RXZ1	Poly(A)-specific ribonuclease PNLDC1;Pnldc1;ortholog	POLY(A)-SPECIFIC RIBONUCLEASE PNLDC1 (PTHR15092:SF40)	mRNA polyadenylation factor(PC00146)	Mus musculus
Efcc1	-1.365	1.18386	-0.181139	0.626566	-0.55729	-0.807705	1.28961	12.5329	0.0057638	0.0193915	MOUSE|MGI=MGI=3611451|UniProtKB=Q9JJF6	EF-hand and coiled-coil domain-containing protein 1;Efcc1;ortholog	EF-HAND AND COILED-COIL DOMAIN-CONTAINING PROTEIN 1 (PTHR11595:SF25)	translation elongation factor(PC00222)	Mus musculus
Colgalt2	-2.66035	1.16932	-1.49103	-1.56749	-2.73682	0.076466	-0.139708	10.6032	0.0140768	0.0416849	MOUSE|MGI=MGI=2138232|UniProtKB=Q6NVG7	Procollagen galactosyltransferase 2;Colgalt2;ortholog	PROCOLLAGEN GALACTOSYLTRANSFERASE 2 (PTHR10730:SF8)	oxygenase(PC00177)	Mus musculus
Nfatc2	2.16416	1.16311	3.32727	2.05335	0.890239	1.27392	0.463607	23.8758	2.65162e-05	0.000165325	MOUSE|MGI=MGI=102463|UniProtKB=Q60591	Nuclear factor of activated T-cells, cytoplasmic 2;Nfatc2;ortholog	NUCLEAR FACTOR OF ACTIVATED T-CELLS, CYTOPLASMIC 2 (PTHR12533:SF4)	Rel homology transcription factor(PC00252)	Mus musculus
Gbp2b	-4.47833	1.14743	-3.3309	-2.76879	-3.91622	-0.562114	2.02005	111.6	4.96656e-24	2.77321e-22
Hist1h2bg	-0.876372	1.13272	0.256347	3.11874	1.98602	-2.86239	0.208629	16.094	0.00108476	0.00456342	MOUSE|MGI=MGI=1915274|UniProtKB=Q6ZWY9	Histone H2B type 1-C/E/G;Hist1h2bc;ortholog	HISTONE H2B TYPE 1-C/E/F/G/I (PTHR23428:SF160)	histone(PC00118)	Mus musculus
Gbp5	0.274933	1.10837	1.3833	1.3596	0.251231	0.0237023	2.03703	25.3107	1.32948e-05	8.80039e-05	MOUSE|MGI=MGI=2429943|UniProtKB=Q8CFB4	Guanylate-binding protein 5;Gbp5;ortholog	GUANYLATE-BINDING PROTEIN 5 (PTHR10751:SF40)	heterotrimeric G-protein(PC00117)	Mus musculus
Oip5	1.12275	1.08931	2.21206	2.16505	1.07574	0.047009	0.1844	14.5242	0.00227186	0.00871427	MOUSE|MGI=MGI=1917895|UniProtKB=A2AQ14	Protein Mis18-beta;Oip5;ortholog	PROTEIN MIS18-BETA (PTHR16431:SF3)		Mus musculus
Gbp11	0.975261	1.08895	2.06421	1.87553	0.786584	0.188677	3.68847	57.7022	1.81973e-12	3.34583e-11	MOUSE|MGI=MGI=3646307|UniProtKB=A9YVJ5	Guanylate binding protein 11;Gbp11;ortholog	GUANYLATE BINDING PROTEIN 11-RELATED (PTHR10751:SF98)	heterotrimeric G-protein(PC00117)	Mus musculus
Speg	1.08527	1.08252	2.16779	1.84377	0.761257	0.324013	1.3302	32.0636	5.07433e-07	4.32103e-06	MOUSE|MGI=MGI=109282|UniProtKB=Q62407	Striated muscle-specific serine/threonine-protein kinase;Speg;ortholog	STRIATED MUSCLE PREFERENTIALLY EXPRESSED PROTEIN KINASE (PTHR47633:SF3)		Mus musculus
LOC108169077	-0.0226613	1.0823	1.05963	2.93029	1.848	-1.87066	0.876789	20.3228	0.000145502	0.000763165
Pak6	1.56823	1.07244	2.64067	1.30254	0.230097	1.33814	0.11083	10.6477	0.0137914	0.0410406	MOUSE|MGI=MGI=2679420|UniProtKB=Q3ULB5	Serine/threonine-protein kinase PAK 6;Pak6;ortholog	SERINE/THREONINE-PROTEIN KINASE PAK 6 (PTHR24361:SF182)		Mus musculus
Car13	1.59336	1.05602	2.64939	2.65786	1.60184	-0.0084789	0.404498	24.6506	1.8268e-05	0.00011768	MOUSE|MGI=MGI=1931322|UniProtKB=Q9D6N1	Carbonic anhydrase 13;Ca13;ortholog	CARBONIC ANHYDRASE 13 (PTHR18952:SF81)		Mus musculus
Arhgef25	0.150603	1.05418	1.20478	1.5351	0.480919	-0.330315	1.14629	15.0054	0.00181208	0.00715129	MOUSE|MGI=MGI=1277173|UniProtKB=Q9CWR0	Rho guanine nucleotide exchange factor 25;Arhgef25;ortholog	RHO GUANINE NUCLEOTIDE EXCHANGE FACTOR 25 (PTHR22826:SF117)	signaling molecule(PC00207)	Mus musculus
Gpr132	2.51615	1.05117	3.56732	1.96932	0.918147	1.598	0.558527	18.5547	0.000337926	0.00162855	MOUSE|MGI=MGI=1890220|UniProtKB=Q9Z282	Probable G-protein coupled receptor 132;Gpr132;ortholog	G-PROTEIN COUPLED RECEPTOR 132-RELATED (PTHR24234:SF7)	G-protein coupled receptor(PC00021)	Mus musculus
Prf1	1.02334	1.04942	2.07277	-0.584683	-1.63411	2.65745	0.13561	12.4744	0.00592264	0.0198453	MOUSE|MGI=MGI=97551|UniProtKB=P10820	Perforin-1;Prf1;ortholog	PERFORIN-1 (PTHR46096:SF3)		Mus musculus
Gng7	-3.09721	1.0359	-2.06131	-0.624581	-1.66048	-1.43673	0.0505949	23.3264	3.45262e-05	0.000211177	MOUSE|MGI=MGI=95787|UniProtKB=Q61016	Guanine nucleotide-binding protein G(I)/G(S)/G(O) subunit gamma-7;Gng7;ortholog	GUANINE NUCLEOTIDE-BINDING PROTEIN G(I)/G(S)/G(O) SUBUNIT GAMMA-7 (PTHR13809:SF8)	heterotrimeric G-protein(PC00117)	Mus musculus
Gm30536	0.0621651	1.03441	1.09657	3.03857	2.00416	-1.942	0.349532	15.6685	0.00132599	0.00545093
Foxf1	-0.198856	1.02581	0.826955	0.487007	-0.538804	0.339948	1.87163	11.2293	0.0105483	0.032675	MOUSE|MGI=MGI=1347470|UniProtKB=Q61080	Forkhead box protein F1;Foxf1;ortholog	FORKHEAD BOX PROTEIN F1 (PTHR46262:SF1)		Mus musculus
2310040G24Rik	-1.367	1.01204	-0.354958	-0.177853	-1.1899	-0.177105	1.43727	10.2318	0.0166951	0.048006
Gm6135	-2.26701	1.01109	-1.25592	-0.841121	-1.85221	-0.414796	4.67304	77.4294	1.09223e-16	3.12432e-15
Lyz1	1.94323	0.982165	2.9254	2.54787	1.56571	0.377528	-0.12019	11.894	0.0077552	0.0250217	MOUSE|MGI=MGI=96902|UniProtKB=P17897	Lysozyme C-1;Lyz1;ortholog	LYSOZYME C (PTHR11407:SF28)		Mus musculus
Sgce	-0.544119	0.976569	0.432449	0.417596	-0.558973	0.0148539	2.31827	12.1492	0.00688909	0.022602	MOUSE|MGI=MGI=1329042|UniProtKB=O70258	Epsilon-sarcoglycan;Sgce;ortholog	EPSILON-SARCOGLYCAN (PTHR10132:SF17)	calcium-binding protein(PC00060)	Mus musculus
Gm42061	-1.13429	0.967224	-0.167066	0.335985	-0.631239	-0.50305	1.56599	10.6042	0.0140706	0.0416747
Epcam	0.828525	0.958288	1.78681	1.7096	0.751314	0.0772108	2.02332	36.5641	5.68976e-08	5.70938e-07	MOUSE|MGI=MGI=106653|UniProtKB=Q99JW5	Epithelial cell adhesion molecule;Epcam;ortholog	EPITHELIAL CELL ADHESION MOLECULE (PTHR14168:SF2)		Mus musculus
Ppp1r16b	-1.55437	0.956924	-0.597442	-0.424711	-1.38164	-0.17273	2.16774	29.2788	1.95678e-06	1.50687e-05	MOUSE|MGI=MGI=2151841|UniProtKB=Q8VHQ3	Protein phosphatase 1 regulatory inhibitor subunit 16B;Ppp1r16b;ortholog	PROTEIN PHOSPHATASE 1 REGULATORY INHIBITOR SUBUNIT 16B (PTHR24186:SF6)	phosphatase modulator(PC00184)	Mus musculus
Lockd	3.76467	0.929134	4.6938	4.72575	3.79662	-0.0319489	0.980629	88.7205	4.12433e-19	1.51112e-17
Gabrb3	1.91828	0.92854	2.84682	2.78258	1.85404	0.064242	2.01344	91.0833	1.28191e-19	4.97025e-18	MOUSE|MGI=MGI=95621|UniProtKB=P63080	Gamma-aminobutyric acid receptor subunit beta-3;Gabrb3;ortholog	GAMMA-AMINOBUTYRIC ACID RECEPTOR SUBUNIT BETA-3 (PTHR18945:SF571)	GABA receptor(PC00023);acetylcholine receptor(PC00037)	Mus musculus
Treh	2.57653	0.927567	3.5041	3.22935	2.30178	0.274749	0.765473	45.6065	6.87638e-10	8.95467e-09	MOUSE|MGI=MGI=1926230|UniProtKB=Q9JLT2	Trehalase;Treh;ortholog	TREHALASE (PTHR23403:SF1)		Mus musculus
Cd8a	1.85028	0.92406	2.77434	2.46726	1.5432	0.307077	0.297941	17.8372	0.000475186	0.00220107	MOUSE|MGI=MGI=88346|UniProtKB=P01731	T-cell surface glycoprotein CD8 alpha chain;Cd8a;ortholog	T-CELL SURFACE GLYCOPROTEIN CD8 ALPHA CHAIN (PTHR10441:SF2)		Mus musculus
Chrnb2	-1.59022	0.920518	-0.669703	-1.26678	-2.1873	0.597076	0.440671	11.1663	0.0108599	0.0334416	MOUSE|MGI=MGI=87891|UniProtKB=Q9ERK7	Neuronal acetylcholine receptor subunit beta-2;Chrnb2;ortholog	NEURONAL ACETYLCHOLINE RECEPTOR SUBUNIT BETA-2 (PTHR18945:SF80)	GABA receptor(PC00023);acetylcholine receptor(PC00037)	Mus musculus
Ptprt	-2.78778	0.918094	-1.86968	-1.91821	-2.8363	0.0485268	-0.038036	11.0988	0.0112036	0.0343742	MOUSE|MGI=MGI=1321152|UniProtKB=Q99M80	Receptor-type tyrosine-protein phosphatase T;Ptprt;ortholog	RECEPTOR-TYPE TYROSINE-PROTEIN PHOSPHATASE T (PTHR19134:SF208)	protein phosphatase(PC00195);receptor(PC00197)	Mus musculus
Stat4	0.829126	0.914943	1.74407	1.84424	0.9293	-0.100174	0.403906	10.6938	0.013502	0.0403062	MOUSE|MGI=MGI=103062|UniProtKB=P42228	Signal transducer and activator of transcription 4;Stat4;ortholog	SIGNAL TRANSDUCER AND ACTIVATOR OF TRANSCRIPTION 4 (PTHR11801:SF19)	nucleic acid binding(PC00171);transcription factor(PC00218)	Mus musculus
Gm34833	2.75704	0.90726	3.6643	3.37823	2.47097	0.286068	2.20113	132.968	1.23985e-28	1.01413e-26
Themis	4.45236	0.9047	5.35706	5.6813	4.7766	-0.324247	2.75007	241.914	3.66983e-52	1.02837e-49	MOUSE|MGI=MGI=2443552|UniProtKB=Q8BGW0	Protein THEMIS;Themis;ortholog	PROTEIN THEMIS (PTHR15215:SF1)		Mus musculus
E130012A19Rik	-2.35834	0.902334	-1.456	-1.66768	-2.57001	0.211671	1.49461	41.7956	4.43349e-09	5.24531e-08
Oscp1	1.25221	0.899268	2.15148	1.51093	0.611661	0.640547	0.239548	12.5759	0.00564966	0.019087	MOUSE|MGI=MGI=1916308|UniProtKB=Q8BHW2	Protein OSCP1;Oscp1;ortholog	PROTEIN OSCP1 (PTHR21439:SF0)		Mus musculus
Cyfip2	0.0886199	0.88696	0.97558	1.35581	0.468854	-0.380234	2.08851	13.2277	0.00416916	0.0146784	MOUSE|MGI=MGI=1924134|UniProtKB=Q5SQX6	Cytoplasmic FMR1-interacting protein 2;Cyfip2;ortholog	CYTOPLASMIC FMR1-INTERACTING PROTEIN 2 (PTHR12195:SF3)	G-protein modulator(PC00022)	Mus musculus
Misp	1.47726	0.876615	2.35388	1.84516	0.968544	0.508716	0.18151	11.5099	0.00926526	0.0292209	MOUSE|MGI=MGI=1926156|UniProtKB=Q9D279	Mitotic interactor and substrate of PLK1;Misp;ortholog	MITOTIC INTERACTOR AND SUBSTRATE OF PLK1 (PTHR18839:SF3)		Mus musculus
Myom1	1.30251	0.875635	2.17815	0.80062	-0.0750148	1.37753	0.371635	12.0611	0.00717683	0.0234015	MOUSE|MGI=MGI=1341430|UniProtKB=Q62234	Myomesin-1;Myom1;ortholog	MYOMESIN-1 (PTHR13817:SF16)		Mus musculus
2310034O05Rik	3.08882	0.872052	3.96087	3.13135	2.2593	0.829524	0.877604	52.3982	2.46343e-11	3.89109e-10
H2-Q5	-0.769594	0.862889	0.0932952	0.823111	-0.0397784	-0.729816	1.90881	11.7134	0.00843239	0.026931
Tnfrsf18	0.838722	0.860965	1.69969	1.58423	0.723265	0.115457	0.28811	10.1378	0.01743	0.0497362	MOUSE|MGI=MGI=894675|UniProtKB=O35714	Tumor necrosis factor receptor superfamily member 18;Tnfrsf18;ortholog	TUMOR NECROSIS FACTOR RECEPTOR SUPERFAMILY MEMBER 18 (PTHR47388:SF1)		Mus musculus
Arl5c	2.26908	0.849209	3.11829	2.74905	1.89985	0.369231	0.958094	38.539	2.17324e-08	2.329e-07	MOUSE|MGI=MGI=3028577|UniProtKB=Q6P068	ADP-ribosylation factor-like protein 5C;Arl5c;ortholog	ADP-RIBOSYLATION FACTOR-LIKE PROTEIN 5C-RELATED (PTHR11711:SF148)		Mus musculus
Mir6381	-0.736488	0.847683	0.111195	1.97189	1.12421	-1.8607	0.699235	10.4176	0.0153306	0.0447411
Lrrc75a	0.9093	0.846102	1.7554	1.92165	1.07554	-0.166244	0.4189	10.2526	0.0165367	0.0476816	MOUSE|MGI=MGI=2682293|UniProtKB=Q7TSF4	Leucine-rich repeat-containing protein 75A;Lrrc75a;ortholog	LEUCINE-RICH REPEAT-CONTAINING PROTEIN 75A (PTHR14224:SF42)		Mus musculus
Adam19	0.239506	0.84366	1.08317	1.03412	0.19046	0.0490454	1.58132	12.4949	0.00586644	0.0196788	MOUSE|MGI=MGI=105377|UniProtKB=O35674	Disintegrin and metalloproteinase domain-containing protein 19;Adam19;ortholog	DISINTEGRIN AND METALLOPROTEINASE DOMAIN-CONTAINING PROTEIN 19 (PTHR11905:SF19)	metalloprotease(PC00153)	Mus musculus
Cyp2a5	-1.61326	0.836951	-0.776306	-1.09282	-1.92977	0.316518	9.66165	31.332	7.23666e-07	5.98388e-06	MOUSE|MGI=MGI=88597|UniProtKB=P20852	Cytochrome P450 2A5;Cyp2a5;ortholog	CYTOCHROME P450 2A6 (PTHR24300:SF180)		Mus musculus
Ankrd1	0.937189	0.835134	1.77232	1.62261	0.787477	0.149712	0.337726	13.193	0.00423721	0.0148858	MOUSE|MGI=MGI=1097717|UniProtKB=Q9CR42	Ankyrin repeat domain-containing protein 1;Ankrd1;ortholog	ANKYRIN REPEAT DOMAIN-CONTAINING PROTEIN 1 (PTHR24126:SF7)		Mus musculus
Ntm	-1.79255	0.829433	-0.963116	-1.13619	-1.96562	0.17307	1.15433	26.1521	8.86287e-06	6.07396e-05	MOUSE|MGI=MGI=2446259|UniProtKB=Q99PJ0	Neurotrimin;Ntm;ortholog	NEUROTRIMIN (PTHR42757:SF9)		Mus musculus
Gm33447	1.47628	0.824422	2.3007	2.4746	1.65017	-0.173898	2.19689	67.8262	1.24633e-14	2.897e-13
Piezo2	-1.74804	0.806839	-0.941204	-0.824448	-1.63129	-0.116756	0.769253	11.4226	0.00964689	0.0302919	MOUSE|MGI=MGI=1918781|UniProtKB=Q8CD54	Piezo-type mechanosensitive ion channel component 2;Piezo2;ortholog	PIEZO-TYPE MECHANOSENSITIVE ION CHANNEL COMPONENT 2 (PTHR13167:SF24)		Mus musculus
Chrm3	1.43527	0.80162	2.23689	4.41221	3.61059	-2.17532	0.369366	29.5533	1.71328e-06	1.33019e-05	MOUSE|MGI=MGI=88398|UniProtKB=Q9ERZ3	Muscarinic acetylcholine receptor M3;Chrm3;ortholog	MUSCARINIC ACETYLCHOLINE RECEPTOR M3 (PTHR24247:SF183)	G-protein coupled receptor(PC00021)	Mus musculus
Acod1	2.8889	0.797021	3.68592	4.88745	4.09043	-1.20153	1.17683	81.6542	1.35573e-17	4.26506e-16	MOUSE|MGI=MGI=103206|UniProtKB=P54987	Cis-aconitate decarboxylase;Acod1;ortholog	CIS-ACONITATE DECARBOXYLASE (PTHR16943:SF11)		Mus musculus
Cyp2a4	-1.43781	0.79561	-0.642203	-1.48839	-2.28401	0.846192	9.62231	38.7124	1.997e-08	2.14926e-07	MOUSE|MGI=MGI=88596|UniProtKB=P15392	Cytochrome P450 2A4;Cyp2a4;ortholog	CYTOCHROME P450 2A6 (PTHR24300:SF180)		Mus musculus
Slc35e4	1.64281	0.793813	2.43662	1.43126	0.637451	1.00536	0.455131	13.3733	0.00389508	0.0138423	MOUSE|MGI=MGI=2144150|UniProtKB=Q8K3D6	Solute carrier family 35 member E4;Slc35e4;ortholog	SOLUTE CARRIER FAMILY 35 MEMBER E4 (PTHR11132:SF293)		Mus musculus
Clspn	1.14725	0.781761	1.92901	1.94619	1.16443	-0.0171841	0.0960571	12.8255	0.00502946	0.0172693	MOUSE|MGI=MGI=2445153|UniProtKB=Q80YR7	Claspin;Clspn;ortholog	CLASPIN (PTHR14396:SF10)		Mus musculus
Adamts5	0.548829	0.766456	1.31528	1.23635	0.469891	0.078938	1.90897	14.8472	0.00195201	0.00761873	MOUSE|MGI=MGI=1346321|UniProtKB=Q9R001	A disintegrin and metalloproteinase with thrombospondin motifs 5;Adamts5;ortholog	A DISINTEGRIN AND METALLOPROTEINASE WITH THROMBOSPONDIN MOTIFS 5 (PTHR13723:SF37)	extracellular matrix glycoprotein(PC00100);metalloprotease(PC00153);serine protease inhibitor(PC00204)	Mus musculus
Galnt12	2.15739	0.76498	2.92237	2.95289	2.18791	-0.0305129	0.195893	22.3424	5.53592e-05	0.000321819	MOUSE|MGI=MGI=2444664|UniProtKB=Q8BGT9	Polypeptide N-acetylgalactosaminyltransferase 12;Galnt12;ortholog	POLYPEPTIDE N-ACETYLGALACTOSAMINYLTRANSFERASE 12 (PTHR11675:SF18)	glycosyltransferase(PC00111)	Mus musculus
Krt23	2.77875	0.764823	3.54357	2.51791	1.75309	1.02566	2.87594	82.2925	9.89039e-18	3.15741e-16	MOUSE|MGI=MGI=2148866|UniProtKB=Q99PS0	Keratin, type I cytoskeletal 23;Krt23;ortholog	KERATIN, TYPE I CYTOSKELETAL 23 (PTHR23239:SF44)		Mus musculus
Kifc5b	3.15788	0.753365	3.91125	1.7954	1.04203	2.11585	0.073145	22.4765	5.1911e-05	0.000304334	MOUSE|MGI=MGI=2137414|UniProtKB=E9PUA5	Kinesin-like protein;Kifc5b;ortholog	KINESIN-LIKE PROTEIN KIFC1 (PTHR24115:SF578)	microtubule binding motor protein(PC00156)	Mus musculus
Gm6023	-0.789302	0.746152	-0.0431498	0.251484	-0.494668	-0.294634	3.20538	14.8219	0.00197538	0.00769406
Smpdl3b	1.43484	0.73915	2.17399	2.44611	1.70697	-0.272128	0.383857	20.4393	0.00013763	0.000725398	MOUSE|MGI=MGI=1916022|UniProtKB=P58242	Acid sphingomyelinase-like phosphodiesterase 3b;Smpdl3b;ortholog	ACID SPHINGOMYELINASE-LIKE PHOSPHODIESTERASE 3B (PTHR10340:SF25)	phosphodiesterase(PC00185)	Mus musculus
Card9	2.16588	0.73759	2.90347	3.19203	2.45444	-0.288561	0.60756	33.7232	2.26647e-07	2.04144e-06	MOUSE|MGI=MGI=2685628|UniProtKB=A2AIV8	Caspase recruitment domain-containing protein 9;Card9;ortholog	CASPASE RECRUITMENT DOMAIN-CONTAINING PROTEIN 9 (PTHR14559:SF3)		Mus musculus
Zeb2os	0.620403	0.73478	1.35518	1.90204	1.16726	-0.546853	1.59689	26.7719	6.57264e-06	4.6367e-05
Clec2h	2.8032	0.734677	3.53787	2.65983	1.92515	0.878043	3.10944	47.1599	3.21376e-10	4.38509e-09	MOUSE|MGI=MGI=2136934|UniProtKB=Q8C1T8	C-type lectin domain family 2 member H;Clec2h;ortholog	C-TYPE LECTIN DOMAIN FAMILY 2 MEMBER H (PTHR45710:SF12)		Mus musculus
Tgtp2	0.818697	0.732611	1.55131	1.5408	0.808186	0.0105106	0.781487	12.3313	0.0063302	0.0210109	MOUSE|MGI=MGI=3710083|UniProtKB=Q3T9E4	T-cell-specific guanine nucleotide triphosphate-binding protein 2;Tgtp2;ortholog	RIKEN CDNA 9930111J21 GENE 1-RELATED (PTHR32341:SF10)		Mus musculus
Hectd2	-1.14343	0.732099	-0.411334	-0.426559	-1.15866	0.015225	5.40294	23.6156	3.00485e-05	0.000185851	MOUSE|MGI=MGI=2442663|UniProtKB=Q8CDU6	Probable E3 ubiquitin-protein ligase HECTD2;Hectd2;ortholog	E3 UBIQUITIN-PROTEIN LIGASE HECTD2-RELATED (PTHR45622:SF4)		Mus musculus
Rab19	1.45877	0.730326	2.1891	2.91845	2.18812	-0.72935	0.212239	16.8254	0.00076763	0.00337472	MOUSE|MGI=MGI=103292|UniProtKB=P35294	Ras-related protein Rab-19;Rab19;ortholog	RAS-RELATED PROTEIN RAB-19 (PTHR24073:SF362)		Mus musculus
Mup16	-2.55742	0.729243	-1.82818	-2.40403	-3.13327	0.575849	3.46251	28.8243	2.43816e-06	1.84656e-05
Tlr12	2.29179	0.728779	3.02057	1.84518	1.1164	1.17539	2.07582	101.172	8.69922e-22	3.98899e-20	MOUSE|MGI=MGI=3045221|UniProtKB=Q6QNU9	Toll-like receptor 12;Tlr12;ortholog	TOLL-LIKE RECEPTOR 12 (PTHR24365:SF522)		Mus musculus
B930025P03Rik	0.834557	0.725016	1.55957	1.08471	0.359691	0.474867	2.60692	11.2915	0.0102497	0.0318937
H2-Q1	0.883536	0.722366	1.6059	1.64261	0.920241	-0.0367046	2.97475	52.9554	1.8739e-11	3.00062e-10	MOUSE|MGI=MGI=95928|UniProtKB=O19441	Histocompatibility 2, Q region locus 1;H2-Q1;ortholog	CLASS IB MHC ANTIGEN QA-2-RELATED (PTHR16675:SF251)		Mus musculus
Sptb	-1.5452	0.720687	-0.824511	-1.26512	-1.98581	0.440607	1.25134	21.891	6.87262e-05	0.000390363	MOUSE|MGI=MGI=98387|UniProtKB=P15508	Spectrin beta chain, erythrocytic;Sptb;ortholog	SPECTRIN BETA CHAIN, ERYTHROCYTIC (PTHR11915:SF248)		Mus musculus
Kdf1	0.00947956	0.720403	0.729882	0.804973	0.0845701	-0.0750905	2.24575	13.2894	0.00405076	0.0143148	MOUSE|MGI=MGI=1916323|UniProtKB=A2A9F4	Keratinocyte differentiation factor 1;Kdf1;ortholog	KERATINOCYTE DIFFERENTIATION FACTOR 1 (PTHR35085:SF1)		Mus musculus
Cd200	1.18248	0.714799	1.89728	1.73014	1.01534	0.167138	1.02277	19.3013	0.000236854	0.00118639	MOUSE|MGI=MGI=1196990|UniProtKB=O54901	OX-2 membrane glycoprotein;Cd200;ortholog	OX-2 MEMBRANE GLYCOPROTEIN (PTHR46841:SF3)		Mus musculus
Foxj1	1.74607	0.710979	2.45705	2.22727	1.51629	0.229783	0.405024	15.5368	0.00141087	0.00575298	MOUSE|MGI=MGI=1347474|UniProtKB=Q61660	Forkhead box protein J1;Foxj1;ortholog	FORKHEAD BOX PROTEIN J1 (PTHR46805:SF1)		Mus musculus
Cadm4	-2.82206	0.710844	-2.11122	-2.04756	-2.7584	-0.0636564	2.42981	70.3077	3.66745e-15	9.05315e-14	MOUSE|MGI=MGI=2449088|UniProtKB=Q8R464	Cell adhesion molecule 4;Cadm4;ortholog	CELL ADHESION MOLECULE 4 (PTHR45889:SF3)		Mus musculus
Krt7	0.701126	0.709506	1.41063	1.20501	0.495503	0.205623	1.30408	10.6225	0.0139524	0.0414219	MOUSE|MGI=MGI=96704|UniProtKB=Q9DCV7	Keratin, type II cytoskeletal 7;Krt7;ortholog	KERATIN, TYPE II CYTOSKELETAL 7 (PTHR45616:SF21)		Mus musculus
Gm40674	-2.53225	0.707027	-1.82522	-0.29382	-1.00085	-1.5314	0.142148	18.5514	0.000338447	0.00162997
Gm31249	-2.02789	0.704278	-1.32361	-1.07645	-1.78073	-0.247163	1.5023	12.1695	0.00682456	0.0224109
Gm9067	-1.27289	0.700557	-0.572334	-0.101071	-0.801629	-0.471263	1.98528	15.3035	0.00157484	0.00632278
H2-T-ps	2.27088	0.694266	2.96514	2.04893	1.35467	0.916211	0.566016	24.6419	1.83449e-05	0.000118075
Fam65b	0.771093	0.690614	1.46171	1.04808	0.357466	0.413627	1.40019	10.312	0.0160918	0.0465834
Adamts12	1.0965	0.690132	1.78663	1.59662	0.906492	0.190009	0.214527	11.6317	0.00875754	0.0278226	MOUSE|MGI=MGI=2146046|UniProtKB=Q811B3	A disintegrin and metalloproteinase with thrombospondin motifs 12;Adamts12;ortholog	A DISINTEGRIN AND METALLOPROTEINASE WITH THROMBOSPONDIN MOTIFS 12 (PTHR13723:SF189)	extracellular matrix glycoprotein(PC00100);metalloprotease(PC00153);serine protease inhibitor(PC00204)	Mus musculus
Slc5a1	0.913549	0.685276	1.59882	1.16995	0.484677	0.428872	2.28333	17.3365	0.000602593	0.00271463	MOUSE|MGI=MGI=107678|UniProtKB=Q8C3K6	Sodium/glucose cotransporter 1;Slc5a1;ortholog	SODIUM/GLUCOSE COTRANSPORTER 1 (PTHR11819:SF151)	carbohydrate transporter(PC00067);cation transporter(PC00068)	Mus musculus
Sftpd	-0.338723	0.684818	0.346095	3.26132	2.5765	-2.91523	1.25702	31.3742	7.08986e-07	5.88459e-06	MOUSE|MGI=MGI=109515|UniProtKB=P50404	Pulmonary surfactant-associated protein D;Sftpd;ortholog	PULMONARY SURFACTANT-ASSOCIATED PROTEIN D (PTHR24024:SF15)	defense/immunity protein(PC00090);surfactant(PC00212)	Mus musculus
Hebp2	0.141648	0.684608	0.826256	3.01488	2.33027	-2.18862	0.109493	11.7146	0.00842747	0.0269209	MOUSE|MGI=MGI=1860084|UniProtKB=Q9WU63	Heme-binding protein 2;Hebp2;ortholog	HEME-BINDING PROTEIN 2 (PTHR11220:SF31)		Mus musculus
Ampd3	0.19343	0.683958	0.877389	1.9209	1.23694	-1.04351	1.25614	17.6266	0.000525151	0.00240587	MOUSE|MGI=MGI=1096344|UniProtKB=O08739	AMP deaminase 3;Ampd3;ortholog	AMP DEAMINASE 3 (PTHR11359:SF2)	deaminase(PC00088)	Mus musculus
Olig1	1.93445	0.682931	2.61738	2.27784	1.59491	0.339545	2.36172	85.0783	2.49656e-18	8.54704e-17	MOUSE|MGI=MGI=1355334|UniProtKB=Q9JKN5	Oligodendrocyte transcription factor 1;Olig1;ortholog	OLIGODENDROCYTE TRANSCRIPTION FACTOR 1 (PTHR19290:SF7)	basic helix-loop-helix transcription factor(PC00055);nuclease(PC00170)	Mus musculus
Wnt2	-0.984824	0.679378	-0.305446	-0.494263	-1.17364	0.188817	2.05163	12.692	0.0053523	0.018233	MOUSE|MGI=MGI=98954|UniProtKB=P21552	Protein Wnt-2;Wnt2;ortholog	PROTEIN WNT-2 (PTHR12027:SF86)	signaling molecule(PC00207)	Mus musculus
Tmem45a	2.21895	0.67752	2.89647	2.01046	1.33294	0.88601	0.528152	15.8	0.00124622	0.00517077	MOUSE|MGI=MGI=1913122|UniProtKB=Q60774	Transmembrane protein 45A;Tmem45a;ortholog	TRANSMEMBRANE PROTEIN 45A (PTHR16007:SF21)		Mus musculus
Apol7c	2.76558	0.677438	3.44302	2.67815	2.00072	0.764865	-0.240812	15.789	0.0012527	0.00519337	MOUSE|MGI=MGI=1920912|UniProtKB=Q8C6E1	Apolipoprotein L 7c;Apol7c;ortholog	APOLIPOPROTEIN L2 (PTHR14096:SF27)	apolipoprotein(PC00052);transporter(PC00227)	Mus musculus
Zc3h6	-1.25173	0.675999	-0.575729	-0.489559	-1.16556	-0.0861698	2.25441	18.1394	0.000411669	0.00194061	MOUSE|MGI=MGI=1926001|UniProtKB=Q8BYK8	Zinc finger CCCH domain-containing protein 6;Zc3h6;ortholog	ZINC FINGER CCCH DOMAIN-CONTAINING PROTEIN 6 (PTHR13119:SF22)		Mus musculus
Selm	0.717207	0.671201	1.38841	1.0306	0.359397	0.357811	1.4893	11.9656	0.00750181	0.0242922	MOUSE|MGI=MGI=2149786|UniProtKB=Q8VHC3	Selenoprotein M;Selenom;ortholog	SELENOPROTEIN M (PTHR13077:SF7)		Mus musculus
Tmem26	-0.0485121	0.670515	0.622003	1.42589	0.75537	-0.803882	1.57576	16.9008	0.000740716	0.00327107	MOUSE|MGI=MGI=2143537|UniProtKB=Q3UP23	Transmembrane protein 26;Tmem26;ortholog	TRANSMEMBRANE PROTEIN 26 (PTHR22168:SF3)		Mus musculus
Ephb6	-2.5091	0.665572	-1.84353	-1.1421	-1.80767	-0.701426	0.692353	27.6676	4.26477e-06	3.1086e-05	MOUSE|MGI=MGI=1096338|UniProtKB=O08644	Ephrin type-B receptor 6;Ephb6;ortholog	EPHRIN TYPE-B RECEPTOR 6 (PTHR24416:SF326)		Mus musculus
Nr6a1	-1.62841	0.663517	-0.964894	-0.268121	-0.931638	-0.696773	3.13655	36.2779	6.5408e-08	6.49019e-07	MOUSE|MGI=MGI=1352459|UniProtKB=Q64249	Nuclear receptor subfamily 6 group A member 1;Nr6a1;ortholog	NUCLEAR RECEPTOR SUBFAMILY 6 GROUP A MEMBER 1 (PTHR24080:SF0)	C4 zinc finger nuclear receptor(PC00169);nucleic acid binding(PC00171);receptor(PC00197)	Mus musculus
Ftsj1	-0.814381	0.66282	-0.151562	-0.175923	-0.838742	0.0243611	4.01781	22.8103	4.42315e-05	0.000263405	MOUSE|MGI=MGI=1859648|UniProtKB=Q8CBC7	Putative tRNA (cytidine(32)/guanosine(34)-2'-O)-methyltransferase;Ftsj1;ortholog	TRNA (CYTIDINE(32)/GUANOSINE(34)-2'-O)-METHYLTRANSFERASE-RELATED (PTHR10920:SF12)		Mus musculus
Rasgrp2	-0.754374	0.660451	-0.0939227	-0.180233	-0.840685	0.0863106	2.93074	10.7756	0.0130032	0.0390097	MOUSE|MGI=MGI=1333849|UniProtKB=Q9QUG9	RAS guanyl-releasing protein 2;Rasgrp2;ortholog	RAS GUANYL-RELEASING PROTEIN 2 (PTHR23113:SF16)	guanyl-nucleotide exchange factor(PC00113)	Mus musculus
Tnfsf13os	0.527741	0.658314	1.18605	1.68615	1.02783	-0.500093	0.959893	15.2715	0.00159873	0.00640506
Ces2c	0.37152	0.65706	1.02858	0.985614	0.328554	0.0429656	3.94253	17.8935	0.000462658	0.00214885	MOUSE|MGI=MGI=2385905|UniProtKB=Q91WG0	Acylcarnitine hydrolase;Ces2c;ortholog	ACYLCARNITINE HYDROLASE-RELATED (PTHR11559:SF148)	lipase(PC00143);serine protease(PC00203)	Mus musculus
Mamld1	1.75791	0.656393	2.4143	2.00856	1.35217	0.405744	0.586649	16.2619	0.00100204	0.00426043	MOUSE|MGI=MGI=3045303|UniProtKB=P0C6A2	Mastermind-like domain-containing protein 1;Mamld1;ortholog	MASTERMIND-LIKE DOMAIN-CONTAINING PROTEIN 1 (PTHR15275:SF0)		Mus musculus
4930480G23Rik	0.836889	0.655082	1.49197	0.445887	-0.209195	1.04608	1.48495	14.5707	0.00222279	0.00854337
Ssc5d	1.42701	0.654426	2.08143	4.01426	3.35984	-1.93283	0.124553	27.9694	3.68612e-06	2.72223e-05	MOUSE|MGI=MGI=3606211|UniProtKB=Q8BV57	Soluble scavenger receptor cysteine-rich domain-containing protein SSC5D;Ssc5d;ortholog	SOLUBLE SCAVENGER RECEPTOR CYSTEINE-RICH DOMAIN-CONTAINING PROTEIN SSC5D (PTHR19331:SF329)	oxidase(PC00175);receptor(PC00197);serine protease(PC00203)	Mus musculus
Cep72	2.34967	0.654296	3.00397	0.864784	0.210489	2.13918	0.719921	16.5476	0.000875458	0.00377958	MOUSE|MGI=MGI=1921720|UniProtKB=Q9D3R3	Centrosomal protein of 72 kDa;Cep72;ortholog	CENTROSOMAL PROTEIN OF 72 KDA (PTHR23311:SF7)		Mus musculus
Hcar2	1.64065	0.653727	2.29438	2.72984	2.07611	-0.435462	0.753655	32.8121	3.52839e-07	3.07733e-06	MOUSE|MGI=MGI=1933383|UniProtKB=Q9EP66	Hydroxycarboxylic acid receptor 2;Hcar2;ortholog	HYDROXYCARBOXYLIC ACID RECEPTOR 2 (PTHR46048:SF6)		Mus musculus
LOC102639104	0.685266	0.653379	1.33864	0.136553	-0.516826	1.20209	1.24635	11.4011	0.00974349	0.0305699
Fibin	-2.58281	0.64944	-1.93337	-1.15839	-1.80783	-0.774985	0.576093	21.3804	8.77629e-05	0.000486691	MOUSE|MGI=MGI=1914856|UniProtKB=Q9CQS3	Fin bud initiation factor homolog;Fibin;ortholog	FIN BUD INITIATION FACTOR HOMOLOG (PTHR31185:SF0)		Mus musculus
S1pr5	-0.61909	0.644909	0.0258191	-0.696203	-1.34111	0.722022	2.08866	11.8149	0.00804478	0.0258222	MOUSE|MGI=MGI=2150641|UniProtKB=Q91X56	Sphingosine 1-phosphate receptor 5;S1pr5;ortholog	SPHINGOSINE 1-PHOSPHATE RECEPTOR 5 (PTHR22750:SF20)	G-protein coupled receptor(PC00021)	Mus musculus
Fbf1	0.516167	0.641258	1.15742	0.521466	-0.119793	0.635959	3.28675	18.0526	0.000428997	0.00201227	MOUSE|MGI=MGI=1922033|UniProtKB=A2A870	Fas-binding factor 1;Fbf1;ortholog	FAS-BINDING FACTOR 1 (PTHR33689:SF1)		Mus musculus
Tgfb2	0.662415	0.639674	1.30209	2.38558	1.74591	-1.08349	0.914461	30.4369	1.11682e-06	8.91339e-06	MOUSE|MGI=MGI=98726|UniProtKB=P27090	Transforming growth factor beta-2;Tgfb2;ortholog	TRANSFORMING GROWTH FACTOR BETA-2 (PTHR11848:SF141)	growth factor(PC00112)	Mus musculus
Mup-ps16	-2.38331	0.638055	-1.74526	-1.36158	-1.99963	-0.383682	6.18102	48.8283	1.41902e-10	2.02763e-09
Plagl1	0.743642	0.637634	1.38128	1.0749	0.437269	0.306374	1.54951	10.2364	0.0166601	0.0479279	MOUSE|MGI=MGI=1100874|UniProtKB=Q9JLQ4	Pleiomorphic adenoma gene-like 1;Plagl1;ortholog	PLEIOMORPHIC ADENOMA GENE-LIKE 1 (PTHR24390:SF89)		Mus musculus
Ccr7	1.66114	0.636721	2.29786	1.74257	1.10585	0.555287	0.695154	22.0903	6.24697e-05	0.000357523	MOUSE|MGI=MGI=103011|UniProtKB=P47774	C-C chemokine receptor type 7;Ccr7;ortholog	C-C CHEMOKINE RECEPTOR TYPE 7 (PTHR10489:SF635)		Mus musculus
Ugt1a9	-1.09681	0.633994	-0.462813	-0.690216	-1.32421	0.227403	5.8673	32.2034	4.74151e-07	4.06047e-06	MOUSE|MGI=MGI=3576092|UniProtKB=Q62452	UDP-glucuronosyltransferase 1-9;Ugt1a9;ortholog	UDP-GLUCURONOSYLTRANSFERASE 1-10-RELATED (PTHR11926:SF467)		Mus musculus
Emb	1.89863	0.631858	2.53049	2.73993	2.10807	-0.209436	1.51046	51.4008	4.0188e-11	6.18013e-10	MOUSE|MGI=MGI=95321|UniProtKB=P21995	Embigin;Emb;ortholog	EMBIGIN (PTHR10075:SF4)	transmembrane receptor regulatory/adaptor protein(PC00226)	Mus musculus
Cdkn3	3.86637	0.630363	4.49673	3.75958	3.12921	0.737155	1.85048	85.2699	2.27099e-18	7.79243e-17	MOUSE|MGI=MGI=1916931|UniProtKB=Q80YP0	Cyclin-dependent kinase 3;Cdk3;ortholog	CYCLIN-DEPENDENT KINASE 3 (PTHR24056:SF335)	non-receptor serine/threonine protein kinase(PC00167);non-receptor tyrosine protein kinase(PC00168)	Mus musculus
Prdm1	1.08591	0.628178	1.71409	1.15104	0.522858	0.563056	0.899783	12.3807	0.00618644	0.020597	MOUSE|MGI=MGI=99655|UniProtKB=Q60636	PR domain zinc finger protein 1;Prdm1;ortholog	PR DOMAIN ZINC FINGER PROTEIN 1 (PTHR16515:SF26)		Mus musculus
LOC105244648	1.87221	0.627841	2.50005	2.20352	1.57568	0.296524	1.65208	65.0227	4.9603e-14	1.07689e-12
Nr4a3	2.56529	0.627736	3.19302	3.9918	3.36407	-0.798777	0.081244	26.9865	5.92572e-06	4.22962e-05
Irf4	2.28745	0.627308	2.91476	1.16342	0.536115	1.75134	0.0521798	14.2102	0.00263252	0.0098847	MOUSE|MGI=MGI=1096873|UniProtKB=Q64287	Interferon regulatory factor 4;Irf4;ortholog	INTERFERON REGULATORY FACTOR 4 (PTHR11949:SF6)	nucleic acid binding(PC00171);winged helix/forkhead transcription factor(PC00246)	Mus musculus
Cyp26a1	-1.44276	0.627223	-0.815539	-0.667252	-1.29448	-0.148287	4.4823	11.5181	0.00923009	0.0291282	MOUSE|MGI=MGI=1096359|UniProtKB=O55127	Cytochrome P450 26A1;Cyp26a1;ortholog	CYTOCHROME P450 26A1 (PTHR24286:SF101)	oxygenase(PC00177)	Mus musculus
43533	2.20187	0.624167	2.82603	2.63054	2.00637	0.195492	0.656388	31.9991	5.23583e-07	4.44106e-06
Slc16a3	1.83602	0.62328	2.4593	2.48216	1.85888	-0.0228585	1.33187	50.0641	7.74206e-11	1.14968e-09	MOUSE|MGI=MGI=1933438|UniProtKB=P57787	Monocarboxylate transporter 4;Slc16a3;ortholog	MONOCARBOXYLATE TRANSPORTER 4 (PTHR11360:SF27)	transporter(PC00227)	Mus musculus
Coq10b	-0.881286	0.62119	-0.260096	-0.600019	-1.22121	0.339923	5.26242	16.532	0.000881937	0.00380321	MOUSE|MGI=MGI=1915126|UniProtKB=Q3THF9	Coenzyme Q-binding protein COQ10 homolog B, mitochondrial;Coq10b;ortholog	COENZYME Q-BINDING PROTEIN COQ10 HOMOLOG B, MITOCHONDRIAL (PTHR12901:SF9)		Mus musculus
Cd244	2.45366	0.619566	3.07323	3.10266	2.4831	-0.0294345	0.0148073	22.3735	5.45409e-05	0.000318071	MOUSE|MGI=MGI=109294|UniProtKB=Q07763	Natural killer cell receptor 2B4;Cd244;ortholog	NATURAL KILLER CELL RECEPTOR 2B4 (PTHR12080:SF56)	cell adhesion molecule(PC00069);immunoglobulin receptor superfamily(PC00124);membrane-bound signaling molecule(PC00152);protein kinase(PC00193)	Mus musculus
Gm35570	0.799137	0.618729	1.41787	0.318164	-0.300565	1.0997	2.88117	17.996	0.00044069	0.00205755
Thsd4	-0.0564379	0.618123	0.561685	1.83068	1.21255	-1.26899	0.980484	13.3339	0.00396742	0.0140663	MOUSE|MGI=MGI=2672033|UniProtKB=Q3UTY6	Thrombospondin type-1 domain-containing protein 4;Thsd4;ortholog	THROMBOSPONDIN TYPE-1 DOMAIN-CONTAINING PROTEIN 4 (PTHR13723:SF16)	extracellular matrix glycoprotein(PC00100);metalloprotease(PC00153);serine protease inhibitor(PC00204)	Mus musculus
Taf4b	-0.052937	0.618052	0.565115	-0.472808	-1.09086	1.03792	1.51638	11.5829	0.00895761	0.0283748	MOUSE|MGI=MGI=2152345|UniProtKB=G5E8Z2	Transcription initiation factor TFIID subunit 4B;Taf4b;ortholog	TRANSCRIPTION INITIATION FACTOR TFIID SUBUNIT 4B (PTHR15138:SF17)		Mus musculus
Sytl5	-3.14118	0.617269	-2.52391	-1.88734	-2.50461	-0.636572	2.47607	71.4389	2.09943e-15	5.32137e-14	MOUSE|MGI=MGI=2668451|UniProtKB=Q80T23	Synaptotagmin-like protein 5;Sytl5;ortholog	SYNAPTOTAGMIN-LIKE PROTEIN 5 (PTHR45716:SF6)		Mus musculus
4933417A18Rik	-4.70837	0.615247	-4.09312	-1.15723	-1.77248	-2.93589	0.441082	63.6636	9.68662e-14	2.04432e-12
Cldn4	1.92283	0.613478	2.53631	5.89318	5.2797	-3.35687	0.196112	38.9047	1.81828e-08	1.96811e-07	MOUSE|MGI=MGI=1313314|UniProtKB=O35054	Claudin-4;Cldn4;ortholog	CLAUDIN-4 (PTHR12002:SF89)	tight junction(PC00214)	Mus musculus
Slc7a11	4.80982	0.610219	5.42004	4.18959	3.57938	1.23045	1.03895	90.6506	1.58786e-19	6.11386e-18	MOUSE|MGI=MGI=1347355|UniProtKB=Q9WTR6	Cystine/glutamate transporter;Slc7a11;ortholog	CYSTINE/GLUTAMATE TRANSPORTER (PTHR11785:SF323)		Mus musculus
1810011H11Rik	0.935117	0.608428	1.54355	2.39289	1.78446	-0.84934	1.01089	27.4736	4.68386e-06	3.39608e-05	MOUSE|MGI=MGI=1916319|UniProtKB=E9PVZ2	RIKEN cDNA 1810011H11 gene;1810011H11Rik;ortholog	RIKEN CDNA 1810011H11 GENE (PTHR37857:SF1)		Mus musculus
Aqp7	4.66637	0.606856	5.27322	6.99883	6.39197	-1.7256	0.923318	83.2726	6.09386e-18	1.99594e-16	MOUSE|MGI=MGI=1314647|UniProtKB=O54794	Aquaporin-7;Aqp7;ortholog	AQUAPORIN-7 (PTHR43829:SF15)	transporter(PC00227)	Mus musculus
Scara3	1.05281	0.606776	1.65958	1.40692	0.800145	0.252662	2.60498	30.8416	9.17908e-07	7.43565e-06	MOUSE|MGI=MGI=2444418|UniProtKB=Q8C850	Scavenger receptor class A member 3;Scara3;ortholog	SCAVENGER RECEPTOR CLASS A MEMBER 3 (PTHR24023:SF892)		Mus musculus
Ms4a4b	1.1555	0.606455	1.76196	0.460831	-0.145624	1.30113	0.902755	11.521	0.00921764	0.0291071	MOUSE|MGI=MGI=1913083|UniProtKB=Q9ES61	Chandra protein;Ms4a4b;ortholog	CHANDRA PROTEIN-RELATED (PTHR23320:SF96)	receptor(PC00197)	Mus musculus
Tnik	-1.88734	0.606127	-1.28122	-1.84743	-2.45355	0.566211	1.80341	52.3866	2.47747e-11	3.90919e-10	MOUSE|MGI=MGI=1916264|UniProtKB=P83510	Traf2 and NCK-interacting protein kinase;Tnik;ortholog	TRAF2 AND NCK-INTERACTING PROTEIN KINASE (PTHR24361:SF674)		Mus musculus
Clcn6	-1.28823	0.602801	-0.685432	-0.778909	-1.38171	0.0934761	2.29617	29.2421	1.9919e-06	1.52924e-05	MOUSE|MGI=MGI=1347049|UniProtKB=O35454	Chloride transport protein 6;Clcn6;ortholog	CHLORIDE TRANSPORT PROTEIN 6 (PTHR11689:SF59)		Mus musculus
E2f1	1.14267	0.601409	1.74408	1.25209	0.650683	0.49199	2.33253	37.0651	4.45781e-08	4.57131e-07	MOUSE|MGI=MGI=101941|UniProtKB=Q61501	Transcription factor E2F1;E2f1;ortholog	TRANSCRIPTION FACTOR E2F1 (PTHR12081:SF43)	nucleic acid binding(PC00171);transcription factor(PC00218)	Mus musculus
Mme	-0.781209	0.598522	-0.182686	-0.12317	-0.721692	-0.0595162	6.18546	20.9632	0.000107143	0.000583405	MOUSE|MGI=MGI=97004|UniProtKB=Q61391	Neprilysin;Mme;ortholog	NEPRILYSIN (PTHR11733:SF114)	metalloprotease(PC00153)	Mus musculus
Gprc5b	1.37695	0.597308	1.97426	2.46971	1.87241	-0.495458	0.77823	19.2528	0.000242387	0.0012105	MOUSE|MGI=MGI=1927596|UniProtKB=Q923Z0	G-protein coupled receptor family C group 5 member B;Gprc5b;ortholog	G-PROTEIN COUPLED RECEPTOR FAMILY C GROUP 5 MEMBER B (PTHR14511:SF9)	G-protein coupled receptor(PC00021)	Mus musculus
Gm4948	-0.904034	0.588157	-0.315876	-0.152818	-0.740976	-0.163058	2.54647	10.3011	0.0161726	0.0467387
Ncam2	1.2348	0.587272	1.82207	1.27367	0.686393	0.548405	1.4838	20.5095	0.000133087	0.000705632	MOUSE|MGI=MGI=97282|UniProtKB=O35136	Neural cell adhesion molecule 2;Ncam2;ortholog	NEURAL CELL ADHESION MOLECULE 2 (PTHR12231:SF231)		Mus musculus
Tro	-1.2117	0.585887	-0.625815	-1.84451	-2.4304	1.2187	-0.046493	11.6966	0.00849832	0.0271186	MOUSE|MGI=MGI=1928994|UniProtKB=Q6DIC6	Tro protein;Tro;ortholog	TROPHININ (PTHR11736:SF83)	cell adhesion molecule(PC00069)	Mus musculus
Gm30270	-0.609918	0.585518	-0.0244002	-0.317278	-0.902796	0.292878	3.36939	19.2461	0.000243167	0.00121399
Cyp26b1	-1.86352	0.585352	-1.27816	-1.5442	-2.12955	0.266036	3.22956	15.434	0.00148095	0.0059935	MOUSE|MGI=MGI=2176159|UniProtKB=Q811W2	Cytochrome P450 26B1;Cyp26b1;ortholog	CYTOCHROME P450 26B1 (PTHR24286:SF177)	oxygenase(PC00177)	Mus musculus
Ctsk	2.83623	0.57958	3.41581	3.599	3.01942	-0.183196	1.57014	86.0764	1.52439e-18	5.32726e-17	MOUSE|MGI=MGI=107823|UniProtKB=P55097	Cathepsin K;Ctsk;ortholog	CATHEPSIN K (PTHR12411:SF55)	cysteine protease(PC00081);protease inhibitor(PC00191)	Mus musculus
Zc2hc1a	1.00353	0.578805	1.58234	2.032	1.4532	-0.449665	1.24306	22.4382	5.28728e-05	0.000309386	MOUSE|MGI=MGI=1914556|UniProtKB=Q8BJH1	Zinc finger C2HC domain-containing protein 1A;Zc2hc1a;ortholog	ZINC FINGER C2HC DOMAIN-CONTAINING PROTEIN 1A (PTHR13555:SF25)		Mus musculus
Slc2a6	1.82866	0.57602	2.40468	1.78959	1.21357	0.615084	0.415568	17.318	0.000607901	0.00273366	MOUSE|MGI=MGI=2443286|UniProtKB=Q3UDF0	Solute carrier family 2 (Facilitated glucose transporter), member 6, isoform CRA_a;Slc2a6;ortholog	SOLUTE CARRIER FAMILY 2, FACILITATED GLUCOSE TRANSPORTER MEMBER 6 (PTHR23500:SF111)	carbohydrate transporter(PC00067)	Mus musculus
Cep55	1.82296	0.573538	2.3965	3.32616	2.75262	-0.929661	0.507956	30.0325	1.3585e-06	1.06955e-05	MOUSE|MGI=MGI=1921357|UniProtKB=Q8BT07	Centrosomal protein of 55 kDa;Cep55;ortholog	CENTROSOMAL PROTEIN OF 55 KDA (PTHR31838:SF1)		Mus musculus
Ptger4	1.90136	0.571046	2.4724	3.28909	2.71805	-0.816689	0.972626	47.0266	3.43057e-10	4.66829e-09	MOUSE|MGI=MGI=104311|UniProtKB=P32240	Prostaglandin E2 receptor EP4 subtype;Ptger4;ortholog	PROSTAGLANDIN E2 RECEPTOR EP4 SUBTYPE (PTHR11866:SF6)	G-protein coupled receptor(PC00021)	Mus musculus
Klk1	3.11526	0.570551	3.68581	2.98368	2.41313	0.70213	-0.0464006	17.3107	0.000610016	0.00274235	MOUSE|MGI=MGI=892019|UniProtKB=P00755	Kallikrein 1-related peptidase b1;Klk1b1;ortholog	KALLIKREIN-1 (PTHR24271:SF47)	serine protease(PC00203)	Mus musculus
Hsf2bp	5.00818	0.567424	5.5756	2.64097	2.07354	2.93464	-0.00336763	28.1245	3.41986e-06	2.533e-05	MOUSE|MGI=MGI=1921627|UniProtKB=Q9D4G2	Heat shock factor 2-binding protein;Hsf2bp;ortholog	HEAT SHOCK FACTOR 2-BINDING PROTEIN (PTHR15434:SF2)		Mus musculus
Gm6877	-0.588968	0.565166	-0.0238021	-0.237286	-0.802451	0.213483	3.0732	14.3804	0.00243051	0.00923153
Efna1	-0.787211	0.564735	-0.222476	-0.622416	-1.18715	0.399941	5.16966	21.3608	8.85896e-05	0.000491039	MOUSE|MGI=MGI=103236|UniProtKB=P52793	Ephrin-A1;Efna1;ortholog	EPHRIN-A1 (PTHR11304:SF19)	membrane-bound signaling molecule(PC00152)	Mus musculus
Gm16143	-0.957328	0.563394	-0.393934	-0.682929	-1.24632	0.288995	3.68221	32.2852	4.55686e-07	3.91119e-06
Smad9	0.0228605	0.561765	0.584625	-0.120429	-0.682194	0.705054	4.1896	12.5768	0.00564707	0.0190825	MOUSE|MGI=MGI=1859993|UniProtKB=Q9JIW5	Mothers against decapentaplegic homolog 9;Smad9;ortholog	MOTHERS AGAINST DECAPENTAPLEGIC HOMOLOG 9 (PTHR13703:SF41)	transcription factor(PC00218)	Mus musculus
Psmb9	0.346332	0.560019	0.906351	1.5561	0.996083	-0.64975	2.2362	17.6254	0.00052544	0.00240646	MOUSE|MGI=MGI=1346526|UniProtKB=P28076	Proteasome subunit beta type-9;Psmb9;ortholog	PROTEASOME SUBUNIT BETA TYPE-9 (PTHR11599:SF50)		Mus musculus
Aqp4	4.40411	0.5591	4.96321	4.58301	4.02391	0.380193	3.6263	426.695	3.65038e-92	2.90724e-89	MOUSE|MGI=MGI=107387|UniProtKB=P55088	Aquaporin-4;Aqp4;ortholog	AQUAPORIN-4 (PTHR19139:SF34)	transporter(PC00227)	Mus musculus
Muc1	1.02274	0.556762	1.5795	1.85044	1.29367	-0.270939	0.424156	10.5359	0.0145193	0.0427526	MOUSE|MGI=MGI=97231|UniProtKB=Q02496	Mucin-1;Muc1;ortholog	MUCIN-1 (PTHR10006:SF19)		Mus musculus
LOC108168826	-0.53329	0.555272	0.0219814	2.09705	1.54178	-2.07507	0.297263	11.1394	0.0109953	0.0338132
Bub1b	1.38988	0.553284	1.94317	2.25122	1.69793	-0.308051	1.39284	46.3296	4.82623e-10	6.41181e-09	MOUSE|MGI=MGI=1333889|UniProtKB=Q9Z1S0	Mitotic checkpoint serine/threonine-protein kinase BUB1 beta;Bub1b;ortholog	MITOTIC CHECKPOINT SERINE/THREONINE-PROTEIN KINASE BUB1 BETA (PTHR14030:SF15)		Mus musculus
Chp2	-1.14428	0.552291	-0.591988	-0.905477	-1.45777	0.313489	1.66901	13.3062	0.00401914	0.014227	MOUSE|MGI=MGI=1917511|UniProtKB=Q9D869	Calcineurin B homologous protein 2;Chp2;ortholog	CALCINEURIN B HOMOLOGOUS PROTEIN 2 (PTHR46002:SF6)		Mus musculus
D630003M21Rik	1.45712	0.552171	2.00929	2.19693	1.64476	-0.187643	0.423634	12.3066	0.00640344	0.02124
Ttc26	1.66401	0.549812	2.21383	2.85628	2.30647	-0.642455	0.435662	16.0839	0.00108995	0.00458268	MOUSE|MGI=MGI=2444853|UniProtKB=Q8BS45	Intraflagellar transport protein 56;Ttc26;ortholog	INTRAFLAGELLAR TRANSPORT PROTEIN 56 (PTHR14781:SF0)		Mus musculus
Adam32	5.44356	0.548445	5.992	3.55517	3.00673	2.43683	0.257073	36.6354	5.49564e-08	5.53662e-07	MOUSE|MGI=MGI=2653822|UniProtKB=Q8K410	Disintegrin and metalloproteinase domain-containing protein 32;Adam32;ortholog	DISINTEGRIN AND METALLOPROTEINASE DOMAIN-CONTAINING PROTEIN 32 (PTHR11905:SF24)	metalloprotease(PC00153)	Mus musculus
LOC108168213	-0.673134	0.546124	-0.127011	2.44703	1.9009	-2.57404	0.291817	12.8704	0.00492538	0.016962
Gsta2	0.29773	0.543636	0.841366	1.06882	0.525184	-0.227455	5.85515	15.2659	0.00160298	0.00642041	MOUSE|MGI=MGI=95863|UniProtKB=P10648	Glutathione S-transferase A2;Gsta2;ortholog	GLUTATHIONE S-TRANSFERASE A5 (PTHR11571:SF233)		Mus musculus
Zfp960	-1.21447	0.543062	-0.67141	-0.613756	-1.15682	-0.0576546	2.17038	17.9991	0.000440028	0.00205636	MOUSE|MGI=MGI=3052731|UniProtKB=L7N267	Zinc finger protein 960;Zfp960;ortholog	OTTMUSG00000016588 PROTEIN-RELATED (PTHR24377:SF805)		Mus musculus
Tspan15	0.277199	0.542946	0.820145	0.694103	0.151158	0.126041	2.97264	10.9244	0.0121418	0.0368344	MOUSE|MGI=MGI=1917673|UniProtKB=F7BWT7	Tetraspanin-15;Tspan15;ortholog	TETRASPANIN-15 (PTHR19282:SF159)		Mus musculus
Gm7979	-2.28135	0.541604	-1.73975	-1.62461	-2.16621	-0.115142	2.07355	24.8325	1.67369e-05	0.000108697
Espn	1.64891	0.540887	2.1898	0.906219	0.365332	1.28358	0.761174	14.9	0.00190414	0.00745691	MOUSE|MGI=MGI=1861630|UniProtKB=Q9ET47	Espin;Espn;ortholog	ESPIN (PTHR24153:SF14)	non-motor actin binding protein(PC00165)	Mus musculus
Arrdc3	0.423719	0.539309	0.963028	-0.37147	-0.910779	1.3345	7.57275	17.3901	0.000587484	0.00265843	MOUSE|MGI=MGI=2145242|UniProtKB=Q7TPQ9	Arrestin domain-containing protein 3;Arrdc3;ortholog	ARRESTIN DOMAIN-CONTAINING PROTEIN 3 (PTHR11188:SF49)		Mus musculus
Zfp867	0.0330902	0.538299	0.571389	-0.354173	-0.892472	0.925562	2.23289	12.6788	0.00538528	0.018333	MOUSE|MGI=MGI=2681848|UniProtKB=E9Q2M4	Zinc finger protein 867;Zfp867;ortholog	ZINC FINGER PROTEIN 867 (PTHR24377:SF650)		Mus musculus
Cystm1	0.416854	0.53754	0.954394	0.781896	0.244356	0.172498	2.92838	10.6107	0.0140283	0.0415915	MOUSE|MGI=MGI=1913310|UniProtKB=Q8K353	Cysteine-rich and transmembrane domain-containing protein 1;Cystm1;ortholog	CYSTEINE-RICH AND TRANSMEMBRANE DOMAIN-CONTAINING PROTEIN 1 (PTHR47564:SF1)		Mus musculus
Chst12	1.15173	0.53605	1.68778	1.79305	1.257	-0.105268	1.07674	14.0148	0.0028851	0.0106834	MOUSE|MGI=MGI=1929064|UniProtKB=Q99LL3	Carbohydrate sulfotransferase 12;Chst12;ortholog	CARBOHYDRATE SULFOTRANSFERASE 12 (PTHR12137:SF4)	transferase(PC00220)	Mus musculus
Sall2	-0.657383	0.535901	-0.121482	-0.877425	-1.41333	0.755943	1.5626	17.2644	0.000623529	0.00279399	MOUSE|MGI=MGI=1354373|UniProtKB=Q9QX96	Sal-like protein 2;Sall2;ortholog	SAL-LIKE PROTEIN 2 (PTHR23233:SF15)	C2H2 zinc finger transcription factor(PC00248)	Mus musculus
Sult2a7	-5.11448	0.535781	-4.5787	-3.11683	-3.65261	-1.46187	2.77774	233.05	3.02947e-50	7.90379e-48	MOUSE|MGI=MGI=3645246|UniProtKB=A0A1B0GRF0	Sulfotransferase;Sult2a7;ortholog	BILE SALT SULFOTRANSFERASE (PTHR11783:SF8)		Mus musculus
Nin	0.490415	0.535295	1.02571	0.971096	0.435801	0.0546143	2.72884	14.3517	0.00246348	0.00934741	MOUSE|MGI=MGI=105108|UniProtKB=Q61043	Ninein;Nin;ortholog	NINEIN (PTHR18905:SF11)		Mus musculus
Zfp277	-0.558864	0.534709	-0.0241552	-0.0891232	-0.623832	0.064968	3.67098	10.7997	0.0128598	0.0386482	MOUSE|MGI=MGI=1890393|UniProtKB=E9Q6D6	Zinc finger protein 277;Zfp277;ortholog	ZINC FINGER PROTEIN 277 (PTHR13267:SF3)	zinc finger transcription factor(PC00244)	Mus musculus
Spsb1	0.999615	0.533976	1.53359	1.72044	1.18646	-0.186848	0.584413	16.4953	0.000897394	0.00386179	MOUSE|MGI=MGI=1921896|UniProtKB=Q9D5L7	SPRY domain-containing SOCS box protein 1;Spsb1;ortholog	SPRY DOMAIN-CONTAINING SOCS BOX PROTEIN 1 (PTHR12245:SF8)		Mus musculus
LOC102640779	0.210806	0.531806	0.742611	1.64802	1.11621	-0.905408	1.17545	11.2714	0.0103455	0.032152
Gm4841	-1.68367	0.530746	-1.15292	-0.678791	-1.20954	-0.47413	1.27922	18.2357	0.000393262	0.00186216	MOUSE|MGI=MGI=3643814|UniProtKB=E9QAA8	Interferon-gamma-inducible GTPase Ifgga3 protein;Gm4841;ortholog	INTERFERON-GAMMA-INDUCIBLE GTPASE IFGGA3 PROTEIN-RELATED (PTHR32341:SF4)		Mus musculus
Gm40826	-1.28106	0.530481	-0.750584	-1.42417	-1.95465	0.673585	1.56791	33.4232	2.62223e-07	2.33822e-06
TrnL1	-0.885661	0.529759	-0.355902	-0.634622	-1.16438	0.27872	6.77738	49.1026	1.2405e-10	1.78603e-09
Cyp4a12a	5.62393	0.527669	6.1516	3.57291	3.04524	2.57868	0.322785	22.3287	5.57233e-05	0.000323315	MOUSE|MGI=MGI=88612|UniProtKB=Q91WL5	Cytochrome P450 4A12A;Cyp4a12a;ortholog	CYTOCHROME P450 4A11-RELATED (PTHR24291:SF39)	oxygenase(PC00177)	Mus musculus
Gpr153	1.48192	0.527407	2.00933	1.76042	1.23302	0.248903	1.28877	17.8781	0.00046605	0.00216194	MOUSE|MGI=MGI=1916157|UniProtKB=Q8K0Z9	Probable G-protein coupled receptor 153;Gpr153;ortholog	G-PROTEIN COUPLED RECEPTOR 153-RELATED (PTHR16518:SF5)		Mus musculus
Knstrn	3.30325	0.525658	3.82891	4.21548	3.68982	-0.386564	2.52682	216.051	1.43303e-46	3.18891e-44	MOUSE|MGI=MGI=1289298|UniProtKB=Q9D9Z1	Small kinetochore-associated protein;Knstrn;ortholog	SMALL KINETOCHORE-ASSOCIATED PROTEIN (PTHR31940:SF2)		Mus musculus
Sox6	-1.00898	0.525254	-0.483726	-0.748614	-1.27387	0.264888	4.05909	48.3239	1.81695e-10	2.54339e-09	MOUSE|MGI=MGI=98368|UniProtKB=P40645	Transcription factor SOX-6;Sox6;ortholog	TRANSCRIPTION FACTOR SOX-6 (PTHR45789:SF1)		Mus musculus
Elovl3	-1.80851	0.521971	-1.28654	-0.37048	-0.892451	-0.91606	1.7461	11.2163	0.0106118	0.0328381	MOUSE|MGI=MGI=1195976|UniProtKB=O35949	Elongation of very long chain fatty acids protein 3;Elovl3;ortholog	ELONGATION OF VERY LONG CHAIN FATTY ACIDS PROTEIN 3 (PTHR11157:SF68)	acyltransferase(PC00042)	Mus musculus
Pcsk4	0.699684	0.521313	1.221	0.44013	-0.081183	0.780867	3.67162	18.0418	0.000431202	0.00202073	MOUSE|MGI=MGI=97514|UniProtKB=P29121	Proprotein convertase subtilisin/kexin type 4;Pcsk4;ortholog	PROPROTEIN CONVERTASE SUBTILISIN/KEXIN TYPE 4 (PTHR42884:SF16)	serine protease(PC00203)	Mus musculus
Wisp2	4.4281	0.520498	4.94859	2.57805	2.05755	2.37054	0.800456	39.1634	1.60269e-08	1.74978e-07	MOUSE|MGI=MGI=1328326|UniProtKB=Q9Z0G4	WNT1-inducible-signaling pathway protein 2;Wisp2;ortholog	WNT1-INDUCIBLE-SIGNALING PATHWAY PROTEIN 2 (PTHR11348:SF22)	growth factor(PC00112)	Mus musculus
Ltbp1	0.975092	0.517868	1.49296	1.75453	1.23666	-0.261565	2.28046	26.56	7.28016e-06	5.07666e-05	MOUSE|MGI=MGI=109151|UniProtKB=Q8CG19	Latent-transforming growth factor beta-binding protein 1;Ltbp1;ortholog	LATENT-TRANSFORMING GROWTH FACTOR BETA-BINDING PROTEIN 1 (PTHR24034:SF39)	annexin(PC00050);calmodulin(PC00061);cell adhesion molecule(PC00069);extracellular matrix glycoprotein(PC00100);extracellular matrix structural protein(PC00103);signaling molecule(PC00207)	Mus musculus
LOC108168721	-2.40395	0.51749	-1.88646	-1.63992	-2.15741	-0.246537	0.882217	18.4403	0.000356811	0.00171025
Cyp2c38	-1.12946	0.516064	-0.613395	-0.801059	-1.31712	0.187664	6.73761	53.1991	1.66265e-11	2.69249e-10	MOUSE|MGI=MGI=1306819|UniProtKB=P56655	Cytochrome P450 2C38;Cyp2c38;ortholog	CYTOCHROME P450 2C29-RELATED (PTHR24300:SF151)		Mus musculus
Susd1	-0.1077	0.515414	0.407715	-0.11554	-0.630954	0.523254	3.18021	12.3883	0.0061648	0.020543	MOUSE|MGI=MGI=3651543|UniProtKB=E9Q3H4	Sushi domain-containing 1;Susd1;ortholog	SUSHI DOMAIN-CONTAINING PROTEIN 1 (PTHR24051:SF5)		Mus musculus
Arhgef39	0.809358	0.514457	1.32381	2.55134	2.03688	-1.22752	0.579889	23.5705	3.07065e-05	0.000189731	MOUSE|MGI=MGI=3036286|UniProtKB=Q66JY6	Rho guanine nucleotide exchange factor 39;Arhgef39;ortholog	RHO GUANINE NUCLEOTIDE EXCHANGE FACTOR 39 (PTHR47056:SF1)		Mus musculus
Angptl7	-2.12359	0.512703	-1.61089	-1.72817	-2.24088	0.117286	0.254089	15.352	0.00153923	0.00620117	MOUSE|MGI=MGI=3605801|UniProtKB=Q8R1Q3	Angiopoietin-related protein 7;Angptl7;ortholog	ANGIOPOIETIN-RELATED PROTEIN 7 (PTHR19143:SF40)	signaling molecule(PC00207)	Mus musculus
H2-T10	0.268188	0.511578	0.779767	1.65122	1.13964	-0.871453	1.83421	20.8784	0.000111579	0.000605382	MOUSE|MGI=MGI=95942|UniProtKB=F6T1I5	Histocompatibility 2, T region locus 10;H2-T10;ortholog	CLASS IB MHC ANTIGEN QA-2-RELATED (PTHR16675:SF251)		Mus musculus
Ptk6	-1.89629	0.51043	-1.38586	0.844938	0.334508	-2.2308	0.319203	11.4723	0.00942798	0.0296784	MOUSE|MGI=MGI=99683|UniProtKB=Q64434	Protein-tyrosine kinase 6;Ptk6;ortholog	PROTEIN-TYROSINE KINASE 6 (PTHR24418:SF265)		Mus musculus
1500017E21Rik	-0.918181	0.508113	-0.410068	-0.563233	-1.07135	0.153165	5.67038	15.452	0.00146841	0.0059523
Clec5a	3.63359	0.504732	4.13832	4.19898	3.69425	-0.0606573	0.743208	53.0478	1.79085e-11	2.87982e-10	MOUSE|MGI=MGI=1345151|UniProtKB=Q9R007	C-type lectin domain family 5 member A;Clec5a;ortholog	C-TYPE LECTIN DOMAIN FAMILY 5 MEMBER A (PTHR47536:SF1)		Mus musculus
Gm36161	3.41078	0.502987	3.91377	5.65273	5.14975	-1.73896	0.0185245	40.5541	8.13003e-09	9.26382e-08
Ssc4d	1.18923	0.502074	1.69131	1.19758	0.695508	0.493725	1.82324	24.6748	1.80568e-05	0.00011637	MOUSE|MGI=MGI=1924709|UniProtKB=A1L0T3	Scavenger receptor cysteine-rich domain-containing group B protein;Ssc4d;ortholog	SCAVENGER RECEPTOR CYSTEINE-RICH DOMAIN-CONTAINING GROUP B PROTEIN (PTHR19331:SF439)	oxidase(PC00175);receptor(PC00197);serine protease(PC00203)	Mus musculus
Zfp358	-0.529293	0.501134	-0.0281588	-0.223796	-0.72493	0.195637	3.46538	10.4615	0.0150241	0.0439653	MOUSE|MGI=MGI=2153740|UniProtKB=E9Q8M1	Zinc finger protein 358;Zfp358;ortholog	ENDOTHELIAL ZINC FINGER PROTEIN INDUCED BY TUMOR NECROSIS FACTOR ALPHA (PTHR24393:SF33)		Mus musculus
Rcn3	0.530984	0.500724	1.03171	1.06332	0.562592	-0.0316077	3.48625	23.4436	3.26365e-05	0.00020069	MOUSE|MGI=MGI=1277122|UniProtKB=Q8BH97	Reticulocalbin-3;Rcn3;ortholog	RETICULOCALBIN-3 (PTHR10827:SF47)	calmodulin(PC00061)	Mus musculus
Tnc	3.38272	0.498764	3.88148	3.13479	2.63603	0.746693	2.02527	110.292	9.49636e-24	5.1321e-22	MOUSE|MGI=MGI=101922|UniProtKB=Q80YX1	Tenascin;Tnc;ortholog	TENASCIN (PTHR46708:SF1)		Mus musculus
Retnlg	1.68054	0.497786	2.17832	2.23839	1.7406	-0.0600661	0.118955	16.7864	0.000781933	0.00342962	MOUSE|MGI=MGI=2667763|UniProtKB=Q8K426	Resistin-like gamma;Retnlg;ortholog	RESISTIN-LIKE GAMMA (PTHR21101:SF4)		Mus musculus
Gm36629	-0.948075	0.496179	-0.451896	0.176803	-0.319376	-0.628699	3.05395	15.1461	0.00169596	0.00674462
Rap1gap2	1.79522	0.493687	2.28891	2.00812	1.51443	0.280795	1.58341	23.1013	3.84667e-05	0.000232738	MOUSE|MGI=MGI=3028623|UniProtKB=Q5SVL6	Rap1 GTPase-activating protein 2;Rap1gap2;ortholog	RAP1 GTPASE-ACTIVATING PROTEIN 2 (PTHR15711:SF17)	G-protein modulator(PC00022)	Mus musculus
Gm11427	2.29631	0.493579	2.78989	3.48787	2.99429	-0.697975	-0.152424	15.1398	0.001701	0.00676111
Slc4a7	-0.890126	0.493355	-0.396771	-0.363297	-0.856652	-0.0334737	3.49196	14.5531	0.00224127	0.00861005	MOUSE|MGI=MGI=2443878|UniProtKB=Q8BTY2	Sodium bicarbonate cotransporter 3;Slc4a7;ortholog	SODIUM BICARBONATE COTRANSPORTER 3 (PTHR11453:SF36)	cation transporter(PC00068)	Mus musculus
Gpc1	3.79317	0.492228	4.28539	3.48501	2.99278	0.800386	3.93037	262.938	1.04034e-56	3.57784e-54	MOUSE|MGI=MGI=1194891|UniProtKB=Q9QZF2	Glypican-1;Gpc1;ortholog	GLYPICAN-1 (PTHR10822:SF8)		Mus musculus
Tmtc4	-0.715808	0.491221	-0.224587	-0.323921	-0.815142	0.0993335	2.86143	13.578	0.00353959	0.0127466	MOUSE|MGI=MGI=1921050|UniProtKB=Q8BG19	Transmembrane and TPR repeat-containing protein 4;Tmtc4;ortholog	TRANSMEMBRANE AND TPR REPEAT-CONTAINING PROTEIN 4 (PTHR44227:SF3)		Mus musculus
Maff	0.605957	0.48953	1.09549	-0.301253	-0.790783	1.39674	3.95526	16.3178	0.000975948	0.00415884	MOUSE|MGI=MGI=96910|UniProtKB=O54791	Transcription factor MafF;Maff;ortholog	TRANSCRIPTION FACTOR MAFF (PTHR10129:SF25)	basic leucine zipper transcription factor(PC00056);nucleic acid binding(PC00171)	Mus musculus
mt-Rnr2	-1.43319	0.48726	-0.945929	-0.872714	-1.35997	-0.0732152	9.60388	57.0562	2.49988e-12	4.50872e-11
Ces3b	-1.98027	0.486515	-1.49375	-1.838	-2.32451	0.344244	7.53664	138.202	9.22707e-30	8.11767e-28	MOUSE|MGI=MGI=3644960|UniProtKB=Q8VCU1	Carboxylesterase 3B;Ces3b;ortholog	CARBOXYLESTERASE 3 (PTHR11559:SF259)	lipase(PC00143);serine protease(PC00203)	Mus musculus
Atp8b2	0.147347	0.48556	0.632907	1.10022	0.614658	-0.467311	2.15866	10.9078	0.0122351	0.0370709	MOUSE|MGI=MGI=1859660|UniProtKB=P98199	Phospholipid-transporting ATPase ID;Atp8b2;ortholog	PHOSPHOLIPID-TRANSPORTING ATPASE ID (PTHR24092:SF46)	cation transporter(PC00068);hydrolase(PC00121)	Mus musculus
TrnC	-0.528888	0.484823	-0.0440643	-0.389098	-0.873921	0.345033	4.20192	12.9517	0.0047422	0.0164171
Ripk3	0.0652072	0.48441	0.549617	1.46127	0.976861	-0.911653	1.43948	16.6858	0.000820069	0.00356794	MOUSE|MGI=MGI=2154952|UniProtKB=Q9QZL0	Receptor-interacting serine/threonine-protein kinase 3;Ripk3;ortholog	RECEPTOR-INTERACTING SERINE/THREONINE-PROTEIN KINASE 3 (PTHR23257:SF723)		Mus musculus
Ifi47	0.313364	0.482119	0.795482	1.14394	0.661821	-0.348457	2.19869	15.317	0.00156483	0.00628926	MOUSE|MGI=MGI=99448|UniProtKB=Q61635	GTP-binding protein;Ifi47;ortholog	GTP-BINDING PROTEIN (PTHR32341:SF13)		Mus musculus
Dync2li1	1.2255	0.481043	1.70654	2.40881	1.92777	-0.702274	0.641593	20.8467	0.000113283	0.000613968	MOUSE|MGI=MGI=1913996|UniProtKB=Q8K0T2	Cytoplasmic dynein 2 light intermediate chain 1;Dync2li1;ortholog	CYTOPLASMIC DYNEIN 2 LIGHT INTERMEDIATE CHAIN 1 (PTHR13236:SF0)	microtubule family cytoskeletal protein(PC00157)	Mus musculus
Dok1	1.51692	0.480216	1.99713	1.48426	1.00405	0.512872	1.09612	15.5894	0.00137636	0.00563045	MOUSE|MGI=MGI=893587|UniProtKB=P97465	Docking protein 1;Dok1;ortholog	DOCKING PROTEIN 1 (PTHR21258:SF46)		Mus musculus
TrnN	-0.598715	0.479757	-0.118958	-0.435357	-0.915114	0.316399	4.35474	21.1965	9.58309e-05	0.000527122
Tlr4	0.316403	0.47972	0.796123	0.88827	0.40855	-0.092147	2.60012	14.355	0.00245968	0.00933531	MOUSE|MGI=MGI=96824|UniProtKB=Q9QUK6	Toll-like receptor 4;Tlr4;ortholog	TOLL-LIKE RECEPTOR 4 (PTHR24365:SF521)		Mus musculus
Golt1b	0.414695	0.479437	0.894132	1.11023	0.630794	-0.2161	2.74789	16.2534	0.00100607	0.00427637	MOUSE|MGI=MGI=1914214|UniProtKB=Q9CR60	Vesicle transport protein GOT1B;Golt1b;ortholog	VESICLE TRANSPORT PROTEIN GOT1B (PTHR21493:SF79)		Mus musculus
1500002F19Rik	-0.56301	0.479401	-0.0836089	-0.644202	-1.1236	0.560593	1.85737	12.3285	0.00633865	0.0210343
Thrsp	-3.87393	0.479131	-3.39479	-2.90897	-3.3881	-0.485827	7.76428	75.6318	2.65264e-16	7.3516e-15	MOUSE|MGI=MGI=109126|UniProtKB=Q62264	Thyroid hormone-inducible hepatic protein;Thrsp;ortholog	THYROID HORMONE-INDUCIBLE HEPATIC PROTEIN (PTHR14315:SF18)		Mus musculus
Casp4	1.41103	0.47911	1.89014	1.15791	0.678803	0.732223	1.58471	19.5418	0.000211198	0.00107028	MOUSE|MGI=MGI=107700|UniProtKB=P70343	Caspase-4;Casp4;ortholog	CASPASE-5 (PTHR10454:SF13)	cysteine protease(PC00081);protease inhibitor(PC00191)	Mus musculus
Cdca5	1.20003	0.47904	1.67907	2.26118	1.78214	-0.582113	0.543463	15.3628	0.00153142	0.00617795	MOUSE|MGI=MGI=1915099|UniProtKB=Q9CPY3	Sororin;Cdca5;ortholog	SORORIN (PTHR31092:SF2)		Mus musculus
Gm16023	-1.26497	0.478751	-0.786221	-0.0746337	-0.553385	-0.711587	2.7395	22.1932	5.94627e-05	0.000342516
Cd3e	1.76298	0.478437	2.24142	1.38758	0.909143	0.85384	0.403419	11.7793	0.00817872	0.0262093	MOUSE|MGI=MGI=88332|UniProtKB=P22646	T-cell surface glycoprotein CD3 epsilon chain;Cd3e;ortholog	T-CELL SURFACE GLYCOPROTEIN CD3 EPSILON CHAIN (PTHR10570:SF9)		Mus musculus
Slc25a30	0.728507	0.475935	1.20444	0.405452	-0.0704831	0.79899	4.48003	10.6911	0.0135191	0.0403494	MOUSE|MGI=MGI=1914804|UniProtKB=Q9CR58	Kidney mitochondrial carrier protein 1;Slc25a30;ortholog	KIDNEY MITOCHONDRIAL CARRIER PROTEIN 1 (PTHR45618:SF11)		Mus musculus
9430038I01Rik	-0.884686	0.474935	-0.409751	-0.0558123	-0.530747	-0.353939	3.19552	17.5344	0.000548607	0.00250196
Tmem154	1.67357	0.474872	2.14844	2.48036	2.00548	-0.331911	0.277164	16.2503	0.00100757	0.00428155	MOUSE|MGI=MGI=2444725|UniProtKB=Q8C4Q9	Transmembrane protein 154;Tmem154;ortholog	TRANSMEMBRANE PROTEIN 154 (PTHR36526:SF1)		Mus musculus
Rem1	1.21003	0.474049	1.68408	2.27435	1.8003	-0.590266	0.176143	12.7599	0.00518562	0.0177531	MOUSE|MGI=MGI=1097696|UniProtKB=O35929	GTP-binding protein REM 1;Rem1;ortholog	GTP-BINDING PROTEIN REM 1 (PTHR45775:SF2)		Mus musculus
Cyp2c55	-1.20648	0.471706	-0.734779	-0.338207	-0.809913	-0.396572	2.97259	17.5798	0.000536943	0.00245469	MOUSE|MGI=MGI=1919332|UniProtKB=Q9D816	Cytochrome P450 2C55;Cyp2c55;ortholog	CYTOCHROME P450 2C18 (PTHR24300:SF292)		Mus musculus
Cd83	1.61557	0.47167	2.08724	2.12027	1.64861	-0.0330339	2.59502	69.8698	4.5513e-15	1.11081e-13	MOUSE|MGI=MGI=1328316|UniProtKB=O88324	CD83 antigen;Cd83;ortholog	CD83 ANTIGEN (PTHR15193:SF1)		Mus musculus
Wdr31	1.84225	0.470235	2.31249	5.18377	4.71353	-2.87128	-0.176783	15.4663	0.00145859	0.00591655	MOUSE|MGI=MGI=1918604|UniProtKB=Q9JHB4	WD repeat-containing protein 31;Wdr31;ortholog	WD REPEAT-CONTAINING PROTEIN 31 (PTHR19869:SF1)		Mus musculus
Osgin1	0.956673	0.46938	1.42605	0.323303	-0.146077	1.10275	7.61173	20.7058	0.000121171	0.00064974	MOUSE|MGI=MGI=1919089|UniProtKB=Q8VC10	Oxidative stress-induced growth inhibitor 1;Osgin1;ortholog	OXIDATIVE STRESS-INDUCED GROWTH INHIBITOR 1 (PTHR15192:SF15)		Mus musculus
Rcan3	0.656851	0.468082	1.12493	1.60109	1.13301	-0.476158	2.06696	28.523	2.82055e-06	2.11185e-05	MOUSE|MGI=MGI=1858220|UniProtKB=Q9JKK0	Calcipressin-3;Rcan3;ortholog	CALCIPRESSIN-3 (PTHR10300:SF6)	signaling molecule(PC00207)	Mus musculus
Ankrd55	2.13647	0.467996	2.60446	2.64275	2.17476	-0.0382921	0.897141	22.5838	4.93082e-05	0.000290436	MOUSE|MGI=MGI=1924568|UniProtKB=Q8BLD6	Ankyrin repeat domain-containing protein 55;Ankrd55;ortholog	ANKYRIN REPEAT DOMAIN-CONTAINING PROTEIN 55 (PTHR24123:SF85)		Mus musculus
Eci3	-3.87261	0.46408	-3.40853	-1.99702	-2.4611	-1.41151	2.10573	74.7958	4.0075e-16	1.08871e-14	MOUSE|MGI=MGI=1916373|UniProtKB=Q78JN3	Enoyl-CoA delta isomerase 3, peroxisomal;Eci3;ortholog	ENOYL-COA DELTA ISOMERASE 2, MITOCHONDRIAL (PTHR23310:SF72)	enzyme modulator(PC00095);transfer/carrier protein(PC00219)	Mus musculus
Immp1l	-0.773427	0.464059	-0.309368	-0.0527701	-0.516829	-0.256598	2.91604	10.6374	0.0138571	0.0411875	MOUSE|MGI=MGI=1913791|UniProtKB=Q9CQU8	Mitochondrial inner membrane protease subunit 1;Immp1l;ortholog	MITOCHONDRIAL INNER MEMBRANE PROTEASE SUBUNIT 1 (PTHR12383:SF16)		Mus musculus
Tmem45b	3.33444	0.464035	3.79848	5.51514	5.0511	-1.71666	-0.0310202	26.5944	7.16032e-06	5.00693e-05	MOUSE|MGI=MGI=2384574|UniProtKB=Q8VCZ2	Transmembrane protein 45B;Tmem45b;ortholog	TRANSMEMBRANE PROTEIN 45B (PTHR16007:SF59)		Mus musculus
A630034I12Rik	2.27793	0.46354	2.74147	1.90636	1.44282	0.835117	0.417613	16.9507	0.000723451	0.00320564
Tpd52l1	-1.2981	0.463313	-0.834788	-0.628358	-1.09167	-0.20643	2.80737	21.8822	6.90196e-05	0.000391603	MOUSE|MGI=MGI=1298386|UniProtKB=O54818	Tumor protein D53;Tpd52l1;ortholog	TUMOR PROTEIN D53 (PTHR19307:SF8)		Mus musculus
Pigg	-0.699549	0.463261	-0.236288	-0.26972	-0.732982	0.0334322	3.92278	14.5018	0.00229594	0.00878879	MOUSE|MGI=MGI=3576484|UniProtKB=D3Z3Y1	Phosphatidylinositol glycan anchor biosynthesis, class G;Pigg;ortholog	GPI ETHANOLAMINE PHOSPHATE TRANSFERASE 2 (PTHR23072:SF0)		Mus musculus
Hist1h4i	0.800844	0.459324	1.26017	2.17341	1.71409	-0.913242	1.17823	16.7478	0.000796375	0.00348489
Rufy4	2.11588	0.458529	2.57441	1.57876	1.12023	0.995646	0.610184	22.0087	6.49585e-05	0.000370925	MOUSE|MGI=MGI=3588214|UniProtKB=Q3TYX8	RUN and FYVE domain-containing protein 4;Rufy4;ortholog	RUN AND FYVE DOMAIN-CONTAINING PROTEIN 4 (PTHR47732:SF1)		Mus musculus
Nat8f1	-0.879256	0.458401	-0.420855	-0.537991	-0.996392	0.117136	7.74179	36.1155	7.07908e-08	6.96946e-07
Coro2a	1.95437	0.458245	2.41261	1.45811	0.999869	0.954498	1.95019	51.9002	3.14547e-11	4.89684e-10	MOUSE|MGI=MGI=1345966|UniProtKB=Q8C0P5	Coronin-2A;Coro2a;ortholog	CORONIN-2A (PTHR10856:SF2)	non-motor actin binding protein(PC00165)	Mus musculus
Oat	-0.816548	0.457063	-0.359485	-0.313703	-0.770765	-0.0457822	9.80375	14.2684	0.00256162	0.00966004	MOUSE|MGI=MGI=97394|UniProtKB=P29758	Ornithine aminotransferase, mitochondrial;Oat;ortholog	ORNITHINE AMINOTRANSFERASE, MITOCHONDRIAL (PTHR11986:SF18)	transaminase(PC00216)	Mus musculus
Isg15	0.750924	0.4565	1.20742	1.63813	1.18163	-0.430701	3.86552	38.8723	1.84718e-08	1.99797e-07	MOUSE|MGI=MGI=1855694|UniProtKB=Q64339	Ubiquitin-like protein ISG15;Isg15;ortholog	UBIQUITIN-LIKE PROTEIN ISG15 (PTHR10666:SF267)	ribosomal protein(PC00202)	Mus musculus
Cpz	1.34164	0.456394	1.79804	2.66965	2.21325	-0.871609	0.798028	29.2755	1.95997e-06	1.50856e-05	MOUSE|MGI=MGI=88487|UniProtKB=Q8R4V4	Carboxypeptidase Z;Cpz;ortholog	CARBOXYPEPTIDASE Z (PTHR11532:SF63)		Mus musculus
Batf	1.61451	0.455969	2.07048	2.33805	1.88208	-0.267574	0.372542	17.3234	0.00060633	0.00272903	MOUSE|MGI=MGI=1859147|UniProtKB=O35284	Basic leucine zipper transcriptional factor ATF-like;Batf;ortholog	BASIC LEUCINE ZIPPER TRANSCRIPTIONAL FACTOR ATF-LIKE (PTHR23351:SF14)	basic leucine zipper transcription factor(PC00056)	Mus musculus
Tspan8	2.67707	0.455433	3.13251	4.35554	3.90011	-1.22303	2.05878	125.131	6.05734e-27	4.26324e-25	MOUSE|MGI=MGI=2384918|UniProtKB=Q8R3G9	Tetraspanin-8;Tspan8;ortholog	TETRASPANIN-8 (PTHR19282:SF380)		Mus musculus
Sdk2	1.6154	0.455147	2.07055	0.999157	0.54401	1.07139	0.509288	10.89	0.0123356	0.0372802	MOUSE|MGI=MGI=2443847|UniProtKB=Q6V4S5	Protein sidekick-2;Sdk2;ortholog	PROTEIN SIDEKICK-2 (PTHR13817:SF59)		Mus musculus
Dact2	0.151738	0.454653	0.606392	0.251187	-0.203467	0.355205	4.08515	12.0759	0.00712747	0.0232891	MOUSE|MGI=MGI=1920347|UniProtKB=Q7TN08	Dapper homolog 2;Dact2;ortholog	DAPPER HOMOLOG 2 (PTHR15919:SF13)		Mus musculus
AI846148	0.398897	0.45407	0.852968	0.687814	0.233744	0.165153	2.04641	11.0395	0.0115139	0.0351622
Cdc42ep5	0.837384	0.453384	1.29077	1.43578	0.9824	-0.145016	1.49747	14.7586	0.00203501	0.00790192	MOUSE|MGI=MGI=1929745|UniProtKB=Q9Z0X0	Cdc42 effector protein 5;Cdc42ep5;ortholog	CDC42 EFFECTOR PROTEIN 5 (PTHR15344:SF15)		Mus musculus
BC002059	-1.12588	0.453376	-0.672507	-0.229028	-0.682404	-0.44348	1.84462	12.9576	0.00472924	0.0163759
H2-M2	5.05265	0.453373	5.50602	3.81018	3.35681	1.69584	-0.0640118	28.7795	2.49151e-06	1.88226e-05	MOUSE|MGI=MGI=95914|UniProtKB=Q6W9L1	Histocompatibility 2, M region locus 2;H2-M2;ortholog	HISTOCOMPATIBILITY 2, M REGION LOCUS 2 (PTHR16675:SF150)		Mus musculus
Siglecf	2.8242	0.451653	3.27585	4.58595	4.1343	-1.3101	0.492066	47.7971	2.35206e-10	3.2563e-09	MOUSE|MGI=MGI=2681107|UniProtKB=Q920G3	Sialic acid-binding Ig-like lectin 5;Siglec5;ortholog	SIALIC ACID-BINDING IG-LIKE LECTIN 6 (PTHR12035:SF94)	immunoglobulin receptor superfamily(PC00124);immunoglobulin superfamily cell adhesion molecule(PC00125);membrane-bound signaling molecule(PC00152);myelin protein(PC00161)	Mus musculus
Gm6204	-0.61768	0.451154	-0.166527	0.204546	-0.246608	-0.371072	6.22113	13.335	0.00396534	0.0140622
Nsun4	-0.491186	0.450198	-0.0409886	-0.213426	-0.663623	0.172437	4.19241	13.1779	0.00426732	0.0149752	MOUSE|MGI=MGI=1919431|UniProtKB=C4P6S0	Sperm head and tail associated protein;Nsun4;ortholog	SPERM HEAD AND TAIL ASSOCIATED PROTEIN (PTHR22808:SF21)	methyltransferase(PC00155);nucleic acid binding(PC00171)	Mus musculus
Cask	-0.493726	0.450096	-0.0436301	-0.235446	-0.685542	0.191816	4.12172	23.0576	3.92824e-05	0.000236821	MOUSE|MGI=MGI=1309489|UniProtKB=O70589	Peripheral plasma membrane protein CASK;Cask;ortholog	PERIPHERAL PLASMA MEMBRANE PROTEIN CASK (PTHR23122:SF40)	cell junction protein(PC00070);nucleotide kinase(PC00172);protein kinase(PC00193)	Mus musculus
Hdc	0.338677	0.449727	0.788404	-0.187453	-0.63718	0.975857	2.86673	11.9904	0.00741622	0.0240459	MOUSE|MGI=MGI=96062|UniProtKB=P23738	Histidine decarboxylase;Hdc;ortholog	HISTIDINE DECARBOXYLASE (PTHR11999:SF68)		Mus musculus
Bcl2l14	2.26162	0.449309	2.71093	3.1222	2.67289	-0.411274	0.392325	32.882	3.41056e-07	2.98317e-06	MOUSE|MGI=MGI=1914063|UniProtKB=Q9CPT0	Apoptosis facilitator Bcl-2-like protein 14;Bcl2l14;ortholog	APOPTOSIS FACILITATOR BCL-2-LIKE PROTEIN 14 (PTHR14965:SF1)		Mus musculus
Cxcl2	5.67158	0.449192	6.12077	6.12077	5.67158	0	0.301528	58.1293	1.47506e-12	2.73537e-11	MOUSE|MGI=MGI=1340094|UniProtKB=P10889	C-X-C motif chemokine 2;Cxcl2;ortholog	C-X-C MOTIF CHEMOKINE 2 (PTHR10179:SF79)	chemokine(PC00074)	Mus musculus
Cenpp	2.71059	0.448699	3.15929	1.85812	1.40942	1.30117	0.510584	15.2508	0.00161443	0.00645772	MOUSE|MGI=MGI=1913586|UniProtKB=Q9CZ92	Centromere protein P;Cenpp;ortholog	CENTROMERE PROTEIN P (PTHR28577:SF1)		Mus musculus
Cyp1a2	-0.774752	0.447926	-0.326826	-0.362104	-0.81003	0.0352779	9.22928	15.55	0.00140212	0.00572347	MOUSE|MGI=MGI=88589|UniProtKB=P00186	Cytochrome P450 1A2;Cyp1a2;ortholog	CYTOCHROME P450 1A2 (PTHR24299:SF12)	oxygenase(PC00177)	Mus musculus
Nrep	1.17973	0.447076	1.62681	0.568579	0.121503	1.05823	4.36485	39.0757	1.67276e-08	1.82233e-07	MOUSE|MGI=MGI=99444|UniProtKB=Q07475	Neuronal regeneration-related protein;Nrep;ortholog	NEURONAL REGENERATION-RELATED PROTEIN (PTHR17102:SF4)		Mus musculus
TrnG	-0.700972	0.445747	-0.255225	0.0145787	-0.431168	-0.269803	5.40587	16.0189	0.00112393	0.00472164
Ap5b1	0.768634	0.444712	1.21335	1.01471	0.570002	0.198632	1.71315	10.6869	0.0135449	0.0404105	MOUSE|MGI=MGI=2685808|UniProtKB=Q3TAP4	AP-5 complex subunit beta-1;Ap5b1;ortholog	AP-5 COMPLEX SUBUNIT BETA-1 (PTHR34033:SF1)		Mus musculus
Pfkp	0.733622	0.444284	1.17791	0.960499	0.516216	0.217406	3.25996	28.3493	3.06772e-06	2.28336e-05	MOUSE|MGI=MGI=1891833|UniProtKB=Q9WUA3	ATP-dependent 6-phosphofructokinase, platelet type;Pfkp;ortholog	ATP-DEPENDENT 6-PHOSPHOFRUCTOKINASE, PLATELET TYPE (PTHR13697:SF5)	carbohydrate kinase(PC00065)	Mus musculus
Rdh18-ps	-1.97712	0.444006	-1.53312	-1.94182	-2.38583	0.408704	1.1219	46.8033	3.82706e-10	5.17525e-09
Dock11	0.77081	0.443753	1.21456	1.48418	1.04042	-0.269611	1.7891	12.2983	0.00642806	0.0212983	MOUSE|MGI=MGI=1923224|UniProtKB=A2AF47	Dedicator of cytokinesis protein 11;Dock11;ortholog	DEDICATOR OF CYTOKINESIS PROTEIN 11 (PTHR23317:SF81)	guanyl-nucleotide exchange factor(PC00113)	Mus musculus
Egfr	-0.281957	0.442349	0.160393	-0.578918	-1.02127	0.739311	7.19698	14.6687	0.00212278	0.0082106	MOUSE|MGI=MGI=95294|UniProtKB=Q01279	Epidermal growth factor receptor;Egfr;ortholog	EPIDERMAL GROWTH FACTOR RECEPTOR (PTHR24416:SF91)		Mus musculus
Gpr183	1.84526	0.442195	2.28746	2.05646	1.61427	0.230994	0.181154	15.4809	0.00144856	0.0058876	MOUSE|MGI=MGI=2442034|UniProtKB=Q3U6B2	G-protein coupled receptor 183;Gpr183;ortholog	G-PROTEIN COUPLED RECEPTOR 183 (PTHR24237:SF7)		Mus musculus
Cdc26	-0.577763	0.441498	-0.136265	0.0493938	-0.392104	-0.185659	3.96301	12.4291	0.00604893	0.0202058	MOUSE|MGI=MGI=1913690|UniProtKB=Q99JP4	Anaphase-promoting complex subunit CDC26;Cdc26;ortholog	ANAPHASE-PROMOTING COMPLEX SUBUNIT CDC26 (PTHR28579:SF1)		Mus musculus
B3gnt8	0.680116	0.441461	1.12158	2.29817	1.85671	-1.17659	1.03104	18.9764	0.000276493	0.00136505	MOUSE|MGI=MGI=2385269|UniProtKB=Q8R3I9	UDP-GlcNAc:betaGal beta-1,3-N-acetylglucosaminyltransferase 8;B3gnt8;ortholog	UDP-GLCNAC:BETAGAL BETA-1,3-N-ACETYLGLUCOSAMINYLTRANSFERASE 8 (PTHR11214:SF87)	glycosyltransferase(PC00111)	Mus musculus
Pfkm	-0.801973	0.440278	-0.361695	-0.379583	-0.81986	0.0178876	3.88139	20.9742	0.000106584	0.00058057	MOUSE|MGI=MGI=97548|UniProtKB=P47857	ATP-dependent 6-phosphofructokinase, muscle type;Pfkm;ortholog	ATP-DEPENDENT 6-PHOSPHOFRUCTOKINASE, MUSCLE TYPE (PTHR13697:SF13)	carbohydrate kinase(PC00065)	Mus musculus
Mettl15	0.669136	0.440222	1.10936	1.01285	0.572628	0.096508	2.18103	14.6155	0.00217656	0.00839125	MOUSE|MGI=MGI=1924144|UniProtKB=Q9DCL4	Probable methyltransferase-like protein 15;Mettl15;ortholog	METHYLTRANSFERASE-LIKE PROTEIN 15-RELATED (PTHR11265:SF0)	methyltransferase(PC00155)	Mus musculus
Kif23	1.00793	0.439543	1.44748	1.90727	1.46772	-0.45979	1.23246	30.6435	1.0104e-06	8.10244e-06	MOUSE|MGI=MGI=1919069|UniProtKB=E9Q5G3	Kinesin-like protein KIF23;Kif23;ortholog	KINESIN-LIKE PROTEIN KIF23 (PTHR24115:SF467)	microtubule binding motor protein(PC00156)	Mus musculus
Kif21b	0.516139	0.438638	0.954777	0.876539	0.437901	0.0782389	2.35155	20.9838	0.000106094	0.000578113	MOUSE|MGI=MGI=109234|UniProtKB=Q9QXL1	Kinesin-like protein KIF21B;Kif21b;ortholog	KINESIN-LIKE PROTEIN KIF21B (PTHR24115:SF893)	microtubule binding motor protein(PC00156)	Mus musculus
Prrg4	4.53843	0.437679	4.97611	2.58417	2.14649	2.39194	1.45735	86.2619	1.39082e-18	4.88304e-17	MOUSE|MGI=MGI=2442211|UniProtKB=Q8BGN6	Transmembrane gamma-carboxyglutamic acid protein 4;Prrg4;ortholog	TRANSMEMBRANE GAMMA-CARBOXYGLUTAMIC ACID PROTEIN 4 (PTHR24251:SF15)	serine protease(PC00203)	Mus musculus
Tead2	1.2726	0.436778	1.70938	1.3549	0.918121	0.354478	0.642161	10.1961	0.016971	0.0486558	MOUSE|MGI=MGI=104904|UniProtKB=P48301	Transcriptional enhancer factor TEF-4;Tead2;ortholog	TRANSCRIPTIONAL ENHANCER FACTOR TEF-4 (PTHR11834:SF5)	transcription factor(PC00218)	Mus musculus
Nudt7	-0.34296	0.436128	0.0931673	-0.313374	-0.749502	0.406542	6.98013	15.4631	0.00146076	0.00592291	MOUSE|MGI=MGI=1914778|UniProtKB=Q99P30	Peroxisomal coenzyme A diphosphatase NUDT7;Nudt7;ortholog	PEROXISOMAL COENZYME A DIPHOSPHATASE NUDT7 (PTHR12992:SF0)	phosphatase(PC00181)	Mus musculus
Pgm5	-0.837015	0.435513	-0.401502	-1.1123	-1.54781	0.7108	1.68748	18.184	0.000403035	0.00190466	MOUSE|MGI=MGI=1925668|UniProtKB=Q8BZF8	Phosphoglucomutase-like protein 5;Pgm5;ortholog	PHOSPHOGLUCOMUTASE-LIKE PROTEIN 5 (PTHR22573:SF27)		Mus musculus
Marcksl1-ps4	-0.947712	0.434997	-0.512715	-1.07926	-1.51426	0.566547	3.52705	21.2891	9.16818e-05	0.000506694
Btbd19	1.75673	0.434681	2.19142	1.06044	0.625761	1.13097	0.604741	17.8838	0.000464791	0.00215677	MOUSE|MGI=MGI=1925861|UniProtKB=S4R1I0	BTB (POZ) domain-containing 19;Btbd19;ortholog	BTB/POZ DOMAIN-CONTAINING PROTEIN 19 (PTHR46965:SF1)		Mus musculus
Ciita	1.30069	0.432363	1.73305	2.28121	1.84885	-0.548165	2.28061	54.6881	8.00305e-12	1.35917e-10	MOUSE|MGI=MGI=108445|UniProtKB=P79621	MHC class II transactivator;Ciita;ortholog	MHC CLASS II TRANSACTIVATOR (PTHR47189:SF1)		Mus musculus
Clec4e	5.95039	0.431222	6.38161	6.38161	5.95039	0	0.45978	52.8853	1.93958e-11	3.10119e-10	MOUSE|MGI=MGI=1861232|UniProtKB=Q9R0Q8	C-type lectin domain family 4 member E;Clec4e;ortholog	C-TYPE LECTIN DOMAIN FAMILY 4 MEMBER E (PTHR22802:SF226)	cell adhesion molecule(PC00069);immunoglobulin receptor superfamily(PC00124)	Mus musculus
St14	1.70596	0.431217	2.13718	2.07162	1.6404	0.0655592	1.60649	34.6911	1.41579e-07	1.32001e-06	MOUSE|MGI=MGI=1338881|UniProtKB=P56677	Suppressor of tumorigenicity 14 protein homolog;St14;ortholog	SUPPRESSOR OF TUMORIGENICITY 14 PROTEIN (PTHR24253:SF50)	serine protease(PC00203)	Mus musculus
1700037H04Rik	0.381604	0.428093	0.809697	1.53814	1.11005	-0.728448	2.33699	29.6881	1.60505e-06	1.25258e-05
Gm16589	0.612402	0.427975	1.04038	0.960306	0.532331	0.0800706	2.31195	10.2284	0.0167215	0.0480406
Gvin1	1.14963	0.427328	1.57696	2.10197	1.67464	-0.525015	1.24045	23.443	3.26458e-05	0.00020069	MOUSE|MGI=MGI=1921808|UniProtKB=Q80SU7	Interferon-induced very large GTPase 1;Gvin1;ortholog	INTERFERON-INDUCED VERY LARGE GTPASE 1 (PTHR14819:SF3)		Mus musculus
Egr1	1.19862	0.427303	1.62592	-0.0810586	-0.508362	1.70698	5.4808	14.0145	0.00288549	0.0106834	MOUSE|MGI=MGI=95295|UniProtKB=P08046	Early growth response protein 1;Egr1;ortholog	EARLY GROWTH RESPONSE PROTEIN 1 (PTHR23235:SF42)	DNA binding protein(PC00009);transcription cofactor(PC00217);zinc finger transcription factor(PC00244)	Mus musculus
C030034I22Rik	-0.140664	0.427279	0.286614	2.22806	1.80078	-1.94144	0.548321	15.4114	0.00149679	0.00604899
Mmrn2	-0.795141	0.426519	-0.368621	-0.529613	-0.956132	0.160991	3.27991	11.7068	0.00845794	0.0270012	MOUSE|MGI=MGI=2385618|UniProtKB=A6H6E2	Multimerin-2;Mmrn2;ortholog	MULTIMERIN-2 (PTHR15427:SF6)		Mus musculus
Gm32468	-3.398	0.426511	-2.97149	-2.21602	-2.64253	-0.755477	0.694689	26.6461	6.98376e-06	4.90159e-05
Trps1	1.42764	0.426315	1.85396	1.57375	1.14743	0.280213	1.02108	25.5397	1.19064e-05	7.9544e-05	MOUSE|MGI=MGI=1927616|UniProtKB=Q925H1	Zinc finger transcription factor Trps1;Trps1;ortholog	ZINC FINGER TRANSCRIPTION FACTOR TRPS1 (PTHR47034:SF1)		Mus musculus
Rpp14	-0.208382	0.426276	0.217894	-0.0610725	-0.487348	0.278966	4.03184	10.9994	0.0117293	0.0357477	MOUSE|MGI=MGI=1914303|UniProtKB=Q9CQH8	Ribonuclease P protein subunit p14;Rpp14;ortholog	RIBONUCLEASE P PROTEIN SUBUNIT P14 (PTHR15441:SF1)		Mus musculus
Pdzk1ip1	-1.92397	0.425409	-1.49856	-1.02043	-1.44584	-0.478132	2.26008	29.2796	1.95605e-06	1.50687e-05	MOUSE|MGI=MGI=1914432|UniProtKB=Q9CQH0	PDZK1-interacting protein 1;Pdzk1ip1;ortholog	PDZK1-INTERACTING PROTEIN 1 (PTHR15296:SF0)		Mus musculus
Mmp12	7.96703	0.425173	8.3922	10.2274	9.8022	-1.83517	6.15878	1501.17	0	0	MOUSE|MGI=MGI=97005|UniProtKB=P34960	Macrophage metalloelastase;Mmp12;ortholog	MACROPHAGE METALLOELASTASE (PTHR10201:SF32)	metalloprotease(PC00153)	Mus musculus
Gm6560	1.10445	0.424469	1.52892	1.68297	1.2585	-0.154044	3.54834	45.0209	9.15833e-10	1.17944e-08
Myo1g	1.28049	0.424164	1.70466	1.95219	1.52803	-0.247532	2.28469	67.73	1.30686e-14	3.03303e-13	MOUSE|MGI=MGI=1927091|UniProtKB=Q5SUA5	Unconventional myosin-Ig;Myo1g;ortholog	UNCONVENTIONAL MYOSIN-IG (PTHR13140:SF381)	G-protein modulator(PC00022);actin binding motor protein(PC00040);cell junction protein(PC00070)	Mus musculus
Zc3h12d	0.985471	0.422345	1.40782	2.24204	1.81969	-0.83422	2.58943	67.5972	1.39526e-14	3.22338e-13	MOUSE|MGI=MGI=3045313|UniProtKB=Q8BIY3	Probable ribonuclease ZC3H12D;Zc3h12d;ortholog	RIBONUCLEASE ZC3H12D-RELATED (PTHR12876:SF11)	nucleic acid binding(PC00171)	Mus musculus
Hmga1	1.38103	0.421126	1.80216	1.13543	0.7143	0.666732	1.51036	22.3305	5.56759e-05	0.000323287	MOUSE|MGI=MGI=96160|UniProtKB=P17095	High mobility group protein HMG-I/HMG-Y;Hmga1;ortholog	HIGH MOBILITY GROUP PROTEIN HMG-I/HMG-Y (PTHR23341:SF1)	DNA binding protein(PC00009)	Mus musculus
Hist1h4k	2.70224	0.4208	3.12304	2.29702	1.87622	0.826021	0.161166	15.7375	0.00128353	0.00530085
Dyrk3	1.56623	0.420214	1.98644	1.87021	1.44999	0.116238	2.00867	35.3021	1.05172e-07	1.00653e-06	MOUSE|MGI=MGI=1330300|UniProtKB=Q922Y0	Dual specificity tyrosine-phosphorylation-regulated kinase 3;Dyrk3;ortholog	DUAL SPECIFICITY TYROSINE-PHOSPHORYLATION-REGULATED KINASE 3 (PTHR24058:SF35)	non-receptor serine/threonine protein kinase(PC00167);non-receptor tyrosine protein kinase(PC00168)	Mus musculus
Wdr19	0.609072	0.419848	1.02892	1.10242	0.682567	-0.0734954	1.80747	14.4795	0.00232005	0.00887212	MOUSE|MGI=MGI=2443231|UniProtKB=Q3UGF1	WD repeat-containing protein 19;Wdr19;ortholog	WD REPEAT-CONTAINING PROTEIN 19 (PTHR14920:SF0)		Mus musculus
Slc1a5	0.914824	0.419287	1.33411	1.23883	0.819544	0.0952797	2.15388	22.6939	4.67714e-05	0.000276679	MOUSE|MGI=MGI=105305|UniProtKB=P51912	Neutral amino acid transporter B(0);Slc1a5;ortholog	NEUTRAL AMINO ACID TRANSPORTER B(0) (PTHR11958:SF19)	cation transporter(PC00068)	Mus musculus
Cd34	1.65191	0.418673	2.07058	1.76468	1.346	0.305906	1.95036	36.6648	5.41754e-08	5.46886e-07	MOUSE|MGI=MGI=88329|UniProtKB=Q64314	Hematopoietic progenitor cell antigen CD34;Cd34;ortholog	HEMATOPOIETIC PROGENITOR CELL ANTIGEN CD34 (PTHR16677:SF1)		Mus musculus
Gm35993	-0.943801	0.418025	-0.525776	0.303944	-0.114081	-0.82972	2.26755	13.0958	0.00443391	0.0154817
Dsn1	2.5121	0.417146	2.92924	2.11153	1.69439	0.817712	1.17911	63.0563	1.3063e-13	2.71524e-12	MOUSE|MGI=MGI=1914184|UniProtKB=Q9CYC5	Kinetochore-associated protein DSN1 homolog;Dsn1;ortholog	KINETOCHORE-ASSOCIATED PROTEIN DSN1 HOMOLOG (PTHR14778:SF2)		Mus musculus
Gm30784	-1.3565	0.416282	-0.940219	-0.917344	-1.33363	-0.022875	2.70805	44.8358	1.0027e-09	1.28041e-08
Osgin2	0.58122	0.415244	0.996464	1.54558	1.13034	-0.549115	1.50316	19.8425	0.000182985	0.000940851	MOUSE|MGI=MGI=2384798|UniProtKB=Q3TEE9	Oxidative stress-induced growth inhibitor family member 2;Osgin2;ortholog	OXIDATIVE STRESS-INDUCED GROWTH INHIBITOR 2 (PTHR15192:SF4)		Mus musculus
Plod2	2.31916	0.415002	2.73416	2.19949	1.78449	0.534675	1.17544	49.0558	1.26925e-10	1.82395e-09	MOUSE|MGI=MGI=1347007|UniProtKB=Q9R0B9	Procollagen-lysine,2-oxoglutarate 5-dioxygenase 2;Plod2;ortholog	PROCOLLAGEN-LYSINE,2-OXOGLUTARATE 5-DIOXYGENASE 2 (PTHR10730:SF6)	oxygenase(PC00177)	Mus musculus
Pim1	0.684221	0.41497	1.09919	0.800005	0.385035	0.299186	3.51322	12.0554	0.00719578	0.0234517	MOUSE|MGI=MGI=97584|UniProtKB=P06803	Serine/threonine-protein kinase pim-1;Pim1;ortholog	SERINE/THREONINE-PROTEIN KINASE PIM-1 (PTHR22984:SF25)		Mus musculus
Tnfaip8	1.03812	0.414755	1.45288	1.73698	1.32222	-0.284101	2.56094	50.599	5.95562e-11	8.97459e-10	MOUSE|MGI=MGI=2147191|UniProtKB=Q921Z5	Tumor necrosis factor alpha-induced protein 8;Tnfaip8;ortholog	TUMOR NECROSIS FACTOR ALPHA-INDUCED PROTEIN 8 (PTHR12757:SF3)		Mus musculus
Il15	0.411683	0.414293	0.825976	1.74374	1.32944	-0.917762	1.51247	13.9059	0.00303604	0.0111508	MOUSE|MGI=MGI=103014|UniProtKB=P48346	Interleukin-15;Il15;ortholog	INTERLEUKIN-15 (PTHR14356:SF3)		Mus musculus
LOC108167725	1.76287	0.41347	2.17634	-0.0733681	-0.486838	2.24971	0.431569	12.9956	0.00464616	0.0161229
Crim1	0.41827	0.411795	0.830065	0.684549	0.272754	0.145516	4.60021	33.8521	2.12881e-07	1.92777e-06	MOUSE|MGI=MGI=1354756|UniProtKB=Q9JLL0	Cysteine-rich motor neuron 1 protein;Crim1;ortholog	CYSTEINE-RICH MOTOR NEURON 1 PROTEIN (PTHR46439:SF1)		Mus musculus
Use1	-0.441072	0.41161	-0.0294622	0.234409	-0.177201	-0.263871	5.54317	14.5136	0.00228325	0.00874687	MOUSE|MGI=MGI=1914273|UniProtKB=Q9CQ56	Vesicle transport protein USE1;Use1;ortholog	VESICLE TRANSPORT PROTEIN USE1 (PTHR13050:SF7)		Mus musculus
Sphk1	3.61495	0.411485	4.02644	1.71294	1.30146	2.3135	0.245778	22.5706	4.96224e-05	0.00029206	MOUSE|MGI=MGI=1316649|UniProtKB=Q8CI15	Sphingosine kinase 1;Sphk1;ortholog	SPHINGOSINE KINASE 1 (PTHR12358:SF47)		Mus musculus
Gm12222	-1.83163	0.411391	-1.42024	-1.35823	-1.76962	-0.0620132	0.57259	17.6333	0.000523467	0.00240034
Prkch	0.88246	0.411049	1.29351	0.888248	0.4772	0.405261	2.52998	15.9357	0.00116891	0.00489291	MOUSE|MGI=MGI=97600|UniProtKB=P23298	Protein kinase C eta type;Prkch;ortholog	PROTEIN KINASE C ETA TYPE (PTHR24356:SF192)	annexin(PC00050);calmodulin(PC00061);non-receptor serine/threonine protein kinase(PC00167);transfer/carrier protein(PC00219)	Mus musculus
C3ar1	2.13851	0.410204	2.54871	2.76227	2.35207	-0.21356	3.81936	218.896	3.47898e-47	8.09906e-45	MOUSE|MGI=MGI=1097680|UniProtKB=O09047	C3a anaphylatoxin chemotactic receptor;C3ar1;ortholog	C3A ANAPHYLATOXIN CHEMOTACTIC RECEPTOR (PTHR24225:SF28)	G-protein coupled receptor(PC00021)	Mus musculus
LOC105246089	-0.702976	0.408257	-0.294719	-0.224098	-0.632355	-0.0706213	5.22077	15.3181	0.00156405	0.00628777
Usp20	0.22889	0.407092	0.635982	0.968739	0.561647	-0.332757	3.03631	10.9334	0.0120917	0.0366972	MOUSE|MGI=MGI=1921520|UniProtKB=Q8C6M1	Ubiquitin carboxyl-terminal hydrolase 20;Usp20;ortholog	UBIQUITIN CARBOXYL-TERMINAL HYDROLASE 20 (PTHR21646:SF13)	cysteine protease(PC00081)	Mus musculus
Abcg5	-0.716804	0.406918	-0.309886	-0.507149	-0.914067	0.197263	6.60435	32.7959	3.5563e-07	3.09988e-06	MOUSE|MGI=MGI=1351659|UniProtKB=Q99PE8	ATP-binding cassette sub-family G member 5;Abcg5;ortholog	ATP-BINDING CASSETTE SUB-FAMILY G MEMBER 5 (PTHR19241:SF487)	ATP-binding cassette (ABC) transporter(PC00003)	Mus musculus
Slc23a2	0.0210622	0.406884	0.427947	-0.493681	-0.900565	0.921628	5.52423	26.2042	8.64305e-06	5.94485e-05	MOUSE|MGI=MGI=1859682|UniProtKB=Q9EPR4	Solute carrier family 23 member 2;Slc23a2;ortholog	SOLUTE CARRIER FAMILY 23 MEMBER 2 (PTHR11119:SF33)	transporter(PC00227)	Mus musculus
Zfp94	-0.701385	0.406651	-0.294734	1.19371	0.787057	-1.48844	0.795622	10.5174	0.0146436	0.0430599	MOUSE|MGI=MGI=107610|UniProtKB=E9Q6Y4	Zinc finger protein 94;Zfp94;ortholog	ZINC FINGER PROTEIN 45 (PTHR24377:SF830)		Mus musculus
Aldoc	-1.14847	0.406637	-0.741829	-0.284902	-0.69154	-0.456927	3.66328	14.5375	0.00225773	0.00866665	MOUSE|MGI=MGI=101863|UniProtKB=P05063	Fructose-bisphosphate aldolase C;Aldoc;ortholog	FRUCTOSE-BISPHOSPHATE ALDOLASE C (PTHR11627:SF3)		Mus musculus
Gm17763	-2.02873	0.404398	-1.62434	-0.725555	-1.12995	-0.898781	1.2278	23.6474	2.95923e-05	0.000183295
Nphp1	0.877705	0.404144	1.28185	1.67596	1.27181	-0.394107	2.79131	64.1404	7.65967e-14	1.63248e-12	MOUSE|MGI=MGI=1858233|UniProtKB=Q9QY53	Nephrocystin-1;Nphp1;ortholog	NEPHROCYSTIN-1 (PTHR15176:SF1)		Mus musculus
Rbm24	5.39879	0.404096	5.80288	5.80288	5.39879	0	0.168809	35.87	7.97772e-08	7.80342e-07	MOUSE|MGI=MGI=3610364|UniProtKB=D3Z4I3	RNA-binding protein 24;Rbm24;ortholog	RNA-BINDING PROTEIN 24 (PTHR15241:SF247)		Mus musculus
Il21r	3.4084	0.403718	3.81212	1.61809	1.21437	2.19403	1.05574	32.8233	3.50933e-07	3.06423e-06	MOUSE|MGI=MGI=1890475|UniProtKB=Q9JHX3	Interleukin-21 receptor;Il21r;ortholog	INTERLEUKIN-21 RECEPTOR (PTHR23037:SF7)	type I cytokine receptor(PC00231)	Mus musculus
Slc13a5	2.02068	0.402681	2.42336	2.01305	1.61036	0.410314	2.66292	52.2692	2.6244e-11	4.12383e-10	MOUSE|MGI=MGI=3037150|UniProtKB=Q67BT3	Solute carrier family 13 member 5;Slc13a5;ortholog	SOLUTE CARRIER FAMILY 13 MEMBER 5 (PTHR10283:SF109)	cation transporter(PC00068)	Mus musculus
Maoa	-1.33446	0.402533	-0.931923	-0.914578	-1.31711	-0.0173453	3.97601	70.011	4.2452e-15	1.03778e-13	MOUSE|MGI=MGI=96915|UniProtKB=Q64133	Amine oxidase [flavin-containing] A;Maoa;ortholog	AMINE OXIDASE [FLAVIN-CONTAINING] A (PTHR43563:SF11)	DNA methyltransferase(PC00013);oxidase(PC00175)	Mus musculus
Gm4977	-0.78852	0.402348	-0.386172	-0.66611	-1.06846	0.279938	2.9997	24.783	1.71405e-05	0.000111174
Ctbp2	0.621459	0.401538	1.023	1.21818	0.816641	-0.195182	1.71926	15.74	0.001282	0.00529598	MOUSE|MGI=MGI=1201686|UniProtKB=P56546	C-terminal-binding protein 2;Ctbp2;ortholog	C-TERMINAL-BINDING PROTEIN 2 (PTHR46029:SF3)	transcription cofactor(PC00217)	Mus musculus
Fgf21	3.21544	0.400741	3.61618	1.49617	1.09542	2.12001	3.02178	32.6171	3.87888e-07	3.36555e-06	MOUSE|MGI=MGI=1861377|UniProtKB=Q9JJN1	Fibroblast growth factor 21;Fgf21;ortholog	FIBROBLAST GROWTH FACTOR 21 (PTHR11486:SF81)	growth factor(PC00112)	Mus musculus
Gla	0.448007	0.400333	0.848341	1.01115	0.610819	-0.162811	3.18906	20.2604	0.000149901	0.000784881	MOUSE|MGI=MGI=1347344|UniProtKB=P51569	Alpha-galactosidase A;Gla;ortholog	ALPHA-GALACTOSIDASE A (PTHR11452:SF14)		Mus musculus
Scn1b	0.433363	0.398994	0.832357	0.526977	0.127982	0.305381	2.72617	11.5973	0.00889793	0.0282094	MOUSE|MGI=MGI=98247|UniProtKB=P97952	Sodium channel subunit beta-1;Scn1b;ortholog	SODIUM CHANNEL SUBUNIT BETA-1 (PTHR10546:SF2)	voltage-gated sodium channel(PC00243)	Mus musculus
Trim36	2.30624	0.398377	2.70461	3.29155	2.89317	-0.586939	0.120589	15.5493	0.00140258	0.00572357	MOUSE|MGI=MGI=106264|UniProtKB=Q80WG7	E3 ubiquitin-protein ligase Trim36;Trim36;ortholog	E3 UBIQUITIN-PROTEIN LIGASE TRIM36 (PTHR24099:SF18)		Mus musculus
Gm5051	-1.46227	0.398314	-1.06395	-0.116761	-0.515075	-0.947193	1.1607	13.8346	0.00313919	0.0114924
BC023105	-1.03205	0.397715	-0.634334	0.933615	0.5359	-1.56795	4.12266	14.8725	0.00192888	0.00753598
Hk1	0.30408	0.396997	0.701077	0.7976	0.400603	-0.0965232	2.68393	12.2446	0.00659066	0.0217466	MOUSE|MGI=MGI=1931130|UniProtKB=Q99N14	Tachykinin-4;Tac4;ortholog	TACHYKININ-4 (PTHR11250:SF2)		Mus musculus
Tor1a	0.113874	0.396856	0.510729	0.481811	0.0849555	0.0289182	5.49966	12.883	0.00489661	0.0168745	MOUSE|MGI=MGI=1353568|UniProtKB=Q9ER39	Torsin-1A;Tor1a;ortholog	TORSIN-1A (PTHR10760:SF15)	chaperone(PC00072)	Mus musculus
Ccdc85b	1.10503	0.393857	1.49888	1.37038	0.976528	0.128498	4.27256	78.4452	6.61455e-17	1.91746e-15	MOUSE|MGI=MGI=2147607|UniProtKB=Q6PDY0	Coiled-coil domain-containing protein 85B;Ccdc85b;ortholog	COILED-COIL DOMAIN-CONTAINING PROTEIN 85B (PTHR13546:SF12)		Mus musculus
Setd4	-1.34164	0.39373	-0.947912	-0.64427	-1.038	-0.303642	3.01662	23.4806	3.20615e-05	0.000197458	MOUSE|MGI=MGI=2136890|UniProtKB=P58467	SET domain-containing protein 4;Setd4;ortholog	SET DOMAIN-CONTAINING PROTEIN 4 (PTHR13271:SF8)		Mus musculus
Clec9a	0.608767	0.393704	1.00247	1.07471	0.681008	-0.0722414	1.56589	11.9638	0.00750822	0.0243032	MOUSE|MGI=MGI=2444608|UniProtKB=Q8BRU4	C-type lectin domain family 9 member A;Clec9a;ortholog	C-TYPE LECTIN DOMAIN FAMILY 9 MEMBER A (PTHR47727:SF1)		Mus musculus
Inmt	-1.51671	0.39337	-1.12334	-1.45323	-1.8466	0.329886	9.25892	35.8337	8.11978e-08	7.927e-07	MOUSE|MGI=MGI=102963|UniProtKB=P40936	Indolethylamine N-methyltransferase;Inmt;ortholog	INMT-MINDY4 READTHROUGH (NMD CANDIDATE)-RELATED (PTHR10867:SF33)	methyltransferase(PC00155)	Mus musculus
Gm12138	1.18022	0.393199	1.57341	1.9363	1.54311	-0.36289	0.712668	15.1229	0.00171457	0.00680969
S100a8	2.72243	0.392665	3.11509	3.32781	2.93515	-0.212716	1.40346	70.7615	2.93212e-15	7.30952e-14	MOUSE|MGI=MGI=88244|UniProtKB=P27005	Protein S100-A8;S100a8;ortholog	PROTEIN S100-A8 (PTHR11639:SF5)	calmodulin(PC00061);signaling molecule(PC00207)	Mus musculus
Sult2a8	-1.16884	0.391612	-0.777226	-1.02961	-1.42122	0.252384	8.54357	27.2618	5.18844e-06	3.73508e-05	MOUSE|MGI=MGI=1924221|UniProtKB=Q8BGL3	Sulfotransferase;Sult2a8;ortholog	BILE SALT SULFOTRANSFERASE 1-RELATED (PTHR11783:SF186)		Mus musculus
Cyp2r1	-1.34342	0.390105	-0.953312	-1.19267	-1.58278	0.239359	3.98269	66.3681	2.55661e-14	5.73136e-13	MOUSE|MGI=MGI=2449771|UniProtKB=Q6VVW9	Vitamin D 25-hydroxylase;Cyp2r1;ortholog	VITAMIN D 25-HYDROXYLASE (PTHR24300:SF48)		Mus musculus
Spn	1.14682	0.388349	1.53517	1.15489	0.76654	0.38028	1.8346	19.0112	0.00027194	0.00134521	MOUSE|MGI=MGI=98384|UniProtKB=P15702	Leukosialin;Spn;ortholog	LEUKOSIALIN (PTHR35265:SF1)		Mus musculus
Ly6c2	1.83254	0.386715	2.21925	2.43346	2.04674	-0.214206	1.27423	42.9676	2.50034e-09	3.03896e-08	MOUSE|MGI=MGI=3712069|UniProtKB=P0CW03	Lymphocyte antigen 6C2;Ly6c2;ortholog	LYMPHOCYTE ANTIGEN 6A-2/6E-1-RELATED (PTHR32217:SF3)		Mus musculus
Gm26708	-1.15779	0.386617	-0.771174	0.0481524	-0.338465	-0.819326	1.59944	12.0178	0.0073224	0.0237927
Tdrp	0.259366	0.386529	0.645895	0.123764	-0.262765	0.522131	3.7986	16.801	0.000776576	0.0034081	MOUSE|MGI=MGI=1919398|UniProtKB=Q8C5P7	Testis development-related protein;Tdrp;ortholog	TESTIS DEVELOPMENT-RELATED PROTEIN (PTHR35663:SF1)		Mus musculus
Tcaim	-0.315412	0.386401	0.0709893	-0.236509	-0.622911	0.307498	4.0067	10.5407	0.0144874	0.042667	MOUSE|MGI=MGI=1196217|UniProtKB=Q66JZ4	T-cell activation inhibitor, mitochondrial;TCAIM;ortholog	T-CELL ACTIVATION INHIBITOR, MITOCHONDRIAL (PTHR31596:SF1)		Mus musculus
Gm31224	1.90045	0.3848	2.28525	0.869966	0.485166	1.41528	0.529583	12.616	0.00554521	0.0187929
A630033H20Rik	2.03596	0.384438	2.42039	1.27193	0.887493	1.14846	0.730259	17.0603	0.000686844	0.00305561
Epc2	-0.35173	0.384031	0.0323004	-0.464372	-0.848403	0.496672	4.09509	16.7381	0.000800014	0.0034998	MOUSE|MGI=MGI=1278321|UniProtKB=Q8C0I4	Enhancer of polycomb homolog 2;Epc2;ortholog	ENHANCER OF POLYCOMB HOMOLOG 2 (PTHR14898:SF4)	chromatin/chromatin-binding protein(PC00077)	Mus musculus
Ifit2	0.997703	0.383931	1.38163	1.44833	1.06439	-0.0666908	3.81128	62.8624	1.43711e-13	2.97081e-12	MOUSE|MGI=MGI=99449|UniProtKB=Q64112	Interferon-induced protein with tetratricopeptide repeats 2;Ifit2;ortholog	INTERFERON-INDUCED PROTEIN WITH TETRATRICOPEPTIDE REPEATS 2 (PTHR10271:SF4)		Mus musculus
D130043K22Rik	-1.95377	0.381337	-1.57244	-1.69536	-2.0767	0.122925	3.42862	64.357	6.8849e-14	1.4715e-12
Cbr3	1.61083	0.38108	1.99191	3.02509	2.64401	-1.03318	1.38808	35.3808	1.01221e-07	9.74345e-07	MOUSE|MGI=MGI=1309992|UniProtKB=Q8K354	Carbonyl reductase [NADPH] 3;Cbr3;ortholog	CARBONYL REDUCTASE [NADPH] 3 (PTHR43963:SF3)		Mus musculus
Gm29012	1.67372	0.380704	2.05443	2.41477	2.03407	-0.360346	0.0383077	12.4037	0.0061207	0.0204095
Tagap	1.58605	0.380513	1.96657	1.38759	1.00707	0.57898	0.918378	15.4775	0.00145091	0.0058956	MOUSE|MGI=MGI=3615484|UniProtKB=B2RWW0	T-cell activation Rho GTPase-activating protein;Tagap;ortholog	T-CELL ACTIVATION RHO GTPASE-ACTIVATING PROTEIN (PTHR23179:SF26)	G-protein modulator(PC00022)	Mus musculus
2810417H13Rik	1.74993	0.380011	2.12994	2.75141	2.37139	-0.621466	1.17485	46.5952	4.23771e-10	5.66976e-09
TrnT	-0.572058	0.379918	-0.19214	-0.541558	-0.921477	0.349419	3.10195	12.0879	0.00708796	0.0231803
Nrip2	3.35943	0.379595	3.73902	3.76496	3.38536	-0.0259311	-0.0143822	25.1948	1.40578e-05	9.26898e-05	MOUSE|MGI=MGI=1891884|UniProtKB=Q9JHR9	Nuclear receptor-interacting protein 2;Nrip2;ortholog	NUCLEAR RECEPTOR-INTERACTING PROTEIN 2 (PTHR12917:SF17)	aspartic protease(PC00053)	Mus musculus
Gm9575	-0.536605	0.37926	-0.157345	-0.461929	-0.841189	0.304583	3.69769	26.8987	6.18237e-06	4.38592e-05
Abcg8	-0.754789	0.379106	-0.375683	-0.615593	-0.994699	0.239909	6.86784	23.2217	3.63053e-05	0.000220809	MOUSE|MGI=MGI=1914720|UniProtKB=Q9DBM0	ATP-binding cassette sub-family G member 8;Abcg8;ortholog	ATP-BINDING CASSETTE SUB-FAMILY G MEMBER 8 (PTHR19241:SF239)	ATP-binding cassette (ABC) transporter(PC00003)	Mus musculus
Slc1a2	-0.561057	0.379056	-0.182002	-0.45049	-0.829545	0.268488	7.45251	23.9601	2.54641e-05	0.000159158	MOUSE|MGI=MGI=101931|UniProtKB=P43006	Excitatory amino acid transporter 2;Slc1a2;ortholog	EXCITATORY AMINO ACID TRANSPORTER 2 (PTHR11958:SF93)	cation transporter(PC00068)	Mus musculus
Vsig4	-0.695897	0.378846	-0.317051	-0.529481	-0.908327	0.21243	5.22765	15.6509	0.00133704	0.00549186	MOUSE|MGI=MGI=2679720|UniProtKB=F6TUL9	V-set and immunoglobulin domain-containing 4;Vsig4;ortholog	V-SET AND IMMUNOGLOBULIN DOMAIN-CONTAINING PROTEIN 4 (PTHR15466:SF2)		Mus musculus
Cep170	0.681295	0.378269	1.05956	0.576983	0.198714	0.482581	3.45658	18.4033	0.000363145	0.00173457	MOUSE|MGI=MGI=1918348|UniProtKB=Q6A065	Centrosomal protein of 170 kDa;Cep170;ortholog	CENTROSOMAL PROTEIN OF 170 KDA-RELATED (PTHR15715:SF17)	chaperone(PC00072)	Mus musculus
Sult1d1	-1.0863	0.377883	-0.708415	-0.697346	-1.07523	-0.0110685	7.808	43.1329	2.30614e-09	2.83021e-08	MOUSE|MGI=MGI=1926341|UniProtKB=Q3UZZ6	Sulfotransferase 1 family member D1;Sult1d1;ortholog	SULFOTRANSFERASE 1 FAMILY MEMBER D1 (PTHR11783:SF48)		Mus musculus
Strada	0.733692	0.376301	1.10999	1.62501	1.24871	-0.51502	1.92526	21.6575	7.68611e-05	0.000432044	MOUSE|MGI=MGI=1919399|UniProtKB=Q3UUJ4	STE20-related kinase adapter protein alpha;Strada;ortholog	STE20-RELATED KINASE ADAPTER PROTEIN ALPHA (PTHR24361:SF442)		Mus musculus
Chaf1a	2.41311	0.375326	2.78843	1.36387	0.988547	1.42456	1.80025	53.0814	1.76155e-11	2.83573e-10	MOUSE|MGI=MGI=1351331|UniProtKB=Q9QWF0	Chromatin assembly factor 1 subunit A;Chaf1a;ortholog	CHROMATIN ASSEMBLY FACTOR 1 SUBUNIT A (PTHR15272:SF0)	chromatin/chromatin-binding protein(PC00077)	Mus musculus
LOC108168953	-2.01679	0.37472	-1.64207	-0.386853	-0.761574	-1.25521	0.711384	14.1396	0.00272119	0.0101597
Wee1	1.21978	0.374206	1.59399	-0.46948	-0.843686	2.06347	3.78255	28.6489	2.65395e-06	1.99402e-05	MOUSE|MGI=MGI=103075|UniProtKB=P47810	Wee1-like protein kinase;Wee1;ortholog	WEE1-LIKE PROTEIN KINASE (PTHR11042:SF72)	non-receptor serine/threonine protein kinase(PC00167)	Mus musculus
TrnY	-0.531895	0.374107	-0.157788	-0.376528	-0.750635	0.21874	5.02435	18.8546	0.000292992	0.0014362
Plaur	3.66047	0.373911	4.03438	5.17986	4.80595	-1.14549	1.97073	172.584	3.52269e-37	5.12551e-35	MOUSE|MGI=MGI=97612|UniProtKB=P35456	Urokinase plasminogen activator surface receptor;Plaur;ortholog	UROKINASE PLASMINOGEN ACTIVATOR SURFACE RECEPTOR (PTHR10624:SF6)		Mus musculus
Gm8995	0.592736	0.373874	0.96661	1.24083	0.866954	-0.274218	3.41401	25.5299	1.19627e-05	7.985e-05
Cgref1	4.1129	0.373425	4.48633	4.34692	3.97349	0.139411	2.20036	142.219	1.2559e-30	1.19524e-28	MOUSE|MGI=MGI=1915817|UniProtKB=Q8R1U2	Cell growth regulator with EF hand domain protein 1;Cgref1;ortholog	CELL GROWTH REGULATOR WITH EF HAND DOMAIN PROTEIN 1 (PTHR23104:SF11)	transporter(PC00227)	Mus musculus
3110082I17Rik	0.945644	0.372963	1.31861	0.396801	0.023838	0.921806	2.21662	17.2273	0.000634607	0.00283795
B4galt5	0.299716	0.372687	0.672403	0.48914	0.116453	0.183264	5.48658	14.4199	0.00238586	0.00908932	MOUSE|MGI=MGI=1927169|UniProtKB=Q9JMK0	Beta-1,4-galactosyltransferase 5;B4galt5;ortholog	BETA-1,4-GALACTOSYLTRANSFERASE 5 (PTHR19300:SF45)	glycosyltransferase(PC00111)	Mus musculus
Plek	2.20831	0.371994	2.5803	2.71386	2.34186	-0.133556	4.0278	315.343	4.75111e-68	2.24668e-65	MOUSE|MGI=MGI=1860485|UniProtKB=Q9JHK5	Pleckstrin;Plek;ortholog	PLECKSTRIN (PTHR12092:SF1)	cytoskeletal protein(PC00085)	Mus musculus
Tnip3	2.727	0.371291	3.0983	6.07521	5.70392	-2.97691	0.349129	47.5566	2.64616e-10	3.62368e-09	MOUSE|MGI=MGI=3041165|UniProtKB=A0A1D5RMN0	TNFAIP3-interacting protein 3;Tnip3;ortholog	TNFAIP3-INTERACTING PROTEIN 3 (PTHR31882:SF2)		Mus musculus
Svip	-1.00312	0.371095	-0.632027	-0.355099	-0.726194	-0.276928	4.16541	31.1275	7.99073e-07	6.5537e-06	MOUSE|MGI=MGI=1922994|UniProtKB=Q3UZP4	Small VCP/p97-interacting protein;Svip;ortholog	SMALL VCP/P97-INTERACTING PROTEIN (PTHR35269:SF1)		Mus musculus
Sell	1.50955	0.370245	1.87979	1.17957	0.809328	0.70022	1.42169	15.6781	0.00131996	0.00543203	MOUSE|MGI=MGI=98279|UniProtKB=P18337	L-selectin;Sell;ortholog	L-SELECTIN (PTHR19325:SF496)		Mus musculus
Gm41622	-0.8159	0.36707	-0.44883	-0.970007	-1.33708	0.521177	3.57006	29.0569	2.17862e-06	1.66332e-05
Urad	-1.07617	0.367006	-0.709164	-0.373792	-0.740798	-0.335372	4.77137	32.8863	3.40356e-07	2.98215e-06	MOUSE|MGI=MGI=3647519|UniProtKB=Q283N4	2-oxo-4-hydroxy-4-carboxy-5-ureidoimidazoline decarboxylase;Urad;ortholog	2-OXO-4-HYDROXY-4-CARBOXY-5-UREIDOIMIDAZOLINE DECARBOXYLASE-RELATED (PTHR43466:SF1)	transfer/carrier protein(PC00219);transporter(PC00227)	Mus musculus
Irak3	1.39799	0.366703	1.7647	0.863991	0.497288	0.900705	1.40456	12.6228	0.00552757	0.0187457	MOUSE|MGI=MGI=1921164|UniProtKB=Q8K4B2	Interleukin-1 receptor-associated kinase 3;Irak3;ortholog	INTERLEUKIN-1 RECEPTOR-ASSOCIATED KINASE 3 (PTHR24419:SF7)		Mus musculus
Cyp2c39	-2.0192	0.366143	-1.65305	-0.854034	-1.22018	-0.79902	3.30873	46.6467	4.13224e-10	5.54828e-09	MOUSE|MGI=MGI=1306818|UniProtKB=P56656	Cytochrome P450 2C39;Cyp2c39;ortholog	CYTOCHROME P450 2C29-RELATED (PTHR24300:SF151)		Mus musculus
Ttc12	1.24886	0.366134	1.61499	3.02801	2.66188	-1.41302	0.133528	13.5687	0.00355509	0.0127872	MOUSE|MGI=MGI=2444588|UniProtKB=Q8BW49	Tetratricopeptide repeat protein 12;Ttc12;ortholog	TETRATRICOPEPTIDE REPEAT PROTEIN 12 (PTHR46540:SF1)		Mus musculus
Cyp2c54	-1.18918	0.365891	-0.823291	-1.1423	-1.50819	0.319005	8.19695	43.2977	2.12768e-09	2.6304e-08	MOUSE|MGI=MGI=3642960|UniProtKB=Q6XVG2	Cytochrome P450 2C54;Cyp2c54;ortholog	CYTOCHROME P450 2C29-RELATED (PTHR24300:SF151)		Mus musculus
Ddx19b	-0.276121	0.365715	0.0895945	-0.323659	-0.689374	0.413254	4.22771	10.4264	0.0152684	0.0445855	MOUSE|MGI=MGI=2148251|UniProtKB=Q8BZY3	DEAD (Asp-Glu-Ala-Asp) box polypeptide 19b;Ddx19b;ortholog	ATP-DEPENDENT RNA HELICASE DDX19B (PTHR24031:SF543)		Mus musculus
Ccl5	1.49308	0.365525	1.85861	2.54045	2.17493	-0.681846	2.14883	48.0708	2.0569e-10	2.86617e-09	MOUSE|MGI=MGI=98262|UniProtKB=P30882	C-C motif chemokine 5;Ccl5;ortholog	C-C MOTIF CHEMOKINE 5 (PTHR12015:SF82)	chemokine(PC00074)	Mus musculus
Snx20	1.04668	0.364859	1.41154	1.70395	1.33909	-0.292407	1.52553	32.3192	4.4824e-07	3.85384e-06	MOUSE|MGI=MGI=1918857|UniProtKB=Q9D2Y5	Sorting nexin-20;Snx20;ortholog	SORTING NEXIN-20 (PTHR20939:SF1)		Mus musculus
Traf1	1.22523	0.364218	1.58945	3.53869	3.17447	-1.94924	0.431923	23.1636	3.7333e-05	0.000226422	MOUSE|MGI=MGI=101836|UniProtKB=P39428	TNF receptor-associated factor 1;Traf1;ortholog	TNF RECEPTOR-ASSOCIATED FACTOR 1 (PTHR10131:SF96)	signaling molecule(PC00207)	Mus musculus
S100a4	2.96446	0.364154	3.32861	2.43305	2.0689	0.895563	1.92969	80.2406	2.72544e-17	8.26479e-16	MOUSE|MGI=MGI=1330282|UniProtKB=P07091	Protein S100-A4;S100a4;ortholog	PROTEIN S100-A4 (PTHR11639:SF51)	calmodulin(PC00061);growth factor(PC00112)	Mus musculus
Wdfy4	1.16664	0.363857	1.5305	1.29272	0.928863	0.237782	3.12426	57.3648	2.148e-12	3.89731e-11	MOUSE|MGI=MGI=3584510|UniProtKB=E9Q2M9	WD repeat and FYVE domain-containing 4;Wdfy4;ortholog	WD REPEAT- AND FYVE DOMAIN-CONTAINING PROTEIN 4 (PTHR46108:SF3)		Mus musculus
Kat2b-ps	-0.580602	0.363368	-0.217234	-0.760693	-1.12406	0.543459	2.7066	18.948	0.000280253	0.00138092
Atg16l2	0.630398	0.36213	0.992528	1.12311	0.760975	-0.130577	2.79209	19.5676	0.000208625	0.00105972	MOUSE|MGI=MGI=1920933|UniProtKB=Q6KAU8	Autophagy-related protein 16-2;Atg16l2;ortholog	AUTOPHAGY-RELATED PROTEIN 16-2 (PTHR19878:SF7)		Mus musculus
Gpr155	-0.518511	0.362051	-0.15646	-0.335986	-0.698037	0.179527	4.69499	13.4137	0.00382217	0.0136151	MOUSE|MGI=MGI=1915776|UniProtKB=A2AWR3	G protein-coupled receptor 155;Gpr155;ortholog	INTEGRAL MEMBRANE PROTEIN GPR155 (PTHR22829:SF5)		Mus musculus
Cc2d2a	0.729656	0.361973	1.09163	1.71912	1.35714	-0.627486	2.64271	50.7321	5.579e-11	8.4506e-10	MOUSE|MGI=MGI=1924487|UniProtKB=Q8CFW7	Coiled-coil and C2 domain-containing protein 2A;Cc2d2a;ortholog	COILED-COIL AND C2 DOMAIN-CONTAINING PROTEIN 2A (PTHR20837:SF7)		Mus musculus
Far1	0.221698	0.361137	0.582835	1.09592	0.734784	-0.513085	2.68419	15.4744	0.00145304	0.00590106	MOUSE|MGI=MGI=1914670|UniProtKB=Q922J9	Fatty acyl-CoA reductase 1;Far1;ortholog	FATTY ACYL-COA REDUCTASE 1 (PTHR11011:SF87)		Mus musculus
Galnt3	1.78827	0.360986	2.14925	2.68734	2.32636	-0.538092	0.429133	24.5075	1.95703e-05	0.000125323	MOUSE|MGI=MGI=894695|UniProtKB=P70419	Polypeptide N-acetylgalactosaminyltransferase 3;Galnt3;ortholog	POLYPEPTIDE N-ACETYLGALACTOSAMINYLTRANSFERASE 3 (PTHR11675:SF33)	glycosyltransferase(PC00111)	Mus musculus
Gstk1	-0.685285	0.360769	-0.324516	-0.13116	-0.491929	-0.193356	6.7216	29.9017	1.44738e-06	1.13599e-05	MOUSE|MGI=MGI=1923513|UniProtKB=Q9DCM2	Glutathione S-transferase kappa 1;Gstk1;ortholog	GLUTATHIONE S-TRANSFERASE KAPPA 1 (PTHR42943:SF2)		Mus musculus
Zfp955a	-0.653145	0.360343	-0.292803	-0.495848	-0.85619	0.203045	3.0426	12.6977	0.00533801	0.0181966	MOUSE|MGI=MGI=4834570|UniProtKB=Q80XR7	Zinc finger protein 422, related sequence 1;Zfp955a;ortholog	ZINC FINGER PROTEIN 422, RELATED SEQUENCE 1-RELATED (PTHR24381:SF131)	KRAB box transcription factor(PC00029)	Mus musculus
Bmyc	1.30244	0.359239	1.66168	1.34686	0.987621	0.314817	2.05994	23.0664	3.91157e-05	0.000236193
Htra1	-0.121332	0.358971	0.23764	1.41158	1.05261	-1.17394	1.49514	12.0372	0.00725686	0.0236254	MOUSE|MGI=MGI=1929076|UniProtKB=Q9R118	Serine protease HTRA1;Htra1;ortholog	SERINE PROTEASE HTRA1 (PTHR22939:SF13)	chaperone(PC00072);serine protease(PC00203)	Mus musculus
Hsd3b2	0.106275	0.358888	0.465163	-0.300909	-0.659798	0.766073	4.00379	14.2971	0.00252741	0.00955402	MOUSE|MGI=MGI=96234|UniProtKB=P26149	3 beta-hydroxysteroid dehydrogenase/Delta 5--4-isomerase type 2;Hsd3b2;ortholog	3 BETA-HYDROXYSTEROID DEHYDROGENASE/DELTA 5--4-ISOMERASE TYPE 2 (PTHR10366:SF364)	dehydratase(PC00091);epimerase/racemase(PC00096);oxidoreductase(PC00176)	Mus musculus
Cox16	-0.743214	0.358506	-0.384708	-0.120298	-0.478805	-0.26441	3.59154	12.733	0.00525097	0.0179363	MOUSE|MGI=MGI=1913522|UniProtKB=Q9CR63	Cytochrome c oxidase assembly protein COX16 homolog, mitochondrial;Cox16;ortholog	CYTOCHROME C OXIDASE ASSEMBLY PROTEIN COX16 HOMOLOG, MITOCHONDRIAL (PTHR17130:SF14)		Mus musculus
Ugt1a5	-3.45232	0.357916	-3.09441	-2.94872	-3.30664	-0.145687	6.18665	257.594	1.49e-55	4.90147e-53	MOUSE|MGI=MGI=3032634|UniProtKB=B2RT14	UDP-glucuronosyltransferase;Ugt1a5;ortholog	UDP-GLUCURONOSYLTRANSFERASE 1-4 (PTHR11926:SF1205)		Mus musculus
Hint3	-0.891851	0.357565	-0.534286	-0.301656	-0.659221	-0.23263	4.70346	24.0986	2.38234e-05	0.00014977	MOUSE|MGI=MGI=1914097|UniProtKB=Q9CPS6	Histidine triad nucleotide-binding protein 3;Hint3;ortholog	HISTIDINE TRIAD NUCLEOTIDE-BINDING PROTEIN 3 (PTHR12486:SF5)	damaged DNA-binding protein(PC00086)	Mus musculus
Mfsd4b1	-1.49082	0.357366	-1.13346	-1.48607	-1.84343	0.352612	5.33145	133.141	1.13811e-28	9.35971e-27	MOUSE|MGI=MGI=2143575|UniProtKB=Q8VCV9	Sodium-dependent glucose transporter 1A;Mfsd4b1;ortholog	SODIUM-DEPENDENT GLUCOSE TRANSPORTER 1A-RELATED (PTHR23121:SF17)		Mus musculus
Sema6a	-0.516621	0.357337	-0.159285	-0.509337	-0.866674	0.350053	2.80692	15.3073	0.001572	0.0063164	MOUSE|MGI=MGI=1203727|UniProtKB=O35464	Semaphorin-6A;Sema6a;ortholog	SEMAPHORIN-6A (PTHR11036:SF12)	membrane-bound signaling molecule(PC00152)	Mus musculus
Praf2	-0.954297	0.3569	-0.597397	-0.507404	-0.864303	-0.0899937	2.12089	12.5115	0.00582156	0.0195491	MOUSE|MGI=MGI=1859607|UniProtKB=Q9JIG8	PRA1 family protein 2;Praf2;ortholog	PRA1 FAMILY PROTEIN 2 (PTHR12859:SF1)	amino acid transporter(PC00046)	Mus musculus
Nom1	-0.206205	0.356895	0.15069	-0.139984	-0.496879	0.290674	4.39914	11.1969	0.0107074	0.0330528	MOUSE|MGI=MGI=1861749|UniProtKB=Q3UFM5	Nucleolar MIF4G domain-containing protein 1;Nom1;ortholog	NUCLEOLAR MIF4G DOMAIN-CONTAINING PROTEIN 1 (PTHR18034:SF4)	mRNA processing factor(PC00147);nuclease(PC00170)	Mus musculus
Tm7sf2	-2.56653	0.355739	-2.21079	-1.93142	-2.28716	-0.279373	7.0134	158.702	3.49327e-34	4.16221e-32	MOUSE|MGI=MGI=1920416|UniProtKB=Q71KT5	Delta(14)-sterol reductase;Tm7sf2;ortholog	DELTA(14)-STEROL REDUCTASE (PTHR21257:SF17)	receptor(PC00197);reductase(PC00198)	Mus musculus
Tab1	0.999337	0.355366	1.3547	0.76557	0.410204	0.589133	2.35615	22.2122	5.89238e-05	0.000339541	MOUSE|MGI=MGI=1913763|UniProtKB=Q8CF89	TGF-beta-activated kinase 1 and MAP3K7-binding protein 1;Tab1;ortholog	TGF-BETA-ACTIVATED KINASE 1 AND MAP3K7-BINDING PROTEIN 1 (PTHR13832:SF533)	kinase inhibitor(PC00139);protein phosphatase(PC00195)	Mus musculus
Abcc1	1.58633	0.355221	1.94155	1.9051	1.54988	0.0364544	2.37752	66.8	2.06663e-14	4.6675e-13	MOUSE|MGI=MGI=102676|UniProtKB=O35379	Multidrug resistance-associated protein 1;Abcc1;ortholog	MULTIDRUG RESISTANCE-ASSOCIATED PROTEIN 1 (PTHR24223:SF241)	ATP-binding cassette (ABC) transporter(PC00003)	Mus musculus
6030458C11Rik	0.212541	0.355023	0.567564	0.300443	-0.0545795	0.267121	4.20592	11.6057	0.0088636	0.0281123
Gm40770	-1.35701	0.354971	-1.00204	-0.66488	-1.01985	-0.337157	2.3396	23.18	3.7041e-05	0.000225012
Gm31388	0.414734	0.354444	0.769178	0.604905	0.250461	0.164273	4.45746	15.1791	0.00166983	0.0066512
Myl9	0.333853	0.35441	0.688263	1.60554	1.25113	-0.917281	1.63507	14.7263	0.00206613	0.00801246	MOUSE|MGI=MGI=2138915|UniProtKB=Q9CQ19	Myosin regulatory light polypeptide 9;Myl9;ortholog	MYOSIN REGULATORY LIGHT POLYPEPTIDE 9 (PTHR23049:SF66)	actin family cytoskeletal protein(PC00041);calmodulin(PC00061)	Mus musculus
Abcb1b	1.64824	0.354192	2.00244	2.37627	2.02208	-0.373834	0.78344	29.7468	1.56013e-06	1.22005e-05	MOUSE|MGI=MGI=97568|UniProtKB=P06795	Multidrug resistance protein 1B;Abcb1b;ortholog	MULTIDRUG RESISTANCE PROTEIN 1B (PTHR24221:SF407)	cysteine protease(PC00081);serine protease(PC00203)	Mus musculus
Akr1c19	-0.931398	0.353764	-0.577634	-1.04761	-1.40137	0.469972	5.77461	33.8859	2.09418e-07	1.89869e-06	MOUSE|MGI=MGI=2653678|UniProtKB=G3X9Y6	Aldo-keto reductase family 1, member C19;Akr1c19;ortholog	ALDO-KETO REDUCTASE FAMILY 1, MEMBER C19 (PTHR11732:SF433)	reductase(PC00198)	Mus musculus
9030619P08Rik	-0.654788	0.353722	-0.301066	-0.073731	-0.427453	-0.227335	5.24702	11.0622	0.0113942	0.0348883
Bhlhe41	3.12302	0.353529	3.47654	2.65698	2.30346	0.819559	2.53025	71.7431	1.80695e-15	4.61093e-14	MOUSE|MGI=MGI=1930704|UniProtKB=Q99PV5	Class E basic helix-loop-helix protein 41;Bhlhe41;ortholog	CLASS E BASIC HELIX-LOOP-HELIX PROTEIN 41 (PTHR10985:SF76)	basic helix-loop-helix transcription factor(PC00055)	Mus musculus
Mup17	-2.74364	0.35279	-2.39085	-2.79848	-3.15127	0.407634	4.93843	42.3226	3.42693e-09	4.1058e-08	MOUSE|MGI=MGI=3705217|UniProtKB=B5X0G2	Major urinary protein 17;Mup17;ortholog	MCG140531-RELATED (PTHR11430:SF76)	isomerase(PC00135);transfer/carrier protein(PC00219)	Mus musculus
Plekhg2	0.508469	0.352221	0.86069	1.22837	0.876145	-0.367676	2.47755	26.2443	8.47744e-06	5.83749e-05	MOUSE|MGI=MGI=2141874|UniProtKB=Q6KAU7	Pleckstrin homology domain-containing family G member 2;Plekhg2;ortholog	PLECKSTRIN HOMOLOGY DOMAIN-CONTAINING FAMILY G MEMBER 2 (PTHR45924:SF3)		Mus musculus
Gm13202	-0.719912	0.351758	-0.368154	-0.185427	-0.537185	-0.182727	4.99177	21.8979	6.85023e-05	0.000389251
F8	-0.88781	0.350645	-0.537165	-0.748039	-1.09868	0.210874	4.44693	35.9858	7.54038e-08	7.39475e-07	MOUSE|MGI=MGI=88383|UniProtKB=Q06194	Coagulation factor VIII;F8;ortholog	COAGULATION FACTOR VIII (PTHR24543:SF249)	cell adhesion molecule(PC00069);hydrolase(PC00121);membrane-bound signaling molecule(PC00152);receptor(PC00197)	Mus musculus
Gm16897	2.14186	0.350453	2.49231	1.06976	0.719306	1.42256	0.185607	14.1114	0.00275734	0.0102769
Ugt2b36	-0.438491	0.350336	-0.0881545	-0.273761	-0.624097	0.185607	8.98518	17.0266	0.00069791	0.00309791	MOUSE|MGI=MGI=3576103|UniProtKB=Q3UEP4	UDP-glucuronosyltransferase;Ugt2b36;ortholog	UDP-GLUCURONOSYLTRANSFERASE 2B15-RELATED (PTHR11926:SF1206)		Mus musculus
Rasa4	1.5575	0.349892	1.90739	1.97108	1.62119	-0.0636864	2.47329	61.8282	2.39095e-13	4.83687e-12	MOUSE|MGI=MGI=1858600|UniProtKB=Q6PFQ7	Ras GTPase-activating protein 4;Rasa4;ortholog	RAS GTPASE-ACTIVATING PROTEIN 4-RELATED (PTHR10194:SF4)	G-protein modulator(PC00022)	Mus musculus
Mctp2	-0.661303	0.349497	-0.311806	-0.191883	-0.54138	-0.119923	3.64391	12.3423	0.00629794	0.0209176	MOUSE|MGI=MGI=2685335|UniProtKB=Q5RJH2	Multiple C2 and transmembrane domain-containing protein 2;Mctp2;ortholog	MULTIPLE C2 AND TRANSMEMBRANE DOMAIN-CONTAINING PROTEIN 2 (PTHR45911:SF2)		Mus musculus
Tbkbp1	0.494122	0.349073	0.843195	0.67721	0.328137	0.165985	3.27437	17.3222	0.000606679	0.00272979	MOUSE|MGI=MGI=1920424|UniProtKB=A2A9T0	TANK-binding kinase 1-binding protein 1;Tbkbp1;ortholog	TANK-BINDING KINASE 1-BINDING PROTEIN 1 (PTHR14432:SF2)		Mus musculus
Dusp28	-0.754009	0.348622	-0.405387	-0.439919	-0.788541	0.034532	3.07156	14.3151	0.00250621	0.00948812	MOUSE|MGI=MGI=1914696|UniProtKB=Q8BTR5	Dual specificity phosphatase 28;Dusp28;ortholog	DUAL SPECIFICITY PHOSPHATASE 28 (PTHR45961:SF7)		Mus musculus
Gbp10	0.204509	0.348319	0.552829	1.0861	0.737776	-0.533267	4.52238	16.6524	0.00083313	0.00361852	MOUSE|MGI=MGI=4359647|UniProtKB=Q000W5	Guanylate-binding protein 10;Gbp10;ortholog	GUANYLATE BINDING PROTEIN 11-RELATED (PTHR10751:SF98)	heterotrimeric G-protein(PC00117)	Mus musculus
Asb4	3.01401	0.348313	3.36232	0.422663	0.0743504	2.93966	0.47039	14.6207	0.00217127	0.00837515	MOUSE|MGI=MGI=1929751|UniProtKB=Q9WV71	Ankyrin repeat and SOCS box protein 4;Asb4;ortholog	ANKYRIN REPEAT AND SOCS BOX PROTEIN 4 (PTHR24123:SF98)		Mus musculus
Prkcb	0.762151	0.347816	1.10997	0.864441	0.516625	0.245526	3.20552	20.1023	0.000161655	0.000840605	MOUSE|MGI=MGI=97596|UniProtKB=P68404	Protein kinase C beta type;Prkcb;ortholog	PROTEIN KINASE C BETA TYPE (PTHR24356:SF158)	annexin(PC00050);calmodulin(PC00061);non-receptor serine/threonine protein kinase(PC00167);transfer/carrier protein(PC00219)	Mus musculus
Gm40794	-5.03838	0.3477	-4.69067	-4.98737	-5.33507	0.29669	2.85945	178.661	1.71631e-38	2.62335e-36
Tctn1	1.08503	0.347458	1.43249	1.57841	1.23096	-0.145927	3.05688	65.9296	3.17319e-14	7.03027e-13	MOUSE|MGI=MGI=3603820|UniProtKB=Q8BZ64	Tectonic-1;Tctn1;ortholog	TECTONIC-1 (PTHR14611:SF1)		Mus musculus
Dmxl2	0.344412	0.346827	0.69124	0.560115	0.213287	0.131125	4.82205	18.0404	0.000431481	0.00202142	MOUSE|MGI=MGI=2444630|UniProtKB=Q8BPN8	DmX-like protein 2;Dmxl2;ortholog	DMX-LIKE PROTEIN 2 (PTHR13950:SF13)		Mus musculus
Nfkbib	0.291867	0.346609	0.638475	0.828122	0.481514	-0.189647	4.43168	26.4087	7.83134e-06	5.42352e-05	MOUSE|MGI=MGI=104752|UniProtKB=Q60778	NF-kappa-B inhibitor beta;Nfkbib;ortholog	NF-KAPPA-B INHIBITOR BETA (PTHR47303:SF1)		Mus musculus
Clec12a	1.5168	0.346447	1.86325	1.78397	1.43752	0.079283	3.68002	90.1939	1.99022e-19	7.54788e-18	MOUSE|MGI=MGI=3040968|UniProtKB=Q504P2	C-type lectin domain family 12 member A;Clec12a;ortholog	C-TYPE LECTIN DOMAIN FAMILY 12 MEMBER A (PTHR46490:SF4)		Mus musculus
Car9	2.38049	0.346109	2.7266	2.76057	2.41446	-0.0339676	-0.10654	16.6742	0.000824585	0.00358655	MOUSE|MGI=MGI=2447188|UniProtKB=Q8VHB5	Carbonic anhydrase 9;Ca9;ortholog	CARBONIC ANHYDRASE 9 (PTHR18952:SF18)		Mus musculus
Slc7a1	1.20959	0.345174	1.55476	1.53608	1.1909	0.0186856	1.49062	19.8401	0.0001832	0.00094164	MOUSE|MGI=MGI=88117|UniProtKB=Q09143	High affinity cationic amino acid transporter 1;Slc7a1;ortholog	HIGH AFFINITY CATIONIC AMINO ACID TRANSPORTER 1 (PTHR43243:SF28)	amino acid transporter(PC00046)	Mus musculus
B3galt1	-0.291067	0.344033	0.0529653	-0.589398	-0.933431	0.642364	4.26205	20.7336	0.000119575	0.000643004	MOUSE|MGI=MGI=1349403|UniProtKB=O54904	Beta-1,3-galactosyltransferase 1;B3galt1;ortholog	BETA-1,3-GALACTOSYLTRANSFERASE 1 (PTHR11214:SF20)	glycosyltransferase(PC00111)	Mus musculus
Gimap4	-0.622419	0.343488	-0.278931	-0.123232	-0.46672	-0.155699	3.66214	12.2836	0.00647219	0.0214227	MOUSE|MGI=MGI=1349656|UniProtKB=Q99JY3	GTPase IMAP family member 4;Gimap4;ortholog	GTPASE IMAP FAMILY MEMBER 4 (PTHR10903:SF57)		Mus musculus
Hsd17b6	-0.397996	0.343206	-0.0547898	-0.510149	-0.853355	0.455359	8.49856	11.0015	0.0117179	0.0357201	MOUSE|MGI=MGI=1351670|UniProtKB=Q9R092	17-beta-hydroxysteroid dehydrogenase type 6;Hsd17b6;ortholog	17-BETA-HYDROXYSTEROID DEHYDROGENASE TYPE 6 (PTHR43313:SF4)	dehydrogenase(PC00092);reductase(PC00198)	Mus musculus
Gm3788	1.36484	0.342739	1.70758	1.87474	1.53201	-0.167163	3.14269	80.8289	2.03814e-17	6.2941e-16
Arhgap27	1.1084	0.34205	1.45045	1.66401	1.32196	-0.213564	2.15002	34.9937	1.22196e-07	1.15207e-06	MOUSE|MGI=MGI=1916903|UniProtKB=A2AB59	Rho GTPase-activating protein 27;Arhgap27;ortholog	RHO GTPASE-ACTIVATING PROTEIN 27 (PTHR23176:SF104)	G-protein modulator(PC00022)	Mus musculus
Hnf1aos1	-1.86235	0.340847	-1.5215	-1.25111	-1.59196	-0.27039	2.63679	40.6779	7.65304e-09	8.73347e-08
Cyp2c50	-0.786087	0.339529	-0.446558	-0.634029	-0.973559	0.187471	10.128	30.7822	9.44718e-07	7.63239e-06	MOUSE|MGI=MGI=2147497|UniProtKB=Q91X77	Cytochrome P450 2C50;Cyp2c50;ortholog	CYTOCHROME P450 2C29-RELATED (PTHR24300:SF151)		Mus musculus
Ccl2	3.68371	0.339342	4.02305	3.82767	3.48832	0.195384	2.31934	138.929	6.43282e-30	5.75984e-28	MOUSE|MGI=MGI=98259|UniProtKB=P10148	C-C motif chemokine 2;Ccl2;ortholog	C-C MOTIF CHEMOKINE 2 (PTHR12015:SF117)	chemokine(PC00074)	Mus musculus
Nhlrc1	1.16553	0.337934	1.50346	1.42373	1.0858	0.0797322	0.738756	12.0232	0.00730402	0.0237432	MOUSE|MGI=MGI=2145264|UniProtKB=Q8BR37	E3 ubiquitin-protein ligase NHLRC1;Nhlrc1;ortholog	E3 UBIQUITIN-PROTEIN LIGASE NHLRC1 (PTHR24104:SF28)	ubiquitin-protein ligase(PC00234)	Mus musculus
Gm36304	2.84201	0.337131	3.17915	3.66798	3.33085	-0.488838	0.404352	17.9965	0.000440573	0.00205755
Tspan3	0.80854	0.336897	1.14544	1.33541	0.998515	-0.189975	2.66452	28.8331	2.42774e-06	1.83959e-05	MOUSE|MGI=MGI=1928098|UniProtKB=Q9QY33	Tetraspanin-3;Tspan3;ortholog	TETRASPANIN-3 (PTHR19282:SF48)		Mus musculus
Dera	-0.648732	0.336687	-0.312045	-0.115582	-0.452269	-0.196463	6.10526	22.9492	4.13787e-05	0.000248371	MOUSE|MGI=MGI=1913762|UniProtKB=Q91YP3	Deoxyribose-phosphate aldolase;Dera;ortholog	DEOXYRIBOSE-PHOSPHATE ALDOLASE (PTHR10889:SF3)	aldolase(PC00044)	Mus musculus
Mrvi1	0.455738	0.335672	0.791411	1.76429	1.42862	-0.972883	1.23913	15.3063	0.00157275	0.00631771	MOUSE|MGI=MGI=1338023|UniProtKB=Q9WUX5	Protein MRVI1;Mrvi1;ortholog	PROTEIN MRVI1 (PTHR15352:SF2)	membrane traffic protein(PC00150)	Mus musculus
Cenpe	3.20904	0.335419	3.54446	2.94607	2.61065	0.598395	1.63697	105.819	8.70848e-23	4.30643e-21	MOUSE|MGI=MGI=1098230|UniProtKB=Q6RT24	Centromere-associated protein E;Cenpe;ortholog	CENTROMERE-ASSOCIATED PROTEIN E (PTHR24115:SF592)	microtubule binding motor protein(PC00156)	Mus musculus
mt-Rnr1	-1.67575	0.335399	-1.34035	-1.09802	-1.43342	-0.242329	9.03728	92.8798	5.27117e-20	2.11574e-18
Fgfrl1	-0.683944	0.334794	-0.34915	-0.409411	-0.744204	0.0602606	5.06227	33.1081	3.05595e-07	2.69322e-06	MOUSE|MGI=MGI=2150920|UniProtKB=Q91V87	Fibroblast growth factor receptor-like 1;Fgfrl1;ortholog	FIBROBLAST GROWTH FACTOR RECEPTOR-LIKE 1 (PTHR19890:SF10)	tyrosine protein kinase receptor(PC00233)	Mus musculus
Cnn2	0.51811	0.334354	0.852464	1.09429	0.759938	-0.241827	3.61719	27.8173	3.96731e-06	2.91e-05	MOUSE|MGI=MGI=105093|UniProtKB=Q08093	Calponin-2;Cnn2;ortholog	CALPONIN-2 (PTHR18959:SF47)	non-motor actin binding protein(PC00165)	Mus musculus
Nr0b2	-0.910549	0.334173	-0.576377	0.373428	0.0392552	-0.949804	5.22799	14.0337	0.00285968	0.0106035	MOUSE|MGI=MGI=1346344|UniProtKB=Q62227	Nuclear receptor subfamily 0 group B member 2;Nr0b2;ortholog	NUCLEAR RECEPTOR SUBFAMILY 0 GROUP B MEMBER 2 (PTHR24081:SF0)		Mus musculus
Ccr1	3.47103	0.333625	3.80465	4.64893	4.3153	-0.844273	0.541098	41.1364	6.11787e-09	7.07224e-08	MOUSE|MGI=MGI=104618|UniProtKB=P51675	C-C chemokine receptor type 1;Ccr1;ortholog	C-C CHEMOKINE RECEPTOR TYPE 1 (PTHR10489:SF711)		Mus musculus
Ano6	1.03637	0.333219	1.36959	0.949411	0.616192	0.420175	4.03213	54.9674	6.97691e-12	1.19374e-10	MOUSE|MGI=MGI=2145890|UniProtKB=Q6P9J9	Anoctamin-6;Ano6;ortholog	ANOCTAMIN-6 (PTHR12308:SF21)		Mus musculus
Tgtp1	0.639132	0.333111	0.972243	1.84401	1.5109	-0.871771	3.47201	36.9805	4.64534e-08	4.74314e-07	MOUSE|MGI=MGI=98734|UniProtKB=Q62293	T-cell-specific guanine nucleotide triphosphate-binding protein 1;Tgtp1;ortholog	RIKEN CDNA 9930111J21 GENE 1-RELATED (PTHR32341:SF10)		Mus musculus
Epb41l1	0.850216	0.332964	1.18318	1.08651	0.753548	0.0966675	3.06872	26.734	6.69388e-06	4.71563e-05	MOUSE|MGI=MGI=103010|UniProtKB=Q9Z2H5	Band 4.1-like protein 1;Epb41l1;ortholog	BAND 4.1-LIKE PROTEIN 1 (PTHR23280:SF24)		Mus musculus
Gstt2	0.123386	0.332444	0.455829	0.0815876	-0.250856	0.374242	6.2703	10.588	0.0141758	0.0419125	MOUSE|MGI=MGI=106188|UniProtKB=Q61133	Glutathione S-transferase theta-2;Gstt2;ortholog	GLUTATHIONE S-TRANSFERASE THETA-2-RELATED (PTHR43917:SF4)		Mus musculus
Clec1b	0.546622	0.332388	0.87901	0.485545	0.153157	0.393465	3.66842	14.2423	0.00259324	0.00975658	MOUSE|MGI=MGI=1913287|UniProtKB=Q9JL99	C-type lectin domain family 1 member B;Clec1b;ortholog	C-TYPE LECTIN DOMAIN FAMILY 1 MEMBER B (PTHR46490:SF2)		Mus musculus
Brap	-0.263032	0.332332	0.0693	-0.230594	-0.562926	0.299894	7.0829	14.5862	0.00220674	0.00849463	MOUSE|MGI=MGI=1919649|UniProtKB=Q99MP8	BRCA1-associated protein;Brap;ortholog	BRCA1-ASSOCIATED PROTEIN (PTHR24007:SF7)		Mus musculus
Slc44a2	0.503176	0.332313	0.835489	0.753518	0.421205	0.0819708	3.44509	20.3109	0.00014633	0.000767245	MOUSE|MGI=MGI=1915932|UniProtKB=Q8BY89	Choline transporter-like protein 2;Slc44a2;ortholog	CHOLINE TRANSPORTER-LIKE PROTEIN 2 (PTHR12385:SF34)	transporter(PC00227)	Mus musculus
Mmp13	5.43059	0.332127	5.76271	5.80559	5.47346	-0.0428721	2.48836	189.785	6.79317e-41	1.11879e-38	MOUSE|MGI=MGI=1340026|UniProtKB=P33435	Collagenase 3;Mmp13;ortholog	COLLAGENASE 3 (PTHR10201:SF165)	metalloprotease(PC00153)	Mus musculus
Tgds	-0.644832	0.331952	-0.31288	-0.225597	-0.557549	-0.0872827	4.80776	17.2727	0.000621094	0.00278719	MOUSE|MGI=MGI=1923605|UniProtKB=Q8VDR7	dTDP-D-glucose 4,6-dehydratase;Tgds;ortholog	DTDP-D-GLUCOSE 4,6-DEHYDRATASE (PTHR43000:SF7)		Mus musculus
Ankrd60	-1.40709	0.331942	-1.07515	1.29392	0.961974	-2.36906	4.46746	65.4047	4.10954e-14	8.98635e-13	MOUSE|MGI=MGI=1917315|UniProtKB=A2AMD2	Ankyrin repeat domain 60;Ankrd60;ortholog	ANKYRIN REPEAT DOMAIN-CONTAINING PROTEIN 60 (PTHR22677:SF3)		Mus musculus
Ubr1	-0.49046	0.331679	-0.158781	-0.470099	-0.801778	0.311318	4.57082	32.1634	4.83457e-07	4.13548e-06	MOUSE|MGI=MGI=1277977|UniProtKB=O70481	E3 ubiquitin-protein ligase UBR1;Ubr1;ortholog	E3 UBIQUITIN-PROTEIN LIGASE UBR1 (PTHR21497:SF27)		Mus musculus
Rhbg	1.13362	0.331442	1.46506	1.50047	1.16903	-0.0354112	4.11224	45.9923	5.69287e-10	7.47782e-09	MOUSE|MGI=MGI=1927379|UniProtKB=Q8BUX5	Ammonium transporter Rh type B;Rhbg;ortholog	AMMONIUM TRANSPORTER RH TYPE B (PTHR11730:SF42)	cation transporter(PC00068)	Mus musculus
Zfp655	0.348615	0.331207	0.679822	0.56994	0.238732	0.109882	5.20555	21.9241	6.76457e-05	0.000385107	MOUSE|MGI=MGI=1919861|UniProtKB=Q9CZP3	Zinc finger protein 655;Zfp655;ortholog	ZINC FINGER PROTEIN 655 (PTHR24377:SF284)		Mus musculus
Ces2a	-2.90141	0.331149	-2.57026	-2.50511	-2.83626	-0.0651415	7.77148	288.437	3.16313e-62	1.29364e-59	MOUSE|MGI=MGI=2142491|UniProtKB=Q8QZR3	Pyrethroid hydrolase Ces2a;Ces2a;ortholog	PYRETHROID HYDROLASE CES2A (PTHR11559:SF174)	lipase(PC00143);serine protease(PC00203)	Mus musculus
Ntn4	-0.94145	0.331013	-0.610437	-0.50268	-0.833693	-0.107757	2.62825	14.5202	0.00227614	0.00872625	MOUSE|MGI=MGI=1888978|UniProtKB=Q9JI33	Netrin-4;Ntn4;ortholog	NETRIN-4 (PTHR10574:SF282)	extracellular matrix linker protein(PC00101);protease inhibitor(PC00191);receptor(PC00197)	Mus musculus
Narf	-0.682447	0.32985	-0.352597	-0.455769	-0.785619	0.103172	5.59806	26.0649	9.24368e-06	6.30921e-05	MOUSE|MGI=MGI=1933163|UniProtKB=Q9ESN6	Tripartite motif-containing protein 2;Trim2;ortholog	TRIPARTITE MOTIF-CONTAINING PROTEIN 2 (PTHR24104:SF24)	ubiquitin-protein ligase(PC00234)	Mus musculus
Lrit1	-1.82377	0.329275	-1.49449	-1.80517	-2.13444	0.310677	3.26052	116.038	5.50407e-25	3.30506e-23	MOUSE|MGI=MGI=2385320|UniProtKB=Q8K099	Leucine-rich repeat, immunoglobulin-like domain and transmembrane domain-containing protein 1;Lrit1;ortholog	LEUCINE-RICH REPEAT, IMMUNOGLOBULIN-LIKE DOMAIN AND TRANSMEMBRANE DOMAIN-CONTAINING PROTEIN 1 (PTHR45842:SF9)		Mus musculus
Adgrg1	0.94245	0.328949	1.2714	0.821176	0.492227	0.450223	2.36596	18.4188	0.000360478	0.00172346	MOUSE|MGI=MGI=1340051|UniProtKB=Q8K209	Adhesion G-protein coupled receptor G1;Adgrg1;ortholog	ADHESION G-PROTEIN COUPLED RECEPTOR G1 (PTHR12011:SF318)	G-protein coupled receptor(PC00021);antibacterial response protein(PC00051);protease(PC00190)	Mus musculus
Nlrp3	1.85389	0.328921	2.18281	1.50959	1.18067	0.67322	1.41572	32.1418	4.88538e-07	4.17422e-06	MOUSE|MGI=MGI=2653833|UniProtKB=Q8R4B8	NACHT, LRR and PYD domains-containing protein 3;Nlrp3;ortholog	NACHT, LRR AND PYD DOMAINS-CONTAINING PROTEIN 3 (PTHR45690:SF15)		Mus musculus
Tgm1	0.811435	0.328427	1.13986	0.413791	0.0853631	0.726072	4.74801	32.076	5.0439e-07	4.29996e-06	MOUSE|MGI=MGI=98730|UniProtKB=Q9JLF6	Protein-glutamine gamma-glutamyltransferase K;Tgm1;ortholog	PROTEIN-GLUTAMINE GAMMA-GLUTAMYLTRANSFERASE K (PTHR11590:SF49)	acyltransferase(PC00042)	Mus musculus
Gm7338	0.0573065	0.328133	0.385439	0.64468	0.316547	-0.259241	7.64612	12.1129	0.00700639	0.0229432
Eif3m	-0.456107	0.327298	-0.128809	-0.0997874	-0.427085	-0.0290215	5.12691	10.9483	0.0120087	0.0364771	MOUSE|MGI=MGI=1351744|UniProtKB=Q99JX4	Eukaryotic translation initiation factor 3 subunit M;Eif3m;ortholog	EUKARYOTIC TRANSLATION INITIATION FACTOR 3 SUBUNIT M (PTHR15350:SF2)		Mus musculus
Tmem231	2.21222	0.327134	2.53936	2.58765	2.26051	-0.0482923	0.114803	22.3139	5.61217e-05	0.000325252	MOUSE|MGI=MGI=2685024|UniProtKB=Q3U284	Transmembrane protein 231;Tmem231;ortholog	TRANSMEMBRANE PROTEIN 231 (PTHR14605:SF1)		Mus musculus
Txnrd2	-0.564172	0.326732	-0.23744	-0.256038	-0.58277	0.0185978	4.78656	18.5541	0.000338028	0.00162855	MOUSE|MGI=MGI=1347023|UniProtKB=Q9JLT4	Thioredoxin reductase 2, mitochondrial;Txnrd2;ortholog	THIOREDOXIN REDUCTASE 2, MITOCHONDRIAL (PTHR43256:SF5)	dehydrogenase(PC00092);oxidase(PC00175);reductase(PC00198)	Mus musculus
Grb7	-0.696801	0.32593	-0.370872	-0.523102	-0.849032	0.15223	6.80034	29.3864	1.85748e-06	1.43478e-05	MOUSE|MGI=MGI=102683|UniProtKB=Q03160	Growth factor receptor-bound protein 7;Grb7;ortholog	GROWTH FACTOR RECEPTOR-BOUND PROTEIN 7 (PTHR11243:SF25)	transmembrane receptor regulatory/adaptor protein(PC00226)	Mus musculus
Rbm34	-0.490643	0.325914	-0.16473	-0.325093	-0.651006	0.160363	3.71553	12.5996	0.00558754	0.0189067	MOUSE|MGI=MGI=1098653|UniProtKB=Q8C5L7	RNA-binding protein 34;Rbm34;ortholog	RNA-BINDING PROTEIN 34 (PTHR23236:SF25)		Mus musculus
Cyp2c37	-2.1136	0.325392	-1.78821	-1.93519	-2.26058	0.146985	9.96971	106.984	4.88899e-23	2.5078e-21	MOUSE|MGI=MGI=1306806|UniProtKB=P56654	Cytochrome P450 2C37;Cyp2c37;ortholog	CYTOCHROME P450 2C29-RELATED (PTHR24300:SF151)		Mus musculus
Sectm1a	1.8418	0.32533	2.16713	2.53691	2.21158	-0.369782	1.38636	50.6896	5.69675e-11	8.61171e-10	MOUSE|MGI=MGI=2384805|UniProtKB=Q921W8	Secreted and transmembrane protein 1A;Sectm1a;ortholog	SECRETED AND TRANSMEMBRANE PROTEIN 1A (PTHR15123:SF6)		Mus musculus
Gm42109	-0.985884	0.324252	-0.661631	-0.518348	-0.8426	-0.143284	3.01147	15.03	0.00179117	0.00707678
Nxt2	-0.615437	0.323719	-0.291718	-0.427234	-0.750953	0.135516	4.70783	17.521	0.000552122	0.00251572	MOUSE|MGI=MGI=2147914|UniProtKB=Q3UNA4	NTF2-related export protein 2;Nxt2;ortholog	NTF2-RELATED EXPORT PROTEIN 2 (PTHR12612:SF1)		Mus musculus
Casp1	0.88767	0.32357	1.21124	0.726061	0.402491	0.485179	2.18774	18.6623	0.000321066	0.00155468	MOUSE|MGI=MGI=96544|UniProtKB=P29452	Caspase-1;Casp1;ortholog	CASPASE-1 (PTHR10454:SF34)	cysteine protease(PC00081);protease inhibitor(PC00191)	Mus musculus
Slc52a2	0.756431	0.323049	1.07948	1.07201	0.748961	0.00747081	3.52478	31.8903	5.51959e-07	4.66345e-06	MOUSE|MGI=MGI=1289288|UniProtKB=Q9D8F3	Solute carrier family 52, riboflavin transporter, member 2;Slc52a2;ortholog	SOLUTE CARRIER FAMILY 52, RIBOFLAVIN TRANSPORTER, MEMBER 1 (PTHR12929:SF1)	G-protein coupled receptor(PC00021)	Mus musculus
Palmd	0.619216	0.32288	0.942096	0.573575	0.250695	0.368521	6.03956	36.4589	5.98897e-08	5.98581e-07	MOUSE|MGI=MGI=2148896|UniProtKB=Q9JHU2	Palmdelphin;Palmd;ortholog	PALMDELPHIN (PTHR46881:SF1)		Mus musculus
Gm30368	1.69886	0.32252	2.02138	2.57965	2.25713	-0.558266	4.68965	181.954	3.33726e-39	5.26035e-37
Col20a1	-1.82318	0.322187	-1.50099	-0.794272	-1.11646	-0.706721	1.4394	17.6569	0.000517639	0.00237649	MOUSE|MGI=MGI=1920618|UniProtKB=Q923P0	Collagen alpha-1(XX) chain;Col20a1;ortholog	COLLAGEN ALPHA-1(XX) CHAIN (PTHR24020:SF39)	receptor(PC00197)	Mus musculus
Unc5b	1.73216	0.321035	2.0532	2.06674	1.7457	-0.0135429	3.37297	91.5605	1.01241e-19	3.96885e-18	MOUSE|MGI=MGI=894703|UniProtKB=Q8K1S3	Netrin receptor UNC5B;Unc5b;ortholog	NETRIN RECEPTOR UNC5B (PTHR12582:SF6)	receptor(PC00197)	Mus musculus
Coq10a	-0.49461	0.320655	-0.173955	0.0513609	-0.269294	-0.225316	4.39869	10.6766	0.0136096	0.0405633	MOUSE|MGI=MGI=2684847|UniProtKB=E9Q3H6	Coenzyme Q10A;Coq10a;ortholog	COENZYME Q-BINDING PROTEIN COQ10 HOMOLOG A, MITOCHONDRIAL (PTHR12901:SF8)		Mus musculus
Ppp1r3g	-1.41895	0.320351	-1.0986	-1.85507	-2.17542	0.756471	3.2472	20.4095	0.000139602	0.000734768	MOUSE|MGI=MGI=1923737|UniProtKB=Q9CW07	Protein phosphatase 1 regulatory subunit 3G;Ppp1r3g;ortholog	PROTEIN PHOSPHATASE 1 REGULATORY SUBUNIT 3G (PTHR12307:SF7)	phosphatase modulator(PC00184)	Mus musculus
Gm1862	-0.671883	0.3203	-0.351583	-0.831763	-1.15206	0.48018	2.45463	10.8148	0.0127706	0.0384109
Rph3al	0.69355	0.319938	1.01349	0.382442	0.062504	0.631046	2.27561	10.6447	0.0138111	0.0410829	MOUSE|MGI=MGI=1923492|UniProtKB=Q768S4	Rab effector Noc2;Rph3al;ortholog	RAB EFFECTOR NOC2 (PTHR45729:SF4)		Mus musculus
Eno1	-0.465154	0.318617	-0.146537	0.217371	-0.101245	-0.363909	6.02996	11.2678	0.0103624	0.032198	MOUSE|MGI=MGI=95393|UniProtKB=P17182	Alpha-enolase;Eno1;ortholog	ALPHA-ENOLASE (PTHR11902:SF12)	lyase(PC00144)	Mus musculus
Dcun1d1	-0.622909	0.318103	-0.304806	-0.315901	-0.634004	0.0110948	5.53438	29.4778	1.77713e-06	1.37553e-05	MOUSE|MGI=MGI=2150386|UniProtKB=Q9QZ73	DCN1-like protein 1;Dcun1d1;ortholog	DCN1-LIKE PROTEIN 1 (PTHR12281:SF10)		Mus musculus
Gm32894	-0.907281	0.317795	-0.589486	0.472082	0.154288	-1.06157	2.56819	13.0071	0.00462135	0.0160685
Cyp3a59	-2.23509	0.317579	-1.91751	-1.63636	-1.95394	-0.281145	5.65383	120.689	5.48409e-26	3.59243e-24	MOUSE|MGI=MGI=3769707|UniProtKB=D3Z2W7	Cytochrome P450, family 3, subfamily a, polypeptide 59;Cyp3a59;ortholog	CYTOCHROME P450 3A25-RELATED (PTHR24302:SF8)	oxygenase(PC00177)	Mus musculus
Saa3	2.43501	0.317131	2.75214	2.6103	2.29317	0.141844	3.87579	128.541	1.11551e-27	8.31217e-26	MOUSE|MGI=MGI=98223|UniProtKB=P04918	Serum amyloid A-3 protein;Saa3;ortholog	SERUM AMYLOID A-2 PROTEIN (PTHR23424:SF20)	apolipoprotein(PC00052);defense/immunity protein(PC00090);transporter(PC00227)	Mus musculus
Por	-0.741945	0.316817	-0.425129	-0.570518	-0.887334	0.145389	8.74269	23.1095	3.83155e-05	0.000231916	MOUSE|MGI=MGI=97744|UniProtKB=P37040	NADPH--cytochrome P450 reductase;Por;ortholog	NADPH--CYTOCHROME P450 REDUCTASE (PTHR19384:SF17)		Mus musculus
Mamdc2	0.577332	0.316635	0.893967	0.989973	0.673338	-0.0960057	2.49634	11.2433	0.0104807	0.0324987	MOUSE|MGI=MGI=1918988|UniProtKB=Q8CG85	MAM domain-containing protein 2;Mamdc2;ortholog	MAM DOMAIN-CONTAINING PROTEIN 2 (PTHR23282:SF1)		Mus musculus
Lgi2	1.75549	0.316628	2.07212	3.52855	3.21192	-1.45643	0.386126	30.2027	1.25097e-06	9.90042e-06	MOUSE|MGI=MGI=2180196|UniProtKB=Q8K4Z0	Leucine-rich repeat LGI family member 2;Lgi2;ortholog	LEUCINE-RICH REPEAT LGI FAMILY MEMBER 2 (PTHR24367:SF21)		Mus musculus
Pclo	-1.57809	0.316436	-1.26165	-1.59991	-1.91634	0.338256	0.798327	15.5287	0.00141629	0.0057704	MOUSE|MGI=MGI=1349390|UniProtKB=Q9QYX7	Protein piccolo;Pclo;ortholog	PROTEIN PICCOLO (PTHR14113:SF6)		Mus musculus
Abcd3	-0.811119	0.316344	-0.494775	-0.816357	-1.1327	0.321582	9.07158	66.3206	2.61723e-14	5.85858e-13	MOUSE|MGI=MGI=1349216|UniProtKB=P55096	ATP-binding cassette sub-family D member 3;Abcd3;ortholog	ATP-BINDING CASSETTE SUB-FAMILY D MEMBER 3 (PTHR11384:SF34)	transporter(PC00227)	Mus musculus
Gpr39	0.558542	0.31545	0.873993	0.866029	0.550579	0.00796362	2.94937	14.896	0.00190768	0.00746882	MOUSE|MGI=MGI=1918361|UniProtKB=Q5U431	G-protein coupled receptor 39;Gpr39;ortholog	G-PROTEIN COUPLED RECEPTOR 39 (PTHR46752:SF1)		Mus musculus
Creb3	0.103823	0.313835	0.417659	0.464702	0.150867	-0.0470433	5.36351	14.1331	0.00272945	0.010188	MOUSE|MGI=MGI=99946|UniProtKB=Q61817	Cyclic AMP-responsive element-binding protein 3;Creb3;ortholog	CYCLIC AMP-RESPONSIVE ELEMENT-BINDING PROTEIN 3 (PTHR45996:SF4)		Mus musculus
Endog	-0.817436	0.313716	-0.50372	-0.364192	-0.677908	-0.139528	5.06787	31.577	6.42554e-07	5.35709e-06	MOUSE|MGI=MGI=1261433|UniProtKB=O08600	Endonuclease G, mitochondrial;Endog;ortholog	ENDONUCLEASE G, MITOCHONDRIAL (PTHR13966:SF5)		Mus musculus
Acaa1b	-0.520033	0.313603	-0.20643	-0.442996	-0.756599	0.236566	9.99431	12.1711	0.00681932	0.0224034	MOUSE|MGI=MGI=3605455|UniProtKB=Q8VCH0	3-ketoacyl-CoA thiolase B, peroxisomal;Acaa1b;ortholog	3-KETOACYL-COA THIOLASE, PEROXISOMAL (PTHR43853:SF8)	acetyltransferase(PC00038)	Mus musculus
Ly86	1.15353	0.312946	1.46647	1.70222	1.38927	-0.235746	3.57204	80.9752	1.89606e-17	5.87934e-16	MOUSE|MGI=MGI=1321404|UniProtKB=O88188	Lymphocyte antigen 86;Ly86;ortholog	LYMPHOCYTE ANTIGEN 86 (PTHR20838:SF0)		Mus musculus
Spata24	0.981718	0.312793	1.29451	1.65708	1.34429	-0.362574	1.01659	11.7585	0.00825789	0.026435	MOUSE|MGI=MGI=1918492|UniProtKB=Q6P926	Spermatogenesis-associated protein 24;Spata24;ortholog	SPERMATOGENESIS-ASSOCIATED PROTEIN 24 (PTHR35155:SF1)		Mus musculus
Hoxb4	-0.121537	0.312289	0.190753	1.48422	1.17193	-1.29347	0.892705	11.2022	0.0106815	0.0329928	MOUSE|MGI=MGI=96185|UniProtKB=P10284	Homeobox protein Hox-B4;Hoxb4;ortholog	HOMEOBOX PROTEIN HOX-B4 (PTHR45771:SF3)		Mus musculus
Pla2g6	0.557801	0.312101	0.869902	0.240156	-0.0719448	0.629746	5.28577	18.9623	0.000278354	0.0013729	MOUSE|MGI=MGI=1859152|UniProtKB=P97819	85/88 kDa calcium-independent phospholipase A2;Pla2g6;ortholog	85/88 KDA CALCIUM-INDEPENDENT PHOSPHOLIPASE A2 (PTHR24139:SF34)	enzyme modulator(PC00095)	Mus musculus
Tmem88b	-1.85774	0.311761	-1.54598	-1.46192	-1.77368	-0.0840641	0.58516	13.6613	0.00340433	0.0123388	MOUSE|MGI=MGI=2444329|UniProtKB=Q3TYP4	Transmembrane protein 88B;Tmem88b;ortholog	TRANSMEMBRANE PROTEIN 88B (PTHR28628:SF2)		Mus musculus
Gbp2	0.701653	0.311751	1.0134	1.61658	1.30483	-0.603174	4.14481	47.7825	2.36897e-10	3.27372e-09	MOUSE|MGI=MGI=102772|UniProtKB=Q9Z0E6	Guanylate-binding protein 2;Gbp2;ortholog	GUANYLATE-BINDING PROTEIN 2 (PTHR10751:SF86)	heterotrimeric G-protein(PC00117)	Mus musculus
Gnmt	-2.29697	0.311618	-1.98536	-1.7062	-2.01782	-0.279157	10.5516	106.607	5.89372e-23	2.98274e-21	MOUSE|MGI=MGI=1202304|UniProtKB=Q9QXF8	Glycine N-methyltransferase;Gnmt;ortholog	GLYCINE N-METHYLTRANSFERASE (PTHR16458:SF2)		Mus musculus
Apex2	0.414426	0.311612	0.726038	0.790306	0.478694	-0.0642683	3.00157	14.5383	0.00225691	0.00866572	MOUSE|MGI=MGI=1924872|UniProtKB=Q68G58	DNA-(apurinic or apyrimidinic site) lyase 2;Apex2;ortholog	DNA-(APURINIC OR APYRIMIDINIC SITE) LYASE 2 (PTHR22748:SF4)		Mus musculus
Gm15638	1.18956	0.311023	1.50058	0.701678	0.390655	0.798905	2.76076	26.3905	7.90051e-06	5.46392e-05
Vill	0.739296	0.31	1.0493	1.5949	1.2849	-0.5456	1.57477	24.5686	1.90034e-05	0.00012195	MOUSE|MGI=MGI=1201781|UniProtKB=Q91YD6	Villin-like protein;Vill;ortholog	VILLIN-LIKE PROTEIN (PTHR11977:SF30)	non-motor actin binding protein(PC00165)	Mus musculus
Ano1	1.08472	0.309799	1.39452	0.94316	0.633362	0.451363	1.90037	16.1452	0.00105884	0.00446677	MOUSE|MGI=MGI=2142149|UniProtKB=Q8BHY3	Anoctamin-1;Ano1;ortholog	ANOCTAMIN-1 (PTHR12308:SF13)		Mus musculus
Adgrl4	-0.544057	0.309774	-0.234283	-0.592263	-0.902037	0.35798	3.9341	17.9537	0.000449626	0.00209281	MOUSE|MGI=MGI=2655562|UniProtKB=Q923X1	Adhesion G protein-coupled receptor L4;Adgrl4;ortholog	ADHESION G PROTEIN-COUPLED RECEPTOR L4 (PTHR12011:SF59)	G-protein coupled receptor(PC00021);antibacterial response protein(PC00051);protease(PC00190)	Mus musculus
Ak2	-0.160067	0.309534	0.149467	-0.271577	-0.581111	0.421045	7.41867	15.3534	0.00153822	0.0062004	MOUSE|MGI=MGI=87978|UniProtKB=Q9WTP6	Adenylate kinase 2, mitochondrial;Ak2;ortholog	ADENYLATE KINASE 2, MITOCHONDRIAL (PTHR23359:SF22)	nucleotide kinase(PC00172)	Mus musculus
Fam83a	6.98292	0.308989	7.29191	4.33229	4.0233	2.95962	1.25827	135.644	3.28499e-29	2.79261e-27	MOUSE|MGI=MGI=2447773|UniProtKB=Q8K2P2	Protein FAM83A;Fam83a;ortholog	PROTEIN FAM83A (PTHR16181:SF1)		Mus musculus
Hamp2	-4.75487	0.308463	-4.4464	-3.74546	-4.05392	-0.700943	8.15008	109.47	1.42698e-23	7.65711e-22	MOUSE|MGI=MGI=2153530|UniProtKB=Q80T19	Hepcidin-2;Hamp2;ortholog	HEPCIDIN (PTHR16877:SF0)		Mus musculus
Alox5ap	2.14536	0.308405	2.45376	2.0746	1.7662	0.379161	2.82134	94.6716	2.17219e-20	9.10516e-19	MOUSE|MGI=MGI=107505|UniProtKB=P30355	Arachidonate 5-lipoxygenase-activating protein;Alox5ap;ortholog	ARACHIDONATE 5-LIPOXYGENASE-ACTIVATING PROTEIN (PTHR10250:SF2)	transferase(PC00220)	Mus musculus
Elovl7	4.48408	0.308183	4.79226	4.76016	4.45197	0.0321044	2.4613	109.177	1.6497e-23	8.75906e-22	MOUSE|MGI=MGI=1921809|UniProtKB=Q9D2Y9	Elongation of very long chain fatty acids protein 7;Elovl7;ortholog	ELONGATION OF VERY LONG CHAIN FATTY ACIDS PROTEIN 7 (PTHR11157:SF118)	acyltransferase(PC00042)	Mus musculus
Srgn	0.588095	0.307305	0.8954	0.82256	0.515255	0.0728399	3.73582	20.721	0.000120295	0.000646416	MOUSE|MGI=MGI=97756|UniProtKB=P13609	Serglycin;Srgn;ortholog	SERGLYCIN (PTHR17178:SF0)		Mus musculus
Xrcc2	0.92661	0.306991	1.2336	1.33653	1.02954	-0.102929	1.03227	14.5802	0.00221297	0.00850994	MOUSE|MGI=MGI=1927345|UniProtKB=Q9CX47	DNA repair protein XRCC2;Xrcc2;ortholog	DNA REPAIR PROTEIN XRCC2 (PTHR46644:SF2)		Mus musculus
Ugt2b5	-0.509861	0.306986	-0.202875	-0.550967	-0.857953	0.348092	9.21142	30.6993	9.83452e-07	7.91574e-06
Wdr5b	1.53504	0.306857	1.8419	0.975196	0.668339	0.866701	1.07934	12.2358	0.00661755	0.0218211	MOUSE|MGI=MGI=1916794|UniProtKB=Q9D7H2	WD repeat-containing protein 5B;Wdr5b;ortholog	WD REPEAT-CONTAINING PROTEIN 5B (PTHR22847:SF516)		Mus musculus
Sap30	0.669942	0.306002	0.975943	1.11778	0.811774	-0.141832	2.4658	18.1582	0.000408007	0.00192455	MOUSE|MGI=MGI=1929129|UniProtKB=O88574	Histone deacetylase complex subunit SAP30;Sap30;ortholog	HISTONE DEACETYLASE COMPLEX SUBUNIT SAP30 (PTHR13286:SF7)	chromatin/chromatin-binding protein(PC00077)	Mus musculus
Cops5	-0.54141	0.305982	-0.235428	-0.0780369	-0.384019	-0.157391	5.8949	22.5499	5.01175e-05	0.000294745	MOUSE|MGI=MGI=1349415|UniProtKB=O35864	COP9 signalosome complex subunit 5;Cops5;ortholog	COP9 SIGNALOSOME COMPLEX SUBUNIT 5 (PTHR10410:SF6)	metalloprotease(PC00153);transcription factor(PC00218)	Mus musculus
Pon1	-1.06058	0.30557	-0.755011	-0.65018	-0.95575	-0.104832	9.92307	60.0306	5.79046e-13	1.11619e-11	MOUSE|MGI=MGI=103295|UniProtKB=P52430	Serum paraoxonase/arylesterase 1;Pon1;ortholog	SERUM PARAOXONASE/ARYLESTERASE 1 (PTHR11799:SF16)		Mus musculus
Defb1	1.70641	0.3049	2.01131	2.08756	1.78266	-0.07625	3.28938	130.953	3.37095e-28	2.68469e-26	MOUSE|MGI=MGI=1096878|UniProtKB=P56386	Beta-defensin 1;Defb1;ortholog	BETA-DEFENSIN 1 (PTHR21388:SF9)		Mus musculus
Bcl2	0.564912	0.304717	0.869629	0.785699	0.480982	0.0839297	1.73331	10.3965	0.0154795	0.0450887	MOUSE|MGI=MGI=88138|UniProtKB=P10417	Apoptosis regulator Bcl-2;Bcl2;ortholog	APOPTOSIS REGULATOR BCL-2 (PTHR11256:SF11)	signaling molecule(PC00207)	Mus musculus
Dkk3	1.15514	0.303592	1.45874	1.29053	0.986933	0.168212	2.49924	28.0963	3.4669e-06	2.56533e-05	MOUSE|MGI=MGI=1354952|UniProtKB=Q9QUN9	Dickkopf-related protein 3;Dkk3;ortholog	DICKKOPF-RELATED PROTEIN 3 (PTHR12113:SF8)		Mus musculus
Rps6ka3	0.38154	0.303462	0.685002	0.664182	0.36072	0.02082	4.45463	17.2122	0.000639143	0.00285548	MOUSE|MGI=MGI=104557|UniProtKB=P18654	Ribosomal protein S6 kinase alpha-3;Rps6ka3;ortholog	RIBOSOMAL PROTEIN S6 KINASE ALPHA-3 (PTHR24351:SF58)		Mus musculus
Steap2	-0.181158	0.302982	0.121824	-0.2956	-0.598582	0.417424	4.43556	10.127	0.0175167	0.0499271	MOUSE|MGI=MGI=1921301|UniProtKB=Q8BWB6	Metalloreductase STEAP2;Steap2;ortholog	METALLOREDUCTASE STEAP2 (PTHR14239:SF6)		Mus musculus
Fgl2	0.888146	0.302332	1.19048	0.767358	0.465025	0.423121	2.92407	21.3801	8.77729e-05	0.000486691	MOUSE|MGI=MGI=103266|UniProtKB=P12804	Fibroleukin;Fgl2;ortholog	FIBROLEUKIN (PTHR19143:SF189)	signaling molecule(PC00207)	Mus musculus
St7l	-0.681035	0.302108	-0.378926	-0.380256	-0.682364	0.00132927	4.53847	18.9879	0.000274974	0.00135921	MOUSE|MGI=MGI=2386964|UniProtKB=Q8K4P7	Suppressor of tumorigenicity 7 protein-like;St7l;ortholog	SUPPRESSOR OF TUMORIGENICITY 7 PROTEIN-LIKE (PTHR12745:SF4)		Mus musculus
Hnmt	0.344857	0.302014	0.64687	0.657678	0.355664	-0.0108077	4.91077	16.168	0.0010475	0.00442761	MOUSE|MGI=MGI=2153181|UniProtKB=Q91VF2	Histamine N-methyltransferase;Hnmt;ortholog			Mus musculus
Acss3	-1.25363	0.301928	-0.951707	-0.856784	-1.15871	-0.0949225	4.69847	64.1016	7.8074e-14	1.66163e-12	MOUSE|MGI=MGI=2685720|UniProtKB=Q14DH7	Acyl-CoA synthetase short-chain family member 3, mitochondrial;Acss3;ortholog	ACYL-COA SYNTHETASE SHORT-CHAIN FAMILY MEMBER 3, MITOCHONDRIAL (PTHR43347:SF3)	dehydrogenase(PC00092);ligase(PC00142)	Mus musculus
Ugt2a3	-1.45283	0.301726	-1.15111	-1.37358	-1.67531	0.222473	7.92861	119.059	1.23058e-25	7.83666e-24	MOUSE|MGI=MGI=1919344|UniProtKB=Q8BWQ1	UDP-glucuronosyltransferase 2A3;Ugt2a3;ortholog	UDP-GLUCURONOSYLTRANSFERASE 2A1-RELATED (PTHR11926:SF1035)		Mus musculus
Hecw2	-1.28865	0.301691	-0.986957	-0.979402	-1.28109	-0.00755502	1.94519	13.1102	0.00440421	0.015402	MOUSE|MGI=MGI=2685817|UniProtKB=Q6I6G8	E3 ubiquitin-protein ligase HECW2;Hecw2;ortholog	E3 UBIQUITIN-PROTEIN LIGASE HECW2 (PTHR11254:SF127)	ubiquitin-protein ligase(PC00234)	Mus musculus
Cd24a	1.34874	0.301242	1.64998	1.85612	1.55488	-0.206139	2.73193	54.8091	7.54131e-12	1.28364e-10	MOUSE|MGI=MGI=88323|UniProtKB=P24807	Signal transducer CD24;Cd24;ortholog	SIGNAL TRANSDUCER CD24 (PTHR16676:SF0)		Mus musculus
Vps13a	-0.753826	0.301177	-0.452649	-1.04549	-1.34667	0.592845	4.32264	70.0573	4.14954e-15	1.01933e-13	MOUSE|MGI=MGI=2444304|UniProtKB=Q5H8C4	Vacuolar protein sorting-associated protein 13A;Vps13a;ortholog	VACUOLAR PROTEIN SORTING-ASSOCIATED PROTEIN 13A (PTHR16166:SF22)		Mus musculus
Acad12	1.13786	0.300941	1.4388	1.42592	1.12498	0.0128824	3.40544	54.1553	1.03965e-11	1.73835e-10	MOUSE|MGI=MGI=2443320|UniProtKB=D3Z7X0	Acyl-Coenzyme A dehydrogenase family, member 12;Acad12;ortholog	ACYL-COA DEHYDROGENASE FAMILY MEMBER 10 (PTHR45741:SF3)	dehydrogenase(PC00092);oxidase(PC00175);transferase(PC00220)	Mus musculus
Mcemp1	2.42839	0.300649	2.72904	5.18207	4.88142	-2.45303	-0.213387	16.7091	0.000811071	0.00353692	MOUSE|MGI=MGI=1916439|UniProtKB=Q9D8U6	Mast cell-expressed membrane protein 1;Mcemp1;ortholog	MAST CELL-EXPRESSED MEMBRANE PROTEIN 1 (PTHR37856:SF1)		Mus musculus
Sap30l	-0.476432	0.300587	-0.175845	-0.179099	-0.479686	0.00325408	4.3073	11.2471	0.0104623	0.0324617	MOUSE|MGI=MGI=1354709|UniProtKB=Q5SQF8	Histone deacetylase complex subunit SAP30L;Sap30l;ortholog	HISTONE DEACETYLASE COMPLEX SUBUNIT SAP30L (PTHR13286:SF5)	chromatin/chromatin-binding protein(PC00077)	Mus musculus
Zranb1	-0.559525	0.300293	-0.259232	-0.376166	-0.676458	0.116934	5.65502	27.3756	4.91082e-06	3.54366e-05	MOUSE|MGI=MGI=106441|UniProtKB=Q7M760	Ubiquitin thioesterase Zranb1;Zranb1;ortholog	UBIQUITIN THIOESTERASE ZRANB1 (PTHR13367:SF16)	cysteine protease(PC00081)	Mus musculus
Sgf29	-0.51883	0.300219	-0.218611	-0.452015	-0.752234	0.233404	3.76518	13.7724	0.00323183	0.0117926	MOUSE|MGI=MGI=1922815|UniProtKB=Q9DA08	SAGA-associated factor 29;Sgf29;ortholog	SAGA-ASSOCIATED FACTOR 29 (PTHR21539:SF0)		Mus musculus
Rad51	1.56309	0.299765	1.86286	2.46515	2.16538	-0.602291	1.27125	36.3533	6.30509e-08	6.27276e-07	MOUSE|MGI=MGI=97890|UniProtKB=Q08297	DNA repair protein RAD51 homolog 1;Rad51;ortholog	DNA REPAIR PROTEIN RAD51 HOMOLOG 1 (PTHR22942:SF39)		Mus musculus
Zik1	1.81549	0.298877	2.11437	1.32653	1.02765	0.787841	0.384546	13.4641	0.00373327	0.013333	MOUSE|MGI=MGI=108070|UniProtKB=Q80YP6	Zinc finger protein interacting with ribonucleoprotein K;Zik1;ortholog	ZINC FINGER PROTEIN INTERACTING WITH RIBONUCLEOPROTEIN K (PTHR24377:SF688)		Mus musculus
Ttc30a1	0.612778	0.298742	0.91152	1.3524	1.05366	-0.440884	0.950434	10.1741	0.017143	0.0490745	MOUSE|MGI=MGI=1926052|UniProtKB=Q99J38	Tetratricopeptide repeat protein 30A1;Ttc30a1;ortholog	TETRATRICOPEPTIDE REPEAT PROTEIN 30A1-RELATED (PTHR20931:SF4)		Mus musculus
Gm8203	0.161906	0.298556	0.460462	0.554738	0.256182	-0.0942763	6.03614	11.2963	0.0102267	0.0318352
6030419C18Rik	3.44744	0.296734	3.74418	2.97638	2.67965	0.767794	0.0142727	24.2143	2.25342e-05	0.000142256
Slc35b2	0.163402	0.295687	0.45909	0.658244	0.362557	-0.199155	5.35639	15.0102	0.00180793	0.00713923	MOUSE|MGI=MGI=1921086|UniProtKB=Q91ZN5	Adenosine 3'-phospho 5'-phosphosulfate transporter 1;Slc35b2;ortholog	ADENOSINE 3'-PHOSPHO 5'-PHOSPHOSULFATE TRANSPORTER 1 (PTHR10778:SF13)	transporter(PC00227)	Mus musculus
Ccnd1	0.993908	0.294508	1.28842	0.929424	0.634916	0.358992	7.99025	21.5961	7.91512e-05	0.000443215	MOUSE|MGI=MGI=88313|UniProtKB=P25322	G1/S-specific cyclin-D1;Ccnd1;ortholog	G1/S-SPECIFIC CYCLIN-D1 (PTHR10177:SF67)	kinase activator(PC00138)	Mus musculus
Ezr	0.505646	0.294331	0.799977	0.471254	0.176923	0.328723	3.5226	11.6079	0.00885456	0.0280954	MOUSE|MGI=MGI=98931|UniProtKB=P26040	Ezrin;Ezr;ortholog	EZRIN (PTHR23281:SF13)	actin family cytoskeletal protein(PC00041)	Mus musculus
Olfm3	1.38994	0.294189	1.68413	2.1307	1.83651	-0.446575	2.81093	76.8892	1.42605e-16	4.04102e-15	MOUSE|MGI=MGI=2387329|UniProtKB=P63056	Noelin-3;Olfm3;ortholog	NOELIN-3 (PTHR23192:SF36)	receptor(PC00197);structural protein(PC00211)	Mus musculus
LOC102639170	-0.512078	0.293778	-0.218301	-0.471186	-0.764964	0.252885	4.14529	25.3459	1.30716e-05	8.66778e-05
4930455C13Rik	-0.61624	0.293591	-0.322649	-0.416266	-0.709857	0.0936174	3.50028	13.0499	0.00452983	0.0157939
Ppat	-0.924043	0.293391	-0.630652	-0.609802	-0.903193	-0.0208499	4.87176	35.3544	1.0253e-07	9.84449e-07	MOUSE|MGI=MGI=1918993|UniProtKB=Q9DBL7	Bifunctional coenzyme A synthase;Coasy;ortholog	BIFUNCTIONAL COENZYME A SYNTHASE (PTHR10695:SF25)	kinase(PC00137)	Mus musculus
Gcnt1	1.33852	0.292723	1.63125	1.2687	0.975979	0.362545	1.32533	14.3006	0.00252332	0.00954811	MOUSE|MGI=MGI=95676|UniProtKB=Q09324	Beta-1,3-galactosyl-O-glycosyl-glycoprotein beta-1,6-N-acetylglucosaminyltransferase;Gcnt1;ortholog	BETA-1,3-GALACTOSYL-O-GLYCOSYL-GLYCOPROTEIN BETA-1,6-N-ACETYLGLUCOSAMINYLTRANSFERASE (PTHR19297:SF96)		Mus musculus
Coro1b	0.395716	0.292587	0.688304	0.766837	0.47425	-0.0785332	5.4044	39.6265	1.27857e-08	1.41531e-07	MOUSE|MGI=MGI=1345963|UniProtKB=Q9WUM3	Coronin-1B;Coro1b;ortholog	CORONIN-1B (PTHR10856:SF24)	non-motor actin binding protein(PC00165)	Mus musculus
Slc27a5	-1.47235	0.29226	-1.18009	-1.12697	-1.41923	-0.0531245	9.81726	114.679	1.07957e-24	6.40631e-23	MOUSE|MGI=MGI=1347100|UniProtKB=Q4LDG0	Bile acyl-CoA synthetase;Slc27a5;ortholog	BILE ACYL-COA SYNTHETASE (PTHR43107:SF4)	ligase(PC00142)	Mus musculus
9930021J03Rik	-0.674514	0.290947	-0.383567	-0.726853	-1.0178	0.343286	4.55922	24.9495	1.58205e-05	0.000103411	MOUSE|MGI=MGI=2444398|UniProtKB=H3BKP8	RIKEN cDNA 9930021J03 gene;9930021J03Rik;ortholog	RIKEN CDNA 9930021J03 GENE (PTHR31095:SF3)		Mus musculus
Fignl1	1.32926	0.289627	1.61888	3.01384	2.72421	-1.39496	0.721332	30.3035	1.19138e-06	9.4784e-06	MOUSE|MGI=MGI=1890648|UniProtKB=Q8BPY9	Fidgetin-like protein 1;Fignl1;ortholog	FIDGETIN-LIKE PROTEIN 1 (PTHR23074:SF75)	non-motor microtubule binding protein(PC00166)	Mus musculus
Lair1	1.11765	0.289604	1.40725	1.84879	1.55919	-0.441541	3.04545	58.5139	1.22089e-12	2.27941e-11	MOUSE|MGI=MGI=105492|UniProtKB=Q8BG84	Leukocyte-associated immunoglobulin-like receptor 1;Lair1;ortholog	LEUKOCYTE-ASSOCIATED IMMUNOGLOBULIN-LIKE RECEPTOR 2 (PTHR11738:SF129)	immunoglobulin receptor superfamily(PC00124);membrane-bound signaling molecule(PC00152);protease inhibitor(PC00191)	Mus musculus
Tyrobp	1.72641	0.289024	2.01543	2.18978	1.90076	-0.174351	5.14029	157.619	5.982e-34	7.01702e-32	MOUSE|MGI=MGI=1277211|UniProtKB=O54885	TYRO protein tyrosine kinase-binding protein;Tyrobp;ortholog	TYRO PROTEIN TYROSINE KINASE-BINDING PROTEIN (PTHR17554:SF2)		Mus musculus
Zdhhc4	-0.547316	0.288597	-0.258719	0.0561373	-0.23246	-0.314857	3.90961	10.6265	0.0139269	0.0413707	MOUSE|MGI=MGI=1920131|UniProtKB=Q9D6H5	Probable palmitoyltransferase ZDHHC4;Zdhhc4;ortholog	PALMITOYLTRANSFERASE ZDHHC4-RELATED (PTHR22883:SF150)		Mus musculus
Tubgcp6	-0.40918	0.28842	-0.12076	-0.0288912	-0.317311	-0.0918691	5.42373	11.7649	0.00823363	0.026363	MOUSE|MGI=MGI=2146071|UniProtKB=G5E8P0	Gamma-tubulin complex component 6;Tubgcp6;ortholog	GAMMA-TUBULIN COMPLEX COMPONENT 6 (PTHR19302:SF55)	non-motor microtubule binding protein(PC00166)	Mus musculus
Gpnmb	9.92703	0.287952	10.215	10.2689	9.98095	-0.0539217	6.7476	1126.2	7.53556e-244	3.80094e-240	MOUSE|MGI=MGI=1934765|UniProtKB=Q99P91	Transmembrane glycoprotein NMB;Gpnmb;ortholog	TRANSMEMBRANE GLYCOPROTEIN NMB (PTHR11861:SF11)	cell adhesion molecule(PC00069);membrane-bound signaling molecule(PC00152)	Mus musculus
Amy1	-0.969967	0.287882	-0.682085	-0.664145	-0.952027	-0.0179407	7.91606	60.5013	4.59339e-13	8.98026e-12	MOUSE|MGI=MGI=88019|UniProtKB=P00687	Alpha-amylase 1;Amy1;ortholog	ALPHA-AMYLASE 1 (PTHR43447:SF3)		Mus musculus
Socs3	1.2677	0.28727	1.55497	1.43673	1.14946	0.118244	3.36972	25.4775	1.22685e-05	8.17468e-05	MOUSE|MGI=MGI=1201791|UniProtKB=O35718	Suppressor of cytokine signaling 3;Socs3;ortholog	SUPPRESSOR OF CYTOKINE SIGNALING 3 (PTHR10155:SF11)	kinase modulator(PC00140)	Mus musculus
Mrps31	-0.785181	0.2868	-0.498381	-0.364254	-0.651055	-0.134126	4.93808	33.9555	2.02453e-07	1.84106e-06	MOUSE|MGI=MGI=1913153|UniProtKB=Q61733	28S ribosomal protein S31, mitochondrial;Mrps31;ortholog	28S RIBOSOMAL PROTEIN S31, MITOCHONDRIAL (PTHR13231:SF3)		Mus musculus
Kcmf1	-0.492837	0.285734	-0.207102	-0.262663	-0.548397	0.0555603	5.96984	21.6104	7.86138e-05	0.00044075	MOUSE|MGI=MGI=1921537|UniProtKB=Q80UY2	E3 ubiquitin-protein ligase KCMF1;Kcmf1;ortholog	E3 UBIQUITIN-PROTEIN LIGASE KCMF1 (PTHR12268:SF13)		Mus musculus
Lect2	0.197584	0.285359	0.482942	0.521943	0.236584	-0.0390005	7.63343	13.0914	0.00444312	0.0155058	MOUSE|MGI=MGI=1278342|UniProtKB=O88803	Leukocyte cell-derived chemotaxin-2;Lect2;ortholog	LEUKOCYTE CELL-DERIVED CHEMOTAXIN-2 (PTHR11329:SF0)	chemokine(PC00074)	Mus musculus
Slamf9	2.63231	0.284999	2.91731	2.46756	2.18257	0.449745	2.10189	60.0426	5.75636e-13	1.11104e-11	MOUSE|MGI=MGI=1923692|UniProtKB=Q9D780	SLAM family member 9;Slamf9;ortholog	SLAM FAMILY MEMBER 9 (PTHR12080:SF18)	cell adhesion molecule(PC00069);immunoglobulin receptor superfamily(PC00124);membrane-bound signaling molecule(PC00152);protein kinase(PC00193)	Mus musculus
Ldb2	-0.84277	0.284955	-0.557814	-0.739247	-1.0242	0.181433	2.01872	15.8459	0.0012195	0.00507383	MOUSE|MGI=MGI=894670|UniProtKB=O55203	LIM domain-binding protein 2;Ldb2;ortholog	LIM DOMAIN-BINDING PROTEIN 2 (PTHR10378:SF8)	transcription cofactor(PC00217)	Mus musculus
Fam212b	1.16909	0.283939	1.45303	2.4665	2.18256	-1.01347	0.114143	13.0874	0.00445127	0.0155235	MOUSE|MGI=MGI=1923497|UniProtKB=Q80VY2	PAK4-inhibitor INKA2;Fam212b;ortholog	PAK4-INHIBITOR INKA2 (PTHR28615:SF2)		Mus musculus
F8a	2.21212	0.283438	2.49556	0.774081	0.490643	1.72148	1.24386	24.2291	2.2374e-05	0.000141363	MOUSE|MGI=MGI=95474|UniProtKB=Q00558	Factor VIII intron 22 protein;F8a1;ortholog	FACTOR VIII INTRON 22 PROTEIN (PTHR16797:SF4)		Mus musculus
Zfp202	0.710619	0.283189	0.993808	2.35541	2.07223	-1.36161	0.352679	13.5736	0.003547	0.0127672	MOUSE|MGI=MGI=1933401|UniProtKB=Q8C879	Zinc finger protein 202;Zfp202;ortholog	ZINC FINGER PROTEIN 202 (PTHR23226:SF195)		Mus musculus
Arl2	0.280979	0.281946	0.562925	1.45982	1.17787	-0.896895	2.00818	14.1404	0.00272019	0.0101584	MOUSE|MGI=MGI=1928393|UniProtKB=Q9D0J4	ADP-ribosylation factor-like protein 2;Arl2;ortholog	ADP-RIBOSYLATION FACTOR-LIKE PROTEIN 2-RELATED (PTHR45697:SF2)		Mus musculus
Gstt3	-2.09278	0.281839	-1.81094	-1.52777	-1.80961	-0.28317	6.43987	146.326	1.63361e-31	1.64799e-29	MOUSE|MGI=MGI=2143526|UniProtKB=Q99L20	Glutathione S-transferase theta-3;Gstt3;ortholog	GLUTATHIONE S-TRANSFERASE THETA-3 (PTHR43917:SF12)		Mus musculus
Angptl2	0.422206	0.281782	0.703987	0.392	0.110218	0.311987	4.23917	13.1648	0.00429348	0.0150565	MOUSE|MGI=MGI=1347002|UniProtKB=Q9R045	Angiopoietin-related protein 2;Angptl2;ortholog	ANGIOPOIETIN-RELATED PROTEIN 2 (PTHR19143:SF24)	signaling molecule(PC00207)	Mus musculus
Aadat	-0.551523	0.28098	-0.270543	-0.275636	-0.556616	0.00509317	6.11414	23.2943	3.50623e-05	0.000214109	MOUSE|MGI=MGI=1345167|UniProtKB=Q9WVM8	Kynurenine/alpha-aminoadipate aminotransferase, mitochondrial;Aadat;ortholog	KYNURENINE/ALPHA-AMINOADIPATE AMINOTRANSFERASE, MITOCHONDRIAL (PTHR42790:SF3)	transaminase(PC00216)	Mus musculus
D130037M23Rik	-0.855296	0.280755	-0.57454	-0.942398	-1.22315	0.367858	2.58037	22.6684	4.73481e-05	0.000279981
Ptrf	0.271959	0.280351	0.55231	0.816055	0.535704	-0.263745	4.09778	18.8645	0.000291617	0.00143039
Abhd6	-0.532825	0.279808	-0.253017	-0.549475	-0.829283	0.296458	5.2259	22.1901	5.95522e-05	0.000342771	MOUSE|MGI=MGI=1913332|UniProtKB=Q8R2Y0	Monoacylglycerol lipase ABHD6;Abhd6;ortholog	MONOACYLGLYCEROL LIPASE ABHD6 (PTHR43798:SF15)	serine protease(PC00203)	Mus musculus
Pstpip2	-1.61454	0.27936	-1.33518	-0.99918	-1.27854	-0.336003	4.44367	43.998	1.51068e-09	1.88923e-08	MOUSE|MGI=MGI=1335088|UniProtKB=Q99M15	Proline-serine-threonine phosphatase-interacting protein 2;Pstpip2;ortholog	PROLINE-SERINE-THREONINE PHOSPHATASE-INTERACTING PROTEIN 2 (PTHR23065:SF9)	actin family cytoskeletal protein(PC00041);membrane trafficking regulatory protein(PC00151)	Mus musculus
Myg1	-0.363899	0.279013	-0.0848861	0.378158	0.0991456	-0.463044	4.08282	10.8614	0.0124995	0.0376927	MOUSE|MGI=MGI=1929864|UniProtKB=Q9JK81	UPF0160 protein MYG1, mitochondrial;Myg1;ortholog	UPF0160 PROTEIN MYG1, MITOCHONDRIAL (PTHR11215:SF1)		Mus musculus
Cyp3a25	-1.64563	0.278873	-1.36676	-1.36205	-1.64093	-0.0047073	8.72841	121.867	3.05669e-26	2.05243e-24	MOUSE|MGI=MGI=1930638|UniProtKB=O09158	Cytochrome P450 3A25;Cyp3a25;ortholog	CYTOCHROME P450 3A25-RELATED (PTHR24302:SF8)	oxygenase(PC00177)	Mus musculus
Cd63-ps	3.08408	0.278622	3.3627	3.60131	3.32269	-0.238608	4.25871	340.178	1.99717e-73	1.00737e-70
Layn	-0.075508	0.278286	0.202778	1.89196	1.61368	-1.68918	0.841487	15.1278	0.00171062	0.00679757	MOUSE|MGI=MGI=2685357|UniProtKB=Q8C351	Layilin;Layn;ortholog	LAYILIN (PTHR14789:SF2)		Mus musculus
Adssl1	-0.876943	0.277897	-0.599046	-0.311142	-0.589039	-0.287904	4.80757	27.8885	3.83311e-06	2.8184e-05	MOUSE|MGI=MGI=87947|UniProtKB=P28650	Adenylosuccinate synthetase isozyme 1;Adssl1;ortholog	ADENYLOSUCCINATE SYNTHETASE ISOZYME 1 (PTHR11846:SF2)	ligase(PC00142)	Mus musculus
Aadac	-0.853452	0.27764	-0.575812	-0.448383	-0.726023	-0.127429	8.93129	40.8324	7.09676e-09	8.14781e-08	MOUSE|MGI=MGI=1915008|UniProtKB=Q99PG0	Arylacetamide deacetylase;Aadac;ortholog	ARYLACETAMIDE DEACETYLASE (PTHR23024:SF222)	lipase(PC00143);serine protease(PC00203)	Mus musculus
Gm6644	0.838044	0.277526	1.11557	1.42368	1.14615	-0.308109	2.38904	28.9924	2.2477e-06	1.71346e-05
Chchd1	-0.675728	0.277475	-0.398253	-0.184302	-0.461777	-0.213951	4.56975	10.2304	0.0167055	0.048006	MOUSE|MGI=MGI=1913371|UniProtKB=Q9CQA6	Coiled-coil-helix-coiled-coil-helix domain-containing protein 1;Chchd1;ortholog	COILED-COIL-HELIX-COILED-COIL-HELIX DOMAIN-CONTAINING PROTEIN 1 (PTHR31278:SF2)		Mus musculus
A630001O12Rik	5.1273	0.277269	5.40456	5.40456	5.1273	0	-0.07103	40.2938	9.23171e-09	1.04483e-07
Rap2b	1.2424	0.277154	1.51955	2.32248	2.04532	-0.802923	3.26534	135.768	3.0893e-29	2.64109e-27	MOUSE|MGI=MGI=1921262|UniProtKB=P61226	Ras-related protein Rap-2b;Rap2b;ortholog	RAS-RELATED PROTEIN RAP-2B (PTHR24070:SF194)	small GTPase(PC00208)	Mus musculus
Crlf2	0.135265	0.276896	0.412161	0.78652	0.509623	-0.374359	2.9952	10.8922	0.0123235	0.0372586	MOUSE|MGI=MGI=1889506|UniProtKB=Q8CII9	Cytokine receptor-like factor 2;Crlf2;ortholog	CYTOKINE RECEPTOR-LIKE FACTOR 2 (PTHR23036:SF163)	cytokine(PC00083);defense/immunity protein(PC00090)	Mus musculus
Akr1c12	-0.77511	0.276838	-0.498272	-0.544159	-0.820997	0.0458874	6.26877	61.0485	3.5093e-13	6.94154e-12	MOUSE|MGI=MGI=1351661|UniProtKB=Q9JLI0	Aldo-keto reductase a;Akr1c12;ortholog	ALDO-KETO REDUCTASE A-RELATED (PTHR11732:SF286)	reductase(PC00198)	Mus musculus
Pcdh7	1.32549	0.276826	1.60232	0.943953	0.667127	0.658365	1.48883	12.5719	0.00566005	0.0191133	MOUSE|MGI=MGI=1860487|UniProtKB=A0A0A6YY83	Protocadherin 7;Pcdh7;ortholog	PROTOCADHERIN-7 (PTHR24028:SF253)		Mus musculus
Zfp97	-1.06497	0.276039	-0.788928	-0.676943	-0.952982	-0.111985	2.20985	11.6784	0.00857015	0.0273133	MOUSE|MGI=MGI=105921|UniProtKB=E9PZP6	Zinc finger protein 97;Zfp97;ortholog	OTTMUSG00000016588 PROTEIN-RELATED (PTHR24377:SF805)		Mus musculus
Usp6nl	-0.693022	0.276018	-0.417004	-0.422289	-0.698307	0.0052848	5.04381	19.4122	0.000224655	0.00113052	MOUSE|MGI=MGI=2138893|UniProtKB=Q80XC3	USP6 N-terminal-like protein;Usp6nl;ortholog	USP6 N-TERMINAL-LIKE PROTEIN (PTHR22957:SF193)	G-protein modulator(PC00022);cysteine protease(PC00081)	Mus musculus
AU021092	-1.05878	0.275213	-0.783564	-0.902373	-1.17759	0.118809	0.927448	10.7294	0.0132828	0.039738
Ccnb2	3.86851	0.275209	4.14372	4.03942	3.76421	0.104302	2.29962	195.412	4.13477e-42	7.36087e-40	MOUSE|MGI=MGI=88311|UniProtKB=P30276	G2/mitotic-specific cyclin-B2;Ccnb2;ortholog	G2/MITOTIC-SPECIFIC CYCLIN-B2 (PTHR10177:SF184)	kinase activator(PC00138)	Mus musculus
Pdcd2	-0.578434	0.274827	-0.303607	-0.327923	-0.60275	0.0243161	4.15184	20.7628	0.000117915	0.000634978	MOUSE|MGI=MGI=104643|UniProtKB=P46718	Programmed cell death protein 2;Pdcd2;ortholog	PROGRAMMED CELL DEATH PROTEIN 2 (PTHR12298:SF4)		Mus musculus
Ndufb2	-0.639833	0.274396	-0.365438	-0.283364	-0.55776	-0.0820737	5.74329	15.0864	0.00174431	0.0069187	MOUSE|MGI=MGI=1915448|UniProtKB=Q9CPU2	NADH dehydrogenase [ubiquinone] 1 beta subcomplex subunit 2, mitochondrial;Ndufb2;ortholog	NADH DEHYDROGENASE [UBIQUINONE] 1 BETA SUBCOMPLEX SUBUNIT 2, MITOCHONDRIAL (PTHR15223:SF1)		Mus musculus
LOC102639982	0.511995	0.274229	0.786224	1.26717	0.992942	-0.480947	3.06226	31.1909	7.74902e-07	6.37619e-06
Zbtb10	0.782005	0.273876	1.05588	0.670369	0.396493	0.385513	2.83369	15.2811	0.00159152	0.00638463	MOUSE|MGI=MGI=2139883|UniProtKB=E9Q8X5	Zinc finger and BTB domain-containing 10;Zbtb10;ortholog	ZINC FINGER AND BTB DOMAIN-CONTAINING PROTEIN 10 (PTHR24414:SF27)	hydrolase(PC00121);non-motor actin binding protein(PC00165)	Mus musculus
Rfx3	-0.411024	0.273415	-0.137609	-0.761963	-1.03538	0.624354	2.05601	10.9629	0.0119282	0.0362663	MOUSE|MGI=MGI=106582|UniProtKB=P48381	Transcription factor RFX3;Rfx3;ortholog	TRANSCRIPTION FACTOR RFX3 (PTHR12619:SF20)	winged helix/forkhead transcription factor(PC00246)	Mus musculus
Kbtbd11	2.2599	0.27326	2.53316	2.7482	2.47494	-0.215037	2.06482	107.56	3.67674e-23	1.89885e-21	MOUSE|MGI=MGI=1922151|UniProtKB=Q8BNW9	Kelch repeat and BTB domain-containing protein 11;Kbtbd11;ortholog	KELCH REPEAT AND BTB DOMAIN-CONTAINING PROTEIN 11 (PTHR45972:SF3)		Mus musculus
Procr	2.23601	0.273205	2.50921	3.02669	2.75349	-0.517477	1.36708	54.054	1.0927e-11	1.81818e-10	MOUSE|MGI=MGI=104596|UniProtKB=Q64695	Endothelial protein C receptor;Procr;ortholog	ENDOTHELIAL PROTEIN C RECEPTOR (PTHR15349:SF0)	enzyme modulator(PC00095);receptor(PC00197)	Mus musculus
Sec22c	0.692306	0.273012	0.965318	0.515364	0.242352	0.449954	3.78414	22.7673	4.51543e-05	0.000268267	MOUSE|MGI=MGI=2447871|UniProtKB=Q8BXT9	Vesicle-trafficking protein SEC22c;Sec22c;ortholog	VESICLE-TRAFFICKING PROTEIN SEC22C (PTHR46258:SF2)		Mus musculus
Galns	1.04943	0.272992	1.32243	1.41265	1.13965	-0.09022	3.30236	54.4859	8.83847e-12	1.49267e-10	MOUSE|MGI=MGI=1355303|UniProtKB=Q571E4	N-acetylgalactosamine-6-sulfatase;Galns;ortholog	N-ACETYLGALACTOSAMINE-6-SULFATASE (PTHR42693:SF8)	hydrolase(PC00121)	Mus musculus
Dnase1l1	0.458795	0.272978	0.731773	0.918183	0.645206	-0.186411	2.91829	11.7788	0.0081807	0.0262101	MOUSE|MGI=MGI=109628|UniProtKB=Q9D7J6	Deoxyribonuclease-1-like 1;Dnase1l1;ortholog	DEOXYRIBONUCLEASE-1-LIKE 1 (PTHR11371:SF28)		Mus musculus
Ssh2	-0.434414	0.272892	-0.161522	-0.612364	-0.885256	0.450842	4.75137	27.4895	4.64797e-06	3.37167e-05	MOUSE|MGI=MGI=2679255|UniProtKB=Q5SW75	Protein phosphatase Slingshot homolog 2;Ssh2;ortholog	PROTEIN PHOSPHATASE SLINGSHOT HOMOLOG 2 (PTHR45864:SF3)		Mus musculus
Gm8121	-0.659323	0.272808	-0.386516	-0.380972	-0.65378	-0.00554349	3.75297	12.1489	0.00689024	0.022602
Alpk1	1.70301	0.272767	1.97578	2.27904	2.00628	-0.303263	2.01635	44.9417	9.52058e-10	1.21883e-08	MOUSE|MGI=MGI=1918731|UniProtKB=Q9CXB8	Alpha-protein kinase 1;Alpk1;ortholog	ALPHA-PROTEIN KINASE 1 (PTHR46747:SF1)		Mus musculus
Ccdc109b	4.10085	0.272595	4.37345	4.39945	4.12686	-0.0260049	0.368138	48.4212	1.73235e-10	2.44077e-09
Tlcd1	-0.720165	0.272499	-0.447666	-0.360575	-0.633075	-0.0870909	4.56274	10.558	0.0143722	0.0423856	MOUSE|MGI=MGI=1915572|UniProtKB=Q99JT6	Calfacilitin;Tlcd1;ortholog	CALFACILITIN (PTHR13439:SF5)		Mus musculus
Oit3	-0.808271	0.272308	-0.535962	-0.741938	-1.01425	0.205975	4.68254	36.9856	4.63382e-08	4.73457e-07	MOUSE|MGI=MGI=1201782|UniProtKB=Q8R4V5	Oncoprotein-induced transcript 3 protein;Oit3;ortholog	ONCOPROTEIN-INDUCED TRANSCRIPT 3 PROTEIN (PTHR14002:SF18)		Mus musculus
Ift122	1.24742	0.2717	1.51912	1.08414	0.812441	0.43498	2.52011	33.9788	2.00174e-07	1.82143e-06	MOUSE|MGI=MGI=1932386|UniProtKB=Q6NWV3	Intraflagellar transport protein 122 homolog;Ift122;ortholog	INTRAFLAGELLAR TRANSPORT PROTEIN 122 HOMOLOG (PTHR12764:SF4)		Mus musculus
Rab34	0.960014	0.271669	1.23168	1.20255	0.930885	0.0291289	2.5852	34.685	1.41995e-07	1.32307e-06	MOUSE|MGI=MGI=104606|UniProtKB=Q64008	Ras-related protein Rab-34;Rab34;ortholog	RAS-RELATED PROTEIN RAB-34 (PTHR24073:SF468)		Mus musculus
Oraov1	0.943616	0.271184	1.2148	0.975352	0.704167	0.239449	6.92339	34.2272	1.77405e-07	1.62795e-06	MOUSE|MGI=MGI=1919534|UniProtKB=Q8CH62	Oral cancer-overexpressed protein 1 homolog;Oraov1;ortholog	ORAL CANCER-OVEREXPRESSED PROTEIN 1 (PTHR12900:SF6)		Mus musculus
Ugt2b35	0.33012	0.270916	0.601036	0.264577	-0.0063388	0.336459	7.39805	12.6596	0.00543366	0.0184769	MOUSE|MGI=MGI=3576100|UniProtKB=Q8BJL9	UDP-glucuronosyltransferase;Ugt2b35;ortholog	UDP-GLUCURONOSYLTRANSFERASE 2B15-RELATED (PTHR11926:SF1206)		Mus musculus
Cyp39a1	-0.767218	0.270712	-0.496506	-0.636471	-0.907183	0.139965	5.95645	36.283	6.52443e-08	6.47819e-07	MOUSE|MGI=MGI=1927096|UniProtKB=Q9JKJ9	24-hydroxycholesterol 7-alpha-hydroxylase;Cyp39a1;ortholog	24-HYDROXYCHOLESTEROL 7-ALPHA-HYDROXYLASE (PTHR24304:SF2)		Mus musculus
Mrps35	-0.671954	0.270678	-0.401276	-0.110621	-0.381299	-0.290655	4.52262	15.6011	0.0013688	0.00560862	MOUSE|MGI=MGI=2385255|UniProtKB=Q8BJZ4	28S ribosomal protein S35, mitochondrial;Mrps35;ortholog	28S RIBOSOMAL PROTEIN S35, MITOCHONDRIAL (PTHR13490:SF0)	ribosomal protein(PC00202)	Mus musculus
Fads3	1.36023	0.269467	1.6297	1.03569	0.766224	0.594009	3.78212	45.5895	6.93365e-10	9.02149e-09	MOUSE|MGI=MGI=1928740|UniProtKB=Q9JJE7	Fatty acid desaturase 3;Fads3;ortholog	FATTY ACID DESATURASE 3 (PTHR19353:SF11)		Mus musculus
Pmepa1	1.60998	0.268898	1.87888	2.02992	1.76103	-0.151049	2.32532	65.6959	3.56042e-14	7.84226e-13	MOUSE|MGI=MGI=1929600|UniProtKB=Q9D7R2	Protein TMEPAI;Pmepa1;ortholog	PROTEIN TMEPAI (PTHR16514:SF5)		Mus musculus
Lox	3.6448	0.268706	3.9135	3.71697	3.44827	0.196528	1.36449	70.3261	3.6343e-15	8.98599e-14	MOUSE|MGI=MGI=96817|UniProtKB=P28301	Protein-lysine 6-oxidase;Lox;ortholog	PROTEIN-LYSINE 6-OXIDASE (PTHR45817:SF6)		Mus musculus
Ccdc34	1.25456	0.268575	1.52313	2.23676	1.96818	-0.713626	2.2435	61.6537	2.60541e-13	5.23573e-12	MOUSE|MGI=MGI=1915451|UniProtKB=Q3UI66	Coiled-coil domain-containing protein 34;Ccdc34;ortholog	COILED-COIL DOMAIN-CONTAINING PROTEIN 34 (PTHR23247:SF2)		Mus musculus
Recql	0.298543	0.268345	0.566888	0.502533	0.234189	0.0643542	3.84735	10.1495	0.0173375	0.0495282	MOUSE|MGI=MGI=103021|UniProtKB=Q9Z129	ATP-dependent DNA helicase Q1;Recql;ortholog	ATP-DEPENDENT DNA HELICASE Q1 (PTHR13710:SF72)	DNA helicase(PC00011)	Mus musculus
Nup210	0.935062	0.268268	1.20333	1.14137	0.873103	0.061959	4.6832	60.9	3.77534e-13	7.41927e-12	MOUSE|MGI=MGI=1859555|UniProtKB=Q9QY81	Nuclear pore membrane glycoprotein 210;Nup210;ortholog	NUCLEAR PORE MEMBRANE GLYCOPROTEIN 210 (PTHR23019:SF2)	membrane traffic protein(PC00150)	Mus musculus
Aqp1	-0.722453	0.268242	-0.454211	-0.698509	-0.966752	0.244298	6.70904	45.9245	5.88495e-10	7.71673e-09	MOUSE|MGI=MGI=103201|UniProtKB=Q02013	Aquaporin-1;Aqp1;ortholog	AQUAPORIN-1 (PTHR19139:SF161)	transporter(PC00227)	Mus musculus
Slco3a1	0.396877	0.267676	0.664553	1.11268	0.845006	-0.448129	2.58161	24.4849	1.97839e-05	0.000126298	MOUSE|MGI=MGI=1351867|UniProtKB=Q8R3L5	Solute carrier organic anion transporter family member 3A1;Slco3a1;ortholog	SOLUTE CARRIER ORGANIC ANION TRANSPORTER FAMILY MEMBER 3A1 (PTHR11388:SF86)	protease inhibitor(PC00191);transporter(PC00227)	Mus musculus
Tlr13	2.69335	0.267574	2.96092	2.28951	2.02193	0.671411	2.94584	128.255	1.28584e-27	9.44529e-26	MOUSE|MGI=MGI=3045213|UniProtKB=Q6R5N8	Toll-like receptor 13;Tlr13;ortholog	TOLL-LIKE RECEPTOR 13 (PTHR24365:SF534)		Mus musculus
Itgb3bp	0.510101	0.267366	0.777467	2.0128	1.74544	-1.23533	1.07801	18.2964	0.000382081	0.00181471	MOUSE|MGI=MGI=1914983|UniProtKB=Q9CQ82	Centromere protein R;Itgb3bp;ortholog	CENTROMERE PROTEIN R (PTHR15581:SF0)		Mus musculus
Gys2	0.162439	0.267364	0.429803	-0.314072	-0.581436	0.743875	7.68262	12.0184	0.00732026	0.0237908	MOUSE|MGI=MGI=2385254|UniProtKB=Q8VCB3	Glycogen [starch] synthase, liver;Gys2;ortholog	GLYCOGEN [STARCH] SYNTHASE, LIVER (PTHR10176:SF1)		Mus musculus
Trpv2	2.24269	0.267317	2.51	1.91025	1.64293	0.599754	2.13382	55.8579	4.50466e-12	7.87119e-11	MOUSE|MGI=MGI=1341836|UniProtKB=Q9WTR1	Transient receptor potential cation channel subfamily V member 2;Trpv2;ortholog	TRANSIENT RECEPTOR POTENTIAL CATION CHANNEL SUBFAMILY V MEMBER 2 (PTHR10582:SF5)	ion channel(PC00133)	Mus musculus
Ndufa7	-0.632642	0.266943	-0.365699	-0.0507602	-0.317703	-0.314938	4.79151	13.9836	0.00292751	0.0108125	MOUSE|MGI=MGI=1913666|UniProtKB=Q9Z1P6	NADH dehydrogenase [ubiquinone] 1 alpha subcomplex subunit 7;Ndufa7;ortholog	NADH DEHYDROGENASE [UBIQUINONE] 1 ALPHA SUBCOMPLEX SUBUNIT 7 (PTHR12485:SF1)		Mus musculus
A430046D13Rik	-1.13921	0.266912	-0.872297	-0.691516	-0.958427	-0.180781	1.85656	17.2271	0.000634656	0.00283795
Pyurf	-0.626427	0.266753	-0.359674	-0.400079	-0.666832	0.0404048	4.70593	25.2181	1.3901e-05	9.18156e-05	MOUSE|MGI=MGI=1913709|UniProtKB=Q9D1C3	Protein preY, mitochondrial;Pyurf;ortholog	PROTEIN PREY, MITOCHONDRIAL (PTHR33505:SF5)		Mus musculus
Psmb6	-0.501558	0.266712	-0.234846	0.0482938	-0.218418	-0.28314	6.10049	13.3196	0.00399396	0.0141571	MOUSE|MGI=MGI=104880|UniProtKB=Q60692	Proteasome subunit beta type-6;Psmb6;ortholog	PROTEASOME SUBUNIT BETA TYPE-6 (PTHR11599:SF46)		Mus musculus
Glyat	-0.237743	0.266686	0.0289421	-0.1867	-0.453385	0.215642	7.70295	10.7566	0.0131178	0.0392911	MOUSE|MGI=MGI=2147502|UniProtKB=Q91XE0	Glycine N-acyltransferase;Glyat;ortholog	GLYCINE N-ACYLTRANSFERASE (PTHR15298:SF9)		Mus musculus
Glipr1	0.988256	0.266252	1.25451	1.08375	0.817502	0.170754	3.3735	48.62	1.57155e-10	2.22874e-09	MOUSE|MGI=MGI=1920940|UniProtKB=Q9CWG1	Glioma pathogenesis-related protein 1;Glipr1;ortholog	GLIOMA PATHOGENESIS-RELATED PROTEIN 1 (PTHR10334:SF275)	defense/immunity protein(PC00090)	Mus musculus
Lmbrd2	-0.835738	0.266234	-0.569504	-1.13518	-1.40141	0.565675	3.3577	33.2322	2.8772e-07	2.54905e-06	MOUSE|MGI=MGI=2444173|UniProtKB=Q8C561	LMBR1 domain-containing protein 2;Lmbrd2;ortholog	LMBR1 DOMAIN-CONTAINING PROTEIN 2 (PTHR21355:SF0)		Mus musculus
Ndufaf6	-0.723698	0.266182	-0.457515	-0.286428	-0.55261	-0.171087	3.75516	16.554	0.00087283	0.00376931	MOUSE|MGI=MGI=1924197|UniProtKB=A2AIL4	NADH dehydrogenase (ubiquinone) complex I, assembly factor 6;Ndufaf6;ortholog	NADH DEHYDROGENASE (UBIQUINONE) COMPLEX I, ASSEMBLY FACTOR 6 (PTHR21181:SF13)		Mus musculus
Nadk2	-0.770489	0.266067	-0.504422	-0.715326	-0.981393	0.210904	5.2763	47.2944	3.00881e-10	4.11285e-09	MOUSE|MGI=MGI=1915896|UniProtKB=Q8C5H8	NAD kinase 2, mitochondrial;Nadk2;ortholog	NAD KINASE 2, MITOCHONDRIAL (PTHR13158:SF5)		Mus musculus
Gsta3	-1.26073	0.265788	-0.994937	-0.852995	-1.11878	-0.141942	10.2696	50.2865	6.94187e-11	1.03901e-09	MOUSE|MGI=MGI=95856|UniProtKB=P30115	Glutathione S-transferase A3;Gsta3;ortholog	GLUTATHIONE S-TRANSFERASE A3 (PTHR11571:SF107)		Mus musculus
Gm6745	-0.478186	0.265672	-0.212514	0.707858	0.442186	-0.920372	2.78291	11.8303	0.00798777	0.0256763
Loxl3	0.758741	0.265403	1.02414	0.789793	0.52439	0.234351	3.01942	26.9682	5.97841e-06	4.25519e-05	MOUSE|MGI=MGI=1337004|UniProtKB=Q9Z175	Lysyl oxidase homolog 3;Loxl3;ortholog	LYSYL OXIDASE HOMOLOG 3 (PTHR45817:SF2)		Mus musculus
Pamr1	0.891277	0.265195	1.15647	0.952515	0.68732	0.203956	2.65299	21.4466	8.50257e-05	0.000474063	MOUSE|MGI=MGI=2445082|UniProtKB=Q8BU25	Inactive serine protease PAMR1;Pamr1;ortholog	INACTIVE SERINE PROTEASE PAMR1 (PTHR24254:SF9)	serine protease(PC00203)	Mus musculus
Slc50a1	0.300705	0.265092	0.565797	0.787379	0.522286	-0.221581	3.33426	12.0058	0.00736342	0.0239003	MOUSE|MGI=MGI=107417|UniProtKB=Q9CXK4	Sugar transporter SWEET1;Slc50a1;ortholog	SUGAR TRANSPORTER SWEET1 (PTHR10791:SF30)		Mus musculus
Psmc1	-0.468287	0.265044	-0.203243	-0.157423	-0.422467	-0.04582	6.76353	19.1861	0.000250217	0.00124426	MOUSE|MGI=MGI=106054|UniProtKB=P62192	26S proteasome regulatory subunit 4;Psmc1;ortholog	26S PROTEASOME REGULATORY SUBUNIT 4 (PTHR23073:SF24)	hydrolase(PC00121)	Mus musculus
Rnf167	-0.579925	0.264469	-0.315456	-0.231824	-0.496293	-0.0836315	4.2134	11.0577	0.0114179	0.0349394	MOUSE|MGI=MGI=1917760|UniProtKB=Q91XF4	E3 ubiquitin-protein ligase RNF167;Rnf167;ortholog	E3 UBIQUITIN-PROTEIN LIGASE RNF167 (PTHR22765:SF35)		Mus musculus
Cth	-1.42944	0.264414	-1.16502	-0.562841	-0.827255	-0.60218	8.40602	40.9742	6.62213e-09	7.62024e-08	MOUSE|MGI=MGI=1339968|UniProtKB=Q8VCN5	Cystathionine gamma-lyase;Cth;ortholog	CYSTATHIONINE GAMMA-LYASE (PTHR11808:SF15)	lyase(PC00144)	Mus musculus
Cdca3	2.87284	0.26429	3.13713	3.08693	2.82264	0.0502049	2.67216	189.782	6.80204e-41	1.11879e-38	MOUSE|MGI=MGI=1315198|UniProtKB=Q99M54	Cell division cycle-associated protein 3;Cdca3;ortholog	CELL DIVISION CYCLE-ASSOCIATED PROTEIN 3 (PTHR34756:SF1)		Mus musculus
Cdk14	1.40769	0.26387	1.67156	1.57928	1.31541	0.0922876	1.58539	29.7118	1.58678e-06	1.23961e-05	MOUSE|MGI=MGI=894318|UniProtKB=O35495	Cyclin-dependent kinase 14;Cdk14;ortholog	CYCLIN-DEPENDENT KINASE 14 (PTHR24056:SF154)	non-receptor serine/threonine protein kinase(PC00167);non-receptor tyrosine protein kinase(PC00168)	Mus musculus
Dpt	2.07606	0.263558	2.33961	3.45509	3.19153	-1.11547	3.48498	124.42	8.6177e-27	5.98179e-25	MOUSE|MGI=MGI=1928392|UniProtKB=Q9QZZ6	Dermatopontin;Dpt;ortholog	DERMATOPONTIN (PTHR15040:SF2)	extracellular matrix protein(PC00102)	Mus musculus
Emp1	4.44769	0.263019	4.71071	3.82762	3.5646	0.883085	3.35709	241.628	4.23019e-52	1.16384e-49	MOUSE|MGI=MGI=107941|UniProtKB=P47801	Epithelial membrane protein 1;Emp1;ortholog	EPITHELIAL MEMBRANE PROTEIN 1 (PTHR10671:SF6)	cytoskeletal protein(PC00085)	Mus musculus
Mtnr1a	4.43355	0.262957	4.69651	3.57614	3.31318	1.12037	1.22808	101.351	7.95984e-22	3.66104e-20	MOUSE|MGI=MGI=102967|UniProtKB=Q61184	Melatonin receptor type 1A;Mtnr1a;ortholog	MELATONIN RECEPTOR TYPE 1A (PTHR24228:SF53)	G-protein coupled receptor(PC00021)	Mus musculus
B4galt6	1.05035	0.262773	1.31312	1.36792	1.10515	-0.0547968	2.63774	36.1405	6.99328e-08	6.88948e-07	MOUSE|MGI=MGI=1928380|UniProtKB=Q9WVK5	Beta-1,4-galactosyltransferase 6;B4galt6;ortholog	BETA-1,4-GALACTOSYLTRANSFERASE 6 (PTHR19300:SF47)	glycosyltransferase(PC00111)	Mus musculus
Stap1	2.78786	0.262082	3.04994	3.79611	3.53403	-0.746171	3.09674	240.374	7.90143e-52	2.13508e-49	MOUSE|MGI=MGI=1926193|UniProtKB=Q9JM90	Signal-transducing adaptor protein 1;Stap1;ortholog	SIGNAL-TRANSDUCING ADAPTOR PROTEIN 1 (PTHR16186:SF10)	protein kinase receptor(PC00194)	Mus musculus
Hspb6	-0.318219	0.261481	-0.0567382	-0.803166	-1.06465	0.746427	3.06709	19.7505	0.000191194	0.000977413	MOUSE|MGI=MGI=2685325|UniProtKB=Q5EBG6	Heat shock protein beta-6;Hspb6;ortholog	HEAT SHOCK PROTEIN BETA-6 (PTHR45640:SF2)		Mus musculus
Entpd5	0.483989	0.261402	0.745391	0.599925	0.338523	0.145466	8.29714	30.1276	1.29733e-06	1.02512e-05	MOUSE|MGI=MGI=1321385|UniProtKB=Q9WUZ9	Ectonucleoside triphosphate diphosphohydrolase 5;Entpd5;ortholog	ECTONUCLEOSIDE TRIPHOSPHATE DIPHOSPHOHYDROLASE 5 (PTHR11782:SF35)	lyase(PC00144)	Mus musculus
Tsr1	-0.490979	0.261191	-0.229788	-0.320072	-0.581263	0.0902841	6.06366	25.9953	9.55924e-06	6.50407e-05	MOUSE|MGI=MGI=2144566|UniProtKB=Q5SWD9	Pre-rRNA-processing protein TSR1 homolog;Tsr1;ortholog	PRE-RRNA-PROCESSING PROTEIN TSR1 HOMOLOG (PTHR12858:SF1)		Mus musculus
Gdf6	1.14675	0.261073	1.40783	1.92696	1.66588	-0.51913	1.20898	14.5868	0.00220606	0.00849416	MOUSE|MGI=MGI=95689|UniProtKB=P43028	Growth/differentiation factor 6;Gdf6;ortholog	GROWTH/DIFFERENTIATION FACTOR 6 (PTHR11848:SF43)	growth factor(PC00112)	Mus musculus
Mxra7	0.888495	0.26061	1.1491	0.922303	0.661693	0.226802	2.79885	38.3578	2.37401e-08	2.53161e-07	MOUSE|MGI=MGI=1914872|UniProtKB=Q9CZH7	Matrix-remodeling-associated protein 7;Mxra7;ortholog	MATRIX-REMODELING-ASSOCIATED PROTEIN 7 (PTHR21845:SF2)		Mus musculus
Abcb6	-0.482871	0.260437	-0.222433	-0.288215	-0.548653	0.0657821	6.19098	25.3576	1.29981e-05	8.62663e-05	MOUSE|MGI=MGI=1921354|UniProtKB=Q9DC29	ATP-binding cassette sub-family B member 6, mitochondrial;Abcb6;ortholog	ATP-BINDING CASSETTE SUB-FAMILY B MEMBER 6, MITOCHONDRIAL (PTHR24221:SF441)	cysteine protease(PC00081);serine protease(PC00203)	Mus musculus
Tef	-0.356513	0.26033	-0.0961827	-0.69825	-0.95858	0.602067	7.08311	14.95	0.00185992	0.00731402	MOUSE|MGI=MGI=98663|UniProtKB=Q9JLC6	Thyrotroph embryonic factor;Tef;ortholog	THYROTROPH EMBRYONIC FACTOR (PTHR11988:SF24)	nucleic acid binding(PC00171);transcription factor(PC00218)	Mus musculus
Gm38416	2.23037	0.260014	2.49038	1.21711	0.957098	1.27327	1.14226	23.2933	3.50792e-05	0.000214126
Mettl22	-0.878531	0.259607	-0.618925	-0.236283	-0.49589	-0.382641	2.79543	13.5279	0.0036236	0.0129979	MOUSE|MGI=MGI=2384301|UniProtKB=Q8R1C6	Methyltransferase-like protein 22;Mettl22;ortholog	METHYLTRANSFERASE-LIKE PROTEIN 22 (PTHR23108:SF0)	methyltransferase(PC00155)	Mus musculus
Ccdc86	0.593622	0.259543	0.853164	0.954699	0.695156	-0.101535	3.25738	18.5378	0.000340645	0.001639	MOUSE|MGI=MGI=1277220|UniProtKB=Q9JJ89	Coiled-coil domain-containing protein 86;Ccdc86;ortholog	COILED-COIL DOMAIN-CONTAINING PROTEIN 86 (PTHR13557:SF1)		Mus musculus
Mcm3	0.987179	0.259488	1.24667	1.24996	0.990473	-0.0032938	3.04485	41.5329	5.04052e-09	5.89892e-08	MOUSE|MGI=MGI=101845|UniProtKB=P25206	DNA replication licensing factor MCM3;Mcm3;ortholog	DNA REPLICATION LICENSING FACTOR MCM3 (PTHR11630:SF72)	DNA helicase(PC00011);hydrolase(PC00121)	Mus musculus
Abcg1	1.54239	0.259488	1.80188	1.42399	1.1645	0.377883	4.02638	121.862	3.06535e-26	2.05243e-24	MOUSE|MGI=MGI=107704|UniProtKB=Q64343	ATP-binding cassette sub-family G member 1;Abcg1;ortholog	ATP-BINDING CASSETTE SUB-FAMILY G MEMBER 1 (PTHR19241:SF177)	ATP-binding cassette (ABC) transporter(PC00003)	Mus musculus
Tspan12	-0.494995	0.259201	-0.235795	-0.366584	-0.625785	0.13079	7.57589	28.8568	2.40014e-06	1.81958e-05	MOUSE|MGI=MGI=1889818|UniProtKB=Q8BKT6	Tetraspanin-12;Tspan12;ortholog	TETRASPANIN-12 (PTHR19282:SF438)		Mus musculus
Nudt6	-0.750728	0.258888	-0.491839	-0.141746	-0.400634	-0.350093	2.88381	12.187	0.00676924	0.0222582	MOUSE|MGI=MGI=2387618|UniProtKB=Q8CH40	Nucleoside diphosphate-linked moiety X motif 6;Nudt6;ortholog	NUCLEOSIDE DIPHOSPHATE-LINKED MOIETY X MOTIF 6 (PTHR13994:SF13)	nucleotide phosphatase(PC00173)	Mus musculus
Chic2	-0.344487	0.258762	-0.0857249	-0.293411	-0.552174	0.207686	4.07596	12.2468	0.00658381	0.0217287	MOUSE|MGI=MGI=1921527|UniProtKB=Q9D9G3	Cysteine-rich hydrophobic domain-containing protein 2;Chic2;ortholog	CYSTEINE-RICH HYDROPHOBIC DOMAIN-CONTAINING PROTEIN 2 (PTHR13005:SF3)		Mus musculus
Caprin2	1.05671	0.257583	1.31429	1.64904	1.39145	-0.334748	1.46126	19.5115	0.000214272	0.0010844	MOUSE|MGI=MGI=2448541|UniProtKB=Q05A80	Caprin-2;Caprin2;ortholog	CAPRIN-2 (PTHR22922:SF5)	transporter(PC00227)	Mus musculus
Ttyh3	0.530281	0.2574	0.787681	0.288584	0.0311847	0.499096	4.11952	14.9627	0.0018488	0.00727784	MOUSE|MGI=MGI=1925589|UniProtKB=Q6P5F7	Protein tweety homolog 3;Ttyh3;ortholog	PROTEIN TWEETY HOMOLOG 3 (PTHR12424:SF4)	anion channel(PC00049)	Mus musculus
Stard8	-0.804911	0.257353	-0.547558	-0.542134	-0.799486	-0.00542404	3.56598	25.1156	1.46043e-05	9.60418e-05	MOUSE|MGI=MGI=2448556|UniProtKB=Q8K031	StAR-related lipid transfer protein 8;Stard8;ortholog	STAR-RELATED LIPID TRANSFER PROTEIN 8 (PTHR12659:SF3)		Mus musculus
Gbp9	1.17584	0.257301	1.43314	1.5151	1.2578	-0.0819607	4.07233	63.935	8.47499e-14	1.79613e-12	MOUSE|MGI=MGI=3605620|UniProtKB=Q8BTS3	Guanylate-binding protein 9;Gbp9;ortholog	GUANYLATE BINDING PROTEIN 11-RELATED (PTHR10751:SF98)	heterotrimeric G-protein(PC00117)	Mus musculus
Hsd17b7	-1.43608	0.257205	-1.17888	-1.34271	-1.59992	0.163835	6.3509	96.0186	1.11533e-20	4.76757e-19	MOUSE|MGI=MGI=1330808|UniProtKB=O88736	3-keto-steroid reductase;Hsd17b7;ortholog	3-KETO-STEROID REDUCTASE (PTHR44442:SF1)		Mus musculus
Rdh16	-1.29752	0.25704	-1.04048	-0.964699	-1.22174	-0.075786	7.32821	80.8633	2.00378e-17	6.20065e-16	MOUSE|MGI=MGI=1201375|UniProtKB=O54909	Cis-retinol androgen dehydrogenase 1;Rdh16;ortholog	CIS-RETINOL ANDROGEN DEHYDROGENASE 1-RELATED (PTHR43313:SF14)	dehydrogenase(PC00092);reductase(PC00198)	Mus musculus
Armcx2	0.969155	0.256864	1.22602	1.5577	1.30084	-0.331681	1.73681	29.4377	1.81191e-06	1.40173e-05	MOUSE|MGI=MGI=1914666|UniProtKB=Q6A058	Armadillo repeat-containing X-linked protein 2;Armcx2;ortholog	ARMADILLO REPEAT-CONTAINING X-LINKED PROTEIN 2 (PTHR15712:SF9)		Mus musculus
Slc39a5	1.04075	0.256236	1.29698	0.509434	0.253198	0.787549	2.08583	11.3368	0.0100373	0.0313615	MOUSE|MGI=MGI=1919336|UniProtKB=Q9D856	Zinc transporter ZIP5;Slc39a5;ortholog	ZINC TRANSPORTER ZIP5 (PTHR12191:SF17)	transporter(PC00227)	Mus musculus
Slamf7	3.20161	0.256187	3.4578	3.07067	2.81448	0.387132	2.14134	170.052	1.23977e-36	1.70548e-34	MOUSE|MGI=MGI=1922595|UniProtKB=Q8BHK6	SLAM family member 7;Slamf7;ortholog	SLAM FAMILY MEMBER 7 (PTHR12080:SF46)	cell adhesion molecule(PC00069);immunoglobulin receptor superfamily(PC00124);membrane-bound signaling molecule(PC00152);protein kinase(PC00193)	Mus musculus
Gm6444	-0.784387	0.255822	-0.528565	-0.354374	-0.610196	-0.174191	4.62032	20.6352	0.00012533	0.000669195
Itga8	0.679226	0.255408	0.934634	0.66142	0.406012	0.273215	3.29098	15.4492	0.00147034	0.00595855	MOUSE|MGI=MGI=109442|UniProtKB=A2ARA8	Integrin alpha-8;Itga8;ortholog	INTEGRIN ALPHA-8 (PTHR23220:SF5)		Mus musculus
Mrpl14	-0.616314	0.255108	-0.361206	-0.256732	-0.51184	-0.104474	5.88429	18.6762	0.000318948	0.00154554	MOUSE|MGI=MGI=1333864|UniProtKB=Q9D1I6	39S ribosomal protein L14, mitochondrial;Mrpl14;ortholog	39S RIBOSOMAL PROTEIN L14, MITOCHONDRIAL (PTHR21037:SF3)	ribosomal protein(PC00202)	Mus musculus
Plekhm3	1.83738	0.255042	2.09242	1.15946	0.904418	0.932958	2.22154	48.3618	1.78353e-10	2.50125e-09	MOUSE|MGI=MGI=2443627|UniProtKB=Q8BM47	Pleckstrin homology domain-containing family M member 3;Plekhm3;ortholog	PLECKSTRIN HOMOLOGY DOMAIN-CONTAINING FAMILY M MEMBER 3 (PTHR12326:SF10)		Mus musculus
Car8	-0.726424	0.254703	-0.471721	-0.555201	-0.809904	0.0834802	7.00184	45.2836	8.05369e-10	1.04339e-08	MOUSE|MGI=MGI=88253|UniProtKB=P28651	Carbonic anhydrase-related protein;Ca8;ortholog	CARBONIC ANHYDRASE-RELATED PROTEIN (PTHR18952:SF104)		Mus musculus
Nln	0.256921	0.254263	0.511184	0.314598	0.0603348	0.196586	5.43547	10.8707	0.0124458	0.0375607	MOUSE|MGI=MGI=1923055|UniProtKB=Q91YP2	Neurolysin, mitochondrial;Nln;ortholog	NEUROLYSIN, MITOCHONDRIAL (PTHR11804:SF44)	metalloprotease(PC00153)	Mus musculus
Serpina6	-1.12071	0.253864	-0.866849	-1.11548	-1.36934	0.24863	9.19686	31.2622	7.48561e-07	6.17624e-06	MOUSE|MGI=MGI=88278|UniProtKB=Q06770	Corticosteroid-binding globulin;Serpina6;ortholog	CORTICOSTEROID-BINDING GLOBULIN (PTHR11461:SF34)	serine protease inhibitor(PC00204)	Mus musculus
Gm4737	-1.57155	0.253834	-1.31771	-1.17006	-1.4239	-0.14765	9.63847	116.802	3.76852e-25	2.29017e-23
Lgals3	3.92694	0.253162	4.1801	4.30974	4.05658	-0.129638	5.82185	663.503	1.7208e-143	3.2549e-140	MOUSE|MGI=MGI=96778|UniProtKB=P16110	Galectin-3;Lgals3;ortholog	GALECTIN-3 (PTHR11346:SF26)	cell adhesion molecule(PC00069);signaling molecule(PC00207)	Mus musculus
Dab2ip	0.571843	0.253153	0.824996	0.69284	0.439687	0.132156	4.31673	35.3151	1.04511e-07	1.00092e-06	MOUSE|MGI=MGI=1916851|UniProtKB=Q3UHC7	Disabled homolog 2-interacting protein;Dab2ip;ortholog	DISABLED HOMOLOG 2-INTERACTING PROTEIN (PTHR10194:SF26)	G-protein modulator(PC00022)	Mus musculus
Ccdc117	-0.792256	0.253094	-0.539161	-0.568978	-0.822072	0.029817	4.68494	28.6043	2.71186e-06	2.0362e-05	MOUSE|MGI=MGI=2144383|UniProtKB=Q6PB51	Coiled-coil domain-containing protein 117;Ccdc117;ortholog	COILED-COIL DOMAIN-CONTAINING PROTEIN 117 (PTHR36128:SF1)		Mus musculus
Gbe1	-0.275097	0.252992	-0.0221042	-0.380039	-0.633032	0.357935	7.02081	20.3601	0.000142937	0.000750491	MOUSE|MGI=MGI=1921435|UniProtKB=Q9D6Y9	1,4-alpha-glucan-branching enzyme;Gbe1;ortholog	1,4-ALPHA-GLUCAN-BRANCHING ENZYME (PTHR43651:SF3)	amylase(PC00048)	Mus musculus
Clec14a	-0.811456	0.252426	-0.55903	-0.583044	-0.83547	0.024014	4.08801	20.8488	0.000113167	0.000613557	MOUSE|MGI=MGI=1914114|UniProtKB=Q8VCP9	C-type lectin domain family 14 member A;Clec14a;ortholog	C-TYPE LECTIN DOMAIN FAMILY 14 MEMBER A (PTHR14789:SF5)		Mus musculus
Rgn	-0.984516	0.252347	-0.732169	-0.793867	-1.04621	0.0616973	10.4596	63.1779	1.23036e-13	2.57152e-12	MOUSE|MGI=MGI=108024|UniProtKB=Q64374	Regucalcin;Rgn;ortholog	REGUCALCIN (PTHR10907:SF54)	calcium-binding protein(PC00060);esterase(PC00097)	Mus musculus
Ugp2	-0.36797	0.252344	-0.115626	-0.350051	-0.602395	0.234425	8.86808	13.3418	0.00395292	0.0140247	MOUSE|MGI=MGI=2183447|UniProtKB=Q91ZJ5	UTP--glucose-1-phosphate uridylyltransferase;Ugp2;ortholog	UTP--GLUCOSE-1-PHOSPHATE URIDYLYLTRANSFERASE (PTHR43511:SF4)		Mus musculus
Coro1a	1.68352	0.252343	1.93586	2.06608	1.81374	-0.130222	4.17624	173.814	1.91114e-37	2.80771e-35	MOUSE|MGI=MGI=1345961|UniProtKB=O89053	Coronin-1A;Coro1a;ortholog	CORONIN-1A (PTHR10856:SF18)	non-motor actin binding protein(PC00165)	Mus musculus
Ndufa5	-0.617146	0.252313	-0.364833	-0.0427046	-0.295018	-0.322128	6.50932	14.5229	0.00227329	0.00871754	MOUSE|MGI=MGI=1915452|UniProtKB=Q9CPP6	NADH dehydrogenase [ubiquinone] 1 alpha subcomplex subunit 5;Ndufa5;ortholog	NADH DEHYDROGENASE [UBIQUINONE] 1 ALPHA SUBCOMPLEX SUBUNIT 5 (PTHR12653:SF0)	oxidoreductase(PC00176)	Mus musculus
Dlec1	-0.469586	0.252294	-0.217291	-0.516157	-0.768451	0.298866	7.98014	13.5947	0.00351216	0.0126719	MOUSE|MGI=MGI=2443671|UniProtKB=Q8BLA1	Deleted in lung and esophageal cancer protein 1 homolog;Dlec1;ortholog	DELETED IN LUNG AND ESOPHAGEAL CANCER PROTEIN 1 (PTHR46348:SF1)		Mus musculus
Mettl20	-0.96749	0.252097	-0.715393	-1.17556	-1.42765	0.460162	2.51012	27.0249	5.81688e-06	4.15585e-05	MOUSE|MGI=MGI=2443575|UniProtKB=Q80ZM3	Electron transfer flavoprotein beta subunit lysine methyltransferase;Mettl20;ortholog	ELECTRON TRANSFER FLAVOPROTEIN BETA SUBUNIT LYSINE METHYLTRANSFERASE (PTHR43648:SF1)	DNA methyltransferase(PC00013);RNA methyltransferase(PC00033)	Mus musculus
Mup19	-1.82384	0.251985	-1.57186	-2.45487	-2.70686	0.883012	6.30807	43.0331	2.42151e-09	2.95264e-08	MOUSE|MGI=MGI=3705235|UniProtKB=A9C497	Major urinary protein 19;Mup19;ortholog	MCG140531-RELATED (PTHR11430:SF76)	isomerase(PC00135);transfer/carrier protein(PC00219)	Mus musculus
Syt12	2.70085	0.251742	2.95259	2.67123	2.41949	0.281364	2.91563	153.227	5.30505e-33	5.84201e-31	MOUSE|MGI=MGI=2159601|UniProtKB=Q920N7	Synaptotagmin-12;Syt12;ortholog	SYNAPTOTAGMIN-12 (PTHR10024:SF252)	membrane trafficking regulatory protein(PC00151)	Mus musculus
Arhgap30	1.20754	0.251218	1.45876	1.53061	1.27939	-0.071851	3.55025	52.8479	1.97553e-11	3.15335e-10	MOUSE|MGI=MGI=2684948|UniProtKB=Q640N3	Rho GTPase-activating protein 30;Arhgap30;ortholog	RHO GTPASE-ACTIVATING PROTEIN 30 (PTHR15729:SF12)		Mus musculus
Hspbap1	1.05451	0.251022	1.30553	1.30161	1.05059	0.0039247	1.91705	31.2893	7.38796e-07	6.099e-06	MOUSE|MGI=MGI=1913917|UniProtKB=Q8BK58	HSPB1-associated protein 1;Hspbap1;ortholog	HSPB1-ASSOCIATED PROTEIN 1 (PTHR12461:SF43)		Mus musculus
Gm4070	1.33381	0.251014	1.58482	1.45359	1.20258	0.131225	0.50683	10.3724	0.0156522	0.0455568
Ace	1.80649	0.250894	2.05738	1.50738	1.25648	0.550003	1.33014	27.6283	4.34667e-06	3.16372e-05	MOUSE|MGI=MGI=87874|UniProtKB=P09470	Angiotensin-converting enzyme;Ace;ortholog	ANGIOTENSIN-CONVERTING ENZYME (PTHR10514:SF25)	metalloprotease(PC00153)	Mus musculus
D230025D16Rik	-0.374628	0.250444	-0.124184	-0.263445	-0.513889	0.139261	5.62219	10.3239	0.0160041	0.0463757
Mup20	4.7237	0.250297	4.97399	4.6837	4.4334	0.290295	8.57065	418.135	2.61125e-90	1.71797e-87	MOUSE|MGI=MGI=3651981|UniProtKB=Q5FW60	Major urinary protein 20;Mup20;ortholog	MCG140531-RELATED (PTHR11430:SF76)	isomerase(PC00135);transfer/carrier protein(PC00219)	Mus musculus
Pold1	0.517762	0.250238	0.768	0.789317	0.539079	-0.021317	2.63102	12.5396	0.00574569	0.0193556	MOUSE|MGI=MGI=97741|UniProtKB=P52431	DNA polymerase delta catalytic subunit;Pold1;ortholog	DNA POLYMERASE DELTA CATALYTIC SUBUNIT (PTHR10322:SF23)		Mus musculus
Slc2a9	-0.704044	0.25015	-0.453893	-0.392631	-0.642781	-0.0612627	5.60083	25.6602	1.12348e-05	7.55911e-05	MOUSE|MGI=MGI=2152844|UniProtKB=Q3T9X0	Solute carrier family 2 (facilitated glucose transporter), member 9;Slc2a9;ortholog	SOLUTE CARRIER FAMILY 2, FACILITATED GLUCOSE TRANSPORTER MEMBER 9 (PTHR23503:SF35)		Mus musculus
Rnf31	0.174719	0.24997	0.424689	0.873494	0.623524	-0.448805	3.97241	18.8197	0.000297902	0.00145744	MOUSE|MGI=MGI=1934704|UniProtKB=Q924T7	E3 ubiquitin-protein ligase RNF31;Rnf31;ortholog	E3 UBIQUITIN-PROTEIN LIGASE RNF31 (PTHR16004:SF2)		Mus musculus
Ugt2b1	-0.528309	0.249892	-0.278418	-0.571272	-0.821164	0.292854	7.94626	20.9142	0.000109684	0.000596386	MOUSE|MGI=MGI=1919023|UniProtKB=Q8R084	UDP-glucuronosyltransferase;Ugt2b1;ortholog	UDP-GLUCURONOSYLTRANSFERASE 2B11-RELATED (PTHR11926:SF1253)		Mus musculus
Spp1	1.94244	0.249744	2.19219	2.42604	2.17629	-0.233849	6.6018	196.015	3.06291e-42	5.51762e-40	MOUSE|MGI=MGI=98389|UniProtKB=P10923	Osteopontin;Spp1;ortholog	OSTEOPONTIN (PTHR10607:SF1)		Mus musculus
Tacc3	1.8069	0.249087	2.05599	1.86141	1.61232	0.194581	1.9293	52.0658	2.8999e-11	4.52851e-10	MOUSE|MGI=MGI=1341163|UniProtKB=Q9JJ11	Transforming acidic coiled-coil-containing protein 3;Tacc3;ortholog	TRANSFORMING ACIDIC COILED-COIL-CONTAINING PROTEIN 3 (PTHR13924:SF4)		Mus musculus
Prcp	0.781193	0.248454	1.02965	0.667196	0.418742	0.362451	3.72072	38.9329	1.79343e-08	1.94356e-07	MOUSE|MGI=MGI=1919711|UniProtKB=Q7TMR0	Lysosomal Pro-X carboxypeptidase;Prcp;ortholog	LYSOSOMAL PRO-X CARBOXYPEPTIDASE (PTHR11010:SF38)	serine protease(PC00203)	Mus musculus
Kcnj2	1.99423	0.247854	2.24208	2.73867	2.49081	-0.496588	1.20589	48.7783	1.45419e-10	2.07396e-09	MOUSE|MGI=MGI=104744|UniProtKB=P35561	Inward rectifier potassium channel 2;Kcnj2;ortholog	INWARD RECTIFIER POTASSIUM CHANNEL 2 (PTHR11767:SF43)		Mus musculus
Dcdc2a	-0.663319	0.247282	-0.416037	0.581322	0.33404	-0.997359	2.43061	11.2461	0.0104667	0.0324688	MOUSE|MGI=MGI=2652818|UniProtKB=Q5DU00	Doublecortin domain-containing protein 2;Dcdc2;ortholog	DOUBLECORTIN DOMAIN-CONTAINING PROTEIN 2 (PTHR23004:SF5)		Mus musculus
Vsig8	7.33984	0.247151	7.58699	7.58699	7.33984	0	1.48719	121.666	3.37733e-26	2.25135e-24	MOUSE|MGI=MGI=3642995|UniProtKB=Q6P3A4	V-set and immunoglobulin domain-containing protein 8;Vsig8;ortholog	V-SET AND IMMUNOGLOBULIN DOMAIN-CONTAINING PROTEIN 8 (PTHR45166:SF1)		Mus musculus
Dis3l2	-0.115337	0.246936	0.131599	0.620812	0.373876	-0.489213	3.79475	10.4402	0.015172	0.0443467	MOUSE|MGI=MGI=2442555|UniProtKB=Q8CI75	DIS3-like exonuclease 2;Dis3l2;ortholog	DIS3-LIKE EXONUCLEASE 2 (PTHR23355:SF9)		Mus musculus
Csrp2	0.418588	0.246856	0.665444	0.778376	0.53152	-0.112932	5.19511	35.0591	1.1837e-07	1.11878e-06	MOUSE|MGI=MGI=1202907|UniProtKB=P97314	Cysteine and glycine-rich protein 2;Csrp2;ortholog	CYSTEINE AND GLYCINE-RICH PROTEIN 2 (PTHR24215:SF3)	actin family cytoskeletal protein(PC00041)	Mus musculus
Ccar2	0.473552	0.246759	0.720311	0.640279	0.39352	0.0800317	4.35127	13.8177	0.00316415	0.0115736	MOUSE|MGI=MGI=2444228|UniProtKB=Q8VDP4	Cell cycle and apoptosis regulator protein 2;Ccar2;ortholog	CELL CYCLE AND APOPTOSIS REGULATOR PROTEIN 2 (PTHR14304:SF12)	calmodulin(PC00061)	Mus musculus
Ugt2b34	-0.456916	0.246555	-0.210361	-0.45156	-0.698115	0.241199	8.99196	25.0599	1.50019e-05	9.84395e-05	MOUSE|MGI=MGI=2140962|UniProtKB=Q8K154	UDP-glucuronosyltransferase;Ugt2b34;ortholog	UDP-GLUCURONOSYLTRANSFERASE 2B11-RELATED (PTHR11926:SF1253)		Mus musculus
Mthfd1l	2.91803	0.246174	3.16421	1.18651	0.94034	1.97769	1.51266	39.4627	1.38496e-08	1.52305e-07	MOUSE|MGI=MGI=1924836|UniProtKB=Q3V3R1	Monofunctional C1-tetrahydrofolate synthase, mitochondrial;Mthfd1l;ortholog	MONOFUNCTIONAL C1-TETRAHYDROFOLATE SYNTHASE, MITOCHONDRIAL (PTHR43274:SF3)	ligase(PC00142)	Mus musculus
Upp2	-1.13641	0.245905	-0.890507	-1.08539	-1.33129	0.194878	8.32504	23.0783	3.88929e-05	0.000235035	MOUSE|MGI=MGI=1923904|UniProtKB=Q8CGR7	Uridine phosphorylase 2;Upp2;ortholog	URIDINE PHOSPHORYLASE 2 (PTHR43691:SF8)	phosphorylase(PC00187)	Mus musculus
Mief1	-0.551811	0.245828	-0.305983	-0.187081	-0.432909	-0.118902	4.50452	10.6399	0.0138411	0.041156	MOUSE|MGI=MGI=2146020|UniProtKB=Q8BGV8	Mitochondrial dynamics protein MID51;Mief1;ortholog	MITOCHONDRIAL DYNAMICS PROTEIN MID51 (PTHR16451:SF12)		Mus musculus
TrnA	1.02586	0.245616	1.27147	1.13479	0.889177	0.136682	3.52673	25.9769	9.64441e-06	6.54729e-05
Fam91a1	-0.587031	0.245548	-0.341482	-0.415706	-0.661255	0.074224	4.58636	13.655	0.00341449	0.012361	MOUSE|MGI=MGI=1277178|UniProtKB=Q3UVG3	Protein FAM91A1;Fam91a1;ortholog	PROTEIN FAM91A1 (PTHR28441:SF2)		Mus musculus
C730027H18Rik	0.881811	0.244521	1.12633	0.712899	0.468378	0.413433	3.51823	24.458	2.00415e-05	0.000127766
Zfp808	0.213859	0.244345	0.458204	2.73296	2.48861	-2.27475	0.0984385	11.5598	0.00905375	0.0286374	MOUSE|MGI=MGI=3704127|UniProtKB=B8JJZ4	Zinc finger protein 80;Zfp808;ortholog	ZINC FINGER PROTEIN 80 (PTHR24376:SF151)	KRAB box transcription factor(PC00029)	Mus musculus
Lrit2	-3.81304	0.244272	-3.56876	-3.33574	-3.58001	-0.233028	1.7438	98.8155	2.79367e-21	1.24701e-19	MOUSE|MGI=MGI=2444885|UniProtKB=Q6PFC5	Leucine-rich repeat, immunoglobulin-like domain and transmembrane domain-containing protein 2;Lrit2;ortholog	LEUCINE-RICH REPEAT, IMMUNOGLOBULIN-LIKE DOMAIN AND TRANSMEMBRANE DOMAIN-CONTAINING PROTEIN 2 (PTHR45842:SF14)		Mus musculus
Sub1	-0.751749	0.24423	-0.507519	-0.0593073	-0.303538	-0.448212	5.80344	25.7599	1.07078e-05	7.23026e-05	MOUSE|MGI=MGI=104811|UniProtKB=P11031	Activated RNA polymerase II transcriptional coactivator p15;Sub1;ortholog	ACTIVATED RNA POLYMERASE II TRANSCRIPTIONAL COACTIVATOR P15 (PTHR13215:SF0)		Mus musculus
Shpk	-0.951354	0.243447	-0.707907	-0.376177	-0.619624	-0.33173	3.56232	27.6949	4.20901e-06	3.07239e-05	MOUSE|MGI=MGI=1921887|UniProtKB=Q9D5J6	Sedoheptulokinase;Shpk;ortholog	SEDOHEPTULOKINASE (PTHR10196:SF67)	carbohydrate kinase(PC00065)	Mus musculus
Acat2	-1.47296	0.24329	-1.22967	-1.1908	-1.43409	-0.0388757	6.6702	70.8751	2.77243e-15	6.94576e-14	MOUSE|MGI=MGI=1332226|UniProtKB=O88908	Sterol O-acyltransferase 2;Soat2;ortholog	STEROL O-ACYLTRANSFERASE 2 (PTHR10408:SF10)	acyltransferase(PC00042)	Mus musculus
Endod1	1.33304	0.243107	1.57615	1.81522	1.57211	-0.239069	3.61551	72.6579	1.15073e-15	2.9919e-14	MOUSE|MGI=MGI=1919196|UniProtKB=Q8C522	Endonuclease domain-containing 1 protein;Endod1;ortholog	ENDONUCLEASE DOMAIN-CONTAINING 1 PROTEIN (PTHR21472:SF8)		Mus musculus
Cbx6	0.869453	0.242598	1.11205	0.757133	0.514535	0.354918	3.07924	14.6541	0.00213742	0.00825718	MOUSE|MGI=MGI=3512628|UniProtKB=Q9DBY5	Chromobox protein homolog 6;Cbx6;ortholog	CHROMOBOX PROTEIN HOMOLOG 6-RELATED (PTHR19277:SF94)		Mus musculus
Zfp597	-0.569737	0.242545	-0.327192	-0.685532	-0.928077	0.358341	2.94242	22.1223	6.15178e-05	0.000352876	MOUSE|MGI=MGI=1918313|UniProtKB=E9Q6S0	Zinc finger protein 597;Zfp597;ortholog	ZINC FINGER PROTEIN 597 (PTHR24381:SF248)	KRAB box transcription factor(PC00029)	Mus musculus
Islr	1.25146	0.242278	1.49374	1.59131	1.34903	-0.0975659	2.65653	30.9093	8.88256e-07	7.22251e-06	MOUSE|MGI=MGI=1349645|UniProtKB=Q6GU68	Immunoglobulin superfamily containing leucine-rich repeat protein;Islr;ortholog	IMMUNOGLOBULIN SUPERFAMILY CONTAINING LEUCINE-RICH REPEAT PROTEIN (PTHR24366:SF14)	extracellular matrix protein(PC00102);receptor(PC00197)	Mus musculus
Rsad2	1.15979	0.242164	1.40195	1.4475	1.20534	-0.0455486	4.06507	59.5191	7.4469e-13	1.41923e-11	MOUSE|MGI=MGI=1929628|UniProtKB=Q8CBB9	Radical S-adenosyl methionine domain-containing protein 2;Rsad2;ortholog	RADICAL S-ADENOSYL METHIONINE DOMAIN-CONTAINING PROTEIN 2 (PTHR21339:SF0)		Mus musculus
Snrnp48	-0.924092	0.242091	-0.682001	-0.75578	-0.997871	0.0737791	4.19653	34.4923	1.55947e-07	1.44418e-06	MOUSE|MGI=MGI=1915047|UniProtKB=Q9D361	U11/U12 small nuclear ribonucleoprotein 48 kDa protein;Snrnp48;ortholog	U11/U12 SMALL NUCLEAR RIBONUCLEOPROTEIN 48 KDA PROTEIN (PTHR21402:SF10)		Mus musculus
Prdx5	-0.485966	0.242088	-0.243877	-0.0215118	-0.2636	-0.222366	7.65954	14.4694	0.00233112	0.00890769
Mup1	-2.97635	0.241758	-2.73459	-3.17518	-3.41694	0.440591	5.37639	63.1959	1.2195e-13	2.55234e-12	MOUSE|MGI=MGI=97233|UniProtKB=P11588	Major urinary protein 1;Mup1;ortholog	MCG140531-RELATED (PTHR11430:SF76)	isomerase(PC00135);transfer/carrier protein(PC00219)	Mus musculus
Hes6	-0.80628	0.241695	-0.564585	-0.718777	-0.960473	0.154192	5.31787	18.7705	0.000304951	0.00148712	MOUSE|MGI=MGI=1859852|UniProtKB=Q9JHE6	Transcription cofactor HES-6;Hes6;ortholog	TRANSCRIPTION COFACTOR HES-6 (PTHR10985:SF11)	basic helix-loop-helix transcription factor(PC00055)	Mus musculus
LOC102639543	1.05062	0.241501	1.29212	1.57101	1.32951	-0.278887	1.43041	21.9086	6.81498e-05	0.000387685
Blmh	0.141657	0.240954	0.382612	0.486845	0.245891	-0.104233	5.41378	11.1497	0.0109432	0.0336707	MOUSE|MGI=MGI=1345186|UniProtKB=Q8R016	Bleomycin hydrolase;Blmh;ortholog	BLEOMYCIN HYDROLASE (PTHR10363:SF2)	cysteine protease(PC00081)	Mus musculus
Gch1	-0.313005	0.240805	-0.0722008	-0.257067	-0.497872	0.184866	7.66987	13.8431	0.00312668	0.0114532	MOUSE|MGI=MGI=95675|UniProtKB=Q05915	GTP cyclohydrolase 1;Gch1;ortholog	GTP CYCLOHYDROLASE 1 (PTHR11109:SF7)	hydrolase(PC00121)	Mus musculus
Cep192	1.17071	0.24061	1.41132	1.47856	1.23795	-0.0672405	2.56766	32.528	4.05038e-07	3.50632e-06	MOUSE|MGI=MGI=1918049|UniProtKB=E9Q4Y4	Centrosomal protein 192;Cep192;ortholog	CENTROSOMAL PROTEIN OF 192 KDA (PTHR16029:SF11)		Mus musculus
Mxi1	-0.57994	0.240565	-0.339376	-0.316465	-0.557029	-0.0229108	4.90298	21.7481	7.35955e-05	0.00041554	MOUSE|MGI=MGI=97245|UniProtKB=P50540	Max-interacting protein 1;Mxi1;ortholog	MAX-INTERACTING PROTEIN 1 (PTHR11969:SF13)	basic helix-loop-helix transcription factor(PC00055)	Mus musculus
Creb3l1	1.41471	0.240492	1.6552	1.44606	1.20556	0.209142	1.48562	22.5747	4.95242e-05	0.000291596	MOUSE|MGI=MGI=1347062|UniProtKB=Q9Z125	Cyclic AMP-responsive element-binding protein 3-like protein 1;Creb3l1;ortholog	CYCLIC AMP-RESPONSIVE ELEMENT-BINDING PROTEIN 3-LIKE PROTEIN 1 (PTHR46004:SF1)		Mus musculus
Parp16	0.535663	0.240371	0.776035	0.900893	0.660522	-0.124858	4.62506	35.2093	1.1003e-07	1.04914e-06	MOUSE|MGI=MGI=2446133|UniProtKB=Q7TMM8	Mono [ADP-ribose] polymerase PARP16;Parp16;ortholog	MONO [ADP-RIBOSE] POLYMERASE PARP16 (PTHR21328:SF2)		Mus musculus
Ptpn21	0.434019	0.240368	0.674387	0.54129	0.300922	0.133097	4.4085	16.6047	0.000852123	0.00369253	MOUSE|MGI=MGI=1344406|UniProtKB=Q62136	Tyrosine-protein phosphatase non-receptor type 21;Ptpn21;ortholog	TYROSINE-PROTEIN PHOSPHATASE NON-RECEPTOR TYPE 21 (PTHR45706:SF3)		Mus musculus
Gm16596	1.31202	0.24028	1.5523	1.4173	1.17702	0.134997	0.816312	11.0628	0.0113913	0.0348883
Bicc1	1.86112	0.240273	2.10139	1.76884	1.52857	0.332555	3.12408	127.49	1.87894e-27	1.37353e-25	MOUSE|MGI=MGI=1933388|UniProtKB=Q99MQ1	Protein bicaudal C homolog 1;Bicc1;ortholog	PROTEIN BICAUDAL C HOMOLOG 1 (PTHR10627:SF39)	RNA binding protein(PC00031);apolipoprotein(PC00052)	Mus musculus
Lypd1	0.895007	0.239851	1.13486	1.13382	0.89397	0.00103629	2.24818	25.3542	1.30195e-05	8.63703e-05	MOUSE|MGI=MGI=1919835|UniProtKB=Q8BLC3	Ly6/PLAUR domain-containing protein 1;Lypd1;ortholog	LY6/PLAUR DOMAIN-CONTAINING PROTEIN 1 (PTHR10036:SF7)		Mus musculus
Slc15a4	-0.841845	0.239455	-0.60239	-0.327344	-0.566799	-0.275046	4.62892	17.319	0.000607597	0.0027331	MOUSE|MGI=MGI=2140796|UniProtKB=Q91W98	Solute carrier family 15 member 4;Slc15a4;ortholog	SOLUTE CARRIER FAMILY 15 MEMBER 4 (PTHR11654:SF80)	transporter(PC00227)	Mus musculus
Nim1k	-1.25612	0.239383	-1.01674	-1.10136	-1.34075	0.0846276	1.71393	18.9332	0.000282239	0.0013898	MOUSE|MGI=MGI=2442399|UniProtKB=Q8BHI9	Serine/threonine-protein kinase NIM1;Nim1k;ortholog	SERINE/THREONINE-PROTEIN KINASE NIM1 (PTHR24343:SF0)	non-receptor serine/threonine protein kinase(PC00167)	Mus musculus
Nhp2	0.348278	0.239298	0.587576	0.752344	0.513046	-0.164768	4.78897	20.9282	0.000108954	0.000592839	MOUSE|MGI=MGI=1098547|UniProtKB=Q9CRB2	H/ACA ribonucleoprotein complex subunit 2;Nhp2;ortholog	H/ACA RIBONUCLEOPROTEIN COMPLEX SUBUNIT 2 (PTHR23105:SF12)	ribosomal protein(PC00202)	Mus musculus
Mcu	-0.618003	0.239036	-0.378967	0.0669241	-0.172112	-0.445892	4.42169	11.6365	0.00873816	0.0277786	MOUSE|MGI=MGI=3026965|UniProtKB=Q3UMR5	Calcium uniporter protein, mitochondrial;Mcu;ortholog	CALCIUM UNIPORTER PROTEIN, MITOCHONDRIAL (PTHR13462:SF16)		Mus musculus
Fkbp7	0.862993	0.238868	1.10186	1.01407	0.775206	0.0877865	2.08919	16.5682	0.000866992	0.00374731	MOUSE|MGI=MGI=1336879|UniProtKB=O54998	Peptidyl-prolyl cis-trans isomerase FKBP7;Fkbp7;ortholog	PEPTIDYL-PROLYL CIS-TRANS ISOMERASE FKBP7 (PTHR46222:SF2)		Mus musculus
Slc35c2	0.346098	0.238713	0.584811	0.889189	0.650476	-0.304378	5.01528	45.513	7.19815e-10	9.33354e-09	MOUSE|MGI=MGI=2385166|UniProtKB=Q8VCX2	Solute carrier family 35 member C2;Slc35c2;ortholog	SOLUTE CARRIER FAMILY 35 MEMBER C2 (PTHR11132:SF238)		Mus musculus
Sp5	1.1205	0.238604	1.3591	0.794538	0.555934	0.564564	1.59026	10.4309	0.0152373	0.0445204	MOUSE|MGI=MGI=109517|UniProtKB=P21841	Pulmonary surfactant-associated protein C;Sftpc;ortholog	PULMONARY SURFACTANT-ASSOCIATED PROTEIN C (PTHR10800:SF4)		Mus musculus
Hsd11b1	-1.41952	0.238309	-1.18121	-1.05342	-1.29172	-0.127798	9.22792	89.133	3.36327e-19	1.25352e-17	MOUSE|MGI=MGI=103562|UniProtKB=P50172	Corticosteroid 11-beta-dehydrogenase isozyme 1;Hsd11b1;ortholog	CORTICOSTEROID 11-BETA-DEHYDROGENASE ISOZYME 1 (PTHR44279:SF1)		Mus musculus
Clec7a	3.66089	0.238255	3.89914	3.77812	3.53987	0.121016	5.61438	795.604	3.88718e-172	1.17642e-168	MOUSE|MGI=MGI=1861431|UniProtKB=Q6QLQ4	C-type lectin domain family 7 member A;Clec7a;ortholog	C-TYPE LECTIN DOMAIN FAMILY 7 MEMBER A (PTHR47218:SF1)		Mus musculus
Rdh9	0.80224	0.238162	1.0404	0.638009	0.399847	0.402392	8.10557	37.6106	3.41727e-08	3.57361e-07	MOUSE|MGI=MGI=2143528|UniProtKB=Q8K5C8	Cis-retinol/androgen dehydrogenase type 3;Rdh9;ortholog	CIS-RETINOL ANDROGEN DEHYDROGENASE 1-RELATED (PTHR43313:SF14)	dehydrogenase(PC00092);reductase(PC00198)	Mus musculus
C1qtnf2	0.957731	0.238069	1.1958	2.32944	2.09137	-1.13364	1.0232	15.9059	0.00118546	0.00495126	MOUSE|MGI=MGI=1916433|UniProtKB=Q9D8U4	Complement C1q tumor necrosis factor-related protein 2;C1qtnf2;ortholog	COMPLEMENT C1Q TUMOR NECROSIS FACTOR-RELATED PROTEIN 2 (PTHR15427:SF28)		Mus musculus
H2-DMa	1.50453	0.237954	1.74248	1.99534	1.75738	-0.252854	2.11631	58.3482	1.32451e-12	2.46828e-11	MOUSE|MGI=MGI=95921|UniProtKB=P28078	Class II histocompatibility antigen, M alpha chain;H2-DMa;ortholog	HLA CLASS II HISTOCOMPATIBILITY ANTIGEN, DM ALPHA CHAIN (PTHR19944:SF50)	major histocompatibility complex antigen(PC00149)	Mus musculus
Cd52	1.83718	0.23785	2.07503	1.97196	1.73411	0.103076	4.11387	187.846	1.78212e-40	2.89968e-38	MOUSE|MGI=MGI=1346088|UniProtKB=Q64389	CAMPATH-1 antigen;Cd52;ortholog	CAMPATH-1 ANTIGEN (PTHR15029:SF0)		Mus musculus
Slc6a13	-0.612148	0.23766	-0.374488	-0.302827	-0.540487	-0.0716611	8.00196	19.2017	0.000248355	0.00123703	MOUSE|MGI=MGI=95629|UniProtKB=P31649	Sodium- and chloride-dependent GABA transporter 2;Slc6a13;ortholog	SODIUM- AND CHLORIDE-DEPENDENT GABA TRANSPORTER 2 (PTHR11616:SF111)	cation transporter(PC00068)	Mus musculus
Slc46a1	-0.504907	0.237555	-0.267351	-0.0321446	-0.2697	-0.235207	5.31988	10.7821	0.0129645	0.0389166	MOUSE|MGI=MGI=1098733|UniProtKB=Q6PEM8	Proton-coupled folate transporter;Slc46a1;ortholog	PROTON-COUPLED FOLATE TRANSPORTER (PTHR23507:SF2)		Mus musculus
Sema3b	3.07303	0.237539	3.31057	3.0219	2.78436	0.28867	2.13465	97.8014	4.6152e-21	2.03015e-19	MOUSE|MGI=MGI=107561|UniProtKB=Q62177	Semaphorin-3B;Sema3b;ortholog	SEMAPHORIN-3B (PTHR11036:SF37)	membrane-bound signaling molecule(PC00152)	Mus musculus
Vopp1	0.635638	0.237508	0.873147	0.823137	0.585628	0.0500099	2.57342	17.1523	0.000657555	0.00293341	MOUSE|MGI=MGI=2141658|UniProtKB=Q8R1C3	Vesicular, overexpressed in cancer, prosurvival protein 1;Vopp1;ortholog	VESICULAR, OVEREXPRESSED IN CANCER, PROSURVIVAL PROTEIN 1 (PTHR14971:SF2)		Mus musculus
Arhgap18	0.400056	0.237461	0.637518	0.373922	0.136461	0.263595	4.46057	15.0072	0.00181048	0.00714747	MOUSE|MGI=MGI=1921160|UniProtKB=Q8K0Q5	Rho GTPase-activating protein 18;Arhgap18;ortholog	RHO GTPASE-ACTIVATING PROTEIN 18 (PTHR14963:SF6)	G-protein modulator(PC00022)	Mus musculus
Lsp1	1.52768	0.237371	1.76505	2.30949	2.07212	-0.544443	3.02278	90.394	1.80272e-19	6.88284e-18	MOUSE|MGI=MGI=96832|UniProtKB=P19973	Lymphocyte-specific protein 1;Lsp1;ortholog	LYMPHOCYTE-SPECIFIC PROTEIN 1 (PTHR18949:SF1)		Mus musculus
Themis2	0.758366	0.237131	0.995497	1.06412	0.826989	-0.0686234	3.23994	19.7023	0.000195642	0.000998131	MOUSE|MGI=MGI=2446213|UniProtKB=Q91YX0	Protein THEMIS2;Themis2;ortholog	PROTEIN THEMIS2 (PTHR15215:SF2)		Mus musculus
Fahd1	-0.443646	0.237046	-0.2066	-0.453635	-0.690681	0.247034	5.68155	19.4166	0.00022419	0.00112856	MOUSE|MGI=MGI=1915886|UniProtKB=Q8R0F8	Acylpyruvase FAHD1, mitochondrial;Fahd1;ortholog	ACYLPYRUVASE FAHD1, MITOCHONDRIAL (PTHR11820:SF7)	hydrolase(PC00121);isomerase(PC00135)	Mus musculus
Txnrd3	-0.82111	0.236633	-0.584477	-0.264973	-0.501606	-0.319504	3.16114	12.0629	0.00717067	0.0233951	MOUSE|MGI=MGI=2386711|UniProtKB=Q99MD6	Thioredoxin reductase 3;Txnrd3;ortholog	THIOREDOXIN REDUCTASE 3 (PTHR43256:SF7)	dehydrogenase(PC00092);oxidase(PC00175);reductase(PC00198)	Mus musculus
Add3	-0.584417	0.23661	-0.347806	-0.430754	-0.667364	0.0829477	4.24787	21.6177	7.83377e-05	0.000439528	MOUSE|MGI=MGI=1351615|UniProtKB=Q9QYB5	Gamma-adducin;Add3;ortholog	GAMMA-ADDUCIN (PTHR10672:SF5)	non-motor actin binding protein(PC00165)	Mus musculus
Nat8f4	0.668868	0.236218	0.905086	1.08546	0.849243	-0.180375	3.54832	50.8998	5.13861e-11	7.82267e-10	MOUSE|MGI=MGI=1922791|UniProtKB=G5E8L3	MCG128680, isoform CRA_a;Nat8f4;ortholog	MCG128680, ISOFORM CRA_A-RELATED (PTHR13947:SF6)	acetyltransferase(PC00038)	Mus musculus
LOC102631993	-1.57613	0.236108	-1.34002	-0.716805	-0.952913	-0.623215	7.15945	50.1385	7.46447e-11	1.10955e-09
Tmem86a	1.97454	0.236099	2.21064	1.66633	1.43023	0.544307	4.36236	168.103	3.26741e-36	4.37544e-34	MOUSE|MGI=MGI=1915143|UniProtKB=Q9D8N3	Lysoplasmalogenase-like protein TMEM86A;Tmem86a;ortholog	LYSOPLASMALOGENASE-LIKE PROTEIN TMEM86A (PTHR31885:SF9)		Mus musculus
Pcdh12	-0.574724	0.235994	-0.33873	-0.828219	-1.06421	0.489489	2.82258	11.4823	0.00938434	0.0295533	MOUSE|MGI=MGI=1855700|UniProtKB=O55134	Protocadherin-12;Pcdh12;ortholog	PROTOCADHERIN-12 (PTHR24028:SF42)		Mus musculus
Apex1	-0.53806	0.235882	-0.302178	-0.377597	-0.613479	0.0754197	4.95734	15.8856	0.00119689	0.00499349	MOUSE|MGI=MGI=88042|UniProtKB=P28352	DNA-(apurinic or apyrimidinic site) lyase;Apex1;ortholog	DNA-(APURINIC OR APYRIMIDINIC SITE) LYASE (PTHR22748:SF6)		Mus musculus
Lhpp	-0.674022	0.235797	-0.438225	-0.407983	-0.64378	-0.030242	6.09504	18.7276	0.000311237	0.00151387	MOUSE|MGI=MGI=1923679|UniProtKB=Q9D7I5	Phospholysine phosphohistidine inorganic pyrophosphate phosphatase;Lhpp;ortholog	PHOSPHOLYSINE PHOSPHOHISTIDINE INORGANIC PYROPHOSPHATE PHOSPHATASE (PTHR19288:SF44)	phosphatase(PC00181)	Mus musculus
Elovl6	-2.68533	0.235773	-2.44956	-2.40381	-2.63958	-0.0457492	7.23015	94.8069	2.03151e-20	8.53913e-19	MOUSE|MGI=MGI=2156528|UniProtKB=Q920L5	Elongation of very long chain fatty acids protein 6;Elovl6;ortholog	ELONGATION OF VERY LONG CHAIN FATTY ACIDS PROTEIN 6 (PTHR11157:SF125)	acyltransferase(PC00042)	Mus musculus
Tprkb	-0.653682	0.235737	-0.417945	-0.490919	-0.726655	0.0729734	7.06836	27.7937	4.0127e-06	2.94187e-05	MOUSE|MGI=MGI=1917036|UniProtKB=Q8QZZ7	EKC/KEOPS complex subunit Tprkb;Tprkb;ortholog	EKC/KEOPS COMPLEX SUBUNIT TPRKB (PTHR15840:SF10)		Mus musculus
Gm29886	-0.740471	0.235437	-0.505034	-0.322068	-0.557505	-0.182966	2.66268	10.4713	0.014957	0.043803
Abtb2	-1.01138	0.235283	-0.776097	-0.0249355	-0.260219	-0.751161	3.79522	19.7948	0.000187203	0.000959931	MOUSE|MGI=MGI=2139365|UniProtKB=Q7TQI7	Ankyrin repeat and BTB/POZ domain-containing protein 2;Abtb2;ortholog	ANKYRIN REPEAT AND BTB/POZ DOMAIN-CONTAINING PROTEIN 2 (PTHR46071:SF3)	growth factor(PC00112)	Mus musculus
Ttyh2	0.300681	0.235197	0.535878	0.537757	0.30256	-0.00187937	5.95927	20.5305	0.000131758	0.000699333	MOUSE|MGI=MGI=2157091|UniProtKB=Q3TH73	Protein tweety homolog 2;Ttyh2;ortholog	PROTEIN TWEETY HOMOLOG 2 (PTHR12424:SF6)	anion channel(PC00049)	Mus musculus
C8g	-0.842427	0.235041	-0.607386	-0.480986	-0.716027	-0.1264	8.36819	44.1989	1.36929e-09	1.71666e-08	MOUSE|MGI=MGI=88237|UniProtKB=Q8VCG4	Complement component C8 gamma chain;C8g;ortholog	COMPLEMENT COMPONENT C8 GAMMA CHAIN (PTHR47304:SF1)		Mus musculus
Dusp4	1.13636	0.235011	1.37137	0.429268	0.194257	0.942105	1.76511	10.2047	0.0169037	0.0485179	MOUSE|MGI=MGI=2442191|UniProtKB=Q8BFV3	Dual specificity protein phosphatase 4;Dusp4;ortholog	DUAL SPECIFICITY PROTEIN PHOSPHATASE 4 (PTHR10159:SF111)		Mus musculus
Rab11fip5	1.45655	0.234818	1.69137	2.01882	1.78401	-0.327456	2.04278	44.2819	1.31478e-09	1.65932e-08	MOUSE|MGI=MGI=1098586|UniProtKB=Q8R361	Rab11 family-interacting protein 5;Rab11fip5;ortholog	RAB11 FAMILY-INTERACTING PROTEIN 5 (PTHR15746:SF14)		Mus musculus
Mrps28	-0.0533976	0.234431	0.181034	0.57279	0.338359	-0.391757	4.51523	14.009	0.00289288	0.0107003	MOUSE|MGI=MGI=1913480|UniProtKB=Q9CY16	28S ribosomal protein S28, mitochondrial;Mrps28;ortholog	28S RIBOSOMAL PROTEIN S28, MITOCHONDRIAL (PTHR13447:SF2)		Mus musculus
Fabp2	1.36047	0.23404	1.59451	1.47648	1.24244	0.11803	6.49477	109.337	1.52446e-23	8.1513e-22	MOUSE|MGI=MGI=95478|UniProtKB=P55050	Fatty acid-binding protein, intestinal;Fabp2;ortholog	FATTY ACID-BINDING PROTEIN, INTESTINAL (PTHR11955:SF89)		Mus musculus
Pgk1-rs7	-0.515751	0.233916	-0.281835	-0.17657	-0.410486	-0.105265	3.92907	10.6503	0.013775	0.041
Cd36	1.26532	0.233861	1.49918	1.14443	0.910571	0.35475	7.7809	115.307	7.90584e-25	4.70989e-23	MOUSE|MGI=MGI=107899|UniProtKB=Q08857	Platelet glycoprotein 4;Cd36;ortholog	PLATELET GLYCOPROTEIN 4 (PTHR11923:SF12)	receptor(PC00197)	Mus musculus
Uros	0.241106	0.23375	0.474856	0.81504	0.58129	-0.340184	4.11197	23.1559	3.74721e-05	0.000227084	MOUSE|MGI=MGI=98917|UniProtKB=P51163	Uroporphyrinogen-III synthase;Uros;ortholog	UROPORPHYRINOGEN-III SYNTHASE (PTHR12390:SF0)	hydrolase(PC00121)	Mus musculus
Plcg2	1.14041	0.233647	1.37406	1.47169	1.23804	-0.0976345	2.50846	46.8327	3.77232e-10	5.10579e-09	MOUSE|MGI=MGI=97616|UniProtKB=Q8CIH5	1-phosphatidylinositol 4,5-bisphosphate phosphodiesterase gamma-2;Plcg2;ortholog	1-PHOSPHATIDYLINOSITOL 4,5-BISPHOSPHATE PHOSPHODIESTERASE GAMMA-2 (PTHR10336:SF25)	calcium-binding protein(PC00060);guanyl-nucleotide exchange factor(PC00113);phospholipase(PC00186);signaling molecule(PC00207)	Mus musculus
Lgals2	1.1595	0.233447	1.39295	1.56184	1.32839	-0.168893	0.686998	12.8554	0.0049599	0.0170613	MOUSE|MGI=MGI=895068|UniProtKB=Q9CQW5	Galectin-2;Lgals2;ortholog	GALECTIN-2 (PTHR11346:SF104)	cell adhesion molecule(PC00069);signaling molecule(PC00207)	Mus musculus
Chpt1	-0.554989	0.23304	-0.321949	-0.537043	-0.770083	0.215094	6.82791	30.03	1.36012e-06	1.06971e-05	MOUSE|MGI=MGI=2384841|UniProtKB=Q8C025	Cholinephosphotransferase 1;Chpt1;ortholog	CHOLINEPHOSPHOTRANSFERASE 1 (PTHR10414:SF32)	transferase(PC00220)	Mus musculus
Arhgdib	1.30357	0.232846	1.53642	1.09459	0.861745	0.441824	4.35191	85.0124	2.5792e-18	8.79021e-17	MOUSE|MGI=MGI=101940|UniProtKB=Q61599	Rho GDP-dissociation inhibitor 2;Arhgdib;ortholog	RHO GDP-DISSOCIATION INHIBITOR 2 (PTHR10980:SF15)	G-protein modulator(PC00022);signaling molecule(PC00207)	Mus musculus
Tmem44	-0.680549	0.232656	-0.447893	-1.07037	-1.30303	0.622479	1.15801	14.0121	0.00288871	0.0106928	MOUSE|MGI=MGI=1924489|UniProtKB=E9Q4M0	Transmembrane protein 44;Tmem44;ortholog	TRANSMEMBRANE PROTEIN 44 (PTHR16201:SF41)		Mus musculus
Lemd2	0.270842	0.232586	0.503428	0.461065	0.22848	0.0423627	4.68231	15.5562	0.00139804	0.0057099	MOUSE|MGI=MGI=2385045|UniProtKB=Q6DVA0	LEM domain-containing protein 2;Lemd2;ortholog	LEM DOMAIN-CONTAINING PROTEIN 2 (PTHR13428:SF8)		Mus musculus
Slc11a1	1.78023	0.232354	2.01258	1.63293	1.40058	0.379649	4.13773	138.134	9.54288e-30	8.34699e-28	MOUSE|MGI=MGI=1345275|UniProtKB=P41251	Natural resistance-associated macrophage protein 1;Slc11a1;ortholog	NATURAL RESISTANCE-ASSOCIATED MACROPHAGE PROTEIN 1 (PTHR11706:SF52)	cation transporter(PC00068)	Mus musculus
Ces1d	-2.19008	0.232348	-1.95773	-2.04386	-2.27621	0.0861294	9.16785	125.114	6.10813e-27	4.27908e-25	MOUSE|MGI=MGI=2148202|UniProtKB=Q8VCT4	Carboxylesterase 1D;Ces1d;ortholog	LIVER CARBOXYLESTERASE 1-RELATED (PTHR11559:SF179)	lipase(PC00143);serine protease(PC00203)	Mus musculus
Acbd5	-0.514261	0.231947	-0.282313	-0.52106	-0.753007	0.238747	8.20947	25.1658	1.42561e-05	9.39153e-05	MOUSE|MGI=MGI=1921409|UniProtKB=Q5XG73	Acyl-CoA-binding domain-containing protein 5;Acbd5;ortholog	ACYL-COA-BINDING DOMAIN-CONTAINING PROTEIN 5 (PTHR23310:SF6)	enzyme modulator(PC00095);transfer/carrier protein(PC00219)	Mus musculus
Dhrs7	-0.678191	0.231617	-0.446575	-0.414291	-0.645908	-0.0322832	5.71679	26.984	5.93314e-06	4.23292e-05	MOUSE|MGI=MGI=1913625|UniProtKB=Q9CXR1	Dehydrogenase/reductase SDR family member 7;Dhrs7;ortholog	DEHYDROGENASE/REDUCTASE SDR FAMILY MEMBER 7 (PTHR44269:SF1)		Mus musculus
Dzip1l	2.90595	0.231019	3.13697	1.88888	1.65786	1.2481	0.214104	14.4296	0.00237501	0.00905113	MOUSE|MGI=MGI=1919757|UniProtKB=Q499E4	Zinc finger protein DZIP1L;Dzip1l;ortholog	ZINC FINGER PROTEIN DZIP1L (PTHR21502:SF8)	nucleic acid binding(PC00171)	Mus musculus
Ccl4	5.13024	0.230905	5.36114	3.22177	2.99086	2.13938	1.16174	91.7187	9.3619e-20	3.69881e-18	MOUSE|MGI=MGI=98261|UniProtKB=P14097	C-C motif chemokine 4;Ccl4;ortholog	C-C MOTIF CHEMOKINE 4-RELATED (PTHR12015:SF103)	chemokine(PC00074)	Mus musculus
Slc15a3	1.48874	0.2308	1.71954	1.7809	1.5501	-0.0613649	4.43994	131.325	2.80231e-28	2.24362e-26	MOUSE|MGI=MGI=1929691|UniProtKB=Q8BPX9	Solute carrier family 15 member 3;Slc15a3;ortholog	SOLUTE CARRIER FAMILY 15 MEMBER 3 (PTHR11654:SF95)	transporter(PC00227)	Mus musculus
Naca	-0.582655	0.230552	-0.352103	-0.268613	-0.499165	-0.0834897	5.38956	20.5745	0.000129021	0.00068696	MOUSE|MGI=MGI=106095|UniProtKB=P70670	Nascent polypeptide-associated complex subunit alpha, muscle-specific form;Naca;ortholog	NASCENT POLYPEPTIDE-ASSOCIATED COMPLEX SUBUNIT ALPHA, MUSCLE-SPECIFIC FORM (PTHR21713:SF3)	basic helix-loop-helix transcription factor(PC00055)	Mus musculus
Dhtkd1	-0.853857	0.230513	-0.623344	-0.40611	-0.636623	-0.217234	5.56132	22.607	4.87621e-05	0.000287444	MOUSE|MGI=MGI=2445096|UniProtKB=A2ATU0	Probable 2-oxoglutarate dehydrogenase E1 component DHKTD1, mitochondrial;Dhtkd1;ortholog	2-OXOGLUTARATE DEHYDROGENASE E1 COMPONENT DHKTD1, MITOCHONDRIAL-RELATED (PTHR23152:SF21)		Mus musculus
Cd53	1.50951	0.230508	1.74001	1.7829	1.55239	-0.0428887	4.4258	109.307	1.54711e-23	8.24324e-22	MOUSE|MGI=MGI=88341|UniProtKB=Q61451	Leukocyte surface antigen CD53;Cd53;ortholog	LEUKOCYTE SURFACE ANTIGEN CD53 (PTHR19282:SF39)		Mus musculus
Mrpl47	-0.788692	0.230462	-0.55823	-0.628489	-0.858951	0.0702595	3.2149	14.7152	0.00207693	0.0080523	MOUSE|MGI=MGI=1921850|UniProtKB=Q8K2Y7	39S ribosomal protein L47, mitochondrial;Mrpl47;ortholog	39S RIBOSOMAL PROTEIN L47, MITOCHONDRIAL (PTHR21183:SF18)	ribosomal protein(PC00202)	Mus musculus
Lig1	0.611232	0.23031	0.841542	0.999267	0.768957	-0.157726	3.12603	23.8887	2.63526e-05	0.000164372	MOUSE|MGI=MGI=101789|UniProtKB=P37913	DNA ligase 1;Lig1;ortholog	DNA LIGASE 1 (PTHR45674:SF4)	DNA ligase(PC00012)	Mus musculus
Metap1	-0.405284	0.230168	-0.175116	-0.227107	-0.457275	0.0519912	5.01867	13.1066	0.00441167	0.0154245	MOUSE|MGI=MGI=1922874|UniProtKB=Q8BP48	Methionine aminopeptidase 1;Metap1;ortholog	METHIONINE AMINOPEPTIDASE 1 (PTHR43330:SF7)	metalloprotease(PC00153);nucleic acid binding(PC00171);transcription factor(PC00218)	Mus musculus
Mxra8	0.529108	0.230153	0.759261	0.905564	0.675411	-0.146304	3.03814	13.8232	0.00315602	0.0115466	MOUSE|MGI=MGI=1922011|UniProtKB=Q9DBV4	Matrix remodeling-associated protein 8;Mxra8;ortholog	MATRIX REMODELING-ASSOCIATED PROTEIN 8 (PTHR44793:SF1)		Mus musculus
Acvr1b	0.72737	0.230147	0.957517	0.599531	0.369384	0.357986	3.55023	10.2499	0.0165574	0.0477142	MOUSE|MGI=MGI=1338944|UniProtKB=Q61271	Activin receptor type-1B;Acvr1b;ortholog	ACTIVIN RECEPTOR TYPE-1B (PTHR23255:SF22)	TGF-beta receptor(PC00035);serine/threonine protein kinase receptor(PC00205)	Mus musculus
Camk2n2	1.15867	0.229703	1.38837	1.96748	1.73778	-0.579112	1.52606	23.9463	2.56329e-05	0.000160147	MOUSE|MGI=MGI=1920297|UniProtKB=Q78WH7	Calcium/calmodulin-dependent protein kinase II inhibitor 2;Camk2n2;ortholog	CALCIUM/CALMODULIN-DEPENDENT PROTEIN KINASE II INHIBITOR 2 (PTHR31007:SF1)		Mus musculus
Stoml1	0.74386	0.229466	0.973327	1.02737	0.797906	-0.0540452	2.64641	23.0334	3.97414e-05	0.000239017	MOUSE|MGI=MGI=1916356|UniProtKB=Q8CI66	Stomatin-like protein 1;Stoml1;ortholog	STOMATIN-LIKE PROTEIN 1 (PTHR10264:SF19)	cytoskeletal protein(PC00085);protease inhibitor(PC00191)	Mus musculus
Ndufv3	-0.480268	0.229425	-0.250842	-0.0732837	-0.302709	-0.177559	6.21966	13.2034	0.00421671	0.0148251	MOUSE|MGI=MGI=1890894|UniProtKB=Q8BK30	NADH dehydrogenase [ubiquinone] flavoprotein 3, mitochondrial;Ndufv3;ortholog	NADH DEHYDROGENASE [UBIQUINONE] FLAVOPROTEIN 3, MITOCHONDRIAL (PTHR17117:SF1)		Mus musculus
Ifit3b	0.675516	0.229188	0.904704	1.08409	0.854897	-0.179381	3.13265	20.6777	0.00012281	0.000657128	MOUSE|MGI=MGI=3698419|UniProtKB=E9PV48	Interferon-induced protein with tetratricopeptide repeats 3B;Ifit3b;ortholog	INTERFERON-INDUCED PROTEIN WITH TETRATRICOPEPTIDE REPEATS 3 (PTHR10271:SF3)		Mus musculus
Lilr4b	2.88789	0.229131	3.11702	2.92807	2.69894	0.188951	3.15047	171.972	4.77396e-37	6.81505e-35
Uba7	0.331305	0.229127	0.560432	1.04954	0.820418	-0.489113	3.99199	17.495	0.000558979	0.00254084	MOUSE|MGI=MGI=1349462|UniProtKB=Q9DBK7	MCG18845, isoform CRA_d;Uba7;ortholog	UBIQUITIN-LIKE MODIFIER-ACTIVATING ENZYME 7 (PTHR10953:SF143)	ligase(PC00142);transfer/carrier protein(PC00219)	Mus musculus
Cyp2e1	-0.372336	0.228976	-0.143359	-0.460479	-0.689455	0.31712	12.6464	14.6683	0.00212319	0.0082106	MOUSE|MGI=MGI=88607|UniProtKB=Q05421	Cytochrome P450 2E1;Cyp2e1;ortholog	CYTOCHROME P450 2E1 (PTHR24300:SF19)		Mus musculus
Irf1	0.187527	0.228969	0.416497	0.534146	0.305177	-0.11765	5.42076	12.2835	0.00647235	0.0214227	MOUSE|MGI=MGI=96590|UniProtKB=P15314	Interferon regulatory factor 1;Irf1;ortholog	INTERFERON REGULATORY FACTOR 1 (PTHR11949:SF3)	nucleic acid binding(PC00171);winged helix/forkhead transcription factor(PC00246)	Mus musculus
Pqlc3	4.38146	0.22886	4.61032	4.13	3.90114	0.480311	1.15528	81.6672	1.34704e-17	4.24653e-16	MOUSE|MGI=MGI=2444067|UniProtKB=Q8C6U2	PQ-loop repeat-containing protein 3;Pqlc3;ortholog	PQ-LOOP REPEAT-CONTAINING PROTEIN 3 (PTHR12226:SF3)		Mus musculus
Ttc39a	4.91906	0.228659	5.14772	4.88555	4.6569	0.262168	2.36167	230.908	8.79956e-50	2.21925e-47	MOUSE|MGI=MGI=2444350|UniProtKB=A2ACP1	Tetratricopeptide repeat protein 39A;Ttc39a;ortholog	TETRATRICOPEPTIDE REPEAT PROTEIN 39A (PTHR31859:SF3)		Mus musculus
Gna14	-1.22075	0.228655	-0.992093	-1.01914	-1.24779	0.0270444	1.39267	12.4628	0.00595481	0.019931	MOUSE|MGI=MGI=95769|UniProtKB=P30677	Guanine nucleotide-binding protein subunit alpha-14;Gna14;ortholog	GUANINE NUCLEOTIDE-BINDING PROTEIN SUBUNIT ALPHA-14 (PTHR10218:SF213)	heterotrimeric G-protein(PC00117)	Mus musculus
Akr1c13	-0.648887	0.228106	-0.420781	-0.458052	-0.686159	0.0372712	6.3563	33.0416	3.15621e-07	2.77865e-06	MOUSE|MGI=MGI=1351662|UniProtKB=Q8VC28	Aldo-keto reductase family 1 member C13;Akr1c13;ortholog	ALDO-KETO REDUCTASE A-RELATED (PTHR11732:SF286)	reductase(PC00198)	Mus musculus
Bach1	-0.134879	0.228098	0.0932183	-0.583864	-0.811962	0.677082	5.61998	42.4294	3.25263e-09	3.90936e-08	MOUSE|MGI=MGI=2442836|UniProtKB=Q5SXJ3	Fanconi anemia group J protein homolog;Brip1;ortholog	FANCONI ANEMIA GROUP J PROTEIN (PTHR11472:SF47)	DNA helicase(PC00011)	Mus musculus
Tbc1d30	1.04059	0.227503	1.26809	0.846759	0.619256	0.421331	4.33277	33.531	2.48832e-07	2.23064e-06	MOUSE|MGI=MGI=1921944|UniProtKB=Q69ZT9	TBC1 domain family member 30;Tbc1d30;ortholog	TBC1 DOMAIN FAMILY MEMBER 30 (PTHR22957:SF291)	G-protein modulator(PC00022);cysteine protease(PC00081)	Mus musculus
Cyp27a1	-1.30831	0.227402	-1.08091	-1.11401	-1.34141	0.033098	8.61271	164.296	2.16721e-35	2.75581e-33	MOUSE|MGI=MGI=88594|UniProtKB=Q9DBG1	Sterol 26-hydroxylase, mitochondrial;Cyp27a1;ortholog	STEROL 26-HYDROXYLASE, MITOCHONDRIAL (PTHR24291:SF6)	oxygenase(PC00177)	Mus musculus
Pirb	0.984165	0.227387	1.21155	1.71141	1.48403	-0.499862	3.24392	36.5089	5.84472e-08	5.84935e-07	MOUSE|MGI=MGI=894311|UniProtKB=P97484	Leukocyte immunoglobulin-like receptor subfamily B member 3;Lilrb3;ortholog	LEUKOCYTE IMMUNOGLOBULIN-LIKE RECEPTOR SUBFAMILY B MEMBER 3-RELATED (PTHR11738:SF107)	immunoglobulin receptor superfamily(PC00124);membrane-bound signaling molecule(PC00152);protease inhibitor(PC00191)	Mus musculus
H2-Ab1	1.33041	0.226943	1.55735	2.11116	1.88422	-0.553811	5.36438	113.941	1.55642e-24	8.98923e-23	MOUSE|MGI=MGI=103070|UniProtKB=P01921	H-2 class II histocompatibility antigen, A-D beta chain;H2-Ab1;ortholog	HLA CLASS II HISTOCOMPATIBILITY ANTIGEN, DQ BETA 1 CHAIN (PTHR19944:SF85)	major histocompatibility complex antigen(PC00149)	Mus musculus
Ptgr1	0.940756	0.226473	1.16723	1.40501	1.17854	-0.237785	3.02637	53.2401	1.62948e-11	2.64563e-10	MOUSE|MGI=MGI=1914353|UniProtKB=Q91YR9	Prostaglandin reductase 1;Ptgr1;ortholog	PROSTAGLANDIN REDUCTASE 1 (PTHR43205:SF7)	dehydrogenase(PC00092);reductase(PC00198)	Mus musculus
Hapln1	3.40948	0.226461	3.63594	3.7647	3.53823	-0.128753	0.492117	23.6971	2.88942e-05	0.000179339	MOUSE|MGI=MGI=1337006|UniProtKB=Q9QUP5	Hyaluronan and proteoglycan link protein 1;Hapln1;ortholog	HYALURONAN AND PROTEOGLYCAN LINK PROTEIN 1 (PTHR22804:SF10)	extracellular matrix glycoprotein(PC00100)	Mus musculus
Dbf4	0.914876	0.225712	1.14059	0.974684	0.748971	0.165904	1.96806	13.2899	0.00404991	0.0143148	MOUSE|MGI=MGI=1351328|UniProtKB=Q9QZ41	Protein DBF4 homolog A;Dbf4;ortholog	PROTEIN DBF4 HOMOLOG A (PTHR15375:SF22)	kinase activator(PC00138)	Mus musculus
Coa6	-0.202404	0.225399	0.0229946	0.553825	0.328426	-0.53083	4.43167	13.4357	0.00378323	0.0134955	MOUSE|MGI=MGI=1915142|UniProtKB=Q8BGD8	Cytochrome c oxidase assembly factor 6 homolog;Coa6;ortholog	CYTOCHROME C OXIDASE ASSEMBLY FACTOR 6 HOMOLOG (PTHR46690:SF1)		Mus musculus
Rbp4	-0.509837	0.225007	-0.28483	-0.315448	-0.540454	0.0306179	11.6435	20.7648	0.000117807	0.00063462	MOUSE|MGI=MGI=97879|UniProtKB=Q00724	Retinol-binding protein 4;Rbp4;ortholog	RETINOL-BINDING PROTEIN 4 (PTHR11873:SF2)	transfer/carrier protein(PC00219)	Mus musculus
Gm34472	1.66607	0.224897	1.89096	4.81957	4.59467	-2.92861	-0.294207	15.5976	0.00137106	0.00561637
43531	-0.440631	0.22475	-0.21588	-0.600736	-0.825486	0.384856	4.22972	23.6824	2.90987e-05	0.000180386
Olfml1	0.622265	0.224678	0.846942	0.555908	0.331231	0.291034	4.36077	14.4608	0.00234058	0.00893933	MOUSE|MGI=MGI=2679264|UniProtKB=Q8BSH2	Olfactomedin-like 1;Olfml1;ortholog	OLFACTOMEDIN-LIKE PROTEIN 1 (PTHR23192:SF13)	receptor(PC00197);structural protein(PC00211)	Mus musculus
Clec16a	-0.588396	0.224657	-0.363738	-0.312118	-0.536776	-0.05162	4.45773	19.5347	0.000211919	0.00107321	MOUSE|MGI=MGI=1921624|UniProtKB=Q80U30	Protein CLEC16A;Clec16a;ortholog	PROTEIN CLEC16A (PTHR21481:SF0)		Mus musculus
Cst3	0.363721	0.224626	0.588347	0.722342	0.497716	-0.133996	7.37126	33.0414	3.15656e-07	2.77865e-06	MOUSE|MGI=MGI=102519|UniProtKB=P21460	Cystatin-C;Cst3;ortholog	CYSTATIN-C (PTHR46186:SF6)		Mus musculus
Plekho2	1.38137	0.224217	1.60558	1.40798	1.18377	0.197601	3.96042	106.748	5.49638e-23	2.80984e-21	MOUSE|MGI=MGI=2143132|UniProtKB=Q8K124	Pleckstrin homology domain-containing family O member 2;Plekho2;ortholog	PLECKSTRIN HOMOLOGY DOMAIN-CONTAINING FAMILY O MEMBER 2 (PTHR15871:SF2)		Mus musculus
Ybx1	-0.534977	0.224147	-0.310831	-0.124929	-0.349076	-0.185902	7.66513	15.5954	0.00137245	0.00561901	MOUSE|MGI=MGI=99146|UniProtKB=P62960	Nuclease-sensitive element-binding protein 1;Ybx1;ortholog	NUCLEASE-SENSITIVE ELEMENT-BINDING PROTEIN 1 (PTHR11544:SF68)		Mus musculus
Acsl3	-1.35913	0.224104	-1.13503	-1.28406	-1.50816	0.14903	5.25076	61.1318	3.36827e-13	6.67559e-12	MOUSE|MGI=MGI=1921455|UniProtKB=Q9CZW4	Long-chain-fatty-acid--CoA ligase 3;Acsl3;ortholog	LONG-CHAIN-FATTY-ACID--COA LIGASE 3 (PTHR43272:SF13)	ligase(PC00142)	Mus musculus
Bax	0.525795	0.223711	0.749506	1.12286	0.899148	-0.373353	4.73125	49.5872	9.78146e-11	1.42732e-09	MOUSE|MGI=MGI=99702|UniProtKB=Q07813	Apoptosis regulator BAX;Bax;ortholog	APOPTOSIS REGULATOR BAX (PTHR11256:SF42)	signaling molecule(PC00207)	Mus musculus
Zdhhc20	-0.665421	0.2237	-0.441721	-0.521008	-0.744708	0.0792871	4.26029	23.4886	3.19383e-05	0.00019678	MOUSE|MGI=MGI=1923215|UniProtKB=Q5Y5T1	Palmitoyltransferase ZDHHC20;Zdhhc20;ortholog	PALMITOYLTRANSFERASE ZDHHC20 (PTHR22883:SF14)		Mus musculus
Zc3h14	-0.496443	0.223676	-0.272767	-0.435555	-0.659231	0.162788	5.75795	38.9776	1.75476e-08	1.90755e-07	MOUSE|MGI=MGI=1919824|UniProtKB=Q8BJ05	Zinc finger CCCH domain-containing protein 14;Zc3h14;ortholog	ZINC FINGER CCCH DOMAIN-CONTAINING PROTEIN 14 (PTHR14738:SF29)		Mus musculus
Tbc1d31	0.760408	0.223033	0.983442	1.00961	0.786575	-0.0261665	3.44678	33.2477	2.85555e-07	2.53135e-06	MOUSE|MGI=MGI=2684931|UniProtKB=Q6NXY1	TBC1 domain family member 31;Tbc1d31;ortholog	TBC1 DOMAIN FAMILY MEMBER 31 (PTHR19853:SF1)		Mus musculus
Dnaja2	-0.25554	0.222746	-0.032794	-0.210478	-0.433224	0.177684	6.89162	12.883	0.00489663	0.0168745	MOUSE|MGI=MGI=1931882|UniProtKB=Q9QYJ0	DnaJ homolog subfamily A member 2;Dnaja2;ortholog	DNAJ HOMOLOG SUBFAMILY A MEMBER 2 (PTHR43888:SF31)		Mus musculus
Blnk	3.58354	0.222437	3.80597	3.49164	3.2692	0.314332	3.38717	211.83	1.1711e-45	2.49592e-43	MOUSE|MGI=MGI=96878|UniProtKB=Q9QUN3	B-cell linker protein;Blnk;ortholog	B-CELL LINKER PROTEIN (PTHR14098:SF3)	signaling molecule(PC00207)	Mus musculus
Polr2d	0.431612	0.222368	0.653979	0.881181	0.658814	-0.227202	2.6122	14.5849	0.00220806	0.00849753	MOUSE|MGI=MGI=1916491|UniProtKB=Q9D7M8	DNA-directed RNA polymerase II subunit RPB4;Polr2d;ortholog	DNA-DIRECTED RNA POLYMERASE II SUBUNIT RPB4 (PTHR21297:SF0)	transcription factor(PC00218)	Mus musculus
Gm41857	-2.66584	0.222284	-2.44356	-1.41648	-1.63876	-1.02708	4.37472	37.0444	4.50285e-08	4.61321e-07
Tgfbr3	-0.714729	0.222216	-0.492513	-0.928552	-1.15077	0.436039	3.72831	34.9786	1.23099e-07	1.15986e-06	MOUSE|MGI=MGI=104637|UniProtKB=O88393	Transforming growth factor beta receptor type 3;Tgfbr3;ortholog	TRANSFORMING GROWTH FACTOR BETA RECEPTOR TYPE 3 (PTHR14002:SF7)		Mus musculus
LOC100534385	0.45201	0.222203	0.674213	0.907946	0.685743	-0.233733	3.77937	14.8426	0.00195625	0.00762848
Nrg1	4.92078	0.222192	5.14297	4.63767	4.41547	0.505309	2.87967	213.393	5.3818e-46	1.16339e-43	MOUSE|MGI=MGI=96083|UniProtKB=Q6DR99	Neuregulin 1;Nrg1;ortholog	PRO-NEUREGULIN-1, MEMBRANE-BOUND ISOFORM (PTHR11100:SF7)	growth factor(PC00112)	Mus musculus
Cdt1	1.25307	0.221986	1.47506	1.30477	1.08278	0.170291	2.52187	32.661	3.79709e-07	3.30026e-06	MOUSE|MGI=MGI=1914427|UniProtKB=Q8R4E9	DNA replication factor Cdt1;Cdt1;ortholog	DNA REPLICATION FACTOR CDT1 (PTHR28637:SF1)		Mus musculus
Pcgf5	-0.439372	0.221878	-0.217494	-0.306306	-0.528184	0.0888121	4.20217	12.1971	0.00673756	0.0221781	MOUSE|MGI=MGI=1923505|UniProtKB=Q3UK78	Polycomb group RING finger protein 5;Pcgf5;ortholog	POLYCOMB GROUP RING FINGER PROTEIN 5 (PTHR45893:SF1)	ubiquitin-protein ligase(PC00234)	Mus musculus
Mfge8	2.45159	0.22177	2.67336	2.38468	2.16291	0.288687	5.23877	273.825	4.59063e-59	1.65394e-56	MOUSE|MGI=MGI=102768|UniProtKB=P21956	Lactadherin;Mfge8;ortholog	LACTADHERIN (PTHR24543:SF298)	cell adhesion molecule(PC00069);hydrolase(PC00121);membrane-bound signaling molecule(PC00152);receptor(PC00197)	Mus musculus
H2-M3	0.631178	0.221436	0.852614	2.64638	2.42495	-1.79377	0.781521	22.3447	5.5298e-05	0.000321587	MOUSE|MGI=MGI=95915|UniProtKB=Q31093	Histocompatibility 2, M region locus 3;H2-M3;ortholog	HISTOCOMPATIBILITY 2, M REGION LOCUS 3 (PTHR16675:SF145)		Mus musculus
Agmo	-0.55788	0.221156	-0.336724	-0.425689	-0.646845	0.0889653	6.5304	29.3874	1.85663e-06	1.43478e-05	MOUSE|MGI=MGI=2442495|UniProtKB=Q8BS35	Alkylglycerol monooxygenase;Agmo;ortholog	ALKYLGLYCEROL MONOOXYGENASE (PTHR21624:SF1)		Mus musculus
Klhl13	-0.771143	0.221051	-0.550092	-0.496455	-0.717506	-0.0536376	3.39371	15.5069	0.00143092	0.00582531	MOUSE|MGI=MGI=1914705|UniProtKB=Q80TF4	Kelch-like protein 13;Klhl13;ortholog	KELCH-LIKE PROTEIN 13 (PTHR45632:SF7)		Mus musculus
Fzr1	0.375836	0.220419	0.596255	0.506939	0.28652	0.0893167	3.75209	11.2937	0.0102395	0.0318683	MOUSE|MGI=MGI=1926790|UniProtKB=Q9R1K5	Fizzy-related protein homolog;Fzr1;ortholog	FIZZY-RELATED PROTEIN HOMOLOG (PTHR19918:SF1)	enzyme modulator(PC00095)	Mus musculus
Psma3	-0.483594	0.220338	-0.263256	-0.142608	-0.362946	-0.120648	4.90315	10.8109	0.0127934	0.0384719	MOUSE|MGI=MGI=104883|UniProtKB=O70435	Proteasome subunit alpha type-3;Psma3;ortholog	PROTEASOME SUBUNIT ALPHA TYPE-3 (PTHR11599:SF10)		Mus musculus
Tmem65	0.671976	0.220139	0.892116	0.919085	0.698946	-0.0269693	3.71872	27.252	5.213e-06	3.75098e-05	MOUSE|MGI=MGI=1922118|UniProtKB=Q4VAE3	Transmembrane protein 65;Tmem65;ortholog	TRANSMEMBRANE PROTEIN 65 (PTHR21706:SF15)		Mus musculus
Prim1	0.232371	0.220043	0.452414	0.830708	0.610666	-0.378295	2.2262	10.3456	0.0158456	0.0459869	MOUSE|MGI=MGI=97757|UniProtKB=P20664	DNA primase small subunit;Prim1;ortholog	DNA PRIMASE SMALL SUBUNIT (PTHR10536:SF0)	primase(PC00189)	Mus musculus
Rabggtb	-0.672846	0.21974	-0.453105	-0.472681	-0.692421	0.0195756	5.35518	34.1239	1.86542e-07	1.70456e-06	MOUSE|MGI=MGI=99537|UniProtKB=P53612	Geranylgeranyl transferase type-2 subunit beta;Rabggtb;ortholog	GERANYLGERANYL TRANSFERASE TYPE-2 SUBUNIT BETA (PTHR11774:SF11)	acyltransferase(PC00042)	Mus musculus
Hyi	-0.762474	0.219677	-0.542796	-0.399755	-0.619432	-0.143042	5.6021	25.3749	1.289e-05	8.56617e-05	MOUSE|MGI=MGI=1915430|UniProtKB=Q8R1F5	Putative hydroxypyruvate isomerase;Hyi;ortholog	HYDROXYPYRUVATE ISOMERASE-RELATED (PTHR43489:SF6)	DNA binding protein(PC00009);isomerase(PC00135)	Mus musculus
1700071M16Rik	0.938664	0.219201	1.15787	2.29716	2.07796	-1.13929	1.25612	17.5104	0.00055489	0.00252453
Rgs19	0.89625	0.219087	1.11534	1.85088	1.6318	-0.735546	1.93707	20.6146	0.000126572	0.000674872	MOUSE|MGI=MGI=1915153|UniProtKB=Q9CX84	Regulator of G-protein signaling 19;Rgs19;ortholog	REGULATOR OF G-PROTEIN SIGNALING 19 (PTHR10845:SF145)	G-protein modulator(PC00022)	Mus musculus
Fam171a1	-1.14017	0.218969	-0.921201	-0.6625	-0.881469	-0.258701	2.4831	19.9539	0.000173519	0.000897365	MOUSE|MGI=MGI=2442917|UniProtKB=A2ATK9	Family with sequence similarity 171, member A1;Fam171a1;ortholog	PROTEIN FAM171A1 (PTHR31626:SF1)		Mus musculus
Pdgfrb	0.899565	0.21874	1.1183	1.40599	1.18725	-0.287689	3.55989	56.4256	3.40818e-12	6.03188e-11	MOUSE|MGI=MGI=97531|UniProtKB=P05622	Platelet-derived growth factor receptor beta;Pdgfrb;ortholog	PLATELET-DERIVED GROWTH FACTOR RECEPTOR BETA (PTHR24416:SF53)		Mus musculus
Ftl1-ps2	0.100098	0.218183	0.318281	0.683134	0.464951	-0.364853	4.26722	14.9708	0.00184177	0.00725394
F13a1	2.39529	0.218038	2.61333	5.9868	5.76876	-3.37348	0.355411	45.7428	6.43254e-10	8.39838e-09	MOUSE|MGI=MGI=1921395|UniProtKB=Q8BH61	Coagulation factor XIII A chain;F13a1;ortholog	COAGULATION FACTOR XIII A CHAIN (PTHR11590:SF42)	acyltransferase(PC00042)	Mus musculus
Ramp1	0.217909	0.217627	0.435535	1.09782	0.880189	-0.66228	2.15238	12.2367	0.0066149	0.0218171	MOUSE|MGI=MGI=1858418|UniProtKB=Q9WTJ5	Receptor activity-modifying protein 1;Ramp1;ortholog	RECEPTOR ACTIVITY-MODIFYING PROTEIN 1 (PTHR14076:SF3)	receptor(PC00197)	Mus musculus
Adh1	-0.546446	0.217518	-0.328928	-0.444475	-0.661993	0.115548	11.3086	23.4426	3.26526e-05	0.00020069	MOUSE|MGI=MGI=87921|UniProtKB=P00329	Alcohol dehydrogenase 1;Adh1;ortholog	ALCOHOL DEHYDROGENASE 1C (PTHR43880:SF1)	dehydrogenase(PC00092);reductase(PC00198)	Mus musculus
L3mbtl3	0.556452	0.217322	0.773773	0.884946	0.667624	-0.111173	2.68075	13.9532	0.00296953	0.0109384	MOUSE|MGI=MGI=2143628|UniProtKB=Q8BLB7	Lethal(3)malignant brain tumor-like protein 3;L3mbtl3;ortholog	LETHAL(3)MALIGNANT BRAIN TUMOR-LIKE PROTEIN 3 (PTHR12247:SF72)	chromatin/chromatin-binding protein(PC00077);transcription factor(PC00218)	Mus musculus
Atp11a	-0.650152	0.217076	-0.433076	-0.2185	-0.435576	-0.214575	3.16723	10.2461	0.0165858	0.0477685	MOUSE|MGI=MGI=1354735|UniProtKB=P98197	Probable phospholipid-transporting ATPase IH;Atp11a;ortholog	PHOSPHOLIPID-TRANSPORTING ATPASE IH-RELATED (PTHR24092:SF33)	cation transporter(PC00068);hydrolase(PC00121)	Mus musculus
Gpr12	2.35934	0.21618	2.57552	2.14244	1.92626	0.433086	0.943801	20.8795	0.000111518	0.000605271	MOUSE|MGI=MGI=101909|UniProtKB=P35412	G-protein coupled receptor 12;Gpr12;ortholog	G-PROTEIN COUPLED RECEPTOR 12 (PTHR22750:SF8)	G-protein coupled receptor(PC00021)	Mus musculus
Gm5096	-0.880782	0.216054	-0.664728	0.517829	0.301775	-1.18256	10.176	13.4037	0.00384007	0.0136692
Gm36028	-1.46957	0.215941	-1.25362	-1.15426	-1.3702	-0.0993648	1.20071	16.8098	0.000773346	0.00339787	MOUSE|MGI=MGI=5595187|UniProtKB=A0A0U1RPM1	Predicted gene, 36028;Gm36028;ortholog	GENE, 36028-RELATED (PTHR24100:SF107)	protease inhibitor(PC00191)	Mus musculus
Gm3776	3.66377	0.215677	3.87945	5.15938	4.9437	-1.27993	2.83868	216.392	1.20937e-46	2.73138e-44	MOUSE|Ensembl=ENSMUSG00000111709|UniProtKB=Q6P8Q0	Glutathione S-transferase;Gm3776;ortholog	GLUTATHIONE S-TRANSFERASE A5 (PTHR11571:SF233)		Mus musculus
Slc38a3	-0.605551	0.215454	-0.390098	-0.548923	-0.764376	0.158825	10.3628	16.8485	0.000759303	0.00334076	MOUSE|MGI=MGI=1923507|UniProtKB=Q9DCP2	Sodium-coupled neutral amino acid transporter 3;Slc38a3;ortholog	SODIUM-COUPLED NEUTRAL AMINO ACID TRANSPORTER 3 (PTHR22950:SF22)	amino acid transporter(PC00046)	Mus musculus
Acot7	-0.462868	0.215312	-0.247557	-0.410582	-0.625894	0.163026	4.43357	12.0143	0.00733421	0.0238157	MOUSE|MGI=MGI=1917275|UniProtKB=Q91V12	Cytosolic acyl coenzyme A thioester hydrolase;Acot7;ortholog	CYTOSOLIC ACYL COENZYME A THIOESTER HYDROLASE (PTHR11049:SF24)	esterase(PC00097)	Mus musculus
Nit2	-0.942807	0.215255	-0.727553	-0.646912	-0.862167	-0.0806402	7.1088	49.4096	1.06716e-10	1.54676e-09	MOUSE|MGI=MGI=1261838|UniProtKB=Q9JHW2	Omega-amidase NIT2;Nit2;ortholog	OMEGA-AMIDASE NIT2 (PTHR23088:SF30)		Mus musculus
Mnda	1.24088	0.215091	1.45597	2.1858	1.97071	-0.729832	2.41635	39.293	1.50449e-08	1.64613e-07	MOUSE|MGI=MGI=3041120|UniProtKB=P0DOV1	Interferon-activable protein 205-B;Mnda;ortholog	MYELOID CELL NUCLEAR DIFFERENTIATION ANTIGEN (PTHR12200:SF25)	transcription factor(PC00218)	Mus musculus
Gbp6	0.30914	0.215091	0.524232	1.33613	1.12104	-0.811897	4.72114	30.7827	9.4449e-07	7.63239e-06	MOUSE|MGI=MGI=2140937|UniProtKB=A0A0G2JDV3	Guanylate-binding protein 6;Gbp6;ortholog	GUANYLATE BINDING PROTEIN 11-RELATED (PTHR10751:SF98)	heterotrimeric G-protein(PC00117)	Mus musculus
Col27a1	-1.38691	0.214935	-1.17198	-1.23349	-1.44842	0.061511	3.25071	45.0999	8.81111e-10	1.1386e-08	MOUSE|MGI=MGI=2672118|UniProtKB=Q5QNQ9	Collagen alpha-1(XXVII) chain;Col27a1;ortholog	COLLAGEN ALPHA-1(XXVII) CHAIN (PTHR24023:SF844)		Mus musculus
Tmem140	0.522088	0.214887	0.736975	0.522456	0.307568	0.214519	5.24596	17.0158	0.00070146	0.00311184	MOUSE|MGI=MGI=1915737|UniProtKB=Q8BGY5	Transmembrane protein 140;Tmem140;ortholog	TRANSMEMBRANE PROTEIN 140 (PTHR16103:SF0)		Mus musculus
Amigo2	-0.492172	0.214463	-0.277709	-0.542105	-0.756568	0.264397	3.38596	11.9414	0.00758674	0.0245304	MOUSE|MGI=MGI=2145995|UniProtKB=Q80ZD9	Amphoterin-induced protein 2;Amigo2;ortholog	AMPHOTERIN-INDUCED PROTEIN 2 (PTHR24368:SF209)		Mus musculus
Gldn	5.86631	0.214311	6.08062	1.68694	1.47263	4.39368	0.465304	24.4808	1.98234e-05	0.000126462	MOUSE|MGI=MGI=2388361|UniProtKB=Q8BMF8	Gliomedin;Gldn;ortholog	GLIOMEDIN (PTHR23192:SF5)	receptor(PC00197);structural protein(PC00211)	Mus musculus
S100a1	-0.562466	0.214255	-0.348211	-0.268155	-0.48241	-0.0800563	6.16105	22.1353	6.11369e-05	0.000350957	MOUSE|MGI=MGI=1338917|UniProtKB=P56565	Protein S100-A1;S100a1;ortholog	PROTEIN S100-A1 (PTHR11639:SF66)	calmodulin(PC00061);signaling molecule(PC00207)	Mus musculus
Pfkfb4	1.88781	0.214042	2.10185	2.65903	2.44499	-0.557185	1.52255	62.6131	1.62474e-13	3.3359e-12	MOUSE|MGI=MGI=2687284|UniProtKB=Q6DTY7	6-phosphofructo-2-kinase/fructose-2,6-bisphosphatase 4;Pfkfb4;ortholog	6-PHOSPHOFRUCTO-2-KINASE/FRUCTOSE-2,6-BISPHOSPHATASE 4 (PTHR10606:SF14)	carbohydrate phosphatase(PC00066)	Mus musculus
Mab21l3	4.71113	0.214004	4.92513	1.31188	1.09787	3.61325	-0.196312	14.4729	0.00232725	0.00889515	MOUSE|MGI=MGI=2446273|UniProtKB=Q8CI17	Protein mab-21-like 3;Mab21L3;ortholog	PROTEIN MAB-21-LIKE 3 (PTHR10656:SF30)		Mus musculus
Ten1	0.84687	0.214001	1.06087	1.52308	1.30908	-0.462207	1.49006	13.8955	0.00305097	0.0111975	MOUSE|MGI=MGI=1345185|UniProtKB=Q9WTS4	Teneurin-1;Tenm1;ortholog	TENEURIN-1 (PTHR11219:SF7)		Mus musculus
Gm4950	-0.646124	0.213996	-0.432129	-0.215077	-0.429072	-0.217052	3.61173	10.3397	0.0158885	0.0460937	MOUSE|MGI=MGI=3649015|UniProtKB=D3YUM8	Proteasome subunit beta type;Gm4950;ortholog	PROTEASOME SUBUNIT BETA TYPE-3 (PTHR11599:SF62)		Mus musculus
Tmem237	1.36643	0.213952	1.58038	1.84432	1.63037	-0.263936	2.90939	99.5503	1.94176e-21	8.77097e-20	MOUSE|MGI=MGI=2138365|UniProtKB=Q3V0J1	Transmembrane protein 237;Tmem237;ortholog	TRANSMEMBRANE PROTEIN 237 (PTHR28388:SF1)		Mus musculus
Gmfb	0.317614	0.213586	0.5312	0.272428	0.0588421	0.258772	5.53642	15.0554	0.00176987	0.00700726	MOUSE|MGI=MGI=1927133|UniProtKB=Q9CQI3	Glia maturation factor beta;Gmfb;ortholog	GLIA MATURATION FACTOR BETA (PTHR11249:SF3)	kinase modulator(PC00140);signaling molecule(PC00207)	Mus musculus
Pkig	0.251702	0.213187	0.46489	0.699456	0.486269	-0.234566	4.27447	13.228	0.00416855	0.0146784	MOUSE|MGI=MGI=1343086|UniProtKB=O70139	cAMP-dependent protein kinase inhibitor gamma;Pkig;ortholog	CAMP-DEPENDENT PROTEIN KINASE INHIBITOR GAMMA (PTHR15416:SF5)	kinase inhibitor(PC00139)	Mus musculus
Gm6563	-0.712823	0.212714	-0.500108	-0.300938	-0.513652	-0.199171	4.33898	13.9936	0.00291393	0.0107703
Ube2e3	-0.554628	0.212494	-0.342133	-0.19557	-0.408064	-0.146564	5.07947	16.5191	0.000887337	0.00382105	MOUSE|MGI=MGI=107412|UniProtKB=P52483	Ubiquitin-conjugating enzyme E2 E3;Ube2e3;ortholog	UBIQUITIN-CONJUGATING ENZYME E2 E3 (PTHR24068:SF63)		Mus musculus
Kxd1	-0.475684	0.212213	-0.263471	-0.0481212	-0.260334	-0.21535	5.18084	10.6163	0.0139925	0.0415166	MOUSE|MGI=MGI=1922870|UniProtKB=Q80XH1	KxDL motif-containing protein 1;Kxd1;ortholog	KXDL MOTIF-CONTAINING PROTEIN 1 (PTHR13511:SF0)		Mus musculus
Ngfr	0.370623	0.211977	0.582599	1.15111	0.939132	-0.56851	2.87734	16.4408	0.000920813	0.00395059	MOUSE|MGI=MGI=97323|UniProtKB=Q9Z0W1	Tumor necrosis factor receptor superfamily member 16;Ngfr;ortholog	TUMOR NECROSIS FACTOR RECEPTOR SUPERFAMILY MEMBER 16 (PTHR46605:SF3)	tumor necrosis factor receptor(PC00230)	Mus musculus
Rasa3	0.686842	0.211888	0.898729	0.873816	0.661929	0.0249129	4.18114	24.6765	1.80418e-05	0.000116322	MOUSE|MGI=MGI=1197013|UniProtKB=Q60790	Ras GTPase-activating protein 3;Rasa3;ortholog	RAS GTPASE-ACTIVATING PROTEIN 3 (PTHR10194:SF53)	G-protein modulator(PC00022)	Mus musculus
Steap3	0.541032	0.21172	0.752752	0.817921	0.606201	-0.0651691	4.79548	27.1872	5.37849e-06	3.86271e-05	MOUSE|MGI=MGI=1915678|UniProtKB=Q8CI59	Metalloreductase STEAP3;Steap3;ortholog	METALLOREDUCTASE STEAP3 (PTHR14239:SF8)		Mus musculus
Fcna	-1.41328	0.210983	-1.2023	-1.47357	-1.68455	0.271271	5.49125	94.9312	1.91034e-20	8.07465e-19	MOUSE|MGI=MGI=1340905|UniProtKB=O70165	Ficolin-1;Fcn1;ortholog	FICOLIN-1 (PTHR19143:SF337)	signaling molecule(PC00207)	Mus musculus
Sdhaf1	0.406599	0.210937	0.617537	0.551306	0.340368	0.0662308	3.74454	11.2101	0.0106425	0.0329062	MOUSE|MGI=MGI=1915582|UniProtKB=Q3U276	Succinate dehydrogenase assembly factor 1, mitochondrial;Sdhaf1;ortholog	SUCCINATE DEHYDROGENASE ASSEMBLY FACTOR 1, MITOCHONDRIAL (PTHR47046:SF1)		Mus musculus
Eif2d	0.357142	0.210363	0.567504	0.611524	0.401161	-0.0440198	5.24049	18.3818	0.000366882	0.00175076	MOUSE|MGI=MGI=109342|UniProtKB=Q61211	Eukaryotic translation initiation factor 2D;Eif2d;ortholog	EUKARYOTIC TRANSLATION INITIATION FACTOR 2D (PTHR12217:SF4)	receptor(PC00197)	Mus musculus
Klhl24	-0.329773	0.210326	-0.119447	-0.485478	-0.695804	0.366031	6.57479	24.1052	2.37475e-05	0.000149417	MOUSE|MGI=MGI=1923035|UniProtKB=Q8BRG6	Kelch-like protein 24;Klhl24;ortholog	KELCH-LIKE PROTEIN 24 (PTHR24412:SF215)		Mus musculus
Zfp120	-0.772683	0.210106	-0.562577	-0.340076	-0.550183	-0.2225	3.41006	10.8369	0.0126414	0.0380979	MOUSE|MGI=MGI=1345179|UniProtKB=Q8BZW4	Zinc finger protein 120;Zfp120;ortholog	ZINC FINGER PROTEIN 120-RELATED (PTHR24381:SF247)	KRAB box transcription factor(PC00029)	Mus musculus
Postn	0.499765	0.210037	0.709802	0.448785	0.238748	0.261016	4.07891	14.1815	0.00266827	0.00999165	MOUSE|MGI=MGI=1926321|UniProtKB=Q62009	Periostin;Postn;ortholog	PERIOSTIN (PTHR10900:SF12)	cell adhesion molecule(PC00069);signaling molecule(PC00207)	Mus musculus
Fdft1	-1.26031	0.209679	-1.05063	-1.10155	-1.31123	0.0509202	7.26524	40.2046	9.64244e-09	1.08888e-07	MOUSE|MGI=MGI=102706|UniProtKB=P53798	Squalene synthase;Fdft1;ortholog	SQUALENE SYNTHASE (PTHR11626:SF2)		Mus musculus
Rabgap1l	-0.502105	0.20966	-0.292445	-0.400311	-0.60997	0.107865	5.16736	27.3132	5.06112e-06	3.6469e-05	MOUSE|MGI=MGI=1352507|UniProtKB=A6H6A9	Rab GTPase-activating protein 1-like;Rabgap1l;ortholog	RAB GTPASE-ACTIVATING PROTEIN 1-LIKE (PTHR22957:SF205)	G-protein modulator(PC00022);cysteine protease(PC00081)	Mus musculus
Tmsb4x	1.07233	0.209361	1.28169	1.3005	1.09114	-0.0188117	7.65527	54.2439	9.95414e-12	1.66991e-10	MOUSE|MGI=MGI=99510|UniProtKB=P20065	Thymosin beta-4;Tmsb4x;ortholog	THYMOSIN BETA-4 (PTHR12021:SF20)		Mus musculus
Pdlim7	0.592425	0.209279	0.801703	0.8219	0.612621	-0.0201962	2.94716	11.39	0.00979351	0.0306823	MOUSE|MGI=MGI=1914649|UniProtKB=Q3TJD7	PDZ and LIM domain protein 7;Pdlim7;ortholog	PDZ AND LIM DOMAIN PROTEIN 7 (PTHR24214:SF0)	non-motor actin binding protein(PC00165)	Mus musculus
Ccdc84	-0.645183	0.208737	-0.436446	-0.476714	-0.685451	0.0402681	3.01876	10.4065	0.0154086	0.0449082	MOUSE|MGI=MGI=2685960|UniProtKB=Q4VA36	Coiled-coil domain-containing protein 84;Ccdc84;ortholog	COILED-COIL DOMAIN-CONTAINING PROTEIN 84 (PTHR31198:SF1)		Mus musculus
Fgfr1	1.14185	0.20834	1.35019	1.56123	1.35289	-0.211043	2.62033	37.9237	2.93361e-08	3.08702e-07	MOUSE|MGI=MGI=95522|UniProtKB=P16092	Fibroblast growth factor receptor 1;Fgfr1;ortholog	FIBROBLAST GROWTH FACTOR RECEPTOR 1 (PTHR24416:SF131)		Mus musculus
Gm12444	-0.85107	0.208293	-0.642777	-1.10537	-1.31366	0.462593	1.52232	13.2766	0.00407512	0.0143841
Ildr2	-0.546165	0.208243	-0.337923	-0.25714	-0.465382	-0.080783	6.21497	14.266	0.0025645	0.00966766	MOUSE|MGI=MGI=1196370|UniProtKB=B5TVM2	Immunoglobulin-like domain-containing receptor 2;Ildr2;ortholog	IMMUNOGLOBULIN-LIKE DOMAIN-CONTAINING RECEPTOR 2 (PTHR15923:SF0)		Mus musculus
Pex7	-0.577304	0.20822	-0.369083	-0.361603	-0.569823	-0.00748014	6.31237	27.115	5.56938e-06	3.98845e-05	MOUSE|MGI=MGI=1321392|UniProtKB=P97865	Peroxisomal targeting signal 2 receptor;Pex7;ortholog	PEROXISOMAL TARGETING SIGNAL 2 RECEPTOR (PTHR46027:SF1)		Mus musculus
Fam102a	0.896732	0.207837	1.10457	0.707393	0.499555	0.397177	5.19181	26.2014	8.6547e-06	5.94745e-05	MOUSE|MGI=MGI=2138935|UniProtKB=Q78T81	Protein FAM102A;Fam102a;ortholog	PROTEIN FAM102A (PTHR21456:SF2)		Mus musculus
Idi1	-1.91377	0.207799	-1.70597	-1.72963	-1.93743	0.0236548	5.3335	56.8372	2.78401e-12	4.99143e-11	MOUSE|MGI=MGI=2442264|UniProtKB=P58044	Isopentenyl-diphosphate Delta-isomerase 1;Idi1;ortholog	ISOPENTENYL-DIPHOSPHATE DELTA-ISOMERASE 1 (PTHR10885:SF5)	isomerase(PC00135)	Mus musculus
Rgs1	2.75794	0.207709	2.96565	3.16343	2.95572	-0.197785	1.85733	80.5397	2.35105e-17	7.18709e-16	MOUSE|MGI=MGI=1354694|UniProtKB=Q9JL25	Regulator of G-protein signaling 1;Rgs1;ortholog	REGULATOR OF G-PROTEIN SIGNALING 1 (PTHR10845:SF34)	G-protein modulator(PC00022)	Mus musculus
Higd1a	-0.453047	0.207351	-0.245696	-0.246984	-0.454335	0.00128852	4.48265	14.6337	0.00215803	0.00833044	MOUSE|MGI=MGI=1930666|UniProtKB=Q9JLR9	HIG1 domain family member 1A, mitochondrial;Higd1a;ortholog	HIG1 DOMAIN FAMILY MEMBER 1A, MITOCHONDRIAL (PTHR12297:SF5)		Mus musculus
Npr2	-0.670071	0.207319	-0.462752	-0.794404	-1.00172	0.331651	5.73426	39.6632	1.25584e-08	1.39423e-07	MOUSE|MGI=MGI=97372|UniProtKB=Q6VVW5	Atrial natriuretic peptide receptor 2;Npr2;ortholog	ATRIAL NATRIURETIC PEPTIDE RECEPTOR 2 (PTHR11920:SF479)	adenylate cyclase(PC00043);guanylate cyclase(PC00114)	Mus musculus
Gm6274	-0.602596	0.207119	-0.395477	-0.230224	-0.437342	-0.165254	4.18279	10.9481	0.0120096	0.0364771
Phf11b	0.550669	0.206914	0.757583	0.956628	0.749714	-0.199045	1.87437	10.2084	0.016875	0.0484539	MOUSE|MGI=MGI=3645789|UniProtKB=B4XVQ1	PHD finger protein 11B;Phf11b;ortholog	PHD FINGER PROTEIN 11 (PTHR12420:SF4)	DNA binding protein(PC00009)	Mus musculus
Grpel2	-0.226049	0.206898	-0.0191506	-0.589897	-0.796795	0.570746	5.80229	17.5302	0.000549711	0.00250625	MOUSE|MGI=MGI=1334416|UniProtKB=O88396	GrpE protein homolog 2, mitochondrial;Grpel2;ortholog	GRPE PROTEIN HOMOLOG 2, MITOCHONDRIAL (PTHR21237:SF10)	chaperone(PC00072)	Mus musculus
Ifit3	0.692696	0.206873	0.899569	1.18679	0.979922	-0.287226	4.72053	24.8533	1.65703e-05	0.000107892	MOUSE|MGI=MGI=1101055|UniProtKB=Q64345	Interferon-induced protein with tetratricopeptide repeats 3;Ifit3;ortholog	INTERFERON-INDUCED PROTEIN WITH TETRATRICOPEPTIDE REPEATS 3 (PTHR10271:SF3)		Mus musculus
Rell2	3.0419	0.20681	3.24871	1.92299	1.71618	1.32572	1.36813	53.0066	1.82742e-11	2.9324e-10	MOUSE|MGI=MGI=1918044|UniProtKB=Q8BRJ3	RELT-like protein 2;Rell2;ortholog	RELT-LIKE PROTEIN 2 (PTHR31481:SF0)		Mus musculus
Ly9	1.94023	0.206674	2.14691	2.38175	2.17508	-0.234846	2.94991	117.38	2.82939e-25	1.74752e-23	MOUSE|MGI=MGI=96885|UniProtKB=Q01965	T-lymphocyte surface antigen Ly-9;Ly9;ortholog	T-LYMPHOCYTE SURFACE ANTIGEN LY-9 (PTHR12080:SF44)	cell adhesion molecule(PC00069);immunoglobulin receptor superfamily(PC00124);membrane-bound signaling molecule(PC00152);protein kinase(PC00193)	Mus musculus
Cfhr1	-1.0851	0.206312	-0.878789	-1.02398	-1.2303	0.145194	7.16062	84.0867	4.07549e-18	1.35838e-16	MOUSE|MGI=MGI=2138169|UniProtKB=Q61406	Complement factor H-related 1;Cfhr1;ortholog			Mus musculus
Stk39	1.40926	0.205966	1.61523	1.90267	1.69671	-0.287446	2.36782	71.6875	1.85716e-15	4.72313e-14	MOUSE|MGI=MGI=1858416|UniProtKB=Q9Z1W9	STE20/SPS1-related proline-alanine-rich protein kinase;Stk39;ortholog	STE20/SPS1-RELATED PROLINE-ALANINE-RICH PROTEIN KINASE (PTHR24361:SF671)		Mus musculus
Tpbgl	-0.820118	0.20592	-0.614198	-0.855345	-1.06126	0.241146	3.37963	34.8782	1.29262e-07	1.21415e-06	MOUSE|MGI=MGI=3646425|UniProtKB=Q8C013	Trophoblast glycoprotein-like;Tpbgl;ortholog	TROPHOBLAST GLYCOPROTEIN-LIKE (PTHR24364:SF16)	extracellular matrix protein(PC00102);receptor(PC00197)	Mus musculus
Ptafr	2.72752	0.205788	2.9333	2.69878	2.493	0.234519	2.71714	110.467	8.70835e-24	4.7401e-22	MOUSE|MGI=MGI=106066|UniProtKB=Q62035	Platelet-activating factor receptor;Ptafr;ortholog	PLATELET-ACTIVATING FACTOR RECEPTOR (PTHR24233:SF6)	G-protein coupled receptor(PC00021)	Mus musculus
Slco1b2	-0.808537	0.205782	-0.602755	-0.818844	-1.02463	0.216089	10.1405	66.8711	1.99545e-14	4.51348e-13	MOUSE|MGI=MGI=1351899|UniProtKB=Q9JJL3	Solute carrier organic anion transporter family member 1B2;Slco1b2;ortholog	SOLUTE CARRIER ORGANIC ANION TRANSPORTER FAMILY MEMBER-RELATED (PTHR11388:SF89)	protease inhibitor(PC00191);transporter(PC00227)	Mus musculus
Gstm4	-0.598821	0.205736	-0.393085	-0.0964152	-0.302151	-0.29667	5.97318	18.7041	0.000314743	0.00152797	MOUSE|MGI=MGI=95862|UniProtKB=Q8R5I6	Glutathione S-transferase mu 4;Gstm4;ortholog	GLUTATHIONE S-TRANSFERASE MU 4 (PTHR11571:SF229)		Mus musculus
Cxcl9	0.517773	0.2055	0.723273	1.36387	1.15837	-0.640598	4.50846	23.6352	2.97666e-05	0.000184299	MOUSE|MGI=MGI=1352449|UniProtKB=P18340	C-X-C motif chemokine 9;Cxcl9;ortholog	C-X-C MOTIF CHEMOKINE 9 (PTHR10179:SF44)	chemokine(PC00074)	Mus musculus
Hk3	1.27208	0.205418	1.4775	1.80332	1.59791	-0.325823	3.70536	75.148	3.36806e-16	9.26645e-15	MOUSE|MGI=MGI=2670962|UniProtKB=Q3TRM8	Hexokinase-3;Hk3;ortholog	HEXOKINASE-3 (PTHR19443:SF1)		Mus musculus
Adra1b	-0.924432	0.205351	-0.719081	-0.361876	-0.567227	-0.357205	5.73299	30.8796	9.01122e-07	7.31533e-06	MOUSE|MGI=MGI=104774|UniProtKB=P97717	Alpha-1B adrenergic receptor;Adra1b;ortholog	ALPHA-1B ADRENERGIC RECEPTOR (PTHR24248:SF17)	G-protein coupled receptor(PC00021)	Mus musculus
Slc22a23	-0.358336	0.205075	-0.153262	-0.324463	-0.529538	0.171201	6.69924	12.8548	0.00496141	0.0170613	MOUSE|MGI=MGI=1920352|UniProtKB=Q3UHH2	Solute carrier family 22 member 23;Slc22a23;ortholog	SOLUTE CARRIER FAMILY 22 MEMBER 23 (PTHR24064:SF192)		Mus musculus
Zbtb43	-0.403562	0.204692	-0.198869	-0.399869	-0.604562	0.201	4.54075	16.7811	0.000783907	0.0034353	MOUSE|MGI=MGI=1919084|UniProtKB=Q9DAI4	Zinc finger and BTB domain-containing protein 43;Zbtb43;ortholog	ZINC FINGER AND BTB DOMAIN-CONTAINING PROTEIN 43 (PTHR24414:SF43)	hydrolase(PC00121);non-motor actin binding protein(PC00165)	Mus musculus
Bhmt-ps1	-0.945072	0.204108	-0.740964	0.38509	0.180981	-1.12605	6.31267	14.4106	0.00239634	0.00912463
Zfp777	0.384097	0.203935	0.588032	0.87993	0.675995	-0.291899	3.24958	16.7951	0.000778745	0.00341663	MOUSE|MGI=MGI=1919556|UniProtKB=B9EKF4	Zinc finger protein 777;Zfp777;ortholog	ZINC FINGER PROTEIN 777 (PTHR24381:SF261)	KRAB box transcription factor(PC00029)	Mus musculus
Csrp1	1.21681	0.203904	1.42071	1.24612	1.04221	0.174598	4.40772	94.5516	2.30503e-20	9.60873e-19
0610031O16Rik	-1.03716	0.203844	-0.833319	-1.20984	-1.41368	0.376516	3.97171	73.0945	9.27766e-16	2.43309e-14
Tusc3	0.488049	0.20381	0.691859	0.938197	0.734386	-0.246338	3.24708	22.2937	5.66659e-05	0.000328029	MOUSE|MGI=MGI=1933134|UniProtKB=Q8BTV1	Tumor suppressor candidate 3;Tusc3;ortholog	TUMOR SUPPRESSOR CANDIDATE 3 (PTHR12692:SF1)	glycosyltransferase(PC00111)	Mus musculus
Tbck	0.132392	0.203802	0.336194	0.749988	0.546186	-0.413794	3.74029	13.9732	0.00294185	0.0108523	MOUSE|MGI=MGI=2445052|UniProtKB=Q8BM85	TBC domain-containing protein kinase-like protein;Tbck;ortholog	TBC DOMAIN-CONTAINING PROTEIN KINASE-LIKE PROTEIN (PTHR22957:SF168)	G-protein modulator(PC00022);cysteine protease(PC00081)	Mus musculus
Stard4	-1.05858	0.203011	-0.855566	-1.33243	-1.53544	0.476865	7.16177	57.8277	1.71079e-12	3.15319e-11	MOUSE|MGI=MGI=2156764|UniProtKB=Q99JV5	StAR-related lipid transfer protein 4;Stard4;ortholog	STAR-RELATED LIPID TRANSFER PROTEIN 4 (PTHR47006:SF1)		Mus musculus
Pde4c	-0.918334	0.202605	-0.715729	-0.973804	-1.17641	0.258075	2.40826	23.4013	3.33055e-05	0.00020404	MOUSE|MGI=MGI=99556|UniProtKB=Q3UEI1	cAMP-specific 3',5'-cyclic phosphodiesterase 4C;Pde4c;ortholog	CAMP-SPECIFIC 3',5'-CYCLIC PHOSPHODIESTERASE 4C (PTHR11347:SF135)		Mus musculus
Notum	-0.395523	0.202601	-0.192922	-0.507977	-0.710578	0.315055	5.67931	20.2653	0.000149555	0.00078334	MOUSE|MGI=MGI=1924833|UniProtKB=Q8R116	Palmitoleoyl-protein carboxylesterase NOTUM;Notum;ortholog	PALMITOLEOYL-PROTEIN CARBOXYLESTERASE NOTUM (PTHR21562:SF7)		Mus musculus
5430427O19Rik	2.85297	0.20238	3.05535	1.96039	1.75801	1.09496	0.169755	21.2625	9.28562e-05	0.00051225
Naa20	0.221443	0.202182	0.423625	0.873344	0.671163	-0.449719	3.19058	13.0413	0.00454823	0.0158471	MOUSE|MGI=MGI=1915127|UniProtKB=P61600	N-alpha-acetyltransferase 20;Naa20;ortholog	N-ALPHA-ACETYLTRANSFERASE 20 (PTHR45910:SF1)		Mus musculus
Fyb	1.10347	0.20176	1.30523	1.1831	0.981343	0.122127	4.1966	60.6436	4.28289e-13	8.38404e-12	MOUSE|MGI=MGI=1346327|UniProtKB=O35601	FYN-binding protein 1;Fyb1;ortholog	FYN-BINDING PROTEIN 1 (PTHR16830:SF13)		Mus musculus
Pop5	-0.608846	0.201709	-0.407136	-0.227189	-0.428898	-0.179948	4.65461	19.0612	0.000265542	0.00131614	MOUSE|MGI=MGI=2151221|UniProtKB=Q9DB28	Ribonuclease P/MRP protein subunit POP5;Pop5;ortholog	RIBONUCLEASE P/MRP PROTEIN SUBUNIT POP5 (PTHR10993:SF12)		Mus musculus
Selo	-0.531998	0.201694	-0.330304	-0.385255	-0.586949	0.0549517	6.04838	27.7853	4.02915e-06	2.94964e-05	MOUSE|MGI=MGI=1919007|UniProtKB=Q9DBC0	Selenoprotein O;Selenoo;ortholog	SELENOPROTEIN O (PTHR12153:SF15)		Mus musculus
Ncapg2	1.38455	0.201619	1.58617	1.32162	1.12	0.264553	2.29161	41.3543	5.50008e-09	6.41691e-08	MOUSE|MGI=MGI=1923294|UniProtKB=Q6DFV1	Condensin-2 complex subunit G2;Ncapg2;ortholog	CONDENSIN-2 COMPLEX SUBUNIT G2 (PTHR16199:SF4)		Mus musculus
Them6	1.46625	0.201434	1.66768	1.72574	1.52431	-0.0580624	2.49647	52.6605	2.16583e-11	3.43896e-10	MOUSE|MGI=MGI=1925301|UniProtKB=Q80ZW2	Protein THEM6;Them6;ortholog	PROTEIN THEM6 (PTHR12475:SF4)		Mus musculus
Arhgap25	2.21357	0.201184	2.41476	2.89652	2.69533	-0.481758	3.29334	119.469	1.00426e-25	6.46658e-24	MOUSE|MGI=MGI=2443687|UniProtKB=Q8BYW1	Rho GTPase-activating protein 25;Arhgap25;ortholog	RHO GTPASE-ACTIVATING PROTEIN 25 (PTHR15228:SF20)		Mus musculus
Tha1	0.59829	0.201168	0.799458	1.13019	0.929025	-0.330735	2.60025	15.1891	0.00166195	0.00662503	MOUSE|MGI=MGI=1919026|UniProtKB=Q6XPS7	L-threonine aldolase;Tha1;ortholog	L-THREONINE ALDOLASE (PTHR10289:SF5)	aldolase(PC00044)	Mus musculus
Gpr137b	4.06226	0.201154	4.26341	2.69747	2.49631	1.56594	2.50047	153.986	3.6378e-33	4.04759e-31	MOUSE|MGI=MGI=1891463|UniProtKB=Q8BNQ3	Integral membrane protein GPR137B;Gpr137b;ortholog	INTEGRAL MEMBRANE PROTEIN GPR137B (PTHR15146:SF0)		Mus musculus
Asgr1	-0.55455	0.20115	-0.353399	-0.269713	-0.470863	-0.0836864	7.83019	22.4675	5.21372e-05	0.000305436	MOUSE|MGI=MGI=88081|UniProtKB=P34927	Asialoglycoprotein receptor 1;Asgr1;ortholog	ASIALOGLYCOPROTEIN RECEPTOR 1 (PTHR22802:SF265)	cell adhesion molecule(PC00069);immunoglobulin receptor superfamily(PC00124)	Mus musculus
Tifa	0.859101	0.200802	1.0599	0.904821	0.704019	0.155083	4.88868	59.2732	8.4045e-13	1.59569e-11	MOUSE|MGI=MGI=2182965|UniProtKB=Q793I8	TRAF-interacting protein with FHA domain-containing protein A;Tifa;ortholog	TRAF-INTERACTING PROTEIN WITH FHA DOMAIN-CONTAINING PROTEIN A (PTHR31266:SF2)		Mus musculus
Bbox1	-0.604368	0.200753	-0.403615	-0.650612	-0.851365	0.246997	7.28814	50.0042	7.97276e-11	1.18083e-09	MOUSE|MGI=MGI=1891372|UniProtKB=Q924Y0	Gamma-butyrobetaine dioxygenase;Bbox1;ortholog	GAMMA-BUTYROBETAINE DIOXYGENASE (PTHR10696:SF33)	hydroxylase(PC00122);oxygenase(PC00177)	Mus musculus
Mid1	1.39443	0.200662	1.5951	1.41769	1.21702	0.17741	2.03714	29.8924	1.45391e-06	1.14052e-05	MOUSE|MGI=MGI=97073|UniProtKB=Q04841	DNA-3-methyladenine glycosylase;Mpg;ortholog	DNA-3-METHYLADENINE GLYCOSYLASE (PTHR10429:SF0)	DNA glycosylase(PC00010);damaged DNA-binding protein(PC00086);glycosidase(PC00110)	Mus musculus
Mkks	-0.49971	0.200649	-0.299061	-0.227182	-0.427831	-0.0718795	4.94749	14.1822	0.00266733	0.0099906	MOUSE|MGI=MGI=1891836|UniProtKB=Q9JI70	McKusick-Kaufman/Bardet-Biedl syndromes putative chaperonin;Mkks;ortholog	SYNDROMES PUTATIVE CHAPERONIN-RELATED (PTHR46787:SF1)		Mus musculus
Tada1	-0.21379	0.200379	-0.0134117	-0.576822	-0.777201	0.56341	3.63594	16.8547	0.000757084	0.00333313	MOUSE|MGI=MGI=1196415|UniProtKB=Q99LM9	Transcriptional adapter 1;Tada1;ortholog	TRANSCRIPTIONAL ADAPTER 1 (PTHR21277:SF5)		Mus musculus
Gm11273	-0.409771	0.200278	-0.209492	-0.00209301	-0.202371	-0.207399	6.85478	10.9068	0.0122405	0.0370709
Mfsd14b	-0.387076	0.199916	-0.187159	-0.0929497	-0.292866	-0.0942096	5.45225	10.2742	0.0163738	0.047248	MOUSE|MGI=MGI=1913881|UniProtKB=Q8CIA9	Hippocampus abundant transcript-like protein 1;Mfsd14b;ortholog	HIPPOCAMPUS ABUNDANT TRANSCRIPT-LIKE PROTEIN 1-RELATED (PTHR23504:SF32)		Mus musculus
Trim30a	1.01372	0.199904	1.21362	1.19882	0.998913	0.0148073	3.86729	54.7823	7.64092e-12	1.29913e-10	MOUSE|MGI=MGI=98178|UniProtKB=P15533	Tripartite motif-containing protein 30A;Trim30a;ortholog	TRIPARTITE MOTIF-CONTAINING PROTEIN 5 (PTHR24103:SF416)		Mus musculus
Ppp1r1b	-1.19811	0.199766	-0.998344	-0.0960097	-0.295775	-0.902335	1.58	14.9377	0.00187065	0.00734131	MOUSE|MGI=MGI=94860|UniProtKB=Q60829	Protein phosphatase 1 regulatory subunit 1B;Ppp1r1b;ortholog	PROTEIN PHOSPHATASE 1 REGULATORY SUBUNIT 1B (PTHR15417:SF2)	phosphatase inhibitor(PC00183);signaling molecule(PC00207)	Mus musculus
Tmem70	-0.410535	0.199541	-0.210994	-0.278422	-0.477963	0.0674286	5.37305	16.3515	0.000960497	0.00410224	MOUSE|MGI=MGI=1915068|UniProtKB=Q921N7	Transmembrane protein 70, mitochondrial;Tmem70;ortholog	TRANSMEMBRANE PROTEIN 70, MITOCHONDRIAL (PTHR13281:SF0)		Mus musculus
Syne3	-0.0843586	0.199183	0.114825	-0.525626	-0.72481	0.640451	3.08355	12.5379	0.00575023	0.0193621	MOUSE|MGI=MGI=2442408|UniProtKB=Q4FZC9	Nesprin-3;Syne3;ortholog	NESPRIN-3 (PTHR47535:SF2)		Mus musculus
Prkrir	-0.470791	0.199147	-0.271645	-0.344985	-0.544132	0.0733405	5.20897	18.307	0.000380152	0.00180781
Gm12350	-0.605617	0.199081	-0.406536	-0.218235	-0.417316	-0.188301	6.92957	24.5051	1.95931e-05	0.00012538
Cyp2a12	-0.45548	0.198883	-0.256598	-0.196526	-0.395409	-0.0600716	9.47231	13.3168	0.00399925	0.0141659	MOUSE|MGI=MGI=105055|UniProtKB=P56593	Cytochrome P450 2A12;Cyp2a12;ortholog	CYP2A22 PROTEIN-RELATED (PTHR24300:SF103)		Mus musculus
Pah	-0.786943	0.198646	-0.588296	-0.62025	-0.818896	0.0319532	9.87249	31.6392	6.23481e-07	5.21243e-06	MOUSE|MGI=MGI=97473|UniProtKB=P16331	Phenylalanine-4-hydroxylase;Pah;ortholog	PHENYLALANINE-4-HYDROXYLASE (PTHR11473:SF24)		Mus musculus
Slc47a1	-0.737925	0.198453	-0.539472	-0.202558	-0.401012	-0.336914	6.93704	18.7754	0.000304245	0.00148463	MOUSE|MGI=MGI=1914723|UniProtKB=Q8K0H1	Multidrug and toxin extrusion protein 1;Slc47a1;ortholog	MULTIDRUG AND TOXIN EXTRUSION PROTEIN 1 (PTHR11206:SF73)	transporter(PC00227)	Mus musculus
Asgr2	-0.468343	0.198403	-0.269941	-0.244692	-0.443095	-0.0252487	7.18115	13.6797	0.00337519	0.0122507	MOUSE|MGI=MGI=88082|UniProtKB=P24721	Asialoglycoprotein receptor 2;Asgr2;ortholog	ASIALOGLYCOPROTEIN RECEPTOR 2 (PTHR22802:SF198)	cell adhesion molecule(PC00069);immunoglobulin receptor superfamily(PC00124)	Mus musculus
Hpd	-1.27876	0.198188	-1.08057	-0.871226	-1.06941	-0.209341	10.9456	70.635	3.12093e-15	7.74196e-14	MOUSE|MGI=MGI=96213|UniProtKB=P49429	4-hydroxyphenylpyruvate dioxygenase;Hpd;ortholog	4-HYDROXYPHENYLPYRUVATE DIOXYGENASE (PTHR11959:SF12)	oxygenase(PC00177)	Mus musculus
Lgals1	1.79524	0.19811	1.99335	2.45263	2.25452	-0.459286	5.708	288.615	2.89486e-62	1.21681e-59	MOUSE|MGI=MGI=96777|UniProtKB=P16045	Galectin-1;Lgals1;ortholog	GALECTIN-1 (PTHR11346:SF97)	cell adhesion molecule(PC00069);signaling molecule(PC00207)	Mus musculus
LOC100862446	0.00463809	0.198061	0.202699	0.550317	0.352257	-0.347619	8.55686	10.2767	0.0163551	0.0472029
Snrk	-0.766107	0.198046	-0.568061	-0.729003	-0.927049	0.160943	5.75536	50.5792	6.01362e-11	9.03867e-10	MOUSE|MGI=MGI=108104|UniProtKB=Q8VDU5	SNF-related serine/threonine-protein kinase;Snrk;ortholog	SNF-RELATED SERINE/THREONINE-PROTEIN KINASE (PTHR24343:SF181)	non-receptor serine/threonine protein kinase(PC00167)	Mus musculus
Tmem86b	-0.538415	0.19797	-0.340445	-0.00892476	-0.206895	-0.33152	5.95933	10.8295	0.0126845	0.0381974	MOUSE|MGI=MGI=1915505|UniProtKB=Q497J1	Lysoplasmalogenase;Tmem86b;ortholog	LYSOPLASMALOGENASE (PTHR31885:SF7)		Mus musculus
Fads1	-0.558377	0.197942	-0.360435	-0.375316	-0.573258	0.0148813	9.34133	18.1214	0.000415206	0.00195364	MOUSE|MGI=MGI=1923517|UniProtKB=Q920L1	Fatty acid desaturase 1;Fads1;ortholog	FATTY ACID DESATURASE 1 (PTHR19353:SF57)		Mus musculus
Acy1	-0.818003	0.197895	-0.620108	-0.545938	-0.743833	-0.0741704	5.12468	31.6593	6.17435e-07	5.1676e-06	MOUSE|MGI=MGI=87913|UniProtKB=Q99JW2	Aminoacylase-1;Acy1;ortholog	AMINOACYLASE-1 (PTHR45892:SF1)		Mus musculus
Iqgap1	1.62646	0.197782	1.82425	1.8823	1.68452	-0.0580549	5.20163	139.663	4.46799e-30	4.09755e-28	MOUSE|MGI=MGI=1352757|UniProtKB=Q9JKF1	Ras GTPase-activating-like protein IQGAP1;Iqgap1;ortholog	RAS GTPASE-ACTIVATING-LIKE PROTEIN IQGAP1 (PTHR14149:SF15)	G-protein modulator(PC00022)	Mus musculus
Hmgn2	0.7814	0.19773	0.97913	1.3502	1.15247	-0.371072	3.23261	21.6027	7.89035e-05	0.00044221	MOUSE|MGI=MGI=96136|UniProtKB=P09602	Non-histone chromosomal protein HMG-17;Hmgn2;ortholog	NON-HISTONE CHROMOSOMAL PROTEIN HMG-17 (PTHR23087:SF13)	chromatin/chromatin-binding protein(PC00077)	Mus musculus
Sgpp1	-0.303046	0.197697	-0.105349	-0.228718	-0.426415	0.123369	6.14596	10.3583	0.0157538	0.0457732
Ankrd42	1.59359	0.197663	1.79125	1.93784	1.74018	-0.146588	0.925194	17.9669	0.000446824	0.00208041	MOUSE|MGI=MGI=1921095|UniProtKB=Q3V096	Ankyrin repeat domain-containing protein 42;Ankrd42;ortholog	ANKYRIN REPEAT DOMAIN-CONTAINING PROTEIN 42 (PTHR24201:SF2)		Mus musculus
Lrtm1	-1.47806	0.197642	-1.28042	-1.02	-1.21765	-0.26042	3.52471	10.607	0.0140521	0.0416445	MOUSE|MGI=MGI=2442106|UniProtKB=Q8BXQ3	Leucine-rich repeat and transmembrane domain-containing protein 1;Lrtm1;ortholog	LEUCINE-RICH REPEAT AND TRANSMEMBRANE DOMAIN-CONTAINING PROTEIN 1 (PTHR45836:SF1)		Mus musculus
Spats2	0.507618	0.197428	0.705046	0.130993	-0.0664346	0.574053	3.00884	10.496	0.0147879	0.0434168	MOUSE|MGI=MGI=1919822|UniProtKB=Q8K1N4	Spermatogenesis-associated serine-rich protein 2;Spats2;ortholog	SPERMATOGENESIS-ASSOCIATED SERINE-RICH PROTEIN 2 (PTHR15623:SF10)		Mus musculus
Dcaf4	0.715465	0.197081	0.912546	1.98445	1.78737	-1.0719	1.88513	22.3019	5.64443e-05	0.000326997	MOUSE|MGI=MGI=1921078|UniProtKB=A0A1Y7VNZ0	DDB1 and CUL4-associated factor 4;Dcaf4;ortholog	DDB1- AND CUL4-ASSOCIATED FACTOR 4-RELATED (PTHR44472:SF1)		Mus musculus
Gm32202	1.48211	0.197058	1.67917	1.56005	1.36299	0.119117	1.45821	19.65	0.000200583	0.00102227
Oasl1	1.14554	0.197	1.34254	1.72168	1.52468	-0.379139	3.93729	69.1094	6.62128e-15	1.59037e-13	MOUSE|MGI=MGI=2180849|UniProtKB=Q8VI94	2'-5'-oligoadenylate synthase-like protein 1;Oasl1;ortholog	2'-5'-OLIGOADENYLATE SYNTHASE-LIKE PROTEIN (PTHR11258:SF16)	defense/immunity protein(PC00090);nucleic acid binding(PC00171);nucleotidyltransferase(PC00174)	Mus musculus
Gstt1	-0.819683	0.196961	-0.622722	-0.506033	-0.702995	-0.116688	8.21845	37.4411	3.71144e-08	3.86522e-07	MOUSE|MGI=MGI=107379|UniProtKB=Q64471	Glutathione S-transferase theta-1;Gstt1;ortholog	GLUTATHIONE S-TRANSFERASE THETA-1 (PTHR43917:SF1)		Mus musculus
Xpo1	0.443764	0.196802	0.640566	0.409279	0.212477	0.231287	5.22331	10.9181	0.0121772	0.0369197	MOUSE|MGI=MGI=2144013|UniProtKB=Q6P5F9	Exportin-1;Xpo1;ortholog	EXPORTIN-1 (PTHR11223:SF2)	receptor(PC00197)	Mus musculus
Apoa5	-0.495455	0.196747	-0.298707	-0.327229	-0.523977	0.0285217	10.6486	15.5588	0.00139637	0.00570462	MOUSE|MGI=MGI=1913363|UniProtKB=Q8C7G5	Apolipoprotein A-V;Apoa5;ortholog	APOLIPOPROTEIN A-V (PTHR18976:SF13)		Mus musculus
Pecr	-1.10062	0.19671	-0.903912	-0.677555	-0.874265	-0.226357	7.40234	64.0658	7.94644e-14	1.68884e-12	MOUSE|MGI=MGI=2148199|UniProtKB=Q99MZ7	Peroxisomal trans-2-enoyl-CoA reductase;Pecr;ortholog	PEROXISOMAL TRANS-2-ENOYL-COA REDUCTASE (PTHR24317:SF7)	dehydrogenase(PC00092);reductase(PC00198)	Mus musculus
Gm9826	-1.51794	0.196303	-1.32163	-1.23352	-1.42982	-0.0881178	7.37121	130.385	4.46811e-28	3.50318e-26
Shisa5	0.159855	0.196272	0.356127	0.630137	0.433865	-0.27401	5.60258	19.0973	0.000261027	0.00129546	MOUSE|MGI=MGI=1915044|UniProtKB=Q9D7I0	Protein shisa-5;Shisa5;ortholog	PROTEIN SHISA-5 (PTHR31395:SF14)		Mus musculus
Pgm1	0.896026	0.196156	1.09218	1.30649	1.11033	-0.214307	3.20401	41.0708	6.31691e-09	7.28008e-08	MOUSE|MGI=MGI=97565|UniProtKB=Q9D0F9	Phosphoglucomutase-1;Pgm1;ortholog	PHOSPHOGLUCOMUTASE-1 (PTHR22573:SF37)		Mus musculus
Pdilt	-0.507358	0.195806	-0.311551	-0.535872	-0.731679	0.224321	4.04307	13.8342	0.00313967	0.0114924	MOUSE|MGI=MGI=1919080|UniProtKB=Q9DAN1	Protein disulfide-isomerase-like protein of the testis;Pdilt;ortholog	PROTEIN DISULFIDE-ISOMERASE-LIKE PROTEIN OF THE TESTIS (PTHR18929:SF58)		Mus musculus
Mybph	1.22179	0.195628	1.41742	0.893272	0.697643	0.524151	2.93374	21.1703	9.70403e-05	0.000533	MOUSE|MGI=MGI=1858196|UniProtKB=P70402	Myosin-binding protein H;Mybph;ortholog	MYOSIN-BINDING PROTEIN H-RELATED (PTHR13817:SF49)		Mus musculus
Gstm3	1.47942	0.195445	1.67487	2.05794	1.86249	-0.383074	6.59307	117.91	2.17484e-25	1.35431e-23	MOUSE|MGI=MGI=106026|UniProtKB=P19639	Glutathione S-transferase Mu 3;Gstm3;ortholog	GLUTATHIONE S-TRANSFERASE MU 3 (PTHR11571:SF219)		Mus musculus
Taf1b	0.486653	0.195415	0.682068	0.759774	0.564359	-0.0777063	2.61486	12.3705	0.00621589	0.0206813	MOUSE|MGI=MGI=109577|UniProtKB=P97358	TATA box-binding protein-associated factor RNA polymerase I subunit B;Taf1b;ortholog	TATA BOX-BINDING PROTEIN-ASSOCIATED FACTOR RNA POLYMERASE I SUBUNIT B (PTHR31576:SF2)		Mus musculus
Lat	3.52366	0.194996	3.71866	1.36561	1.17061	2.35305	0.150741	15.712	0.00129902	0.00535461	MOUSE|MGI=MGI=1342293|UniProtKB=O54957	Linker for activation of T-cells family member 1;Lat;ortholog	LINKER FOR ACTIVATION OF T-CELLS FAMILY MEMBER 1 (PTHR15586:SF0)		Mus musculus
4732465J04Rik	-0.931415	0.194865	-0.73655	-0.293884	-0.488749	-0.442666	3.4736	24.4065	2.05444e-05	0.000130786
Tmcc3	0.434124	0.194733	0.628857	0.332621	0.137888	0.296236	4.12547	11.1119	0.0111358	0.0341868	MOUSE|MGI=MGI=2442900|UniProtKB=Q8R310	Transmembrane and coiled-coil domain protein 3;Tmcc3;ortholog	TRANSMEMBRANE AND COILED-COIL DOMAIN PROTEIN 3 (PTHR17613:SF8)		Mus musculus
Sdhb	-0.784727	0.194697	-0.59003	-0.295773	-0.49047	-0.294257	7.50659	24.3092	2.15289e-05	0.000136708	MOUSE|MGI=MGI=1914930|UniProtKB=Q9CQA3	Succinate dehydrogenase [ubiquinone] iron-sulfur subunit, mitochondrial;Sdhb;ortholog	SUCCINATE DEHYDROGENASE [UBIQUINONE] IRON-SULFUR SUBUNIT, MITOCHONDRIAL (PTHR11921:SF29)	dehydrogenase(PC00092)	Mus musculus
Fabp7	1.2333	0.194458	1.42776	1.63927	1.44481	-0.211511	3.43181	82.3809	9.46794e-18	3.02894e-16	MOUSE|MGI=MGI=101916|UniProtKB=P51880	Fatty acid-binding protein, brain;Fabp7;ortholog	FATTY ACID-BINDING PROTEIN, BRAIN (PTHR11955:SF57)		Mus musculus
Cbr1	-0.838439	0.194453	-0.643986	-0.546648	-0.741101	-0.0973385	6.67004	32.0248	5.17092e-07	4.39093e-06	MOUSE|MGI=MGI=88284|UniProtKB=P48758	Carbonyl reductase [NADPH] 1;Cbr1;ortholog	CARBONYL REDUCTASE [NADPH] 1 (PTHR43963:SF2)		Mus musculus
Eif3e	-0.518635	0.194084	-0.324551	-0.364679	-0.558763	0.0401272	6.02857	26.2439	8.47925e-06	5.83749e-05	MOUSE|MGI=MGI=99257|UniProtKB=P60229	Eukaryotic translation initiation factor 3 subunit E;Eif3e;ortholog	EUKARYOTIC TRANSLATION INITIATION FACTOR 3 SUBUNIT E (PTHR10317:SF0)	translation initiation factor(PC00224)	Mus musculus
Calcrl	-0.58223	0.194081	-0.388149	-0.563431	-0.757513	0.175282	4.34946	22.0264	6.44123e-05	0.000367945	MOUSE|MGI=MGI=1926944|UniProtKB=Q9R1W5	Calcitonin gene-related peptide type 1 receptor;Calcrl;ortholog	CALCITONIN GENE-RELATED PEPTIDE TYPE 1 RECEPTOR (PTHR45620:SF21)		Mus musculus
Trappc2l	0.479007	0.193934	0.672941	0.494396	0.300462	0.178545	3.89034	19.2217	0.000246011	0.00122698	MOUSE|MGI=MGI=1916295|UniProtKB=Q9JME7	Trafficking protein particle complex subunit 2-like protein;Trappc2l;ortholog	TRAFFICKING PROTEIN PARTICLE COMPLEX SUBUNIT 2-LIKE PROTEIN (PTHR12403:SF11)		Mus musculus
Soat1	1.87283	0.193825	2.06665	1.81055	1.61673	0.256101	3.44136	147.947	7.30648e-32	7.47038e-30	MOUSE|MGI=MGI=104665|UniProtKB=Q61263	Sterol O-acyltransferase 1;Soat1;ortholog	STEROL O-ACYLTRANSFERASE 1 (PTHR10408:SF6)	acyltransferase(PC00042)	Mus musculus
Marcksl1	0.541002	0.193791	0.734792	0.597136	0.403346	0.137656	3.85684	24.872	1.64218e-05	0.000107064	MOUSE|MGI=MGI=97143|UniProtKB=P28667	MARCKS-related protein;Marcksl1;ortholog	MARCKS-RELATED PROTEIN (PTHR14353:SF8)		Mus musculus
Tmem192	-0.0103069	0.193524	0.183217	0.766094	0.572569	-0.582876	3.58236	16.7835	0.000783017	0.00343239	MOUSE|MGI=MGI=1920317|UniProtKB=Q9CXT7	Transmembrane protein 192;Tmem192;ortholog	TRANSMEMBRANE PROTEIN 192 (PTHR31592:SF1)		Mus musculus
Nol6	0.598667	0.192882	0.791549	0.652518	0.459636	0.139031	4.42091	40.3308	9.0663e-09	1.02765e-07	MOUSE|MGI=MGI=2140151|UniProtKB=Q8R5K4	Nucleolar protein 6;Nol6;ortholog	NUCLEOLAR PROTEIN 6 (PTHR17972:SF0)	RNA binding protein(PC00031)	Mus musculus
Arap2	-0.431429	0.192673	-0.238756	-0.414332	-0.607005	0.175576	4.58949	14.1922	0.00265486	0.00994881	MOUSE|MGI=MGI=2684416|UniProtKB=Q8BZ05	Arf-GAP with Rho-GAP domain, ANK repeat and PH domain-containing protein 2;Arap2;ortholog	ARF-GAP WITH RHO-GAP DOMAIN, ANK REPEAT AND PH DOMAIN-CONTAINING PROTEIN 2 (PTHR45899:SF1)		Mus musculus
AU022252	-0.50272	0.192625	-0.310096	-0.239326	-0.431951	-0.0707696	5.74062	13.9196	0.0030166	0.0110875
Acer3	-0.690213	0.192462	-0.497751	-0.475483	-0.667945	-0.0222684	4.10339	22.918	4.20032e-05	0.000251521	MOUSE|MGI=MGI=1913440|UniProtKB=Q9D099	Alkaline ceramidase 3;Acer3;ortholog	ALKALINE CERAMIDASE 3 (PTHR46187:SF3)		Mus musculus
Ccdc149	0.956498	0.192428	1.14893	1.09144	0.899014	0.0574845	1.58953	11.0417	0.0115023	0.0351338	MOUSE|MGI=MGI=2685293|UniProtKB=F6V035	Coiled-coil domain-containing 149;Ccdc149;ortholog	COILED-COIL DOMAIN-CONTAINING PROTEIN 149 (PTHR21682:SF2)		Mus musculus
Gda	-0.391875	0.192393	-0.199482	-0.449359	-0.641752	0.249877	5.03793	15.3828	0.0015171	0.00612344	MOUSE|MGI=MGI=95678|UniProtKB=Q9R111	Guanine deaminase;Gda;ortholog	GUANINE DEAMINASE (PTHR11271:SF6)	metalloprotease(PC00153)	Mus musculus
Cyp2c70	-1.20186	0.192253	-1.0096	-0.91322	-1.10547	-0.0963831	9.04393	70.6701	3.06732e-15	7.63398e-14	MOUSE|MGI=MGI=2385878|UniProtKB=Q91W64	Cytochrome P450 2C70;Cyp2c70;ortholog	CYTOCHROME P450 2C70 (PTHR24300:SF200)		Mus musculus
Parp10	0.831795	0.191928	1.02372	0.765072	0.573145	0.25865	4.65855	24.5306	1.9354e-05	0.000124043	MOUSE|MGI=MGI=3712326|UniProtKB=Q8CIE4	Poly [ADP-ribose] polymerase;Parp10;ortholog	POLY [ADP-RIBOSE] POLYMERASE 10 (PTHR14453:SF53)		Mus musculus
Gas1	-1.09624	0.191893	-0.904347	-0.733371	-0.925263	-0.170977	4.44445	47.9444	2.1883e-10	3.0435e-09	MOUSE|MGI=MGI=95655|UniProtKB=Q01721	Growth arrest-specific protein 1;Gas1;ortholog	GROWTH ARREST-SPECIFIC PROTEIN 1 (PTHR16840:SF3)		Mus musculus
Cdk8	-0.427455	0.191005	-0.236449	-0.333816	-0.524821	0.0973663	4.78483	15.1759	0.00167232	0.00665937	MOUSE|MGI=MGI=1196224|UniProtKB=Q8R3L8	Cyclin-dependent kinase 8;Cdk8;ortholog	CYCLIN-DEPENDENT KINASE 8 (PTHR24056:SF243)	non-receptor serine/threonine protein kinase(PC00167);non-receptor tyrosine protein kinase(PC00168)	Mus musculus
Ly6a	0.962135	0.19079	1.15292	1.39191	1.20112	-0.238985	3.99536	54.4887	8.82663e-12	1.49234e-10	MOUSE|MGI=MGI=107527|UniProtKB=P05533	Lymphocyte antigen 6A-2/6E-1;Ly6a;ortholog	LYMPHOCYTE ANTIGEN 6A-2/6E-1-RELATED (PTHR32217:SF3)		Mus musculus
Scrn2	-0.633341	0.1904	-0.44294	-0.281532	-0.471932	-0.161408	5.42585	20.4597	0.000136292	0.000719346	MOUSE|MGI=MGI=1343092|UniProtKB=Q8VCA8	Secernin-2;Scrn2;ortholog	SECERNIN-2 (PTHR12994:SF16)		Mus musculus
Ghr	-1.20349	0.189743	-1.01375	-1.04502	-1.23476	0.0312688	8.90424	78.5575	6.25786e-17	1.82898e-15	MOUSE|MGI=MGI=95708|UniProtKB=P16882	Growth hormone receptor;Ghr;ortholog	GROWTH HORMONE RECEPTOR (PTHR23036:SF108)	cytokine(PC00083);defense/immunity protein(PC00090)	Mus musculus
Kcne3	1.16769	0.189664	1.35735	1.9829	1.79323	-0.625544	0.642397	13.6209	0.00346933	0.0125413	MOUSE|MGI=MGI=1891124|UniProtKB=Q9WTW2	Potassium voltage-gated channel subfamily E member 3;Kcne3;ortholog	POTASSIUM VOLTAGE-GATED CHANNEL SUBFAMILY E MEMBER 3 (PTHR15282:SF6)	voltage-gated potassium channel(PC00242)	Mus musculus
Acss2os	-2.97932	0.189643	-2.78967	-2.16274	-2.35239	-0.626929	4.48795	70.867	2.78357e-15	6.96214e-14
Vps54	-0.445414	0.189561	-0.255853	-0.41231	-0.601871	0.156457	5.49056	25.9901	9.58292e-06	6.51139e-05	MOUSE|MGI=MGI=2178798|UniProtKB=Q5SPW0	Vacuolar protein sorting-associated protein 54;Vps54;ortholog	VACUOLAR PROTEIN SORTING-ASSOCIATED PROTEIN 54 (PTHR12965:SF0)	nucleic acid binding(PC00171);transfer/carrier protein(PC00219)	Mus musculus
Emg1	-0.589217	0.189559	-0.399658	-0.170822	-0.360381	-0.228835	5.61837	18.7908	0.000302019	0.00147615	MOUSE|MGI=MGI=1315195|UniProtKB=O35130	Ribosomal RNA small subunit methyltransferase NEP1;Emg1;ortholog	RIBOSOMAL RNA SMALL SUBUNIT METHYLTRANSFERASE NEP1 (PTHR12636:SF5)	ribosomal protein(PC00202)	Mus musculus
Mtm1	0.160933	0.189386	0.350319	-0.316154	-0.505539	0.666473	4.12093	13.1558	0.00431154	0.0151108	MOUSE|MGI=MGI=1099452|UniProtKB=Q9Z2C5	Myotubularin;Mtm1;ortholog	MYOTUBULARIN (PTHR10807:SF69)	phosphatase(PC00181)	Mus musculus
TrnP	-0.49819	0.189203	-0.308986	-0.412366	-0.601569	0.103379	7.16757	19.344	0.000232085	0.00116443	MOUSE|MGI=MGI=1916789|UniProtKB=Q80ZI1	TMF-regulated nuclear protein 1;Trnp1;ortholog	TMF-REGULATED NUCLEAR PROTEIN 1 (PTHR40714:SF1)		Mus musculus
Ephx2	-0.467369	0.188827	-0.278542	-0.492974	-0.681801	0.214432	8.93127	24.5268	1.93894e-05	0.000124217	MOUSE|MGI=MGI=99500|UniProtKB=P34914	Bifunctional epoxide hydrolase 2;Ephx2;ortholog	BIFUNCTIONAL EPOXIDE HYDROLASE 2 (PTHR43329:SF4)	serine protease(PC00203)	Mus musculus
Galm	-0.50109	0.188579	-0.312511	-0.512271	-0.70085	0.19976	7.03307	27.3912	4.87408e-06	3.5205e-05	MOUSE|MGI=MGI=2442420|UniProtKB=Q8K157	Aldose 1-epimerase;Galm;ortholog	ALDOSE 1-EPIMERASE (PTHR10091:SF0)	epimerase/racemase(PC00096)	Mus musculus
Ifit1	0.682218	0.188563	0.870781	1.19356	1.005	-0.322778	4.32052	24.7174	1.769e-05	0.000114298	MOUSE|MGI=MGI=99450|UniProtKB=Q64282	Interferon-induced protein with tetratricopeptide repeats 1;Ifit1;ortholog	INTERFERON-INDUCED PROTEIN WITH TETRATRICOPEPTIDE REPEATS 1 (PTHR10271:SF23)		Mus musculus
Neurl3	1.49851	0.1884	1.68691	1.12928	0.940876	0.557637	3.88725	88.0513	5.74194e-19	2.06874e-17	MOUSE|MGI=MGI=2429944|UniProtKB=Q8CJC5	E3 ubiquitin-protein ligase NEURL3;Neurl3;ortholog	E3 UBIQUITIN-PROTEIN LIGASE NEURL3 (PTHR12429:SF9)	ubiquitin-protein ligase(PC00234)	Mus musculus
Wbscr25	0.921783	0.188342	1.11012	1.15724	0.968894	-0.0471116	1.82882	11.3914	0.00978739	0.0306694
Tbcb	0.382593	0.188253	0.570846	0.638484	0.450231	-0.0676375	4.79988	15.4923	0.00144082	0.00586245	MOUSE|MGI=MGI=1913661|UniProtKB=Q9D1E6	Tubulin-folding cofactor B;Tbcb;ortholog	DYNACTIN SUBUNIT 1-RELATED (PTHR18916:SF6)	chaperone(PC00072)	Mus musculus
Cd200r1	1.9259	0.188081	2.11398	2.82642	2.63834	-0.712442	1.44292	50.1427	7.44928e-11	1.10838e-09	MOUSE|MGI=MGI=1889024|UniProtKB=Q9ES57	Cell surface glycoprotein CD200 receptor 1;Cd200r1;ortholog	CELL SURFACE GLYCOPROTEIN CD200 RECEPTOR 1 (PTHR21462:SF2)		Mus musculus
Gm16638	1.97469	0.188059	2.16275	1.57747	1.38941	0.585276	0.983488	24.729	1.75918e-05	0.000113712
Kirrel	0.988668	0.187743	1.17641	2.27203	2.08429	-1.09562	1.52525	33.2905	2.79687e-07	2.48662e-06	MOUSE|MGI=MGI=1891396|UniProtKB=Q80W68	Kin of IRRE-like protein 1;Kirrel1;ortholog	KIN OF IRRE-LIKE PROTEIN 1 (PTHR11640:SF14)		Mus musculus
Gm3934	0.945324	0.187089	1.13241	1.10346	0.916373	0.0289514	4.1951	38.8268	1.88864e-08	2.03698e-07
Psmf1	0.344644	0.186813	0.531457	0.552736	0.365923	-0.0212789	4.9022	22.3726	5.45638e-05	0.000318071	MOUSE|MGI=MGI=1346072|UniProtKB=Q8BHL8	Proteasome inhibitor PI31 subunit;Psmf1;ortholog	PROTEASOME INHIBITOR PI31 SUBUNIT (PTHR13266:SF1)	protease inhibitor(PC00191)	Mus musculus
Wdhd1	1.19747	0.186396	1.38386	1.3887	1.2023	-0.00483683	1.17254	15.0021	0.00181484	0.00715907	MOUSE|MGI=MGI=2443514|UniProtKB=P59328	WD repeat and HMG-box DNA-binding protein 1;Wdhd1;ortholog	WD REPEAT AND HMG-BOX DNA-BINDING PROTEIN 1 (PTHR19932:SF10)	DNA binding protein(PC00009)	Mus musculus
Msmo1	-1.48798	0.185932	-1.30205	-1.33497	-1.52091	0.0329267	7.46778	36.1444	6.97993e-08	6.8846e-07	MOUSE|MGI=MGI=1913484|UniProtKB=Q9CRA4	Methylsterol monooxygenase 1;Msmo1;ortholog	METHYLSTEROL MONOOXYGENASE 1 (PTHR11863:SF33)	oxidase(PC00175)	Mus musculus
Abcb11	-0.97367	0.185665	-0.788005	-0.638839	-0.824504	-0.149165	9.59692	49.7615	8.98021e-11	1.31803e-09	MOUSE|MGI=MGI=1351619|UniProtKB=Q9QY30	Bile salt export pump;Abcb11;ortholog	BILE SALT EXPORT PUMP (PTHR24221:SF165)	cysteine protease(PC00081);serine protease(PC00203)	Mus musculus
Gcat	-1.1295	0.185623	-0.943872	-0.691943	-0.877566	-0.25193	6.46157	57.5299	1.98054e-12	3.61079e-11	MOUSE|MGI=MGI=1349389|UniProtKB=O88986	2-amino-3-ketobutyrate coenzyme A ligase, mitochondrial;Gcat;ortholog	2-AMINO-3-KETOBUTYRATE COENZYME A LIGASE, MITOCHONDRIAL (PTHR13693:SF60)	transaminase(PC00216)	Mus musculus
Dcun1d4	-0.581416	0.18545	-0.395966	-0.538005	-0.723455	0.142039	5.36437	22.7104	4.64024e-05	0.000274711	MOUSE|MGI=MGI=2140972|UniProtKB=Q8CCA0	DCN1-like protein 4;Dcun1d4;ortholog	DCN1-LIKE PROTEIN 4 (PTHR12281:SF8)		Mus musculus
Cd84	1.51545	0.185285	1.70074	1.68462	1.49934	0.0161165	3.93007	104.153	1.98756e-22	9.51762e-21	MOUSE|MGI=MGI=1336885|UniProtKB=Q18PI6	SLAM family member 5;Cd84;ortholog	SLAM FAMILY MEMBER 5 (PTHR12080:SF62)	cell adhesion molecule(PC00069);immunoglobulin receptor superfamily(PC00124);membrane-bound signaling molecule(PC00152);protein kinase(PC00193)	Mus musculus
Gm10250	-0.682289	0.185236	-0.497054	-0.263939	-0.449174	-0.233115	6.96288	25.543	1.18873e-05	7.94868e-05
Gsta1	3.63665	0.185134	3.82178	4.72964	4.54451	-0.90786	3.49611	228.367	3.11849e-49	7.61113e-47	MOUSE|MGI=MGI=1095417|UniProtKB=P13745	Glutathione S-transferase A1;Gsta1;ortholog	GLUTATHIONE S-TRANSFERASE A5 (PTHR11571:SF233)		Mus musculus
Meg3	3.90856	0.185016	4.09358	3.05822	2.87321	1.03535	0.812076	24.4002	2.06073e-05	0.000131076
Spink1	5.49662	0.184233	5.68086	7.38297	7.19874	-1.70211	1.36345	73.6465	7.06585e-16	1.88067e-14	MOUSE|MGI=MGI=106202|UniProtKB=P09036	Serine protease inhibitor Kazal-type 1;Spink1;ortholog	SERINE PROTEASE INHIBITOR KAZAL-TYPE 1 (PTHR21312:SF27)		Mus musculus
Gipc1	0.480343	0.184065	0.664408	0.76661	0.582545	-0.102202	4.03958	23.9316	2.58144e-05	0.000161149	MOUSE|MGI=MGI=1926252|UniProtKB=Q9Z0G0	PDZ domain-containing protein GIPC1;Gipc1;ortholog	PDZ DOMAIN-CONTAINING PROTEIN GIPC1 (PTHR12259:SF4)	acetyltransferase(PC00038)	Mus musculus
Tmem8	0.761489	0.18356	0.945048	1.04626	0.862703	-0.101214	5.2189	68.6934	8.12851e-15	1.94007e-13	MOUSE|MGI=MGI=1926283|UniProtKB=Q9ESN3	Post-GPI attachment to proteins factor 6;Tmem8a;ortholog	POST-GPI ATTACHMENT TO PROTEINS FACTOR 6-RELATED (PTHR14319:SF7)	cell adhesion molecule(PC00069)	Mus musculus
Kif3b	0.271895	0.183518	0.455414	0.370034	0.186516	0.0853793	4.08709	10.9456	0.012024	0.0365062	MOUSE|MGI=MGI=107688|UniProtKB=Q61771	Kinesin-like protein KIF3B;Kif3b;ortholog	KINESIN-LIKE PROTEIN KIF3B (PTHR24115:SF744)	microtubule binding motor protein(PC00156)	Mus musculus
Atraid	-0.47774	0.183449	-0.294291	-0.28504	-0.468489	-0.00925108	6.17474	22.1394	6.10177e-05	0.000350539	MOUSE|MGI=MGI=1918918|UniProtKB=Q6PGD0	All-trans retinoic acid-induced differentiation factor;Atraid;ortholog	ALL-TRANS RETINOIC ACID-INDUCED DIFFERENTIATION FACTOR (PTHR15926:SF1)		Mus musculus
Ralgds	1.36811	0.183099	1.55121	1.13558	0.952482	0.41563	2.16042	38.0588	2.74655e-08	2.90229e-07	MOUSE|MGI=MGI=107485|UniProtKB=Q03385	Ral guanine nucleotide dissociation stimulator;Ralgds;ortholog	RAL GUANINE NUCLEOTIDE DISSOCIATION STIMULATOR (PTHR23113:SF35)	guanyl-nucleotide exchange factor(PC00113)	Mus musculus
Ceacam2	-0.875929	0.182945	-0.692983	-0.548625	-0.73157	-0.144359	2.05365	10.2303	0.0167063	0.048006	MOUSE|MGI=MGI=1347246|UniProtKB=Q925P2	Carcinoembryonic antigen-related cell adhesion molecule 2;Ceacam2;ortholog	PREGNANCY-SPECIFIC BETA-1-GLYCOPROTEIN 7-RELATED (PTHR44427:SF1)		Mus musculus
Actr8	-0.553517	0.182854	-0.370663	-0.302105	-0.484959	-0.0685576	4.52222	18.8292	0.000296555	0.00145179	MOUSE|MGI=MGI=1860775|UniProtKB=Q8R2S9	Actin-related protein 8;Actr8;ortholog	ACTIN-RELATED PROTEIN 8 (PTHR11937:SF13)	actin and actin related protein(PC00039)	Mus musculus
Gm12602	2.33794	0.182814	2.52075	2.11398	1.93117	0.406772	0.612398	31.8455	5.64079e-07	4.75788e-06
Med10	0.214017	0.182516	0.396533	0.749502	0.566986	-0.352969	3.53328	12.9256	0.00480039	0.0165994	MOUSE|MGI=MGI=106331|UniProtKB=Q9CXU0	Mediator of RNA polymerase II transcription subunit 10;Med10;ortholog	MEDIATOR OF RNA POLYMERASE II TRANSCRIPTION SUBUNIT 10 (PTHR13345:SF2)	transcription factor(PC00218)	Mus musculus
Parvg	2.06501	0.182354	2.24737	2.79391	2.61156	-0.546543	2.10106	74.8673	3.86863e-16	1.05478e-14	MOUSE|MGI=MGI=2158329|UniProtKB=Q9ERD8	Gamma-parvin;Parvg;ortholog	GAMMA-PARVIN (PTHR12114:SF1)	actin and actin related protein(PC00039)	Mus musculus
Pold4	-0.204659	0.182149	-0.0225094	1.26125	1.0791	-1.28376	1.79736	12.1492	0.00688925	0.022602	MOUSE|MGI=MGI=1916995|UniProtKB=Q9CWP8	DNA polymerase delta subunit 4;Pold4;ortholog	DNA POLYMERASE DELTA SUBUNIT 4 (PTHR14303:SF11)	DNA-directed DNA polymerase(PC00018);nucleotidyltransferase(PC00174)	Mus musculus
Chpf2	0.462009	0.182142	0.644151	0.339617	0.157476	0.304534	4.63939	12.1877	0.00676721	0.0222575	MOUSE|MGI=MGI=1917522|UniProtKB=Q3UU43	Hexosyltransferase;Chpf2;ortholog	CHONDROITIN SULFATE GLUCURONYLTRANSFERASE (PTHR12369:SF14)	glycosyltransferase(PC00111)	Mus musculus
Dnajc22	-0.43965	0.181828	-0.257822	-0.438857	-0.620686	0.181035	6.53358	25.208	1.39689e-05	9.21841e-05	MOUSE|MGI=MGI=1920028|UniProtKB=Q8CHS2	DnaJ homolog subfamily C member 22;Dnajc22;ortholog	DNAJ HOMOLOG SUBFAMILY C MEMBER 22 (PTHR44733:SF1)		Mus musculus
Ccdc157	0.482995	0.181722	0.664717	0.267659	0.0859368	0.397058	4.12615	13.9187	0.00301799	0.0110899	MOUSE|MGI=MGI=3041210|UniProtKB=Q5SPX1	Coiled-coil domain-containing protein 157;Ccdc157;ortholog	COILED-COIL DOMAIN-CONTAINING PROTEIN 157 (PTHR43696:SF9)		Mus musculus
Vps41	0.309387	0.18167	0.491056	0.406985	0.225316	0.0840712	5.75097	13.9034	0.00303966	0.0111614	MOUSE|MGI=MGI=1929215|UniProtKB=Q5KU39	Vacuolar protein sorting-associated protein 41 homolog;Vps41;ortholog	VACUOLAR PROTEIN SORTING-ASSOCIATED PROTEIN 41 HOMOLOG (PTHR12616:SF1)	membrane traffic protein(PC00150)	Mus musculus
Cybb	1.77617	0.18143	1.9576	1.62425	1.44282	0.333349	5.44819	190.511	4.73334e-41	7.95831e-39	MOUSE|MGI=MGI=88574|UniProtKB=Q61093	Cytochrome b-245 heavy chain;Cybb;ortholog	CYTOCHROME B-245 HEAVY CHAIN (PTHR11972:SF60)	oxidase(PC00175)	Mus musculus
Mrpl9	-0.400656	0.18129	-0.219366	-0.354688	-0.535978	0.135322	5.58311	17.4812	0.000562626	0.00255588	MOUSE|MGI=MGI=2137211|UniProtKB=Q99N94	39S ribosomal protein L9, mitochondrial;Mrpl9;ortholog	39S RIBOSOMAL PROTEIN L9, MITOCHONDRIAL (PTHR21368:SF18)	ribosomal protein(PC00202)	Mus musculus
Gdf15	0.944733	0.181261	1.12599	1.06697	0.885713	0.0590202	3.97946	16.8589	0.000755576	0.00332752	MOUSE|MGI=MGI=1346047|UniProtKB=Q9Z0J7	Growth/differentiation factor 15;Gdf15;ortholog	GROWTH/DIFFERENTIATION FACTOR 15 (PTHR11848:SF78)	growth factor(PC00112)	Mus musculus
Smc2	0.667097	0.180968	0.848065	1.04707	0.8661	-0.199004	2.71441	26.5353	7.36746e-06	5.13044e-05	MOUSE|MGI=MGI=106067|UniProtKB=Q8CG48	Structural maintenance of chromosomes protein 2;Smc2;ortholog	STRUCTURAL MAINTENANCE OF CHROMOSOMES PROTEIN 2 (PTHR43941:SF1)		Mus musculus
Calm3	0.334062	0.180959	0.515022	0.758484	0.577525	-0.243463	6.38475	20.6999	0.000121516	0.000651125	MOUSE|MGI=MGI=103249|UniProtKB=P0DP28	Calmodulin-3;Calm3;ortholog	CALMODULIN-3 (PTHR23050:SF381)	calmodulin(PC00061)	Mus musculus
Mkrn2os	0.554238	0.18084	0.735078	0.984635	0.803795	-0.249557	4.82018	47.5771	2.61972e-10	3.59398e-09	MOUSE|MGI=MGI=1917541|UniProtKB=D3Z393	MCG132465, isoform CRA_a;Mkrn2os;ortholog	MKRN2 OPPOSITE STRAND PROTEIN (PTHR33963:SF2)		Mus musculus
Gm6988	-0.506617	0.180736	-0.32588	-0.015103	-0.195839	-0.310777	5.66927	13.3364	0.00396282	0.0140566
Adgre5	0.405594	0.180725	0.586319	0.702675	0.52195	-0.116355	4.79412	24.734	1.75495e-05	0.000113535
Mad2l1	1.21368	0.180657	1.39434	1.69618	1.51553	-0.301846	2.91403	64.1485	7.62913e-14	1.62827e-12	MOUSE|MGI=MGI=1860374|UniProtKB=Q9Z1B5	Mitotic spindle assembly checkpoint protein MAD2A;Mad2l1;ortholog	MITOTIC SPINDLE ASSEMBLY CHECKPOINT PROTEIN MAD2A (PTHR11842:SF11)		Mus musculus
Hist1h4h	1.8346	0.18049	2.01509	1.6321	1.45161	0.382995	1.89044	30.8458	9.16017e-07	7.4243e-06
Mpv17l	-2.62914	0.180323	-2.44881	-1.66052	-1.84085	-0.788289	3.86878	90.3906	1.80577e-19	6.88284e-18	MOUSE|MGI=MGI=2135951|UniProtKB=Q99MS3	Mpv17-like protein;Mpv17l;ortholog	MPV17-LIKE PROTEIN (PTHR11266:SF39)	transmembrane receptor regulatory/adaptor protein(PC00226)	Mus musculus
Hgd	-0.707194	0.180278	-0.526916	-0.435826	-0.616105	-0.0910891	9.03713	25.0578	1.50167e-05	9.84544e-05	MOUSE|MGI=MGI=96078|UniProtKB=O09173	Homogentisate 1,2-dioxygenase;Hgd;ortholog	HOMOGENTISATE 1,2-DIOXYGENASE (PTHR11056:SF0)	oxygenase(PC00177)	Mus musculus
Nr1d2	-0.103818	0.180236	0.0764182	-0.458561	-0.638797	0.53498	6.7318	23.4579	3.24125e-05	0.000199539	MOUSE|MGI=MGI=2449205|UniProtKB=Q60674	Nuclear receptor subfamily 1 group D member 2;Nr1d2;ortholog	NUCLEAR RECEPTOR SUBFAMILY 1 GROUP D MEMBER 2 (PTHR24082:SF112)	C4 zinc finger nuclear receptor(PC00169);nucleic acid binding(PC00171);receptor(PC00197)	Mus musculus
Khk	-1.27351	0.179875	-1.09363	-0.853489	-1.03336	-0.240145	8.65005	56.2063	3.79596e-12	6.67913e-11	MOUSE|MGI=MGI=1096353|UniProtKB=P97328	Ketohexokinase;Khk;ortholog	KETOHEXOKINASE (PTHR43085:SF1)	carbohydrate kinase(PC00065);nucleotide kinase(PC00172)	Mus musculus
Fam162a	-0.494829	0.179858	-0.314971	-0.00761428	-0.187472	-0.307357	5.44044	14.1102	0.00275893	0.0102802	MOUSE|MGI=MGI=1917436|UniProtKB=Q9D6U8	Protein FAM162A;Fam162a;ortholog	PROTEIN FAM162A (PTHR13674:SF2)		Mus musculus
Gm5150	2.45258	0.179753	2.63233	0.40894	0.229187	2.22339	0.684327	14.2934	0.00253179	0.0095658	MOUSE|MGI=MGI=3779469|UniProtKB=Q1AN92	Predicted gene 5150;Gm5150;ortholog	GENE 5150-RELATED (PTHR19971:SF11)	chemokine(PC00074)	Mus musculus
Rinl	0.664708	0.179601	0.844309	1.53376	1.35416	-0.689453	1.87889	21.3183	9.04071e-05	0.000500198	MOUSE|MGI=MGI=2444024|UniProtKB=Q80UW3	Ras and Rab interactor-like protein;Rinl;ortholog	RAS AND RAB INTERACTOR-LIKE PROTEIN (PTHR23101:SF72)	guanyl-nucleotide exchange factor(PC00113);membrane trafficking regulatory protein(PC00151)	Mus musculus
Ctsf	-0.526243	0.179321	-0.346922	-0.392666	-0.571986	0.0457436	4.50873	17.2377	0.000631485	0.00282627	MOUSE|MGI=MGI=1861434|UniProtKB=Q9R013	Cathepsin F;Ctsf;ortholog	CATHEPSIN F (PTHR12411:SF444)	cysteine protease(PC00081);protease inhibitor(PC00191)	Mus musculus
Aass	-0.920998	0.179281	-0.741717	-0.602367	-0.781648	-0.13935	8.04502	39.6808	1.24513e-08	1.38336e-07	MOUSE|MGI=MGI=1353573|UniProtKB=Q99K67	Alpha-aminoadipic semialdehyde synthase, mitochondrial;Aass;ortholog	ALPHA-AMINOADIPIC SEMIALDEHYDE SYNTHASE, MITOCHONDRIAL (PTHR11133:SF18)		Mus musculus
Ppm1k	-0.422409	0.179247	-0.243162	-0.591603	-0.77085	0.348441	6.51122	15.982	0.00114368	0.00479395	MOUSE|MGI=MGI=2442111|UniProtKB=Q8BXN7	Protein phosphatase 1K, mitochondrial;Ppm1k;ortholog	PROTEIN PHOSPHATASE 1K, MITOCHONDRIAL (PTHR13832:SF678)	kinase inhibitor(PC00139);protein phosphatase(PC00195)	Mus musculus
Ipo13	0.285632	0.179017	0.464649	0.557844	0.378826	-0.0931946	3.81072	11.375	0.00986183	0.030858	MOUSE|MGI=MGI=2385205|UniProtKB=Q8K0C1	Importin-13;Ipo13;ortholog	IMPORTIN-13 (PTHR12363:SF33)	transporter(PC00227)	Mus musculus
Rac2	1.28798	0.179017	1.467	1.48412	1.30511	-0.0171234	3.87542	84.8354	2.81504e-18	9.55095e-17	MOUSE|MGI=MGI=97846|UniProtKB=Q05144	Ras-related C3 botulinum toxin substrate 2;Rac2;ortholog	RAS-RELATED C3 BOTULINUM TOXIN SUBSTRATE 2 (PTHR24072:SF169)	small GTPase(PC00208)	Mus musculus
Ednrb	0.275609	0.17883	0.454439	0.629398	0.450568	-0.174959	4.20466	13.4072	0.00383383	0.0136502	MOUSE|MGI=MGI=102720|UniProtKB=P48302	Endothelin receptor type B;Ednrb;ortholog	ENDOTHELIN RECEPTOR TYPE B (PTHR46099:SF3)		Mus musculus
Itga4	1.85707	0.178828	2.0359	1.06818	0.889356	0.967718	3.43966	62.7291	1.53458e-13	3.16366e-12	MOUSE|MGI=MGI=96603|UniProtKB=Q00651	Integrin alpha-4;Itga4;ortholog	INTEGRIN ALPHA-4 (PTHR23220:SF78)		Mus musculus
Gtf2ird2	-0.887026	0.178789	-0.708238	-0.330137	-0.508925	-0.378101	2.60621	14.3364	0.00248122	0.00940525	MOUSE|MGI=MGI=2149780|UniProtKB=Q99NI3	General transcription factor II-I repeat domain-containing protein 2;Gtf2ird2;ortholog	GENERAL TRANSCRIPTION FACTOR II-I REPEAT DOMAIN-CONTAINING PROTEIN 2A-RELATED (PTHR47831:SF1)		Mus musculus
Dnase2a	0.725397	0.178372	0.903769	0.697578	0.519206	0.20619	4.3154	36.6553	5.4427e-08	5.49059e-07	MOUSE|MGI=MGI=1329019|UniProtKB=P56542	Deoxyribonuclease-2-alpha;Dnase2;ortholog	DEOXYRIBONUCLEASE-2-ALPHA (PTHR10858:SF9)	endodeoxyribonuclease(PC00093)	Mus musculus
Mrps18c	-0.534232	0.178064	-0.356167	-0.277883	-0.455948	-0.078284	4.58539	12.7838	0.00512826	0.0175727	MOUSE|MGI=MGI=1915985|UniProtKB=Q8R2L5	28S ribosomal protein S18c, mitochondrial;Mrps18c;ortholog	28S RIBOSOMAL PROTEIN S18C, MITOCHONDRIAL (PTHR13479:SF40)	ribosomal protein(PC00202)	Mus musculus
Tomm70a	-0.494526	0.177983	-0.316543	-0.411163	-0.589146	0.09462	6.91166	22.2766	5.71342e-05	0.000330361	MOUSE|MGI=MGI=106295|UniProtKB=Q9CZW5	Mitochondrial import receptor subunit TOM70;Tomm70;ortholog	MITOCHONDRIAL IMPORT RECEPTOR SUBUNIT TOM70 (PTHR46208:SF1)		Mus musculus
Yes1	-0.335889	0.177741	-0.158148	-0.318217	-0.495958	0.16007	4.93985	13.1188	0.00438652	0.0153472	MOUSE|MGI=MGI=99147|UniProtKB=Q04736	Tyrosine-protein kinase Yes;Yes1;ortholog	TYROSINE-PROTEIN KINASE YES (PTHR24418:SF90)		Mus musculus
Lipc	-0.874552	0.177605	-0.696947	-0.700278	-0.877883	0.00333109	7.95702	56.8064	2.82645e-12	5.05554e-11	MOUSE|MGI=MGI=96216|UniProtKB=P27656	Hepatic triacylglycerol lipase;Lipc;ortholog	HEPATIC TRIACYLGLYCEROL LIPASE (PTHR11610:SF2)	esterase(PC00097);lipase(PC00143);storage protein(PC00210)	Mus musculus
Neto2	2.21176	0.177464	2.38922	1.34096	1.16349	1.04827	0.383498	11.1698	0.0108421	0.0334005	MOUSE|MGI=MGI=1921763|UniProtKB=Q8BNJ6	Neuropilin and tolloid-like protein 2;Neto2;ortholog	NEUROPILIN AND TOLLOID-LIKE PROTEIN 2 (PTHR45645:SF22)		Mus musculus
Fes	0.782427	0.177348	0.959775	0.97322	0.795872	-0.0134448	3.14627	26.5831	7.1995e-06	5.032e-05	MOUSE|MGI=MGI=95514|UniProtKB=P16879	Tyrosine-protein kinase Fes/Fps;Fes;ortholog	TYROSINE-PROTEIN KINASE FES/FPS (PTHR24418:SF197)		Mus musculus
Rapgef3	-0.0322319	0.177274	0.145042	-0.721108	-0.898382	0.866151	1.50063	10.7901	0.0129165	0.0387864	MOUSE|MGI=MGI=2441741|UniProtKB=Q8VCC8	Rap guanine nucleotide exchange factor 3;Rapgef3;ortholog	RAP GUANINE NUCLEOTIDE EXCHANGE FACTOR 3 (PTHR23113:SF24)	guanyl-nucleotide exchange factor(PC00113)	Mus musculus
Ercc2	-0.0665259	0.177105	0.110579	0.776638	0.599533	-0.666059	3.62011	17.7954	0.000484716	0.00223756	MOUSE|MGI=MGI=95413|UniProtKB=O08811	General transcription and DNA repair factor IIH helicase subunit XPD;Ercc2;ortholog	GENERAL TRANSCRIPTION AND DNA REPAIR FACTOR IIH HELICASE SUBUNIT XPD (PTHR11472:SF1)	DNA helicase(PC00011)	Mus musculus
Gnl3	-0.440008	0.176739	-0.263269	-0.546158	-0.722896	0.282889	4.77422	12.5367	0.00575367	0.0193649	MOUSE|MGI=MGI=1353651|UniProtKB=Q8CI11	Guanine nucleotide-binding protein-like 3;Gnl3;ortholog	GUANINE NUCLEOTIDE-BINDING PROTEIN-LIKE 3 (PTHR11089:SF11)		Mus musculus
Gpbp1l1	-0.395331	0.176571	-0.21876	-0.244934	-0.421505	0.0261742	5.56783	13.581	0.00353466	0.0127349	MOUSE|MGI=MGI=1924360|UniProtKB=Q6NZP2	Vasculin-like protein 1;Gpbp1l1;ortholog	VASCULIN-LIKE PROTEIN 1 (PTHR14339:SF10)		Mus musculus
Arid2	-0.435608	0.176416	-0.259192	-0.380075	-0.556491	0.120883	4.63597	18.1779	0.000404215	0.00190964	MOUSE|MGI=MGI=1924294|UniProtKB=E9Q7E2	AT-rich interactive domain-containing protein 2;Arid2;ortholog	AT-RICH INTERACTIVE DOMAIN-CONTAINING PROTEIN 2 (PTHR22970:SF14)		Mus musculus
Apoa4	2.85548	0.176313	3.03179	2.59731	2.421	0.43448	9.81526	105.294	1.12949e-22	5.54915e-21	MOUSE|MGI=MGI=88051|UniProtKB=P06728	Apolipoprotein A-IV;Apoa4;ortholog	APOLIPOPROTEIN A-IV (PTHR18976:SF1)		Mus musculus
Ttc5	0.339056	0.176291	0.515347	0.718291	0.542	-0.202944	3.16293	12.0967	0.00705915	0.023101	MOUSE|MGI=MGI=2683584|UniProtKB=Q99LG4	Tetratricopeptide repeat protein 5;Ttc5;ortholog	TETRATRICOPEPTIDE REPEAT PROTEIN 5 (PTHR26312:SF87)		Mus musculus
LOC108167576	-0.599387	0.176193	-0.423194	-0.628192	-0.804385	0.204998	3.51525	11.2046	0.0106696	0.0329696
Lpcat2	1.57287	0.176113	1.74898	1.56859	1.39248	0.180393	2.51028	45.7343	6.45924e-10	8.42597e-09	MOUSE|MGI=MGI=3606214|UniProtKB=Q8BYI6	Lysophosphatidylcholine acyltransferase 2;Lpcat2;ortholog	LYSOPHOSPHATIDYLCHOLINE ACYLTRANSFERASE 2 (PTHR23063:SF21)	acyltransferase(PC00042);annexin(PC00050);calmodulin(PC00061)	Mus musculus
Adgrf1	-2.11855	0.176103	-1.94245	-2.22421	-2.40031	0.281755	3.597	48.6029	1.58472e-10	2.24532e-09	MOUSE|MGI=MGI=1924846|UniProtKB=Q8VEC3	Adhesion G-protein coupled receptor F1;Adgrf1;ortholog	ADHESION G-PROTEIN COUPLED RECEPTOR F1 (PTHR45813:SF3)		Mus musculus
Snrnp25	0.471464	0.176069	0.647533	1.19454	1.01847	-0.547002	2.12815	18.3302	0.000375985	0.00179081	MOUSE|MGI=MGI=1925622|UniProtKB=Q8VIK1	U11/U12 small nuclear ribonucleoprotein 25 kDa protein;Snrnp25;ortholog	U11/U12 SMALL NUCLEAR RIBONUCLEOPROTEIN 25 KDA PROTEIN (PTHR14942:SF0)		Mus musculus
Bmp2	-1.10332	0.175972	-0.927352	-1.04747	-1.22344	0.120121	4.26034	60.449	4.71319e-13	9.19072e-12	MOUSE|MGI=MGI=88177|UniProtKB=P21274	Bone morphogenetic protein 2;Bmp2;ortholog	BONE MORPHOGENETIC PROTEIN 2 (PTHR11848:SF143)	growth factor(PC00112)	Mus musculus
Evi2a	1.75664	0.175847	1.93249	1.70799	1.53214	0.224498	2.11025	40.0011	1.06491e-08	1.19631e-07	MOUSE|MGI=MGI=95458|UniProtKB=P20934	Protein EVI2A;Evi2a;ortholog	PROTEIN EVI2A (PTHR15568:SF0)	receptor(PC00197)	Mus musculus
Acsm3	-0.422921	0.1758	-0.247121	-0.355179	-0.530979	0.108058	6.33867	15.8248	0.00123172	0.0051162	MOUSE|MGI=MGI=99538|UniProtKB=Q3UNX5	Acyl-coenzyme A synthetase ACSM3, mitochondrial;Acsm3;ortholog	ACYL-COENZYME A SYNTHETASE ACSM3, MITOCHONDRIAL (PTHR43605:SF7)	dehydrogenase(PC00092);ligase(PC00142)	Mus musculus
Gas7	0.498231	0.175739	0.67397	1.36949	1.19375	-0.695523	3.47896	24.0995	2.38136e-05	0.00014977	MOUSE|MGI=MGI=1202388|UniProtKB=Q60780	Growth arrest-specific protein 7;Gas7;ortholog	GROWTH ARREST-SPECIFIC PROTEIN 7 (PTHR23065:SF7)		Mus musculus
Capg	3.1115	0.175637	3.28713	3.34385	3.16822	-0.0567178	4.23506	437.544	1.62891e-94	1.44993e-91	MOUSE|MGI=MGI=1098259|UniProtKB=P24452	Macrophage-capping protein;Capg;ortholog	MACROPHAGE-CAPPING PROTEIN (PTHR11977:SF13)	non-motor actin binding protein(PC00165)	Mus musculus
Rgs10	2.34445	0.175627	2.52008	1.5744	1.39878	0.945678	2.31525	68.2576	1.00763e-14	2.37129e-13	MOUSE|MGI=MGI=1915115|UniProtKB=Q9CQE5	Regulator of G-protein signaling 10;Rgs10;ortholog	REGULATOR OF G-PROTEIN SIGNALING 10 (PTHR45945:SF4)		Mus musculus
Sat1	0.593963	0.175498	0.769461	0.70906	0.533561	0.0604017	6.16098	37.3504	3.87922e-08	4.01782e-07	MOUSE|MGI=MGI=98233|UniProtKB=P48026	Diamine acetyltransferase 1;Sat1;ortholog	DIAMINE ACETYLTRANSFERASE 1 (PTHR10545:SF36)		Mus musculus
Zbtb37	-0.087027	0.175419	0.088392	0.899112	0.723693	-0.81072	2.24576	10.3048	0.0161452	0.0466775	MOUSE|MGI=MGI=2444467|UniProtKB=Q8C3U9	Zinc finger and BTB domain-containing 37;Zbtb37;ortholog	ZINC FINGER AND BTB DOMAIN-CONTAINING PROTEIN 37 (PTHR24399:SF32)		Mus musculus
2410015M20Rik	-0.449909	0.175331	-0.274578	-0.2292	-0.404531	-0.0453781	6.15189	14.2537	0.00257944	0.00971431
Trim35	0.479099	0.175127	0.654225	0.490549	0.315422	0.163676	2.98558	10.6771	0.0136065	0.0405633	MOUSE|MGI=MGI=1914104|UniProtKB=Q8C006	Tripartite motif-containing protein 35;Trim35;ortholog	TRIPARTITE MOTIF-CONTAINING PROTEIN 35 (PTHR24103:SF631)		Mus musculus
Galc	1.07365	0.17497	1.24862	0.729417	0.554447	0.519199	3.04843	31.3836	7.05765e-07	5.86149e-06	MOUSE|MGI=MGI=95636|UniProtKB=P54818	Galactocerebrosidase;Galc;ortholog	GALACTOCEREBROSIDASE (PTHR15172:SF1)		Mus musculus
Gm13414	-0.340844	0.174853	-0.16599	-0.707681	-0.882534	0.54169	3.06484	19.8926	0.000178666	0.000921465
St3gal2	0.287697	0.174814	0.462511	0.919949	0.745135	-0.457438	2.42833	14.3853	0.00242497	0.00921745	MOUSE|MGI=MGI=99427|UniProtKB=Q11204	CMP-N-acetylneuraminate-beta-galactosamide-alpha-2,3-sialyltransferase 2;St3gal2;ortholog	CMP-N-ACETYLNEURAMINATE-BETA-GALACTOSAMIDE-ALPHA-2,3-SIALYLTRANSFERASE 2 (PTHR46032:SF4)		Mus musculus
Tacc1	-0.57367	0.174479	-0.399191	-0.469276	-0.643755	0.0700849	5.41478	24.3873	2.07354e-05	0.000131835	MOUSE|MGI=MGI=2443510|UniProtKB=Q6Y685	Transforming acidic coiled-coil-containing protein 1;Tacc1;ortholog	TRANSFORMING ACIDIC COILED-COIL-CONTAINING PROTEIN 1 (PTHR13924:SF12)		Mus musculus
Ndufs8	-0.406163	0.174254	-0.231908	-0.124308	-0.298562	-0.107601	6.131	11.2093	0.0106463	0.0329112	MOUSE|MGI=MGI=2385079|UniProtKB=Q8K3J1	NADH dehydrogenase [ubiquinone] iron-sulfur protein 8, mitochondrial;Ndufs8;ortholog	NADH DEHYDROGENASE [UBIQUINONE] IRON-SULFUR PROTEIN 8, MITOCHONDRIAL (PTHR10849:SF25)	dehydrogenase(PC00092);reductase(PC00198)	Mus musculus
Ndrg2	-0.835705	0.174237	-0.661468	-0.570078	-0.744315	-0.0913901	10.1956	50.4524	6.39956e-11	9.60696e-10	MOUSE|MGI=MGI=1352498|UniProtKB=Q9QYG0	Protein NDRG2;Ndrg2;ortholog	PROTEIN NDRG2 (PTHR11034:SF17)	serine protease(PC00203)	Mus musculus
C330027C09Rik	1.97764	0.174146	2.15178	1.16403	0.989886	0.987754	1.85459	37.937	2.91457e-08	3.06912e-07
Atp9a	1.14636	0.174014	1.32037	1.11095	0.936939	0.209418	6.3979	117.067	3.30372e-25	2.02397e-23	MOUSE|MGI=MGI=1330826|UniProtKB=O70228	Probable phospholipid-transporting ATPase IIA;Atp9a;ortholog	PHOSPHOLIPID-TRANSPORTING ATPASE IIA-RELATED (PTHR24092:SF49)	cation transporter(PC00068);hydrolase(PC00121)	Mus musculus
Tor2a	0.139396	0.173996	0.313393	0.555181	0.381184	-0.241788	5.25971	11.3949	0.00977144	0.0306322	MOUSE|MGI=MGI=1353596|UniProtKB=Q8R1J9	Torsin-2A;Tor2a;ortholog	TORSIN-2A (PTHR10760:SF4)	chaperone(PC00072)	Mus musculus
Hif1a	-0.185909	0.173755	-0.0121542	-0.26874	-0.442495	0.256586	5.50197	11.8303	0.00798784	0.0256763	MOUSE|MGI=MGI=106918|UniProtKB=Q61221	Hypoxia-inducible factor 1-alpha;Hif1a;ortholog	HYPOXIA-INDUCIBLE FACTOR 1-ALPHA (PTHR23043:SF7)	basic helix-loop-helix transcription factor(PC00055);nucleic acid binding(PC00171)	Mus musculus
Zcchc11	0.10661	0.17359	0.2802	-0.370564	-0.544155	0.650765	4.85864	13.817	0.00316512	0.0115743	MOUSE|MGI=MGI=2445126|UniProtKB=B2RX14	Terminal uridylyltransferase 4;Zcchc11;ortholog	TERMINAL URIDYLYLTRANSFERASE 4 (PTHR12271:SF49)	nucleotidyltransferase(PC00174)	Mus musculus
Fam20c	0.418257	0.173432	0.591689	0.389875	0.216444	0.201814	5.99575	10.5642	0.0143317	0.0422908	MOUSE|MGI=MGI=2136853|UniProtKB=Q5MJS3	Extracellular serine/threonine protein kinase FAM20C;Fam20c;ortholog	EXTRACELLULAR SERINE/THREONINE PROTEIN KINASE FAM20C (PTHR12450:SF11)		Mus musculus
Sox4	1.49513	0.173131	1.66826	1.53313	1.36	0.135128	2.20152	35.8542	8.03912e-08	7.85332e-07	MOUSE|MGI=MGI=98366|UniProtKB=Q06831	Transcription factor SOX-4;Sox4;ortholog	TRANSCRIPTION FACTOR SOX-4 (PTHR10270:SF27)	HMG box transcription factor(PC00024)	Mus musculus
Paqr7	1.24617	0.173052	1.41922	0.798345	0.625293	0.620878	5.67941	84.7403	2.9505e-18	9.98814e-17	MOUSE|MGI=MGI=1919154|UniProtKB=Q80ZE4	Membrane progestin receptor alpha;Paqr7;ortholog	MEMBRANE PROGESTIN RECEPTOR ALPHA (PTHR20855:SF41)	G-protein coupled receptor(PC00021)	Mus musculus
Gm5637	0.661783	0.173015	0.834798	0.667368	0.494353	0.16743	3.89606	27.9086	3.79615e-06	2.79394e-05
4931406C07Rik	-0.418072	0.172723	-0.245349	-0.264355	-0.437078	0.019006	7.97926	11.5552	0.00907327	0.0286932
Gm11457	0.901277	0.17272	1.074	0.870177	0.697457	0.20382	2.70132	16.6129	0.000848824	0.0036814
Gm8566	-0.845663	0.172716	-0.672946	-0.516204	-0.68892	-0.156742	8.13156	49.5434	9.99413e-11	1.45695e-09
Hdgf	-0.453796	0.172678	-0.281118	-0.460832	-0.63351	0.179714	7.59587	25.2249	1.38559e-05	9.15577e-05	MOUSE|MGI=MGI=1194494|UniProtKB=P51859	Hepatoma-derived growth factor;Hdgf;ortholog	HEPATOMA-DERIVED GROWTH FACTOR (PTHR12550:SF41)	growth factor(PC00112);transcription cofactor(PC00217)	Mus musculus
Opa3	-0.502182	0.172392	-0.32979	-0.274968	-0.44736	-0.0548221	4.87023	13.8826	0.00306939	0.0112596	MOUSE|MGI=MGI=2686271|UniProtKB=Q505D7	Optic atrophy 3 protein homolog;Opa3;ortholog	OPTIC ATROPHY 3 PROTEIN (PTHR12499:SF0)		Mus musculus
Ifi27l2a	0.922113	0.172349	1.09446	1.26423	1.09188	-0.169764	4.45779	48.5669	1.61297e-10	2.28321e-09
Abhd3	-0.510126	0.17201	-0.338117	-0.311742	-0.483752	-0.0263743	5.77679	22.9688	4.0992e-05	0.000246147	MOUSE|MGI=MGI=2147183|UniProtKB=Q91ZH7	Phospholipase ABHD3;Abhd3;ortholog	PHOSPHOLIPASE ABHD3 (PTHR10794:SF50)	serine protease(PC00203)	Mus musculus
Mmp23	1.27088	0.171908	1.44279	1.69818	1.52627	-0.255392	1.05086	15.0827	0.00174734	0.00692892	MOUSE|MGI=MGI=1347361|UniProtKB=O88676	Matrix metalloproteinase-23;Mmp23;ortholog	MATRIX METALLOPROTEINASE-23 (PTHR10201:SF7)	metalloprotease(PC00153)	Mus musculus
Arfgap1	0.153644	0.171723	0.325368	0.526313	0.35459	-0.200945	4.7285	11.6458	0.00870061	0.0276793	MOUSE|MGI=MGI=2183559|UniProtKB=Q9EPJ9	ADP-ribosylation factor GTPase-activating protein 1;Arfgap1;ortholog	ADP-RIBOSYLATION FACTOR GTPASE-ACTIVATING PROTEIN 1 (PTHR46395:SF1)		Mus musculus
Pgap2	0.242622	0.171722	0.414344	0.770325	0.598603	-0.355981	4.7278	15.7755	0.00126069	0.00522366	MOUSE|MGI=MGI=2385286|UniProtKB=Q3TQR0	Post-GPI attachment to proteins factor 2;Pgap2;ortholog	POST-GPI ATTACHMENT TO PROTEINS FACTOR 2 (PTHR12892:SF11)	enzyme modulator(PC00095)	Mus musculus
Phldb2	0.447814	0.171568	0.619382	0.404387	0.232819	0.214994	5.85752	25.319	1.32421e-05	8.76934e-05	MOUSE|MGI=MGI=2444981|UniProtKB=Q8K1N2	Pleckstrin homology-like domain family B member 2;Phldb2;ortholog	PLECKSTRIN HOMOLOGY-LIKE DOMAIN FAMILY B MEMBER 2 (PTHR12156:SF21)		Mus musculus
Plk1	2.78171	0.171014	2.95273	3.25484	3.08382	-0.302112	1.40836	58.57	1.18767e-12	2.22424e-11	MOUSE|MGI=MGI=97621|UniProtKB=Q07832	Serine/threonine-protein kinase PLK1;Plk1;ortholog	SERINE/THREONINE-PROTEIN KINASE PLK1 (PTHR24345:SF0)		Mus musculus
Cd5l	0.638763	0.170239	0.809003	0.774089	0.60385	0.0349137	7.51098	22.3328	5.56138e-05	0.000323175	MOUSE|MGI=MGI=1334419|UniProtKB=Q9QWK4	CD5 antigen-like;Cd5l;ortholog	CD5 ANTIGEN-LIKE (PTHR19331:SF452)	oxidase(PC00175);receptor(PC00197);serine protease(PC00203)	Mus musculus
Scpep1	-0.496466	0.170111	-0.326355	-0.410116	-0.580227	0.0837615	5.75286	26.0606	9.26261e-06	6.31929e-05	MOUSE|MGI=MGI=1921867|UniProtKB=Q920A5	Retinoid-inducible serine carboxypeptidase;Scpep1;ortholog	RETINOID-INDUCIBLE SERINE CARBOXYPEPTIDASE (PTHR11802:SF3)	serine protease(PC00203)	Mus musculus
Serpina1d	-1.74087	0.170027	-1.57084	-1.4102	-1.58023	-0.160641	11.6227	154.074	3.48252e-33	3.90352e-31	MOUSE|MGI=MGI=891968|UniProtKB=Q00897	Alpha-1-antitrypsin 1-4;Serpina1d;ortholog	ALPHA-1-ANTITRYPSIN (PTHR11461:SF165)	serine protease inhibitor(PC00204)	Mus musculus
Cyp2d10	-0.637148	0.169962	-0.467186	-0.509584	-0.679546	0.0423975	9.33291	31.1809	7.78674e-07	6.39679e-06	MOUSE|MGI=MGI=88602|UniProtKB=P24456	Cytochrome P450 2D10;Cyp2d10;ortholog	CYTOCHROME P450 2D10-RELATED (PTHR24300:SF119)		Mus musculus
Akr1b10	1.43947	0.169587	1.60906	0.371774	0.202188	1.23728	1.1972	12.7086	0.0053112	0.0181175	MOUSE|MGI=MGI=1915111|UniProtKB=G5E895	Aldo-keto reductase family 1, member B10 (aldose reductase);Akr1b10;ortholog	ALDO-KETO REDUCTASE FAMILY 1 MEMBER B10 (PTHR11732:SF278)	reductase(PC00198)	Mus musculus
Tmem183a	-0.61937	0.169479	-0.449891	-0.507018	-0.676498	0.0571275	7.00957	36.8484	4.95395e-08	5.03446e-07	MOUSE|MGI=MGI=1914729|UniProtKB=Q9JJB9	Transmembrane protein 183;Tmem183;ortholog	TRANSMEMBRANE PROTEIN 183A-RELATED (PTHR20988:SF2)		Mus musculus
Ndufa4	-0.558018	0.169465	-0.388553	-0.259346	-0.428811	-0.129207	7.895	17.1579	0.000655824	0.00292655	MOUSE|MGI=MGI=107686|UniProtKB=Q62425	Cytochrome c oxidase subunit NDUFA4;Ndufa4;ortholog	CYTOCHROME C OXIDASE SUBUNIT NDUFA4 (PTHR14256:SF4)	oxidoreductase(PC00176)	Mus musculus
Ppp4r1	0.349798	0.169355	0.519152	0.330125	0.160771	0.189027	4.65714	11.7184	0.00841265	0.0268793	MOUSE|MGI=MGI=1917601|UniProtKB=Q8K2V1	Serine/threonine-protein phosphatase 4 regulatory subunit 1;Ppp4r1;ortholog	SERINE/THREONINE-PROTEIN PHOSPHATASE 4 REGULATORY SUBUNIT 1 (PTHR10648:SF8)	protein phosphatase(PC00195)	Mus musculus
Gm6467	-0.631281	0.169032	-0.462249	-0.506164	-0.675196	0.0439145	4.99278	30.9899	8.54218e-07	6.97936e-06
Slc38a4	-0.706307	0.168488	-0.537819	-0.619557	-0.788044	0.0817375	10.1816	37.0888	4.40656e-08	4.52375e-07	MOUSE|MGI=MGI=1916604|UniProtKB=Q8R1S9	Sodium-coupled neutral amino acid transporter 4;Slc38a4;ortholog	SODIUM-COUPLED NEUTRAL AMINO ACID TRANSPORTER 4 (PTHR22950:SF222)	amino acid transporter(PC00046)	Mus musculus
Mapkapk3	1.15803	0.168361	1.32639	0.937133	0.768771	0.389259	3.02589	26.1158	9.01932e-06	6.17279e-05
Mtmr1	-0.350876	0.168266	-0.18261	-0.396438	-0.564704	0.213828	4.91302	14.8423	0.00195652	0.00762848	MOUSE|MGI=MGI=1858271|UniProtKB=Q9Z2C4	Myotubularin-related protein 1;Mtmr1;ortholog	MYOTUBULARIN-RELATED PROTEIN 1 (PTHR10807:SF40)	phosphatase(PC00181)	Mus musculus
Ifi204	0.953653	0.167913	1.12157	1.01336	0.845449	0.108204	3.26484	33.728	2.26116e-07	2.03788e-06	MOUSE|MGI=MGI=96429|UniProtKB=P0DOV2	Interferon-activable protein 204;Ifi204;ortholog	MYELOID CELL NUCLEAR DIFFERENTIATION ANTIGEN (PTHR12200:SF25)	transcription factor(PC00218)	Mus musculus
Hey1	2.04972	0.167707	2.21742	1.66984	1.50213	0.547583	0.60872	18.502	0.000346494	0.00166396	MOUSE|MGI=MGI=1341800|UniProtKB=Q9WV93	Hairy/enhancer-of-split related with YRPW motif protein 1;Hey1;ortholog	HAIRY/ENHANCER-OF-SPLIT RELATED WITH YRPW MOTIF PROTEIN 1 (PTHR10985:SF78)	basic helix-loop-helix transcription factor(PC00055)	Mus musculus
Necap2	0.603093	0.167382	0.770476	1.00205	0.834669	-0.231576	3.40253	29.1353	2.09752e-06	1.60789e-05	MOUSE|MGI=MGI=1913397|UniProtKB=Q9D1J1	Adaptin ear-binding coat-associated protein 2;Necap2;ortholog	ADAPTIN EAR-BINDING COAT-ASSOCIATED PROTEIN 2 (PTHR12847:SF9)	ATP-binding cassette (ABC) transporter(PC00003)	Mus musculus
Ckap2	5.22244	0.167333	5.38977	3.32333	3.15599	2.06644	1.85904	175.423	8.58845e-38	1.27412e-35	MOUSE|MGI=MGI=1931797|UniProtKB=Q3V1H1	Cytoskeleton-associated protein 2;Ckap2;ortholog	CYTOSKELETON-ASSOCIATED PROTEIN 2 (PTHR16076:SF8)		Mus musculus
Igsf11	0.655647	0.167096	0.822742	1.0834	0.916302	-0.260656	5.28634	50.6374	5.84446e-11	8.81738e-10	MOUSE|MGI=MGI=2388477|UniProtKB=P0C673	Immunoglobulin superfamily member 11;Igsf11;ortholog	IMMUNOGLOBULIN SUPERFAMILY MEMBER 11 (PTHR44699:SF1)		Mus musculus
Prmt2	1.04141	0.167068	1.20848	2.4604	2.29333	-1.25193	0.907541	12.6739	0.00539752	0.0183664	MOUSE|MGI=MGI=1316652|UniProtKB=Q9R144	Protein arginine N-methyltransferase 2;Prmt2;ortholog	PROTEIN ARGININE N-METHYLTRANSFERASE 2 (PTHR11006:SF92)		Mus musculus
Gm7895	-0.552426	0.167	-0.385425	-0.259343	-0.426343	-0.126083	4.58281	16.4336	0.000923944	0.0039629
Gdf10	1.31287	0.166871	1.47974	1.32353	1.15666	0.156208	3.43802	69.6152	5.15992e-15	1.24331e-13	MOUSE|MGI=MGI=95684|UniProtKB=P97737	Growth/differentiation factor 10;Gdf10;ortholog	GROWTH/DIFFERENTIATION FACTOR 10 (PTHR11848:SF145)	growth factor(PC00112)	Mus musculus
Kcnab2	2.03687	0.166734	2.20361	1.57836	1.41163	0.625243	1.69259	42.0607	3.89489e-09	4.63345e-08	MOUSE|MGI=MGI=109239|UniProtKB=P62482	Voltage-gated potassium channel subunit beta-2;Kcnab2;ortholog	VOLTAGE-GATED POTASSIUM CHANNEL SUBUNIT BETA-2 (PTHR43150:SF1)		Mus musculus
Stk11ip	0.940039	0.166578	1.10662	1.26564	1.09906	-0.15902	3.28875	44.9669	9.40357e-10	1.20589e-08	MOUSE|MGI=MGI=1918978|UniProtKB=Q3TAA7	Serine/threonine-protein kinase 11-interacting protein;Stk11ip;ortholog	SERINE/THREONINE-PROTEIN KINASE 11-INTERACTING PROTEIN (PTHR15454:SF32)	enzyme modulator(PC00095)	Mus musculus
Apol7a	-0.76062	0.166468	-0.594152	-0.434698	-0.601167	-0.159453	6.95642	16.725	0.000804994	0.00351752	MOUSE|MGI=MGI=1923011|UniProtKB=B2RT54	Apolipoprotein L 7a;Apol7a;ortholog	APOLIPOPROTEIN L2 (PTHR14096:SF27)	apolipoprotein(PC00052);transporter(PC00227)	Mus musculus
Bmpr2	-0.512254	0.166447	-0.345807	-0.183805	-0.350252	-0.162002	5.4614	16.3034	0.000982593	0.00418362	MOUSE|MGI=MGI=1095407|UniProtKB=O35607	Bone morphogenetic protein receptor type-2;Bmpr2;ortholog	BONE MORPHOGENETIC PROTEIN RECEPTOR TYPE-2 (PTHR23255:SF63)	TGF-beta receptor(PC00035);serine/threonine protein kinase receptor(PC00205)	Mus musculus
Ugt1a1	-0.729057	0.166303	-0.562753	-0.773648	-0.939951	0.210895	8.41106	41.1822	5.98244e-09	6.93688e-08	MOUSE|MGI=MGI=98898|UniProtKB=Q63886	UDP-glucuronosyltransferase 1-1;Ugt1a1;ortholog	UDP-GLUCURONOSYLTRANSFERASE 1-1 (PTHR11926:SF173)		Mus musculus
Pex16	-0.354997	0.166108	-0.188889	-0.174431	-0.340539	-0.0144578	5.98328	10.3184	0.0160447	0.0464666	MOUSE|MGI=MGI=1338829|UniProtKB=Q91XC9	Peroxisomal membrane protein PEX16;Pex16;ortholog	PEROXISOMAL MEMBRANE PROTEIN PEX16 (PTHR13299:SF0)		Mus musculus
Pde3b	-1.16787	0.165973	-1.0019	-1.01773	-1.18371	0.015837	6.36701	92.7112	5.72975e-20	2.29372e-18	MOUSE|MGI=MGI=1333863|UniProtKB=Q61409	cGMP-inhibited 3',5'-cyclic phosphodiesterase B;Pde3b;ortholog	PHOSPHODIESTERASE (PTHR11347:SF29)		Mus musculus
Uroc1	-0.869862	0.165937	-0.703925	-0.564403	-0.73034	-0.139522	8.81379	36.4364	6.05488e-08	6.04369e-07	MOUSE|MGI=MGI=2385332|UniProtKB=Q8VC12	Urocanate hydratase;Uroc1;ortholog	UROCANATE HYDRATASE (PTHR12216:SF3)		Mus musculus
Lpin2	-0.36752	0.165795	-0.201724	-0.587138	-0.752934	0.385414	8.29553	12.0807	0.00711163	0.0232476	MOUSE|MGI=MGI=1891341|UniProtKB=Q99PI5	Phosphatidate phosphatase LPIN2;Lpin2;ortholog	PHOSPHATIDATE PHOSPHATASE LPIN2 (PTHR12181:SF11)		Mus musculus
Eef2kmt	0.307053	0.165643	0.472696	0.53526	0.369617	-0.0625639	4.08098	13.3479	0.00394167	0.0139947	MOUSE|MGI=MGI=1917761|UniProtKB=Q3UZW7	Protein-lysine N-methyltransferase EEF2KMT;Eef2kmt;ortholog	PROTEIN-LYSINE N-METHYLTRANSFERASE EEF2KMT (PTHR14614:SF97)		Mus musculus
Arid5a	0.618373	0.165563	0.783936	2.21898	2.05342	-1.43504	1.14187	21.3474	8.91582e-05	0.000493648	MOUSE|MGI=MGI=2443039|UniProtKB=Q3U108	AT-rich interactive domain-containing protein 5A;Arid5a;ortholog	AT-RICH INTERACTIVE DOMAIN-CONTAINING PROTEIN 5A (PTHR13964:SF25)	transcription cofactor(PC00217)	Mus musculus
Ankrd33b	-1.27863	0.165379	-1.11326	-0.803485	-0.968863	-0.309772	4.63101	81.5044	1.45985e-17	4.5736e-16	MOUSE|MGI=MGI=1917904|UniProtKB=Q3U0L2	Ankyrin repeat domain-containing protein 33B;Ankrd33b;ortholog	ANKYRIN REPEAT DOMAIN-CONTAINING PROTEIN 33B (PTHR24173:SF1)		Mus musculus
Pla1a	-0.876107	0.165271	-0.710836	-0.599643	-0.764915	-0.111193	5.78809	55.3617	5.74833e-12	9.94099e-11	MOUSE|MGI=MGI=1934677|UniProtKB=Q8VI78	Phospholipase A1 member A;Pla1a;ortholog	PHOSPHOLIPASE A1 MEMBER A (PTHR11610:SF111)	esterase(PC00097);lipase(PC00143);storage protein(PC00210)	Mus musculus
Il17ra	0.484547	0.165163	0.649711	0.813053	0.647889	-0.163342	2.76697	10.503	0.0147407	0.0432974	MOUSE|MGI=MGI=107399|UniProtKB=Q60943	Interleukin-17 receptor A;Il17ra;ortholog	INTERLEUKIN-17 RECEPTOR A (PTHR15583:SF13)		Mus musculus
Sugct	-0.514676	0.165051	-0.349625	-0.442284	-0.607335	0.0926591	4.81086	14.4626	0.00233855	0.00893386	MOUSE|MGI=MGI=1923221|UniProtKB=Q7TNE1	Succinate--hydroxymethylglutarate CoA-transferase;Sugct;ortholog			Mus musculus
Rida	-0.665235	0.16503	-0.500204	-0.365076	-0.530106	-0.135128	9.52418	26.6235	7.06047e-06	4.94855e-05	MOUSE|MGI=MGI=1095401|UniProtKB=P52760	2-iminobutanoate/2-iminopropanoate deaminase;Rida;ortholog	2-IMINOBUTANOATE/2-IMINOPROPANOATE DEAMINASE (PTHR11803:SF39)		Mus musculus
Tlr1	2.09983	0.164995	2.26482	2.77209	2.6071	-0.507271	2.19041	69.8292	4.64329e-15	1.13139e-13	MOUSE|MGI=MGI=1341295|UniProtKB=Q9EPQ1	Toll-like receptor 1;Tlr1;ortholog	TOLL-LIKE RECEPTOR 1 (PTHR24365:SF261)		Mus musculus
LOC108168376	1.42171	0.164745	1.58646	1.71833	1.55359	-0.131874	0.552648	11.9506	0.0075543	0.0244413
Abcb4	0.501146	0.164586	0.665732	0.466978	0.302392	0.198754	8.71572	13.6005	0.00350252	0.0126462	MOUSE|MGI=MGI=97569|UniProtKB=P21440	Phosphatidylcholine translocator ABCB4;Abcb4;ortholog	PHOSPHATIDYLCHOLINE TRANSLOCATOR ABCB4 (PTHR24221:SF241)	cysteine protease(PC00081);serine protease(PC00203)	Mus musculus
Angptl3	-1.33234	0.164531	-1.16781	-0.89007	-1.0546	-0.277743	9.39439	62.9477	1.378e-13	2.85252e-12	MOUSE|MGI=MGI=1353627|UniProtKB=Q9R182	Angiopoietin-related protein 3;Angptl3;ortholog	ANGIOPOIETIN-RELATED PROTEIN 3 (PTHR19143:SF222)	signaling molecule(PC00207)	Mus musculus
Tuba1a	0.961162	0.16447	1.12563	1.28533	1.12087	-0.159703	3.31302	56.0498	4.0993e-12	7.17947e-11	MOUSE|MGI=MGI=98869|UniProtKB=P68369	Tubulin alpha-1A chain;Tuba1a;ortholog	TUBULIN ALPHA-1A CHAIN (PTHR11588:SF133)	tubulin(PC00228)	Mus musculus
Mknk1	0.590115	0.164362	0.754477	0.531179	0.366817	0.223298	4.23395	16.1333	0.00106479	0.00449065	MOUSE|MGI=MGI=894316|UniProtKB=O08605	MAP kinase-interacting serine/threonine-protein kinase 1;Mknk1;ortholog	MAP KINASE-INTERACTING SERINE/THREONINE-PROTEIN KINASE 1 (PTHR24349:SF114)	non-motor microtubule binding protein(PC00166);non-receptor serine/threonine protein kinase(PC00167)	Mus musculus
Kcnb1	-0.996897	0.164243	-0.832654	-1.22703	-1.39127	0.394376	1.64379	19.3706	0.000229155	0.00115163	MOUSE|MGI=MGI=96666|UniProtKB=Q03717	Potassium voltage-gated channel subfamily B member 1;Kcnb1;ortholog	POTASSIUM VOLTAGE-GATED CHANNEL SUBFAMILY B MEMBER 1 (PTHR11537:SF63)		Mus musculus
Chchd6	0.962206	0.163912	1.12612	0.845885	0.681973	0.280233	2.20596	14.8779	0.00192399	0.00751907	MOUSE|MGI=MGI=1913348|UniProtKB=Q91VN4	MICOS complex subunit Mic25;Chchd6;ortholog	MICOS COMPLEX SUBUNIT MIC25 (PTHR47609:SF1)		Mus musculus
Tceal8	0.649195	0.16391	0.813105	1.30507	1.14116	-0.491963	4.97344	40.182	9.74944e-09	1.09932e-07	MOUSE|MGI=MGI=1913934|UniProtKB=Q9CZY2	Transcription elongation factor A protein-like 8;Tceal8;ortholog	TRANSCRIPTION ELONGATION FACTOR A PROTEIN-LIKE 8 (PTHR14754:SF11)	transcription factor(PC00218)	Mus musculus
Gdf3	4.62745	0.163734	4.79118	7.77656	7.61282	-2.98537	1.71387	141.327	1.95577e-30	1.82683e-28	MOUSE|MGI=MGI=95686|UniProtKB=Q07104	Growth/differentiation factor 3;Gdf3;ortholog	GROWTH/DIFFERENTIATION FACTOR 3 (PTHR11848:SF38)	growth factor(PC00112)	Mus musculus
Lrrc18	1.44659	0.163296	1.60989	5.32183	5.15853	-3.71194	0.00323332	22.4162	5.34359e-05	0.000312077	MOUSE|MGI=MGI=1914830|UniProtKB=Q9CQ07	Leucine-rich repeat-containing protein 18;Lrrc18;ortholog	LEUCINE-RICH REPEAT-CONTAINING PROTEIN 18 (PTHR16083:SF17)		Mus musculus
Pnrc1	-0.668711	0.163229	-0.505482	-0.223733	-0.386962	-0.281749	5.87339	11.0055	0.0116964	0.0356618	MOUSE|MGI=MGI=1917838|UniProtKB=Q3TWH3	MCG12570;Pnrc1;ortholog	PROLINE-RICH NUCLEAR RECEPTOR COACTIVATOR 1 (PTHR15405:SF4)		Mus musculus
Ppm1a	-0.415113	0.163211	-0.251902	-0.418647	-0.581857	0.166745	7.20287	20.7831	0.000116779	0.000630659	MOUSE|MGI=MGI=99878|UniProtKB=P49443	Protein phosphatase 1A;Ppm1a;ortholog	PROTEIN PHOSPHATASE 1A (PTHR13832:SF262)	kinase inhibitor(PC00139);protein phosphatase(PC00195)	Mus musculus
Satb2	1.46615	0.163149	1.6293	2.19771	2.03456	-0.568412	0.568659	16.7302	0.000803006	0.00350985	MOUSE|MGI=MGI=2679336|UniProtKB=Q8VI24	DNA-binding protein SATB2;Satb2;ortholog	DNA-BINDING PROTEIN SATB2 (PTHR15116:SF15)	Lambda repressor-like transcription factor(PC00245);homeodomain transcription factor(PC00119);nucleic acid binding(PC00171)	Mus musculus
Wt1	1.99094	0.163121	2.15406	1.48231	1.31919	0.67175	-0.0147399	10.4116	0.0153729	0.0448299	MOUSE|MGI=MGI=98968|UniProtKB=P22561	Wilms tumor protein homolog;Wt1;ortholog	WILMS TUMOR PROTEIN (PTHR23235:SF49)	DNA binding protein(PC00009);transcription cofactor(PC00217);zinc finger transcription factor(PC00244)	Mus musculus
Pdgfra	0.714177	0.162833	0.87701	0.990643	0.82781	-0.113632	3.38205	27.9583	3.7059e-06	2.73417e-05	MOUSE|MGI=MGI=97530|UniProtKB=P26618	Platelet-derived growth factor receptor alpha;Pdgfra;ortholog	PLATELET-DERIVED GROWTH FACTOR RECEPTOR ALPHA (PTHR24416:SF52)		Mus musculus
Col5a2	2.5913	0.162822	2.75412	2.06334	1.90052	0.69078	3.39249	117.693	2.42293e-25	1.50261e-23	MOUSE|MGI=MGI=88458|UniProtKB=Q3U962	Collagen alpha-2(V) chain;Col5a2;ortholog	COLLAGEN ALPHA-2(V) CHAIN (PTHR24023:SF539)		Mus musculus
Aldh1l1	-1.59345	0.16244	-1.43101	-0.96415	-1.12659	-0.466863	10.092	54.9828	6.92458e-12	1.18667e-10	MOUSE|MGI=MGI=1340024|UniProtKB=Q8R0Y6	Cytosolic 10-formyltetrahydrofolate dehydrogenase;Aldh1l1;ortholog	CYTOSOLIC 10-FORMYLTETRAHYDROFOLATE DEHYDROGENASE (PTHR11699:SF120)	dehydrogenase(PC00092)	Mus musculus
Mgat4b	0.240968	0.162365	0.403333	0.402564	0.240199	0.000768719	5.45316	10.5827	0.0142104	0.0419985	MOUSE|MGI=MGI=2143974|UniProtKB=Q812F8	Alpha-1,3-mannosyl-glycoprotein 4-beta-N-acetylglucosaminyltransferase B;Mgat4b;ortholog	ALPHA-1,3-MANNOSYL-GLYCOPROTEIN 4-BETA-N-ACETYLGLUCOSAMINYLTRANSFERASE B (PTHR12062:SF1)		Mus musculus
Gm6581	-0.748659	0.16223	-0.586429	-0.0673592	-0.229589	-0.51907	3.12393	12.7901	0.00511314	0.0175248
Sae1	0.512578	0.162133	0.674711	0.851981	0.689848	-0.177269	4.76933	30.5634	1.05039e-06	8.40535e-06	MOUSE|MGI=MGI=1929264|UniProtKB=Q9R1T2	SUMO-activating enzyme subunit 1;Sae1;ortholog	SUMO-ACTIVATING ENZYME SUBUNIT 1 (PTHR10953:SF162)	ligase(PC00142);transfer/carrier protein(PC00219)	Mus musculus
Sptbn2	-0.228852	0.162126	-0.0667261	-0.444851	-0.606977	0.378125	6.75422	14.2987	0.00252552	0.00955164	MOUSE|MGI=MGI=1313261|UniProtKB=Q68FG2	Spectrin beta chain;Sptbn2;ortholog	SPECTRIN BETA CHAIN, NON-ERYTHROCYTIC 2 (PTHR11915:SF325)		Mus musculus
Tcf20	-0.481392	0.161986	-0.319406	-0.365641	-0.527627	0.0462344	5.02959	11.793	0.00812691	0.0260654	MOUSE|MGI=MGI=108399|UniProtKB=Q9EPQ8	Transcription factor 20;Tcf20;ortholog	TRANSCRIPTION FACTOR 20 (PTHR14955:SF7)	transcription factor(PC00218)	Mus musculus
Bpgm	0.597604	0.161909	0.759513	0.413237	0.251328	0.346276	4.21195	16.4664	0.000909713	0.00391073	MOUSE|MGI=MGI=1098242|UniProtKB=P15327	Bisphosphoglycerate mutase;Bpgm;ortholog	BISPHOSPHOGLYCERATE MUTASE (PTHR11931:SF11)		Mus musculus
Uox	-1.05857	0.161272	-0.897296	-1.08924	-1.25051	0.19194	10.7122	91.3341	1.13238e-19	4.40492e-18	MOUSE|MGI=MGI=98907|UniProtKB=P25688	Uricase;Uox;ortholog	URICASE (PTHR42874:SF1)		Mus musculus
Pigyl	-0.603452	0.161161	-0.442291	-0.663969	-0.825131	0.221678	4.17306	27.7502	4.0981e-06	2.99432e-05	MOUSE|MGI=MGI=1913518|UniProtKB=P0C1P0	Phosphatidylinositol N-acetylglucosaminyltransferase subunit Y;Pigy;ortholog	PHOSPHATIDYLINOSITOL N-ACETYLGLUCOSAMINYLTRANSFERASE SUBUNIT Y (PTHR39235:SF1)		Mus musculus
Rpl7	-0.438486	0.161101	-0.277384	-0.240859	-0.40196	-0.0365255	6.58543	13.9426	0.00298437	0.0109824	MOUSE|MGI=MGI=98073|UniProtKB=P14148	60S ribosomal protein L7;Rpl7;ortholog	60S RIBOSOMAL PROTEIN L7 (PTHR11524:SF12)	ribosomal protein(PC00202)	Mus musculus
Klkb1	-0.656054	0.161019	-0.495035	-0.706795	-0.867814	0.211759	8.54651	39.3248	1.48137e-08	1.62435e-07	MOUSE|MGI=MGI=102849|UniProtKB=P26262	Plasma kallikrein;Klkb1;ortholog	PLASMA KALLIKREIN (PTHR24253:SF64)	serine protease(PC00203)	Mus musculus
LOC102636309	0.434917	0.16091	0.595827	0.335484	0.174574	0.260343	5.53482	13.1787	0.0042656	0.0149726
Amigo1	-0.973055	0.160892	-0.812163	-0.901485	-1.06238	0.0893221	3.53927	37.9731	2.86373e-08	3.01768e-07	MOUSE|MGI=MGI=2653612|UniProtKB=Q80ZD8	Amphoterin-induced protein 1;Amigo1;ortholog	AMPHOTERIN-INDUCED PROTEIN 1 (PTHR24368:SF1)		Mus musculus
43526	-0.450819	0.160865	-0.289954	-0.170211	-0.331076	-0.119743	8.63494	11.6167	0.00881839	0.0279924
Gm5786	-0.567711	0.160817	-0.406894	-0.0963495	-0.257166	-0.310544	4.88345	12.6993	0.00533403	0.0181913
Plin2	0.735124	0.160778	0.895901	0.612002	0.451224	0.283899	9.19139	16.0782	0.00109288	0.00459373	MOUSE|MGI=MGI=87920|UniProtKB=P43883	Perilipin-2;Plin2;ortholog	PERILIPIN-2 (PTHR14024:SF25)	transfer/carrier protein(PC00219)	Mus musculus
LOC108167936	-0.726795	0.160726	-0.566069	-0.566704	-0.72743	0.000634668	4.77197	33.1697	2.96586e-07	2.61688e-06
Gm31131	-1.17365	0.160638	-1.01301	-1.0409	-1.20154	0.027893	2.65772	26.9093	6.15088e-06	4.36767e-05
Cenpb	0.519281	0.160627	0.679908	0.843927	0.6833	-0.164019	7.16127	50.0036	7.97524e-11	1.18083e-09	MOUSE|MGI=MGI=88376|UniProtKB=P27790	Major centromere autoantigen B;Cenpb;ortholog	MAJOR CENTROMERE AUTOANTIGEN B (PTHR19303:SF25)		Mus musculus
Cnn3	-0.4906	0.159842	-0.330758	-0.448604	-0.608445	0.117845	7.16373	16.8541	0.00075729	0.00333313	MOUSE|MGI=MGI=1919244|UniProtKB=Q9DAW9	Calponin-3;Cnn3;ortholog	CALPONIN-3 (PTHR18959:SF46)	non-motor actin binding protein(PC00165)	Mus musculus
Tlcd2	-1.60436	0.15979	-1.44457	-1.14295	-1.30274	-0.301618	6.2705	57.9393	1.61948e-12	2.99584e-11	MOUSE|MGI=MGI=1917141|UniProtKB=Q8VC26	TLC domain-containing protein 2;Tlcd2;ortholog	TLC DOMAIN-CONTAINING PROTEIN 2 (PTHR13439:SF2)		Mus musculus
Chmp1a	0.275937	0.159649	0.435585	0.401321	0.241673	0.0342638	5.91973	14.9471	0.00186239	0.0073196	MOUSE|MGI=MGI=1920159|UniProtKB=Q921W0	Charged multivesicular body protein 1a;Chmp1a;ortholog	CHARGED MULTIVESICULAR BODY PROTEIN 1A (PTHR10476:SF17)		Mus musculus
Tmem205	-0.477086	0.159564	-0.317522	-0.204843	-0.364407	-0.112679	8.57719	12.2713	0.00650944	0.0215161	MOUSE|MGI=MGI=3045495|UniProtKB=Q91XE8	Transmembrane protein 205;Tmem205;ortholog	TRANSMEMBRANE PROTEIN 205 (PTHR46916:SF2)		Mus musculus
Pdp2	-0.67265	0.15948	-0.513171	-0.567745	-0.727225	0.0545746	5.47749	22.1143	6.17544e-05	0.000353965	MOUSE|MGI=MGI=1918878|UniProtKB=Q504M2	MCG53395;Pdp2;ortholog	[PYRUVATE DEHYDROGENASE [ACETYL-TRANSFERRING]]-PHOSPHATASE 2, MITOCHONDRIAL (PTHR13832:SF343)	kinase inhibitor(PC00139);protein phosphatase(PC00195)	Mus musculus
Psmb7	-0.411011	0.159449	-0.251562	-0.283798	-0.443247	0.0322362	7.08817	16.1978	0.00103284	0.00437296	MOUSE|MGI=MGI=107637|UniProtKB=P70195	Proteasome subunit beta type-7;Psmb7;ortholog	PROTEASOME SUBUNIT BETA TYPE-7 (PTHR11599:SF42)		Mus musculus
Nans	0.894136	0.15898	1.05312	0.951917	0.792937	0.101198	4.74145	47.497	2.72455e-10	3.72766e-09	MOUSE|MGI=MGI=2149820|UniProtKB=Q99J77	Sialic acid synthase;Nans;ortholog	SIALIC ACID SYNTHASE (PTHR42966:SF1)	acetyltransferase(PC00038);lyase(PC00144)	Mus musculus
Cxcr4	1.81242	0.158908	1.97133	2.06636	1.90745	-0.0950297	1.7473	37.0172	4.56303e-08	4.66854e-07	MOUSE|MGI=MGI=109563|UniProtKB=P70658	C-X-C chemokine receptor type 4;Cxcr4;ortholog	C-X-C CHEMOKINE RECEPTOR TYPE 4 (PTHR10489:SF594)		Mus musculus
H2-Q4	0.594234	0.158735	0.75297	1.01736	0.858621	-0.264387	4.98069	48.1809	1.9488e-10	2.72292e-09	MOUSE|MGI=MGI=95933|UniProtKB=Q8HWB2	Histocompatibility 2, Q region locus 4;H2-Q4;ortholog	CLASS IB MHC ANTIGEN QA-2-RELATED (PTHR16675:SF251)		Mus musculus
Ugt3a2	-0.449926	0.158695	-0.291231	-0.349303	-0.507998	0.0580724	8.845	15.6695	0.00132535	0.00544978	MOUSE|MGI=MGI=2145969|UniProtKB=Q8JZZ0	UDP-glucuronosyltransferase 3A2;Ugt3a2;ortholog	UDP-GLUCURONOSYLTRANSFERASE 3A2 (PTHR11926:SF1086)		Mus musculus
Emc10	-0.485851	0.158652	-0.327198	-0.203096	-0.361749	-0.124102	6.40079	11.9627	0.00751206	0.0243098	MOUSE|MGI=MGI=1916933|UniProtKB=Q3TAS6	ER membrane protein complex subunit 10;Emc10;ortholog	ER MEMBRANE PROTEIN COMPLEX SUBUNIT 10 (PTHR21397:SF4)		Mus musculus
H2-D1	0.378283	0.158545	0.536827	0.842278	0.683734	-0.305451	7.98338	46.3835	4.70055e-10	6.27238e-09	MOUSE|MGI=MGI=95896|UniProtKB=P14427	H-2 class I histocompatibility antigen, D-P alpha chain;H2-D1;ortholog	CLASS IB MHC ANTIGEN QA-2-RELATED (PTHR16675:SF251)		Mus musculus
Anxa1	2.64841	0.158489	2.8069	2.49366	2.33517	0.313233	3.88007	144.124	4.87772e-31	4.76191e-29	MOUSE|MGI=MGI=96819|UniProtKB=P10107	Annexin A1;Anxa1;ortholog	ANNEXIN A1 (PTHR10502:SF17)		Mus musculus
Macrod1	-1.68496	0.158095	-1.52687	-1.50281	-1.6609	-0.0240609	5.40458	109.159	1.66473e-23	8.80792e-22	MOUSE|MGI=MGI=2147583|UniProtKB=Q922B1	O-acetyl-ADP-ribose deacetylase MACROD1;Macrod1;ortholog	O-ACETYL-ADP-RIBOSE DEACETYLASE MACROD1 (PTHR11106:SF93)		Mus musculus
Stard10	-0.431707	0.158062	-0.273646	-0.077311	-0.235373	-0.196335	10.0004	10.9384	0.0120639	0.0366201	MOUSE|MGI=MGI=1860093|UniProtKB=Q9JMD3	START domain-containing protein 10;Stard10;ortholog	START DOMAIN-CONTAINING PROTEIN 10 (PTHR19308:SF7)		Mus musculus
Mbtd1	-0.180138	0.15796	-0.0221779	-0.473028	-0.630989	0.450851	3.93879	11.8664	0.00785498	0.0253005	MOUSE|MGI=MGI=2143977|UniProtKB=Q6P5G3	MBT domain-containing protein 1;Mbtd1;ortholog	MBT DOMAIN-CONTAINING PROTEIN 1 (PTHR12247:SF79)	chromatin/chromatin-binding protein(PC00077);transcription factor(PC00218)	Mus musculus
Zfp91	-0.490038	0.157946	-0.332092	-0.546568	-0.704514	0.214476	6.32334	34.9702	1.23606e-07	1.16391e-06	MOUSE|MGI=MGI=104854|UniProtKB=Q62511	E3 ubiquitin-protein ligase ZFP91;Zfp91;ortholog	E3 UBIQUITIN-PROTEIN LIGASE ZFP91 (PTHR24403:SF71)	KRAB box transcription factor(PC00029)	Mus musculus
Abcb7	-0.301203	0.157894	-0.143309	-0.272576	-0.430471	0.129267	6.01511	11.9918	0.00741143	0.0240355	MOUSE|MGI=MGI=109533|UniProtKB=Q61102	ATP-binding cassette sub-family B member 7, mitochondrial;Abcb7;ortholog	ATP-BINDING CASSETTE SUB-FAMILY B MEMBER 7, MITOCHONDRIAL (PTHR24221:SF187)	cysteine protease(PC00081);serine protease(PC00203)	Mus musculus
Gm40443	-0.690365	0.157728	-0.532636	-0.256021	-0.41375	-0.276615	5.44113	19.0361	0.000268743	0.00133114
Itpr2	-1.03112	0.157661	-0.873456	-1.18498	-1.34264	0.311521	3.86027	37.2108	4.15236e-08	4.27932e-07	MOUSE|MGI=MGI=99418|UniProtKB=Q9Z329	Inositol 1,4,5-trisphosphate receptor type 2;Itpr2;ortholog	INOSITOL 1,4,5-TRISPHOSPHATE RECEPTOR TYPE 2 (PTHR13715:SF53)	ligand-gated ion channel(PC00141)	Mus musculus
Slpi	3.53487	0.157635	3.6925	2.62149	2.46386	1.07101	2.51334	90.5826	1.64216e-19	6.30689e-18	MOUSE|MGI=MGI=109297|UniProtKB=P97430	Antileukoproteinase;Slpi;ortholog	ANTILEUKOPROTEINASE (PTHR19441:SF44)	serine protease inhibitor(PC00204)	Mus musculus
Chd1l	0.737824	0.157629	0.895453	1.07548	0.917854	-0.180029	3.67557	46.4508	4.5481e-10	6.07431e-09	MOUSE|MGI=MGI=1915308|UniProtKB=Q9CXF7	Chromodomain-helicase-DNA-binding protein 1-like;Chd1l;ortholog	CHROMODOMAIN-HELICASE-DNA-BINDING PROTEIN 1-LIKE (PTHR47157:SF1)		Mus musculus
Rilpl2	0.76644	0.157404	0.923844	0.956913	0.799509	-0.0330686	3.36836	29.0694	2.16544e-06	1.65576e-05	MOUSE|MGI=MGI=1933112|UniProtKB=Q99LE1	RILP-like protein 2;Rilpl2;ortholog	RILP-LIKE PROTEIN 2 (PTHR21502:SF2)	nucleic acid binding(PC00171)	Mus musculus
Cpt1a	0.598497	0.157281	0.755779	0.539861	0.382579	0.215918	8.91973	16.6863	0.000819882	0.00356794	MOUSE|MGI=MGI=1098296|UniProtKB=P97742	Carnitine O-palmitoyltransferase 1, liver isoform;Cpt1a;ortholog	CARNITINE O-PALMITOYLTRANSFERASE 1, LIVER ISOFORM (PTHR22589:SF74)	acetyltransferase(PC00038);acyltransferase(PC00042)	Mus musculus
Slc25a16	-0.645872	0.157272	-0.4886	-0.64441	-0.801682	0.15581	6.20605	45.8511	6.10029e-10	7.97836e-09
Ndfip1	-0.552721	0.157167	-0.395553	-0.540517	-0.697685	0.144964	8.02352	36.5107	5.83964e-08	5.84814e-07	MOUSE|MGI=MGI=1929601|UniProtKB=Q8R0W6	NEDD4 family-interacting protein 1;Ndfip1;ortholog	NEDD4 FAMILY-INTERACTING PROTEIN 1 (PTHR13396:SF3)		Mus musculus
Tmem263	0.291253	0.156906	0.448159	0.69222	0.535314	-0.24406	3.77315	16.7126	0.000809729	0.00353311	MOUSE|MGI=MGI=2143652|UniProtKB=Q9DAM7	Transmembrane protein 263;Tmem263;ortholog	TRANSMEMBRANE PROTEIN 263 (PTHR31443:SF0)		Mus musculus
Hbs1l	-0.625902	0.15662	-0.469282	-0.479194	-0.635814	0.00991239	5.78621	35.1819	1.11507e-07	1.06054e-06	MOUSE|MGI=MGI=1891704|UniProtKB=Q69ZS7	HBS1-like protein;Hbs1l;ortholog	HBS1-LIKE PROTEIN (PTHR23115:SF188)	G-protein(PC00020);hydrolase(PC00121);translation elongation factor(PC00222);translation initiation factor(PC00224)	Mus musculus
Slc6a12	-1.07209	0.15642	-0.915668	-0.538783	-0.695203	-0.376885	6.62286	40.885	6.9169e-09	7.94734e-08	MOUSE|MGI=MGI=95628|UniProtKB=P31651	Sodium- and chloride-dependent betaine transporter;Slc6a12;ortholog	SODIUM- AND CHLORIDE-DEPENDENT BETAINE TRANSPORTER (PTHR11616:SF118)	cation transporter(PC00068)	Mus musculus
0610007P14Rik	-0.749382	0.156011	-0.593371	-0.610685	-0.766697	0.0173147	6.58066	26.9468	6.04043e-06	4.29731e-05
F830016B08Rik	-0.615755	0.155973	-0.459782	-0.913577	-1.06955	0.453795	4.5149	16.8906	0.000744301	0.0032836	MOUSE|MGI=MGI=3588218|UniProtKB=G3UWE2	Interferon-gamma-inducible GTPase Ifgga4 protein;F830016B08Rik;ortholog	INTERFERON-GAMMA-INDUCIBLE GTPASE IFGGA3 PROTEIN-RELATED (PTHR32341:SF4)		Mus musculus
Gstm2	0.45375	0.15587	0.609619	1.00065	0.844783	-0.391034	6.19954	25.9887	9.58951e-06	6.51295e-05	MOUSE|MGI=MGI=95861|UniProtKB=P15626	Glutathione S-transferase Mu 2;Gstm2;ortholog	GLUTATHIONE S-TRANSFERASE MU 1 (PTHR11571:SF137)		Mus musculus
Hebp1	-0.654215	0.155753	-0.498462	-0.23455	-0.390303	-0.263912	8.10692	21.1134	9.97196e-05	0.000546724	MOUSE|MGI=MGI=1333880|UniProtKB=Q9R257	Heme-binding protein 1;Hebp1;ortholog	HEME-BINDING PROTEIN 1 (PTHR11220:SF22)		Mus musculus
Zeb2	0.411789	0.15561	0.567399	0.80206	0.64645	-0.234661	4.6628	23.9918	2.50791e-05	0.000156946	MOUSE|MGI=MGI=1344407|UniProtKB=Q9R0G7	Zinc finger E-box-binding homeobox 2;Zeb2;ortholog	ZINC FINGER E-BOX-BINDING HOMEOBOX 2 (PTHR24391:SF11)	KRAB box transcription factor(PC00029)	Mus musculus
Gm16089	-0.891341	0.155607	-0.735734	-0.55105	-0.706657	-0.184684	5.28893	39.7902	1.1804e-08	1.31337e-07
Chac2	-0.820326	0.155592	-0.664734	-0.509562	-0.665154	-0.155172	4.67165	26.4027	7.8539e-06	5.43665e-05	MOUSE|MGI=MGI=1915294|UniProtKB=Q9CQG1	Putative glutathione-specific gamma-glutamylcyclotransferase 2;Chac2;ortholog	GLUTATHIONE-SPECIFIC GAMMA-GLUTAMYLCYCLOTRANSFERASE 2 (PTHR12192:SF20)		Mus musculus
Cxcl10	2.20244	0.155573	2.35802	2.64239	2.48682	-0.284376	3.51962	134.957	4.62089e-29	3.84194e-27	MOUSE|MGI=MGI=1352450|UniProtKB=P17515	C-X-C motif chemokine 10;Cxcl10;ortholog	C-X-C MOTIF CHEMOKINE 10 (PTHR10179:SF47)	chemokine(PC00074)	Mus musculus
Plekhm2	0.689166	0.15547	0.844636	0.991335	0.835865	-0.146699	4.07642	48.69	1.51855e-10	2.15965e-09	MOUSE|MGI=MGI=1916832|UniProtKB=Q80TQ5	Pleckstrin homology domain-containing family M member 2;Plekhm2;ortholog	PLECKSTRIN HOMOLOGY DOMAIN-CONTAINING FAMILY M MEMBER 2 (PTHR46556:SF1)		Mus musculus
Fmo1	-0.427971	0.155253	-0.272718	-0.327806	-0.483059	0.0550886	8.21264	16.4098	0.000934424	0.00399992	MOUSE|MGI=MGI=1310002|UniProtKB=P50285	Dimethylaniline monooxygenase [N-oxide-forming] 1;Fmo1;ortholog	DIMETHYLANILINE MONOOXYGENASE [N-OXIDE-FORMING] 1 (PTHR23023:SF154)	oxygenase(PC00177)	Mus musculus
Hivep3	0.432267	0.155135	0.587403	1.41399	1.25886	-0.826591	1.37734	11.1334	0.011026	0.0338979	MOUSE|MGI=MGI=106589|UniProtKB=A2A884	Transcription factor HIVEP3;Hivep3;ortholog	TRANSCRIPTION FACTOR HIVEP3 (PTHR45944:SF5)		Mus musculus
Kpna1	-0.593568	0.155109	-0.438459	-0.584918	-0.740027	0.146459	5.55216	26.85	6.32941e-06	4.48183e-05	MOUSE|MGI=MGI=103560|UniProtKB=Q60960	Importin subunit alpha-5;Kpna1;ortholog	IMPORTIN SUBUNIT ALPHA-5 (PTHR23316:SF3)	transfer/carrier protein(PC00219)	Mus musculus
Mcl1	0.424676	0.155103	0.579779	0.324693	0.16959	0.255086	7.04843	15.0515	0.00177313	0.00701649	MOUSE|MGI=MGI=101769|UniProtKB=P97287	Induced myeloid leukemia cell differentiation protein Mcl-1 homolog;Mcl1;ortholog	INDUCED MYELOID LEUKEMIA CELL DIFFERENTIATION PROTEIN MCL-1 (PTHR11256:SF46)	signaling molecule(PC00207)	Mus musculus
Chmp4b	0.232438	0.155095	0.387532	0.471344	0.31625	-0.0838118	6.27988	15.3561	0.0015363	0.00619596	MOUSE|MGI=MGI=1922858|UniProtKB=Q9D8B3	Charged multivesicular body protein 4b;Chmp4b;ortholog	CHARGED MULTIVESICULAR BODY PROTEIN 4B (PTHR22761:SF4)	transfer/carrier protein(PC00219)	Mus musculus
Lpcat1	0.83358	0.155077	0.988657	0.677092	0.522015	0.311565	2.49582	18.4565	0.000354075	0.00169767	MOUSE|MGI=MGI=2384812|UniProtKB=Q3TFD2	Lysophosphatidylcholine acyltransferase 1;Lpcat1;ortholog	LYSOPHOSPHATIDYLCHOLINE ACYLTRANSFERASE 1 (PTHR23063:SF40)	acyltransferase(PC00042);annexin(PC00050);calmodulin(PC00061)	Mus musculus
Cyp2d11	-0.794766	0.154887	-0.639879	-0.514815	-0.669702	-0.125063	3.83558	16.3656	0.000954135	0.00407622	MOUSE|MGI=MGI=88603|UniProtKB=P24457	Cytochrome P450 2D11;Cyp2d11;ortholog	CYTOCHROME P450 2D10-RELATED (PTHR24300:SF119)		Mus musculus
Greb1l	0.546798	0.154663	0.701461	1.25007	1.0954	-0.548605	1.61191	10.1527	0.017312	0.0494834	MOUSE|MGI=MGI=3576497|UniProtKB=B9EJV3	GREB1-like protein;Greb1l;ortholog	GREB1-LIKE PROTEIN (PTHR15720:SF12)		Mus musculus
Apobr	1.14463	0.154433	1.29906	1.72498	1.57054	-0.425911	2.59859	32.2528	4.62914e-07	3.96874e-06	MOUSE|MGI=MGI=2176230|UniProtKB=Q8VBT6	Apolipoprotein B receptor;Apobr;ortholog	APOLIPOPROTEIN B RECEPTOR (PTHR15964:SF0)		Mus musculus
Qdpr	-1.52214	0.154262	-1.36788	-0.9699	-1.12416	-0.397976	8.73758	84.2889	3.68788e-18	1.2319e-16	MOUSE|MGI=MGI=97836|UniProtKB=Q8BVI4	Dihydropteridine reductase;Qdpr;ortholog	DIHYDROPTERIDINE REDUCTASE (PTHR15104:SF0)	dehydrogenase(PC00092);reductase(PC00198)	Mus musculus
Psd4	1.49793	0.153906	1.65183	1.54226	1.38835	0.109576	3.21814	74.5743	4.47037e-16	1.21012e-14	MOUSE|MGI=MGI=2674093|UniProtKB=Q8BLR5	PH and SEC7 domain-containing protein 4;Psd4;ortholog	PH AND SEC7 DOMAIN-CONTAINING PROTEIN 4 (PTHR10663:SF338)		Mus musculus
Robo2	1.15003	0.153888	1.30391	1.46991	1.31602	-0.165992	2.46331	35.2443	1.08175e-07	1.03274e-06	MOUSE|MGI=MGI=1890110|UniProtKB=Q7TPD3	Roundabout homolog 2;Robo2;ortholog	ROUNDABOUT HOMOLOG 2 (PTHR12231:SF242)		Mus musculus
Gm13835	-0.398548	0.153885	-0.244663	-0.237796	-0.391681	-0.00686625	6.70004	13.2065	0.00421063	0.0148072
Syt9	1.79314	0.153704	1.94684	1.12487	0.971165	0.821973	1.00515	11.7264	0.00838156	0.0267969	MOUSE|MGI=MGI=1926373|UniProtKB=Q9R0N9	Synaptotagmin-9;Syt9;ortholog	SYNAPTOTAGMIN-9 (PTHR10024:SF180)	membrane trafficking regulatory protein(PC00151)	Mus musculus
Dlat	-0.777621	0.153614	-0.624007	-0.36788	-0.521494	-0.256127	6.07947	48.4598	1.69985e-10	2.4017e-09	MOUSE|MGI=MGI=2385311|UniProtKB=Q8BMF4	Dihydrolipoyllysine-residue acetyltransferase component of pyruvate dehydrogenase complex, mitochondrial;Dlat;ortholog	DIHYDROLIPOYLLYSINE-RESIDUE ACETYLTRANSFERASE COMPONENT OF PYRUVATE DEHYDROGENASE COMPLEX, MITOCHONDRIAL (PTHR23151:SF9)		Mus musculus
Psmc2	-0.313311	0.153492	-0.15982	-0.203533	-0.357025	0.0437138	6.3728	10.3687	0.0156784	0.0455979	MOUSE|MGI=MGI=109555|UniProtKB=P46471	26S proteasome regulatory subunit 7;Psmc2;ortholog	26S PROTEASOME REGULATORY SUBUNIT 7 (PTHR23073:SF13)	hydrolase(PC00121)	Mus musculus
Ppm1g	-0.571337	0.153474	-0.417863	-0.247616	-0.40109	-0.170247	5.52395	12.478	0.00591277	0.0198166	MOUSE|MGI=MGI=106065|UniProtKB=Q61074	Protein phosphatase 1G;Ppm1g;ortholog	PROTEIN PHOSPHATASE 1G (PTHR13832:SF733)	kinase inhibitor(PC00139);protein phosphatase(PC00195)	Mus musculus
F13b	-0.564504	0.153405	-0.411099	-0.470819	-0.624224	0.0597199	8.07555	27.2492	5.21995e-06	3.75419e-05	MOUSE|MGI=MGI=88379|UniProtKB=Q07968	Coagulation factor XIII B chain;F13b;ortholog	COAGULATION FACTOR XIII B CHAIN (PTHR45785:SF3)		Mus musculus
Agl	-0.432386	0.153303	-0.279083	-0.411551	-0.564853	0.132467	6.31665	23.4161	3.30701e-05	0.000202771	MOUSE|MGI=MGI=1924809|UniProtKB=F8VPN4	Amylo-1,6-glucosidase, 4-alpha-glucanotransferase;Agl;ortholog	GLYCOGEN DEBRANCHING ENZYME (PTHR10569:SF2)	glycosidase(PC00110);glycosyltransferase(PC00111)	Mus musculus
Mbl2	-0.983675	0.15317	-0.830506	-0.742314	-0.895484	-0.0881917	9.13844	71.6989	1.84674e-15	4.70454e-14	MOUSE|MGI=MGI=96924|UniProtKB=P41317	Mannose-binding protein C;Mbl2;ortholog	MANNOSE-BINDING PROTEIN C-RELATED (PTHR24020:SF21)	receptor(PC00197)	Mus musculus
Ophn1	0.907792	0.152933	1.06072	1.29548	1.14255	-0.234755	2.02804	21.75	7.35287e-05	0.000415318	MOUSE|MGI=MGI=2151070|UniProtKB=Q99J31	Oligophrenin-1;Ophn1;ortholog	OLIGOPHRENIN-1 (PTHR12552:SF2)	G-protein modulator(PC00022)	Mus musculus
Tbc1d9b	-0.617921	0.152882	-0.465039	-0.528884	-0.681766	0.0638446	5.90866	30.5005	1.08293e-06	8.65201e-06	MOUSE|MGI=MGI=1924045|UniProtKB=Q5SVR0	TBC1 domain family member 9B;Tbc1d9b;ortholog	TBC1 DOMAIN FAMILY MEMBER 9B (PTHR22957:SF225)	G-protein modulator(PC00022);cysteine protease(PC00081)	Mus musculus
Hhipl2	1.84245	0.152581	1.99503	0.972013	0.819432	1.02302	1.2598	21.7603	7.31689e-05	0.000413594	MOUSE|MGI=MGI=1926022|UniProtKB=Q9D2G9	HHIP-like protein 2;Hhipl2;ortholog	HHIP-LIKE PROTEIN 2 (PTHR19328:SF54)		Mus musculus
Pianp	1.526	0.152552	1.67855	2.50961	2.35706	-0.831057	1.09235	32.912	3.36127e-07	2.94685e-06	MOUSE|MGI=MGI=2441908|UniProtKB=Q6P1B3	PILR alpha-associated neural protein;Pianp;ortholog	PILR ALPHA-ASSOCIATED NEURAL PROTEIN (PTHR32023:SF2)		Mus musculus
Anxa7	0.438432	0.152536	0.590968	0.329271	0.176735	0.261697	6.79761	20.5246	0.000132134	0.000701071	MOUSE|MGI=MGI=88031|UniProtKB=Q07076	Annexin A7;Anxa7;ortholog	ANNEXIN A7 (PTHR10502:SF140)		Mus musculus
Epb41l4b	-0.728807	0.152092	-0.576715	-0.620183	-0.772275	0.0434681	6.35518	43.0613	2.38832e-09	2.91687e-08	MOUSE|MGI=MGI=1859149|UniProtKB=Q9JMC8	Band 4.1-like protein 4B;Epb41l4b;ortholog	BAND 4.1-LIKE PROTEIN 4B (PTHR23280:SF18)		Mus musculus
Rab8b	1.49821	0.151425	1.64963	1.1336	0.982171	0.516035	3.85352	76.2248	1.97959e-16	5.52678e-15	MOUSE|MGI=MGI=2442982|UniProtKB=P61028	Ras-related protein Rab-8B;Rab8b;ortholog	RAS-RELATED PROTEIN RAB-8B (PTHR24073:SF22)		Mus musculus
Tmem136	2.94867	0.151269	3.09994	3.85301	3.70174	-0.753069	1.01173	50.2702	6.9976e-11	1.04632e-09	MOUSE|MGI=MGI=2685030|UniProtKB=Q3TYE7	Transmembrane protein 136;Tmem136;ortholog	TRANSMEMBRANE PROTEIN 136 (PTHR31898:SF1)		Mus musculus
Tecr	-0.947028	0.151265	-0.795763	-0.674386	-0.825651	-0.121377	7.15215	47.6891	2.47991e-10	3.40836e-09	MOUSE|MGI=MGI=1915408|UniProtKB=Q9CY27	Very-long-chain enoyl-CoA reductase;Tecr;ortholog	VERY-LONG-CHAIN ENOYL-COA REDUCTASE (PTHR10556:SF31)	dehydrogenase(PC00092)	Mus musculus
Spag7	-0.471163	0.151243	-0.31992	-0.371102	-0.522345	0.0511821	4.29304	11.8982	0.00774018	0.0249839	MOUSE|MGI=MGI=107380|UniProtKB=Q7TNE3	Sperm-associated antigen 7;Spag7;ortholog	SPERM-ASSOCIATED ANTIGEN 7 (PTHR13498:SF3)	nucleic acid binding(PC00171)	Mus musculus
Galnt11	0.376346	0.151235	0.527581	0.495682	0.344446	0.0319	3.46503	11.5205	0.00921984	0.029108	MOUSE|MGI=MGI=2444392|UniProtKB=Q921L8	Polypeptide N-acetylgalactosaminyltransferase 11;Galnt11;ortholog	POLYPEPTIDE N-ACETYLGALACTOSAMINYLTRANSFERASE 11 (PTHR11675:SF10)	glycosyltransferase(PC00111)	Mus musculus
Dock9	-0.578452	0.151178	-0.427275	-0.337021	-0.488198	-0.0902538	3.89328	13.6805	0.00337391	0.012249	MOUSE|MGI=MGI=106321|UniProtKB=Q8BIK4	Dedicator of cytokinesis protein 9;Dock9;ortholog	DEDICATOR OF CYTOKINESIS PROTEIN 9 (PTHR23317:SF77)	guanyl-nucleotide exchange factor(PC00113)	Mus musculus
Idh1	-0.969789	0.151155	-0.818634	-0.883034	-1.03419	0.0643997	8.75831	81.0105	1.8632e-17	5.7893e-16	MOUSE|MGI=MGI=96413|UniProtKB=O88844	Isocitrate dehydrogenase [NADP] cytoplasmic;Idh1;ortholog	ISOCITRATE DEHYDROGENASE [NADP] CYTOPLASMIC (PTHR11822:SF21)		Mus musculus
Cyp46a1	-1.7693	0.150947	-1.61835	-1.25999	-1.41093	-0.358368	0.979446	17.44	0.000573722	0.00260092	MOUSE|MGI=MGI=1341877|UniProtKB=Q9WVK8	Cholesterol 24-hydroxylase;Cyp46a1;ortholog	CHOLESTEROL 24-HYDROXYLASE (PTHR24293:SF2)	oxygenase(PC00177)	Mus musculus
Grsf1	-0.304774	0.150868	-0.153906	-0.334869	-0.485738	0.180963	6.54194	15.6338	0.00134785	0.00553178	MOUSE|MGI=MGI=106479|UniProtKB=Q8C5Q4	G-rich sequence factor 1;Grsf1;ortholog	G-RICH SEQUENCE FACTOR 1 (PTHR13976:SF42)	ribosomal protein(PC00202)	Mus musculus
Elmod2	0.334869	0.150706	0.485575	0.52242	0.371714	-0.036845	4.25995	10.868	0.0124616	0.037601	MOUSE|MGI=MGI=2445165|UniProtKB=Q8BGF6	ELMO domain-containing protein 2;Elmod2;ortholog	ELMO DOMAIN-CONTAINING PROTEIN 2 (PTHR12771:SF47)	signaling molecule(PC00207)	Mus musculus
Nop10	-0.525082	0.150685	-0.374397	-0.401173	-0.551858	0.0267757	5.0425	15.2782	0.00159368	0.00638822	MOUSE|MGI=MGI=1913431|UniProtKB=Q9CQS2	H/ACA ribonucleoprotein complex subunit 3;Nop10;ortholog	H/ACA RIBONUCLEOPROTEIN COMPLEX SUBUNIT 3 (PTHR13305:SF0)	ribosomal protein(PC00202)	Mus musculus
Pnpla2	0.667875	0.15033	0.818204	0.595031	0.444701	0.223173	6.36113	31.8219	5.70593e-07	4.81015e-06	MOUSE|MGI=MGI=1914103|UniProtKB=Q8BJ56	Patatin-like phospholipase domain-containing protein 2;Pnpla2;ortholog	PATATIN-LIKE PHOSPHOLIPASE DOMAIN-CONTAINING PROTEIN 2 (PTHR12406:SF29)	acyltransferase(PC00042);phospholipase(PC00186)	Mus musculus
1600002K03Rik	0.925103	0.150265	1.07537	0.951724	0.80146	0.123644	2.24567	25.4403	1.24905e-05	8.31526e-05
St3gal3	0.326648	0.150205	0.476853	0.313835	0.16363	0.163018	6.00978	10.6993	0.0134682	0.040222	MOUSE|MGI=MGI=1316659|UniProtKB=P97325	CMP-N-acetylneuraminate-beta-1,4-galactoside alpha-2,3-sialyltransferase;St3gal3;ortholog	CMP-N-ACETYLNEURAMINATE-BETA-1,4-GALACTOSIDE ALPHA-2,3-SIALYLTRANSFERASE (PTHR13713:SF37)		Mus musculus
Ttc39aos1	4.83482	0.150203	4.98503	3.40802	3.25782	1.57701	1.53666	112.393	3.3521e-24	1.89269e-22
Ptprs	0.565643	0.150161	0.715803	0.939247	0.789087	-0.223444	2.92671	13.3454	0.00394612	0.0140039	MOUSE|MGI=MGI=97815|UniProtKB=B0V2N1	Receptor-type tyrosine-protein phosphatase S;Ptprs;ortholog	RECEPTOR-TYPE TYROSINE-PROTEIN PHOSPHATASE S (PTHR19134:SF472)	protein phosphatase(PC00195)	Mus musculus
Cyp3a11	-0.693894	0.150088	-0.543806	-0.564694	-0.714782	0.0208889	11.503	22.8222	4.39798e-05	0.000262215	MOUSE|MGI=MGI=88609|UniProtKB=Q64459	Cytochrome P450 3A11;Cyp3a11;ortholog	CYTOCHROME P450 3A11-RELATED (PTHR24302:SF33)	oxygenase(PC00177)	Mus musculus
Elovl5	-0.907912	0.150059	-0.757853	-0.496296	-0.646355	-0.261557	9.37343	38.1968	2.56792e-08	2.72686e-07	MOUSE|MGI=MGI=1916051|UniProtKB=Q8BHI7	Elongation of very long chain fatty acids protein 5;Elovl5;ortholog	ELONGATION OF VERY LONG CHAIN FATTY ACIDS PROTEIN 5 (PTHR11157:SF18)	acyltransferase(PC00042)	Mus musculus
Gm20056	-0.640099	0.149969	-0.49013	-0.902206	-1.05218	0.412076	4.52412	31.9067	5.47597e-07	4.63177e-06
Aacs	-1.03876	0.149808	-0.888952	-1.39541	-1.54522	0.506461	5.69678	19.5647	0.000208906	0.00106044	MOUSE|MGI=MGI=1926144|UniProtKB=Q9D2R0	Acetoacetyl-CoA synthetase;Aacs;ortholog	ACETOACETYL-COA SYNTHETASE (PTHR42921:SF1)	dehydrogenase(PC00092);ligase(PC00142)	Mus musculus
Rab9	-0.704028	0.149675	-0.554354	-0.697442	-0.847116	0.143088	5.83175	44.1153	1.42643e-09	1.78534e-08	MOUSE|MGI=MGI=1890695|UniProtKB=Q9R0M6	Ras-related protein Rab-9A;Rab9a;ortholog	RAS-RELATED PROTEIN RAB-9A (PTHR24073:SF371)		Mus musculus
Simc1	-0.211253	0.149659	-0.0615936	-0.622537	-0.772197	0.560944	2.66593	13.3609	0.00391769	0.0139193	MOUSE|MGI=MGI=2442599|UniProtKB=E9Q6E9	SUMO-interacting motifs-containing 1;Simc1;ortholog	SUMO-INTERACTING MOTIF-CONTAINING PROTEIN 1 (PTHR23187:SF3)		Mus musculus
Ccl7	5.76657	0.149391	5.91596	5.91596	5.76657	0	0.269373	62.1796	2.01123e-13	4.09058e-12	MOUSE|MGI=MGI=99512|UniProtKB=Q03366	C-C motif chemokine 7;Ccl7;ortholog	C-C MOTIF CHEMOKINE 7 (PTHR12015:SF161)	chemokine(PC00074)	Mus musculus
Bag4	-0.741008	0.149318	-0.59169	-0.646207	-0.795525	0.0545168	5.17611	30.6522	1.00615e-06	8.07699e-06	MOUSE|MGI=MGI=1914634|UniProtKB=Q8CI61	BAG family molecular chaperone regulator 4;Bag4;ortholog	BAG FAMILY MOLECULAR CHAPERONE REGULATOR 4 (PTHR12329:SF10)		Mus musculus
H2-Ke6	-0.561422	0.149288	-0.412134	-0.531343	-0.680631	0.119209	4.7274	25.3654	1.29489e-05	8.59775e-05	MOUSE|MGI=MGI=95911|UniProtKB=P50171	Estradiol 17-beta-dehydrogenase 8;Hsd17b8;ortholog	ESTRADIOL 17-BETA-DEHYDROGENASE 8 (PTHR42760:SF83)	dehydrogenase(PC00092);reductase(PC00198)	Mus musculus
Sgol2a	3.5782	0.149256	3.72746	3.26968	3.12043	0.457777	0.555865	54.0878	1.07469e-11	1.79296e-10
Ifi35	0.302449	0.149126	0.451575	0.847061	0.697936	-0.395487	4.70568	24.4845	1.97876e-05	0.000126298	MOUSE|MGI=MGI=1917360|UniProtKB=Q9D8C4	Interferon-induced 35 kDa protein homolog;Ifi35;ortholog	INTERFERON-INDUCED 35 KDA PROTEIN (PTHR15225:SF1)	transcription cofactor(PC00217)	Mus musculus
Gng10	0.239949	0.148942	0.388891	0.860765	0.711823	-0.471874	3.1279	14.1445	0.00271497	0.0101428	MOUSE|MGI=MGI=1336169|UniProtKB=Q9CXP8	Guanine nucleotide-binding protein G(I)/G(S)/G(O) subunit gamma-10;Gng10;ortholog	GUANINE NUCLEOTIDE-BINDING PROTEIN G(I)/G(S)/G(O) SUBUNIT GAMMA-10 (PTHR13809:SF6)	heterotrimeric G-protein(PC00117)	Mus musculus
Apoh	-0.930101	0.148802	-0.781299	-0.714112	-0.862913	-0.0671874	11.0232	68.589	8.5577e-15	2.03609e-13	MOUSE|MGI=MGI=88058|UniProtKB=Q01339	Beta-2-glycoprotein 1;Apoh;ortholog	BETA-2-GLYCOPROTEIN 1 (PTHR19325:SF323)		Mus musculus
Cebpz	-0.478343	0.148741	-0.329602	-0.333474	-0.482215	0.00387228	5.62756	23.5692	3.07254e-05	0.00018977	MOUSE|MGI=MGI=109386|UniProtKB=P53569	CCAAT/enhancer-binding protein zeta;Cebpz;ortholog	CCAAT/ENHANCER-BINDING PROTEIN ZETA (PTHR12048:SF0)	transcription factor(PC00218)	Mus musculus
Wac	-0.527829	0.148692	-0.379137	-0.543774	-0.692465	0.164637	5.57349	33.4825	2.54773e-07	2.27581e-06	MOUSE|MGI=MGI=2387357|UniProtKB=Q924H7	WW domain-containing adapter protein with coiled-coil;Wac;ortholog	WW DOMAIN-CONTAINING ADAPTER PROTEIN WITH COILED-COIL (PTHR15911:SF6)		Mus musculus
Synj2	2.15293	0.148569	2.3015	1.52632	1.37775	0.775182	3.12226	87.7276	6.73875e-19	2.39368e-17	MOUSE|MGI=MGI=1201671|UniProtKB=Q9D2G5	Synaptojanin-2;Synj2;ortholog	SYNAPTOJANIN-2 (PTHR11200:SF148)	phosphatase(PC00181)	Mus musculus
Unk	0.43688	0.148529	0.585409	0.844953	0.696424	-0.259543	3.17231	16.4602	0.000912396	0.00391893	MOUSE|MGI=MGI=2442456|UniProtKB=Q8BL48	RING finger protein unkempt homolog;Unk;ortholog	RING FINGER PROTEIN UNKEMPT HOMOLOG (PTHR14493:SF36)		Mus musculus
Mpnd	-0.58586	0.148489	-0.43737	-0.329234	-0.477724	-0.108136	6.04612	23.4331	3.28009e-05	0.000201438	MOUSE|MGI=MGI=1915297|UniProtKB=Q3TV65	MPN domain-containing protein;Mpnd;ortholog	MPN DOMAIN-CONTAINING PROTEIN (PTHR12802:SF46)	chromatin/chromatin-binding protein(PC00077);metalloprotease(PC00153);transcription cofactor(PC00217)	Mus musculus
Tmem219	-0.535199	0.14845	-0.386749	-0.389026	-0.537477	0.00227767	4.91919	21.9031	6.83305e-05	0.000388567	MOUSE|MGI=MGI=1915992|UniProtKB=Q9D123	Insulin-like growth factor-binding protein 3 receptor;Tmem219;ortholog	INSULIN-LIKE GROWTH FACTOR-BINDING PROTEIN 3 RECEPTOR (PTHR16002:SF6)		Mus musculus
Mroh1	0.329804	0.148423	0.478226	0.333542	0.185119	0.144685	5.10962	11.2973	0.0102222	0.0318343	MOUSE|MGI=MGI=2442558|UniProtKB=E0CZ22	Maestro heat-like repeat family member 1;Mroh1;ortholog	MAESTRO HEAT-LIKE REPEAT-CONTAINING PROTEIN FAMILY MEMBER 1 (PTHR23120:SF42)		Mus musculus
1190002N15Rik	0.120453	0.148395	0.268848	-0.204977	-0.353371	0.473825	5.49671	12.849	0.00497476	0.0170931
Gm4788	-0.950264	0.148199	-0.802065	-1.01238	-1.16058	0.210311	7.97094	68.2923	9.90547e-15	2.33837e-13	MOUSE|MGI=MGI=3646434|UniProtKB=E9Q8B5	Predicted gene 4788;Gm4788;ortholog	COMPLEMENT FACTOR H (PTHR45785:SF7)		Mus musculus
Zwint	-0.50304	0.148153	-0.354887	-0.374799	-0.522951	0.0199115	5.97428	19.3324	0.000233367	0.00117047	MOUSE|MGI=MGI=1289227|UniProtKB=Q9CQU5	ZW10 interactor;Zwint;ortholog	ZW10 INTERACTOR (PTHR31504:SF1)		Mus musculus
Ankmy2	-0.274858	0.14798	-0.126878	0.676112	0.528132	-0.80299	3.3838	13.8058	0.00318172	0.0116266	MOUSE|MGI=MGI=2144755|UniProtKB=Q3TPE9	Ankyrin repeat and MYND domain-containing protein 2;Ankmy2;ortholog	ANKYRIN REPEAT AND MYND DOMAIN-CONTAINING PROTEIN 2 (PTHR24150:SF8)		Mus musculus
Tmx1	-0.49593	0.147977	-0.347953	-0.266819	-0.414796	-0.0811341	5.79209	16.8199	0.000769661	0.00338266	MOUSE|MGI=MGI=1919986|UniProtKB=Q8VBT0	Thioredoxin-related transmembrane protein 1;Tmx1;ortholog	THIOREDOXIN-RELATED TRANSMEMBRANE PROTEIN 1 (PTHR46107:SF2)		Mus musculus
Nceh1	0.781835	0.147864	0.929699	0.509976	0.362112	0.419723	5.99956	17.7417	0.000497221	0.0022883	MOUSE|MGI=MGI=2443191|UniProtKB=Q8BLF1	Neutral cholesterol ester hydrolase 1;Nceh1;ortholog	NEUTRAL CHOLESTEROL ESTER HYDROLASE 1 (PTHR23024:SF108)	lipase(PC00143);serine protease(PC00203)	Mus musculus
Mdh1	-0.694422	0.147505	-0.546917	-0.488998	-0.636503	-0.0579196	9.23973	30.2472	1.22429e-06	9.70966e-06	MOUSE|MGI=MGI=97051|UniProtKB=P14152	Malate dehydrogenase, cytoplasmic;Mdh1;ortholog	MALATE DEHYDROGENASE, CYTOPLASMIC (PTHR23382:SF3)	dehydrogenase(PC00092)	Mus musculus
Gm6863	-0.362042	0.1475	-0.214542	-0.234379	-0.381879	0.0198367	7.66529	10.7295	0.0132822	0.039738
Clcn7	0.382273	0.147484	0.529757	0.578794	0.431311	-0.0490374	5.39029	22.329	5.57166e-05	0.000323315	MOUSE|MGI=MGI=1347048|UniProtKB=O70496	H(+)/Cl(-) exchange transporter 7;Clcn7;ortholog	H(+)/CL(-) EXCHANGE TRANSPORTER 7 (PTHR11689:SF92)		Mus musculus
Chd9	-0.625378	0.147313	-0.478064	-0.266484	-0.413797	-0.21158	4.56758	13.0321	0.0045678	0.015897	MOUSE|MGI=MGI=1924001|UniProtKB=Q8BYH8	Chromodomain-helicase-DNA-binding protein 9;Chd9;ortholog	CHROMODOMAIN-HELICASE-DNA-BINDING PROTEIN 9 (PTHR46850:SF1)		Mus musculus
Pgd	0.385847	0.14723	0.533076	0.72241	0.575181	-0.189334	3.50938	12.4148	0.00608936	0.020323	MOUSE|MGI=MGI=97553|UniProtKB=Q9DCD0	6-phosphogluconate dehydrogenase, decarboxylating;Pgd;ortholog	6-PHOSPHOGLUCONATE DEHYDROGENASE, DECARBOXYLATING (PTHR11811:SF45)	dehydrogenase(PC00092)	Mus musculus
Rpf1	-0.609342	0.146936	-0.462405	-0.304723	-0.45166	-0.157682	4.36813	12.6793	0.00538411	0.018333	MOUSE|MGI=MGI=1917535|UniProtKB=Q7TND5	Ribosome production factor 1;Rpf1;ortholog	RIBOSOME PRODUCTION FACTOR 1 (PTHR22734:SF3)	ribonucleoprotein(PC00201)	Mus musculus
Srr	-0.525044	0.146843	-0.378201	-0.363003	-0.509846	-0.0151978	6.69453	20.767	0.00011768	0.000634164	MOUSE|MGI=MGI=1351636|UniProtKB=Q9QZX7	Serine racemase;Srr;ortholog	SERINE RACEMASE (PTHR43050:SF1)	deaminase(PC00088);dehydratase(PC00091);epimerase/racemase(PC00096)	Mus musculus
Gm13157	0.880007	0.146757	1.02676	1.4044	1.25764	-0.377633	2.6028	33.9896	1.99128e-07	1.813e-06
Stat1	0.182079	0.146511	0.32859	0.647083	0.500572	-0.318493	6.39624	20.3606	0.000142896	0.000750491	MOUSE|MGI=MGI=103063|UniProtKB=P42225	Signal transducer and activator of transcription 1;Stat1;ortholog	SIGNAL TRANSDUCER AND ACTIVATOR OF TRANSCRIPTION 1-ALPHA/BETA (PTHR11801:SF18)	nucleic acid binding(PC00171);transcription factor(PC00218)	Mus musculus
Jmy	-0.558275	0.146491	-0.411784	-0.44996	-0.596451	0.0381753	4.72101	19.3092	0.000235958	0.00118229	MOUSE|MGI=MGI=1913096|UniProtKB=Q9QXM1	Junction-mediating and -regulatory protein;Jmy;ortholog	JUNCTION-MEDIATING AND -REGULATORY PROTEIN (PTHR23330:SF8)		Mus musculus
Gria3	0.968392	0.146322	1.11471	2.40615	2.25982	-1.29143	0.919314	17.1622	0.000654484	0.00292143	MOUSE|MGI=MGI=95810|UniProtKB=Q9Z2W9	Glutamate receptor 3;Gria3;ortholog	GLUTAMATE RECEPTOR 3 (PTHR18966:SF151)		Mus musculus
Myd88	0.446903	0.146161	0.593064	0.54881	0.40265	0.0442539	4.16759	15.2791	0.001593	0.00638718	MOUSE|MGI=MGI=108005|UniProtKB=P22366	Myeloid differentiation primary response protein MyD88;Myd88;ortholog	MYELOID DIFFERENTIATION PRIMARY RESPONSE PROTEIN MYD88 (PTHR15079:SF3)		Mus musculus
Cd300c2	1.55322	0.146058	1.69928	2.22373	2.07767	-0.524451	3.13848	79.9765	3.10511e-17	9.34124e-16
Gstm6	-0.643024	0.145935	-0.497088	-0.285354	-0.43129	-0.211734	6.54991	14.6648	0.0021267	0.00822206
Ezh1	0.338665	0.145684	0.484349	0.657094	0.51141	-0.172745	4.22803	13.3982	0.00384997	0.0137013	MOUSE|MGI=MGI=1097695|UniProtKB=P70351	Histone-lysine N-methyltransferase EZH1;Ezh1;ortholog	HISTONE-LYSINE N-METHYLTRANSFERASE EZH1 (PTHR45747:SF1)		Mus musculus
Gm6781	-1.73468	0.1456	-1.58908	-1.26814	-1.41374	-0.32094	4.12004	56.947	2.6377e-12	4.74034e-11
Cops2	-0.355423	0.145472	-0.209951	-0.342223	-0.487695	0.132272	6.1747	16.3693	0.000952485	0.00407032	MOUSE|MGI=MGI=1330276|UniProtKB=P61202	COP9 signalosome complex subunit 2;Cops2;ortholog	COP9 SIGNALOSOME COMPLEX SUBUNIT 2 (PTHR10678:SF3)		Mus musculus
Sar1b	-0.780871	0.145433	-0.635438	-0.78504	-0.930473	0.149602	7.42022	60.4214	4.77763e-13	9.27732e-12	MOUSE|MGI=MGI=1913647|UniProtKB=Q9CQC9	GTP-binding protein SAR1b;Sar1b;ortholog	GTP-BINDING PROTEIN SAR1B (PTHR45684:SF20)		Mus musculus
Dnah1	1.86573	0.145352	2.01108	2.7094	2.56405	-0.698318	0.564053	19.6175	0.000203717	0.00103618	MOUSE|MGI=MGI=107721|UniProtKB=E9Q8T7	Dynein heavy chain 1, axonemal;Dnah1;ortholog	DYNEIN HEAVY CHAIN 1, AXONEMAL (PTHR10676:SF358)	hydrolase(PC00121);microtubule binding motor protein(PC00156)	Mus musculus
Oasl2	1.1799	0.14506	1.32496	1.73943	1.59437	-0.414477	3.53879	62.3671	1.83389e-13	3.74499e-12	MOUSE|MGI=MGI=1344390|UniProtKB=Q9Z2F2	2'-5'-oligoadenylate synthase-like protein 2;Oasl2;ortholog	2'-5'-OLIGOADENYLATE SYNTHASE-LIKE PROTEIN 2 (PTHR11258:SF7)	defense/immunity protein(PC00090);nucleic acid binding(PC00171);nucleotidyltransferase(PC00174)	Mus musculus
Mkrn1	0.347862	0.145018	0.49288	0.939461	0.794444	-0.446582	4.99991	34.8201	1.32968e-07	1.24623e-06	MOUSE|MGI=MGI=1859353|UniProtKB=Q9QXP6	E3 ubiquitin-protein ligase makorin-1;Mkrn1;ortholog	E3 UBIQUITIN-PROTEIN LIGASE MAKORIN-4-RELATED (PTHR11224:SF37)	ubiquitin-protein ligase(PC00234)	Mus musculus
Gm5182	-1.72993	0.144837	-1.5851	-1.94938	-2.09422	0.364288	5.99493	121.319	4.01172e-26	2.63937e-24
Eda2r	2.6734	0.144741	2.81814	3.00992	2.86518	-0.191786	1.87224	54.8839	7.26908e-12	1.24009e-10	MOUSE|MGI=MGI=2442860|UniProtKB=Q8BX35	Tumor necrosis factor receptor superfamily member 27;Eda2r;ortholog	TUMOR NECROSIS FACTOR RECEPTOR SUPERFAMILY MEMBER 27 (PTHR12120:SF8)		Mus musculus
D130020L05Rik	-0.356875	0.144695	-0.21218	-0.389555	-0.53425	0.177375	4.1407	10.1546	0.0172969	0.0494554
Entpd1	0.57682	0.144663	0.721483	0.983617	0.838954	-0.262134	3.55129	22.854	4.33128e-05	0.000258544	MOUSE|MGI=MGI=102805|UniProtKB=P55772	Ectonucleoside triphosphate diphosphohydrolase 1;Entpd1;ortholog	ECTONUCLEOSIDE TRIPHOSPHATE DIPHOSPHOHYDROLASE 1 (PTHR11782:SF32)	nucleotide phosphatase(PC00173)	Mus musculus
Pparg	0.952267	0.144545	1.09681	0.584031	0.439486	0.512781	4.26877	41.1925	5.95229e-09	6.90722e-08	MOUSE|MGI=MGI=97747|UniProtKB=P37238	Peroxisome proliferator-activated receptor gamma;Pparg;ortholog	PEROXISOME PROLIFERATOR-ACTIVATED RECEPTOR GAMMA (PTHR24082:SF14)	C4 zinc finger nuclear receptor(PC00169);nucleic acid binding(PC00171);receptor(PC00197)	Mus musculus
Capn6	2.5403	0.144544	2.68484	2.75264	2.60809	-0.0677928	1.93837	83.6363	5.09162e-18	1.67857e-16	MOUSE|MGI=MGI=1100850|UniProtKB=O35646	Calpain-6;Capn6;ortholog	CALPAIN-6 (PTHR10183:SF381)	annexin(PC00050);calmodulin(PC00061);cysteine protease(PC00081)	Mus musculus
Bend7	-0.471406	0.144386	-0.32702	-0.762413	-0.906799	0.435392	3.30654	19.6956	0.000196265	0.00100097	MOUSE|MGI=MGI=2443100|UniProtKB=Q8BSV3	BEN domain-containing protein 7;Bend7;ortholog	BEN DOMAIN-CONTAINING PROTEIN 7 (PTHR35068:SF1)		Mus musculus
Gbp3	0.207428	0.144194	0.351621	1.15414	1.00994	-0.802515	4.47235	27.0976	5.61639e-06	4.01831e-05	MOUSE|MGI=MGI=1926263|UniProtKB=Q61107	Guanylate-binding protein 4;Gbp4;ortholog	GUANYLATE-BINDING PROTEIN 4 (PTHR10751:SF56)	heterotrimeric G-protein(PC00117)	Mus musculus
Prkce	-0.62543	0.144001	-0.48143	-0.688787	-0.832788	0.207358	4.06819	24.0086	2.48765e-05	0.000155808	MOUSE|MGI=MGI=97599|UniProtKB=P16054	Protein kinase C epsilon type;Prkce;ortholog	PROTEIN KINASE C EPSILON TYPE (PTHR24356:SF159)	annexin(PC00050);calmodulin(PC00061);non-receptor serine/threonine protein kinase(PC00167);transfer/carrier protein(PC00219)	Mus musculus
Apoa2	-0.928298	0.143791	-0.784506	-0.721193	-0.864984	-0.0633135	13.0514	66.0057	3.05641e-14	6.79143e-13	MOUSE|MGI=MGI=88050|UniProtKB=P09813	Apolipoprotein A-II;Apoa2;ortholog	APOLIPOPROTEIN A-II (PTHR11027:SF0)	apolipoprotein(PC00052);transporter(PC00227)	Mus musculus
Hook1	-0.58253	0.143227	-0.439303	-0.769238	-0.912465	0.329935	6.22899	32.2285	4.68405e-07	4.01354e-06	MOUSE|MGI=MGI=1925213|UniProtKB=Q8BIL5	Protein Hook homolog 1;Hook1;ortholog	PROTEIN HOOK HOMOLOG 1 (PTHR18947:SF36)	kinase modulator(PC00140);membrane traffic protein(PC00150)	Mus musculus
Adtrp	-0.568154	0.142995	-0.425159	-0.380814	-0.523809	-0.0443451	6.95171	18.0831	0.00042283	0.00198581	MOUSE|MGI=MGI=1924596|UniProtKB=Q8C138	Androgen-dependent TFPI-regulating protein;Adtrp;ortholog	ANDROGEN-DEPENDENT TFPI-REGULATING PROTEIN (PTHR10989:SF17)		Mus musculus
Mup9	-1.6525	0.142384	-1.51012	-1.68511	-1.82749	0.174993	4.0014	34.5449	1.52008e-07	1.41116e-06
Tmem120a	0.816012	0.142215	0.958227	1.11921	0.976991	-0.160979	5.90682	85.8748	1.68408e-18	5.84483e-17	MOUSE|MGI=MGI=2686991|UniProtKB=Q8C1E7	Transmembrane protein 120A;Tmem120a;ortholog	TRANSMEMBRANE PROTEIN 120A (PTHR21433:SF1)		Mus musculus
Ncf2-rs	1.73516	0.142163	1.87732	2.55764	2.41548	-0.680322	2.30009	69.6373	5.10414e-15	1.23577e-13
Entpd8	-0.335388	0.14198	-0.193407	-0.277324	-0.419305	0.0839172	6.13558	10.406	0.015412	0.0449093	MOUSE|MGI=MGI=1919340|UniProtKB=Q8K0L2	Ectonucleoside triphosphate diphosphohydrolase 8;Entpd8;ortholog	ECTONUCLEOSIDE TRIPHOSPHATE DIPHOSPHOHYDROLASE 8 (PTHR11782:SF31)	nucleotide phosphatase(PC00173)	Mus musculus
Srgap2	0.512218	0.141853	0.654071	0.355434	0.21358	0.298638	4.84123	16.4949	0.000897562	0.00386179	MOUSE|MGI=MGI=109605|UniProtKB=Q91Z67	SLIT-ROBO Rho GTPase-activating protein 2;Srgap2;ortholog	SLIT-ROBO RHO GTPASE-ACTIVATING PROTEIN 2-RELATED (PTHR14166:SF6)	G-protein modulator(PC00022)	Mus musculus
Psma4	-0.392983	0.141637	-0.251346	-0.21779	-0.359428	-0.0335554	6.6834	10.8814	0.0123849	0.0374143	MOUSE|MGI=MGI=1347060|UniProtKB=Q9R1P0	Proteasome subunit alpha type-4;Psma4;ortholog	PROTEASOME SUBUNIT ALPHA TYPE-4 (PTHR11599:SF13)		Mus musculus
Sqrdl	-0.579236	0.141605	-0.437631	-0.308151	-0.449756	-0.12948	7.81958	19.7247	0.000193563	0.000988526
Mrps22	-0.556727	0.141585	-0.415143	-0.544028	-0.685613	0.128886	4.282	22.5929	4.90942e-05	0.000289289	MOUSE|MGI=MGI=1928137|UniProtKB=Q9CXW2	28S ribosomal protein S22, mitochondrial;Mrps22;ortholog	28S RIBOSOMAL PROTEIN S22, MITOCHONDRIAL (PTHR13071:SF4)		Mus musculus
Haao	-1.65321	0.141582	-1.51163	-1.24246	-1.38404	-0.269163	8.82354	108.865	1.92575e-23	1.01182e-21	MOUSE|MGI=MGI=1349444|UniProtKB=Q78JT3	3-hydroxyanthranilate 3,4-dioxygenase;Haao;ortholog	3-HYDROXYANTHRANILATE 3,4-DIOXYGENASE (PTHR15497:SF1)		Mus musculus
Pam	0.539084	0.141461	0.680545	0.741012	0.59955	-0.0604666	5.24277	28.9681	2.27424e-06	1.73282e-05	MOUSE|MGI=MGI=97475|UniProtKB=P97467	Peptidyl-glycine alpha-amidating monooxygenase;Pam;ortholog	PEPTIDYL-GLYCINE ALPHA-AMIDATING MONOOXYGENASE (PTHR10680:SF14)	oxygenase(PC00177)	Mus musculus
Il1rap	-0.518375	0.141418	-0.376957	-0.429478	-0.570896	0.0525215	7.29659	19.9733	0.000171918	0.000889695	MOUSE|MGI=MGI=104975|UniProtKB=Q61730	Interleukin-1 receptor accessory protein;Il1rap;ortholog	INTERLEUKIN-1 RECEPTOR ACCESSORY PROTEIN (PTHR11890:SF20)	type I cytokine receptor(PC00231)	Mus musculus
Ces1c	-0.764912	0.141196	-0.623716	-0.621714	-0.76291	-0.00200201	11.8945	47.9189	2.21581e-10	3.07329e-09	MOUSE|MGI=MGI=95420|UniProtKB=P23953	Carboxylesterase 1C;Ces1c;ortholog	CARBOXYLESTERASE 1C-RELATED (PTHR11559:SF192)	lipase(PC00143);serine protease(PC00203)	Mus musculus
Tpk1	0.454931	0.141112	0.596043	0.446892	0.30578	0.149151	4.36743	15.2793	0.0015929	0.00638718	MOUSE|MGI=MGI=1352500|UniProtKB=Q9R0M5	Thiamin pyrophosphokinase 1;Tpk1;ortholog	THIAMIN PYROPHOSPHOKINASE 1 (PTHR13622:SF8)		Mus musculus
Cd63	3.04939	0.141102	3.19049	3.72213	3.58103	-0.531639	3.81844	375.756	3.94655e-81	2.21182e-78	MOUSE|MGI=MGI=99529|UniProtKB=P41731	CD63 antigen;Cd63;ortholog	CD63 ANTIGEN (PTHR19282:SF376)		Mus musculus
Ak4	-0.385914	0.141098	-0.244816	-1.22223	-1.36333	0.977417	6.29135	51.2717	4.28157e-11	6.5642e-10	MOUSE|MGI=MGI=87979|UniProtKB=Q9WUR9	Adenylate kinase 4, mitochondrial;Ak4;ortholog	ADENYLATE KINASE 4, MITOCHONDRIAL (PTHR23359:SF58)	nucleotide kinase(PC00172)	Mus musculus
Txnl1	-0.454049	0.14073	-0.313319	-0.366089	-0.506819	0.0527705	6.70866	18.3722	0.000368561	0.00175822	MOUSE|MGI=MGI=1860078|UniProtKB=Q8CDN6	Thioredoxin-like protein 1;Txnl1;ortholog	THIOREDOXIN-LIKE PROTEIN 1 (PTHR46115:SF1)		Mus musculus
Mgmt	-0.46773	0.140717	-0.327014	0.173682	0.0329651	-0.500695	3.9812	11.6582	0.00865069	0.027541	MOUSE|MGI=MGI=96977|UniProtKB=P26187	Methylated-DNA--protein-cysteine methyltransferase;Mgmt;ortholog	METHYLATED-DNA--PROTEIN-CYSTEINE METHYLTRANSFERASE (PTHR46460:SF1)		Mus musculus
Ckap4	0.895981	0.140632	1.03661	1.36973	1.2291	-0.333115	2.76529	49.4666	1.03775e-10	1.50558e-09	MOUSE|MGI=MGI=2444926|UniProtKB=Q8BMK4	Cytoskeleton-associated protein 4;Ckap4;ortholog	CYTOSKELETON-ASSOCIATED PROTEIN 4 (PTHR45161:SF1)		Mus musculus
Myo1f	2.80484	0.140567	2.94541	2.83751	2.69694	0.107901	3.96197	298.671	1.92907e-64	8.34018e-62	MOUSE|MGI=MGI=107711|UniProtKB=P70248	Unconventional myosin-If;Myo1f;ortholog	UNCONVENTIONAL MYOSIN-IF (PTHR13140:SF663)	G-protein modulator(PC00022);actin binding motor protein(PC00040);cell junction protein(PC00070)	Mus musculus
Gpld1	-0.509083	0.140522	-0.368561	-0.338148	-0.47867	-0.0304135	8.23899	16.2052	0.00102925	0.00436087	MOUSE|MGI=MGI=106604|UniProtKB=O70362	Phosphatidylinositol-glycan-specific phospholipase D;Gpld1;ortholog	PHOSPHATIDYLINOSITOL-GLYCAN-SPECIFIC PHOSPHOLIPASE D (PTHR23221:SF7)		Mus musculus
Cyp2c29	-2.09841	0.140347	-1.95806	-1.96498	-2.10533	0.00692224	10.3128	199.166	6.38945e-43	1.20856e-40	MOUSE|MGI=MGI=103238|UniProtKB=Q64458	Cytochrome P450 2C29;Cyp2c29;ortholog	CYTOCHROME P450 2C29-RELATED (PTHR24300:SF151)		Mus musculus
Ccdc3	2.58973	0.140241	2.72997	2.60925	2.46901	0.120715	2.44639	64.6067	6.08807e-14	1.30673e-12	MOUSE|MGI=MGI=1921436|UniProtKB=Q9D6Y1	Coiled-coil domain-containing protein 3;Ccdc3;ortholog	COILED-COIL DOMAIN-CONTAINING PROTEIN 3 (PTHR31663:SF4)		Mus musculus
Farp2	-0.712628	0.140232	-0.572397	-0.561209	-0.701441	-0.0111874	4.2331	28.7742	2.49792e-06	1.88615e-05	MOUSE|MGI=MGI=2385126|UniProtKB=Q91VS8	FERM, ARHGEF and pleckstrin domain-containing protein 2;Farp2;ortholog	FERM, ARHGEF AND PLECKSTRIN DOMAIN-CONTAINING PROTEIN 2 (PTHR45858:SF4)		Mus musculus
Serpinb9	0.479036	0.140216	0.619253	1.30685	1.16663	-0.687598	4.1052	34.6751	1.42683e-07	1.32866e-06	MOUSE|MGI=MGI=106603|UniProtKB=O08797	SPI6;Serpinb9;ortholog	SERPIN B9 (PTHR11461:SF135)	serine protease inhibitor(PC00204)	Mus musculus
Rpl7-ps7	-0.474772	0.140176	-0.334597	-0.367133	-0.507309	0.0325364	5.95017	15.7529	0.00127423	0.00526822
Cldn2	0.635036	0.140135	0.775171	0.671471	0.531335	0.1037	6.85944	31.3666	7.11616e-07	5.89714e-06	MOUSE|MGI=MGI=1921526|UniProtKB=Q9D9H2	Claudin domain-containing protein 2;Cldnd2;ortholog	CLAUDIN DOMAIN-CONTAINING PROTEIN 2 (PTHR10671:SF30)	cytoskeletal protein(PC00085)	Mus musculus
Cdh1	1.04749	0.140086	1.18758	1.23422	1.09413	-0.0466402	5.90986	62.5144	1.70563e-13	3.4925e-12	MOUSE|MGI=MGI=88354|UniProtKB=P09803	Cadherin-1;Cdh1;ortholog	CADHERIN-1 (PTHR24027:SF319)		Mus musculus
Lrrc14	0.162483	0.139991	0.302474	0.904443	0.764452	-0.601969	3.49903	18.0459	0.000430362	0.00201742	MOUSE|MGI=MGI=2445060|UniProtKB=Q8VC16	Leucine-rich repeat-containing protein 14;Lrrc14;ortholog	LEUCINE-RICH REPEAT-CONTAINING PROTEIN 14 (PTHR14224:SF9)		Mus musculus
Cyp2c67	-0.317039	0.139959	-0.17708	-0.424078	-0.564037	0.246998	7.75319	14.6691	0.00212237	0.0082106	MOUSE|MGI=MGI=3612288|UniProtKB=Q569X9	Cytochrome P450, family 2, subfamily c, polypeptide 67;Cyp2c67;ortholog	CYTOCHROME P450 2C40-RELATED (PTHR24300:SF140)		Mus musculus
Sec62	-0.372568	0.13985	-0.232717	-0.455497	-0.595347	0.22278	7.52763	24.2828	2.18038e-05	0.000138182	MOUSE|MGI=MGI=1916526|UniProtKB=Q8BU14	Translocation protein SEC62;Sec62;ortholog	TRANSLOCATION PROTEIN SEC62 (PTHR12443:SF9)		Mus musculus
Gm8822	0.389599	0.13983	0.529428	0.428054	0.288224	0.101374	4.68965	15.3036	0.00157475	0.00632278
Rab27b	0.193813	0.139806	0.33362	1.30991	1.1701	-0.976288	1.35149	11.5015	0.00930155	0.0293109	MOUSE|MGI=MGI=1931295|UniProtKB=Q99P58	Ras-related protein Rab-27B;Rab27b;ortholog	RAS-RELATED PROTEIN RAB-27B (PTHR24073:SF587)		Mus musculus
Cntnap1	2.40736	0.139588	2.54695	4.23208	4.09249	-1.68513	2.68628	57.5426	1.96828e-12	3.59276e-11	MOUSE|MGI=MGI=1858201|UniProtKB=O54991	Contactin-associated protein 1;Cntnap1;ortholog	CONTACTIN-ASSOCIATED PROTEIN 1 (PTHR15036:SF43)		Mus musculus
Cyp4f16	0.937792	0.138968	1.07676	1.3913	1.25233	-0.314539	2.88555	33.2281	2.8829e-07	2.55226e-06	MOUSE|MGI=MGI=1917351|UniProtKB=Q99N17	Cytochrome P450 CYP4F16;Cyp4f16;ortholog	CYTOCHROME P450 CYP4F16-RELATED (PTHR24291:SF10)	oxygenase(PC00177)	Mus musculus
Kyat3	-0.875059	0.138889	-0.73617	-0.850526	-0.989415	0.114357	8.27463	38.5265	2.18651e-08	2.34156e-07	MOUSE|MGI=MGI=2677849|UniProtKB=Q71RI9	Kynurenine--oxoglutarate transaminase 3;Kyat3;ortholog	KYNURENINE--OXOGLUTARATE TRANSAMINASE 3 (PTHR43807:SF6)	transaminase(PC00216)	Mus musculus
Tiam1	0.132603	0.138888	0.271491	-1.39084	-1.52973	1.66233	1.06057	19.494	0.000216067	0.00109239	MOUSE|MGI=MGI=103306|UniProtKB=Q60610	T-lymphoma invasion and metastasis-inducing protein 1;Tiam1;ortholog	T-LYMPHOMA INVASION AND METASTASIS-INDUCING PROTEIN 1 (PTHR46001:SF1)		Mus musculus
Slc35a3	-0.589832	0.138788	-0.451044	-0.603919	-0.742708	0.152875	6.46582	36.0411	7.33988e-08	7.21215e-07	MOUSE|MGI=MGI=1917648|UniProtKB=Q8R1T4	UDP-N-acetylglucosamine transporter;Slc35a3;ortholog	UDP-N-ACETYLGLUCOSAMINE TRANSPORTER (PTHR10231:SF36)	transporter(PC00227)	Mus musculus
Cd14	3.05633	0.138773	3.1951	2.48268	2.34391	0.712419	3.714	129.423	7.20162e-28	5.50378e-26	MOUSE|MGI=MGI=88318|UniProtKB=P10810	Monocyte differentiation antigen CD14;Cd14;ortholog	MONOCYTE DIFFERENTIATION ANTIGEN CD14 (PTHR10630:SF3)		Mus musculus
Gm2a	-0.743047	0.138763	-0.604284	-0.353892	-0.492655	-0.250391	7.12427	26.731	6.70366e-06	4.72032e-05	MOUSE|MGI=MGI=95762|UniProtKB=Q60648	Ganglioside GM2 activator;Gm2a;ortholog	GANGLIOSIDE GM2 ACTIVATOR (PTHR17357:SF0)	transfer/carrier protein(PC00219)	Mus musculus
Usmg5	-0.743317	0.138603	-0.604714	-0.477178	-0.615781	-0.127536	4.62596	14.7842	0.00201071	0.00781558	MOUSE|MGI=MGI=1891435|UniProtKB=Q78IK2	Up-regulated during skeletal muscle growth protein 5;Usmg5;ortholog	UP-REGULATED DURING SKELETAL MUSCLE GROWTH PROTEIN 5 (PTHR34038:SF1)		Mus musculus
Sardh	-0.805481	0.138575	-0.666906	-0.535609	-0.674184	-0.131297	9.76742	18.4773	0.000350598	0.0016826	MOUSE|MGI=MGI=2183102|UniProtKB=Q99LB7	Sarcosine dehydrogenase, mitochondrial;Sardh;ortholog	SARCOSINE DEHYDROGENASE, MITOCHONDRIAL (PTHR13847:SF200)	dehydrogenase(PC00092);oxidase(PC00175)	Mus musculus
Tpcn2	1.1723	0.138391	1.31069	1.77672	1.63833	-0.466026	2.35326	37.4152	3.75863e-08	3.91166e-07	MOUSE|MGI=MGI=2385297|UniProtKB=Q8BWC0	Two pore calcium channel protein 2;Tpcn2;ortholog	TWO PORE CALCIUM CHANNEL PROTEIN 2 (PTHR46768:SF1)		Mus musculus
Gjb1	-0.668119	0.138384	-0.529735	-0.396332	-0.534715	-0.133403	9.38298	27.6261	4.35123e-06	3.16552e-05	MOUSE|MGI=MGI=95719|UniProtKB=P28230	Gap junction beta-1 protein;Gjb1;ortholog	GAP JUNCTION BETA-1 PROTEIN (PTHR11984:SF20)	gap junction(PC00105)	Mus musculus
Tmem173	1.18244	0.138348	1.32078	1.11914	0.980792	0.201645	2.36553	29.1675	2.06511e-06	1.58384e-05	MOUSE|MGI=MGI=1919762|UniProtKB=Q3TBT3	Stimulator of interferon genes protein;Tmem173;ortholog	STIMULATOR OF INTERFERON GENES PROTEIN (PTHR34339:SF1)		Mus musculus
Gm19680	-1.38735	0.138161	-1.24919	-0.802225	-0.940385	-0.446961	4.2646	38.8383	1.87812e-08	2.02853e-07
P3h3	0.870157	0.138087	1.00824	0.94042	0.802333	0.0678239	2.13642	16.163	0.00105	0.00443568	MOUSE|MGI=MGI=1315208|UniProtKB=Q8CG70	Prolyl 3-hydroxylase 3;P3h3;ortholog	PROLYL 3-HYDROXYLASE 3 (PTHR14049:SF14)	extracellular matrix glycoprotein(PC00100)	Mus musculus
S100a10	0.732143	0.13803	0.870173	1.6362	1.49817	-0.766027	6.6815	56.401	3.44963e-12	6.09099e-11	MOUSE|MGI=MGI=1339468|UniProtKB=P08207	Protein S100-A10;S100a10;ortholog	PROTEIN S100-A10 (PTHR11639:SF74)	calmodulin(PC00061);signaling molecule(PC00207)	Mus musculus
Zfp367	0.0998077	0.137986	0.237794	-0.309472	-0.447458	0.547266	4.10797	11.0874	0.0112627	0.0345401	MOUSE|MGI=MGI=2442266|UniProtKB=Q0VDT2	Zinc finger protein 367;Znf367;ortholog	ZINC FINGER PROTEIN 367 (PTHR23235:SF51)	DNA binding protein(PC00009);transcription cofactor(PC00217);zinc finger transcription factor(PC00244)	Mus musculus
Zhx3	-0.659041	0.137929	-0.521112	-0.682335	-0.820264	0.161223	4.90147	18.965	0.000277993	0.00137156	MOUSE|MGI=MGI=2444772|UniProtKB=Q8C0Q2	Zinc fingers and homeoboxes protein 3;Zhx3;ortholog	ZINC FINGERS AND HOMEOBOXES PROTEIN 3 (PTHR15467:SF6)	homeodomain transcription factor(PC00119);nucleic acid binding(PC00171);zinc finger transcription factor(PC00244)	Mus musculus
Comtd1	1.5699	0.137573	1.70747	1.40677	1.26919	0.300708	2.95661	42.1452	3.73733e-09	4.45653e-08	MOUSE|MGI=MGI=1916406|UniProtKB=Q8BIG7	Catechol O-methyltransferase domain-containing protein 1;Comtd1;ortholog	CATECHOL O-METHYLTRANSFERASE DOMAIN-CONTAINING PROTEIN 1 (PTHR10509:SF14)	methyltransferase(PC00155)	Mus musculus
Plpp2	0.945278	0.137468	1.08275	0.998316	0.860849	0.0844295	5.16269	74.8409	3.91926e-16	1.06666e-14	MOUSE|MGI=MGI=1354945|UniProtKB=Q9DAX2	Phospholipid phosphatase 2;Plpp2;ortholog	PHOSPHOLIPID PHOSPHATASE 2 (PTHR10165:SF25)	phosphatase(PC00181);pyrophosphatase(PC00196)	Mus musculus
Nkx2-6	-3.56362	0.137393	-3.42623	-1.98027	-2.11766	-1.44596	-0.0495954	26.7586	6.6149e-06	4.66434e-05	MOUSE|MGI=MGI=97351|UniProtKB=P43688	Homeobox protein Nkx-2.6;Nkx2-6;ortholog	HOMEOBOX PROTEIN NKX-2.6 (PTHR24340:SF88)	DNA binding protein(PC00009);homeodomain transcription factor(PC00119)	Mus musculus
P3h2	1.26174	0.137392	1.39913	0.96594	0.828547	0.433191	0.673919	10.6401	0.0138397	0.041156	MOUSE|MGI=MGI=2146663|UniProtKB=Q8CG71	Prolyl 3-hydroxylase 2;P3h2;ortholog	PROLYL 3-HYDROXYLASE 2 (PTHR14049:SF1)	extracellular matrix glycoprotein(PC00100)	Mus musculus
Mical1	1.78101	0.137341	1.91835	1.96187	1.82453	-0.0435269	2.11072	70.0362	4.19279e-15	1.02692e-13	MOUSE|MGI=MGI=2385847|UniProtKB=Q8VDP3	[F-actin]-monooxygenase MICAL1;Mical1;ortholog	[F-ACTIN]-MONOOXYGENASE MICAL1 (PTHR23167:SF35)		Mus musculus
Slc35d1	0.339923	0.137265	0.477187	0.213534	0.0762694	0.263653	6.81704	12.2011	0.00672512	0.022142	MOUSE|MGI=MGI=2140361|UniProtKB=A2AKQ0	UDP-glucuronic acid/UDP-N-acetylgalactosamine transporter;Slc35d1;ortholog	UDP-GLUCURONIC ACID/UDP-N-ACETYLGALACTOSAMINE TRANSPORTER (PTHR11132:SF247)		Mus musculus
Timeless	0.609154	0.137092	0.746245	0.672055	0.534963	0.0741906	2.69494	10.3763	0.0156242	0.0454839	MOUSE|MGI=MGI=1321393|UniProtKB=Q9R1X4	Protein timeless homolog;Timeless;ortholog	PROTEIN TIMELESS HOMOLOG (PTHR22940:SF4)		Mus musculus
Pafah1b3	0.681019	0.137074	0.818092	0.818603	0.681529	-0.000510557	2.22996	15.7977	0.00124757	0.00517494	MOUSE|MGI=MGI=108414|UniProtKB=Q61205	Platelet-activating factor acetylhydrolase IB subunit gamma;Pafah1b3;ortholog	PLATELET-ACTIVATING FACTOR ACETYLHYDROLASE IB SUBUNIT GAMMA (PTHR11852:SF2)		Mus musculus
Yy1	-0.413104	0.136926	-0.276178	-0.264814	-0.40174	-0.0113642	5.5933	11.767	0.00822532	0.0263419	MOUSE|MGI=MGI=99150|UniProtKB=Q00899	Transcriptional repressor protein YY1;Yy1;ortholog	TRANSCRIPTION FACTOR YY2-RELATED (PTHR14003:SF10)	C2H2 zinc finger transcription factor(PC00248)	Mus musculus
Dnase2b	-0.685789	0.136746	-0.549044	-0.606386	-0.743132	0.0573427	5.03101	31.1487	7.9091e-07	6.49379e-06	MOUSE|MGI=MGI=1913283|UniProtKB=Q9QY48	Deoxyribonuclease-2-beta;Dnase2b;ortholog	DEOXYRIBONUCLEASE-2-BETA (PTHR10858:SF2)	endodeoxyribonuclease(PC00093)	Mus musculus
Ttc7b	-0.739045	0.136237	-0.602808	-0.850092	-0.986329	0.247284	4.03101	24.4991	1.96494e-05	0.00012567	MOUSE|MGI=MGI=2144724|UniProtKB=E9Q6P5	Tetratricopeptide repeat protein 7B;Ttc7b;ortholog	TETRATRICOPEPTIDE REPEAT PROTEIN 7B (PTHR23083:SF365)		Mus musculus
Arl5b	-0.634297	0.136092	-0.498205	-0.977834	-1.11393	0.479629	5.50999	93.0986	4.73033e-20	1.90371e-18	MOUSE|MGI=MGI=1923119|UniProtKB=Q9D4P0	ADP-ribosylation factor-like protein 5B;Arl5b;ortholog	ADP-RIBOSYLATION FACTOR-LIKE PROTEIN 5B (PTHR11711:SF146)		Mus musculus
Hexb	0.234626	0.135961	0.370588	0.643308	0.507346	-0.27272	5.52072	17.1991	0.000643147	0.00287252	MOUSE|MGI=MGI=96074|UniProtKB=P20060	Beta-hexosaminidase subunit beta;Hexb;ortholog	BETA-HEXOSAMINIDASE SUBUNIT BETA (PTHR22600:SF38)	glycosidase(PC00110)	Mus musculus
Cnpy2	-0.400179	0.135911	-0.264268	-0.0674266	-0.203337	-0.196842	6.50258	10.2406	0.0166276	0.0478668	MOUSE|MGI=MGI=1928477|UniProtKB=Q9QXT0	Protein canopy homolog 2;Cnpy2;ortholog	PROTEIN CANOPY HOMOLOG 2 (PTHR13341:SF6)		Mus musculus
Gm5424	-1.19801	0.13583	-1.06218	-0.717178	-0.853008	-0.345004	11.1296	43.2431	2.18525e-09	2.69496e-08
Cep162	1.07858	0.135784	1.21437	1.13357	0.99779	0.0807929	2.33071	34.6982	1.41091e-07	1.31709e-06	MOUSE|MGI=MGI=1925343|UniProtKB=Q6ZQ06	Centrosomal protein of 162 kDa;Cep162;ortholog	CENTROSOMAL PROTEIN OF 162 KDA (PTHR34031:SF1)		Mus musculus
Zfp386	0.809078	0.135647	0.944725	0.801705	0.666058	0.143021	3.68954	15.3419	0.00154664	0.00622604	MOUSE|MGI=MGI=1930708|UniProtKB=Q1WWJ5	Zinc finger protein 386 (Kruppel-like);Zfp386;ortholog	ZINC FINGER PROTEIN 540 (PTHR24377:SF138)		Mus musculus
Nsun2	-0.429564	0.13531	-0.294253	-0.306132	-0.441443	0.0118789	6.21481	18.7875	0.000302491	0.0014777	MOUSE|MGI=MGI=107252|UniProtKB=Q1HFZ0	tRNA (cytosine(34)-C(5))-methyltransferase;Nsun2;ortholog	TRNA (CYTOSINE(34)-C(5))-METHYLTRANSFERASE (PTHR22808:SF20)	methyltransferase(PC00155);nucleic acid binding(PC00171)	Mus musculus
Exoc1	0.370512	0.135297	0.505809	0.524047	0.388751	-0.0182381	3.56556	10.3541	0.0157843	0.0458354	MOUSE|MGI=MGI=2445020|UniProtKB=Q8R3S6	Exocyst complex component 1;Exoc1;ortholog	EXOCYST COMPLEX COMPONENT 1-RELATED (PTHR16092:SF28)	transfer/carrier protein(PC00219)	Mus musculus
Ctss	2.09364	0.135014	2.22866	2.25229	2.11728	-0.023634	7.04442	207.93	8.15756e-45	1.69096e-42	MOUSE|MGI=MGI=107341|UniProtKB=O70370	Cathepsin S;Ctss;ortholog	CATHEPSIN S (PTHR12411:SF525)	cysteine protease(PC00081);protease inhibitor(PC00191)	Mus musculus
Tomm40	0.132056	0.134953	0.267009	0.522974	0.388021	-0.255966	4.94577	11.8561	0.00789271	0.0254112	MOUSE|MGI=MGI=1858259|UniProtKB=Q9QYA2	Mitochondrial import receptor subunit TOM40 homolog;Tomm40;ortholog	MITOCHONDRIAL IMPORT RECEPTOR SUBUNIT TOM40 HOMOLOG (PTHR10802:SF1)	membrane traffic protein(PC00150)	Mus musculus
Pls3	-0.899357	0.134802	-0.764554	-0.742733	-0.877536	-0.021821	6.59874	58.2522	1.38858e-12	2.58133e-11	MOUSE|MGI=MGI=104807|UniProtKB=Q99K51	Plastin-3;Pls3;ortholog	PLASTIN-3 (PTHR19961:SF32)	non-motor actin binding protein(PC00165)	Mus musculus
Fastk	0.194204	0.134784	0.328989	0.416801	0.282016	-0.0878119	4.85124	10.3695	0.0156729	0.0455906	MOUSE|MGI=MGI=1913837|UniProtKB=Q9JIX9	Fas-activated serine/threonine kinase;Fastk;ortholog	FAS-ACTIVATED SERINE/THREONINE KINASE (PTHR21228:SF4)		Mus musculus
Phkg2	-0.612945	0.134581	-0.478364	-0.239635	-0.374217	-0.238729	3.97423	16.7671	0.000789124	0.00345516	MOUSE|MGI=MGI=1916211|UniProtKB=Q9DB30	Phosphorylase b kinase gamma catalytic chain, liver/testis isoform;Phkg2;ortholog	PHOSPHORYLASE B KINASE GAMMA CATALYTIC CHAIN, LIVER/TESTIS ISOFORM (PTHR24347:SF390)		Mus musculus
LOC102639143	-1.57482	0.134507	-1.44031	-1.11981	-1.25432	-0.320504	2.68551	37.1972	4.17996e-08	4.30089e-07
Pigq	0.284353	0.134449	0.418801	0.618223	0.483775	-0.199422	5.25161	21.247	9.35466e-05	0.000515682	MOUSE|MGI=MGI=1333114|UniProtKB=Q9QYT7	Phosphatidylinositol N-acetylglucosaminyltransferase subunit Q;Pigq;ortholog	PHOSPHATIDYLINOSITOL N-ACETYLGLUCOSAMINYLTRANSFERASE SUBUNIT Q (PTHR21329:SF3)	glycosyltransferase(PC00111)	Mus musculus
Pdik1l	-0.950928	0.134119	-0.816809	-0.292539	-0.426659	-0.52427	3.30147	22.6423	4.79449e-05	0.000282847	MOUSE|MGI=MGI=2385213|UniProtKB=Q8QZR7	Serine/threonine-protein kinase PDIK1L;Pdik1l;ortholog	SERINE/THREONINE-PROTEIN KINASE PDIK1L (PTHR11042:SF58)	non-receptor serine/threonine protein kinase(PC00167)	Mus musculus
Sucla2	-0.535893	0.134	-0.401893	-0.530624	-0.664624	0.128731	7.15459	35.7165	8.59658e-08	8.37088e-07	MOUSE|MGI=MGI=1306775|UniProtKB=Q9Z2I9	Succinate--CoA ligase [ADP-forming] subunit beta, mitochondrial;Sucla2;ortholog	SUCCINATE--COA LIGASE [ADP-FORMING] SUBUNIT BETA, MITOCHONDRIAL (PTHR11815:SF1)		Mus musculus
Fcmr	0.159898	0.133843	0.293742	-1.25747	-1.39131	1.55121	0.272469	11.2977	0.0102202	0.0318343	MOUSE|MGI=MGI=1916419|UniProtKB=A1KXC4	Fas apoptotic inhibitory molecule 3;Fcmr;ortholog	FAS APOPTOTIC INHIBITORY MOLECULE 3 (PTHR11860:SF59)		Mus musculus
Slc10a1	-1.68606	0.133817	-1.55224	-1.41416	-1.54798	-0.138083	9.1205	138.914	6.48137e-30	5.76918e-28	MOUSE|MGI=MGI=97379|UniProtKB=O08705	Sodium/bile acid cotransporter;Slc10a1;ortholog	SODIUM/BILE ACID COTRANSPORTER (PTHR10361:SF40)	cation transporter(PC00068)	Mus musculus
Tek	-1.17914	0.133654	-1.04548	-1.11031	-1.24396	0.064825	3.62212	41.5965	4.88642e-09	5.72744e-08	MOUSE|MGI=MGI=98664|UniProtKB=Q02858	Angiopoietin-1 receptor;Tek;ortholog	ANGIOPOIETIN-1 RECEPTOR (PTHR24416:SF125)		Mus musculus
Ppp3r1	-0.438835	0.133644	-0.305191	-0.355345	-0.488989	0.0501535	5.65971	16.0867	0.00108849	0.00457781	MOUSE|MGI=MGI=107172|UniProtKB=Q63810	Calcineurin subunit B type 1;Ppp3r1;ortholog	CALCINEURIN SUBUNIT B TYPE 1 (PTHR45942:SF3)		Mus musculus
Zfyve9	-0.418237	0.133594	-0.284643	-0.435771	-0.569365	0.151128	4.50878	13.003	0.00463014	0.016088	MOUSE|MGI=MGI=2652838|UniProtKB=A2A8R0	Zinc finger FYVE domain-containing protein;Zfyve9;ortholog	ZINC FINGER FYVE DOMAIN-CONTAINING PROTEIN 9 (PTHR46319:SF2)		Mus musculus
Ahcy	-1.39067	0.133403	-1.25727	-1.06553	-1.19893	-0.191742	8.49962	89.782	2.43999e-19	9.16178e-18	MOUSE|MGI=MGI=87968|UniProtKB=P50247	Adenosylhomocysteinase;Ahcy;ortholog	ADENOSYLHOMOCYSTEINASE (PTHR23420:SF14)	hydrolase(PC00121)	Mus musculus
Aif1	1.00945	0.133321	1.14277	1.41101	1.27769	-0.268244	2.53266	26.1036	9.07252e-06	6.20639e-05	MOUSE|MGI=MGI=1343098|UniProtKB=O70200	Allograft inflammatory factor 1;Aif1;ortholog	ALLOGRAFT INFLAMMATORY FACTOR 1 (PTHR10356:SF4)	annexin(PC00050);calmodulin(PC00061)	Mus musculus
Ikzf1	1.3044	0.13329	1.43769	1.14823	1.01494	0.289459	2.70727	48.8382	1.41216e-10	2.02164e-09	MOUSE|MGI=MGI=1342540|UniProtKB=Q03267	DNA-binding protein Ikaros;Ikzf1;ortholog	DNA-BINDING PROTEIN IKAROS (PTHR24404:SF36)	KRAB box transcription factor(PC00029)	Mus musculus
Prex1	0.625414	0.133257	0.758671	1.28986	1.15661	-0.531194	3.82306	52.8432	1.98004e-11	3.15721e-10	MOUSE|MGI=MGI=3040696|UniProtKB=Q69ZK0	Phosphatidylinositol 3,4,5-trisphosphate-dependent Rac exchanger 1 protein;Prex1;ortholog	PHOSPHATIDYLINOSITOL 3,4,5-TRISPHOSPHATE-DEPENDENT RAC EXCHANGER 1 PROTEIN (PTHR22829:SF6)	guanyl-nucleotide exchange factor(PC00113)	Mus musculus
Slc10a5	-0.625031	0.133151	-0.49188	-0.830355	-0.963506	0.338475	5.71621	35.6678	8.80254e-08	8.55491e-07	MOUSE|MGI=MGI=2685251|UniProtKB=Q5PT54	Sodium/bile acid cotransporter 5;Slc10a5;ortholog	SODIUM/BILE ACID COTRANSPORTER 5 (PTHR10361:SF29)	cation transporter(PC00068)	Mus musculus
Gabbr2	-0.885261	0.133116	-0.752145	-1.03811	-1.17122	0.285962	4.59263	56.8742	2.73376e-12	4.90716e-11	MOUSE|MGI=MGI=2386030|UniProtKB=Q80T41	Gamma-aminobutyric acid type B receptor subunit 2;Gabbr2;ortholog	GAMMA-AMINOBUTYRIC ACID TYPE B RECEPTOR SUBUNIT 2 (PTHR10519:SF20)		Mus musculus
Gm16553	-0.66596	0.13273	-0.53323	-0.768937	-0.901667	0.235707	4.14964	27.8283	3.94634e-06	2.89603e-05
Adh5	-0.616254	0.132251	-0.484002	-0.425581	-0.557832	-0.0584211	8.50939	28.0248	3.58871e-06	2.65418e-05	MOUSE|MGI=MGI=87929|UniProtKB=P28474	Alcohol dehydrogenase class-3;Adh5;ortholog	ALCOHOL DEHYDROGENASE CLASS-3 (PTHR43880:SF4)	dehydrogenase(PC00092);reductase(PC00198)	Mus musculus
Clcc1	-0.431688	0.13221	-0.299478	-0.275574	-0.407784	-0.0239039	5.54814	14.0102	0.00289124	0.0106995	MOUSE|MGI=MGI=2385186|UniProtKB=Q99LI2	Chloride channel CLIC-like protein 1;Clcc1;ortholog	CHLORIDE CHANNEL CLIC-LIKE PROTEIN 1 (PTHR34093:SF1)		Mus musculus
Ethe1	-1.06722	0.132061	-0.935162	-0.115107	-0.247168	-0.820055	5.59531	37.4527	3.69054e-08	3.85106e-07	MOUSE|MGI=MGI=1913321|UniProtKB=Q9DCM0	Persulfide dioxygenase ETHE1, mitochondrial;Ethe1;ortholog	PERSULFIDE DIOXYGENASE ETHE1, MITOCHONDRIAL (PTHR43084:SF1)	hydrolase(PC00121)	Mus musculus
Ubc	-0.58431	0.131978	-0.452333	-0.477269	-0.609247	0.0249364	9.02225	12.3318	0.00632878	0.0210108	MOUSE|MGI=MGI=98889|UniProtKB=P0CG50	Polyubiquitin-C;Ubc;ortholog	POLYUBIQUITIN-B (PTHR10666:SF165)	ribosomal protein(PC00202)	Mus musculus
Stxbp2	0.0843052	0.131893	0.216198	0.481006	0.349113	-0.264808	5.16274	11.1011	0.0111916	0.0343441	MOUSE|MGI=MGI=107370|UniProtKB=Q64324	Syntaxin-binding protein 2;Stxbp2;ortholog	SYNTAXIN-BINDING PROTEIN 2 (PTHR11679:SF27)	membrane trafficking regulatory protein(PC00151);transporter(PC00227)	Mus musculus
Rcbtb2	0.211732	0.131756	0.343488	0.416818	0.285063	-0.0733307	5.28199	11.9973	0.0073923	0.0239786	MOUSE|MGI=MGI=1917200|UniProtKB=Q99LJ7	RCC1 and BTB domain-containing protein 2;Rcbtb2;ortholog	RCC1 AND BTB DOMAIN-CONTAINING PROTEIN 2 (PTHR22870:SF220)	chromatin/chromatin-binding protein(PC00077);guanyl-nucleotide exchange factor(PC00113)	Mus musculus
Tbrg1	0.597513	0.1316	0.729113	0.743037	0.611437	-0.0139242	5.6552	48.0875	2.04007e-10	2.84781e-09	MOUSE|MGI=MGI=1100877|UniProtKB=Q3UB74	Transforming growth factor beta regulator 1;Tbrg1;ortholog	TRANSFORMING GROWTH FACTOR BETA REGULATOR 1 (PTHR22715:SF0)	growth factor(PC00112)	Mus musculus
Sulf2	1.0041	0.131487	1.13559	1.23208	1.10059	-0.0964858	4.65188	56.506	3.27609e-12	5.81852e-11	MOUSE|MGI=MGI=1919293|UniProtKB=Q8CFG0	Extracellular sulfatase Sulf-2;Sulf2;ortholog	EXTRACELLULAR SULFATASE SULF-2 (PTHR43108:SF4)	hydrolase(PC00121)	Mus musculus
Lyz2	2.45276	0.131414	2.58418	2.4955	2.36409	0.0886789	8.07379	236.472	5.51375e-51	1.46376e-48	MOUSE|MGI=MGI=96897|UniProtKB=P08905	Lysozyme C-2;Lyz2;ortholog	LYSOZYME C (PTHR11407:SF28)		Mus musculus
Ppp1r15b	-0.368559	0.131343	-0.237215	-0.504436	-0.63578	0.267221	6.77135	19.6377	0.000201767	0.0010273	MOUSE|MGI=MGI=2444211|UniProtKB=Q8BFW3	Protein phosphatase 1 regulatory subunit 15B;Ppp1r15b;ortholog	PROTEIN PHOSPHATASE 1 REGULATORY SUBUNIT 15B (PTHR16489:SF11)		Mus musculus
Tsc22d1	0.509312	0.131217	0.640529	0.742884	0.611667	-0.102355	5.09551	16.2143	0.00102482	0.0043463	MOUSE|MGI=MGI=109127|UniProtKB=P62500	TSC22 domain family protein 1;Tsc22d1;ortholog	TSC22 DOMAIN FAMILY PROTEIN 1 (PTHR46745:SF1)		Mus musculus
BC023829	-0.526974	0.131083	-0.395891	-0.431139	-0.562222	0.035248	4.42728	20.4758	0.000135251	0.000714849
Shisa3	3.10629	0.13104	3.23733	3.25944	3.1284	-0.0221032	0.835998	36.3085	6.44412e-08	6.40265e-07	MOUSE|MGI=MGI=3041225|UniProtKB=Q3UPR0	Protein shisa-3 homolog;Shisa3;ortholog	PROTEIN SHISA-3 HOMOLOG (PTHR31395:SF4)		Mus musculus
Fbxo3	-0.779285	0.130959	-0.648326	-0.857314	-0.988274	0.208989	7.04259	85.7409	1.79933e-18	6.23054e-17	MOUSE|MGI=MGI=1929084|UniProtKB=Q9DC63	F-box only protein 3;Fbxo3;ortholog	F-BOX ONLY PROTEIN 3 (PTHR46550:SF3)		Mus musculus
Fn3k	-1.0611	0.130823	-0.930274	-1.02037	-1.15119	0.0900929	3.48747	31.3505	7.17182e-07	5.94001e-06	MOUSE|MGI=MGI=1926834|UniProtKB=Q9ER35	Fructosamine-3-kinase;Fn3k;ortholog	FRUCTOSAMINE-3-KINASE (PTHR12149:SF9)		Mus musculus
Ccdc58	-0.590246	0.13075	-0.459496	-0.254845	-0.385595	-0.204651	4.45119	14.8885	0.00191448	0.00748962	MOUSE|MGI=MGI=2146423|UniProtKB=Q8R3Q6	Coiled-coil domain-containing protein 58;Ccdc58;ortholog	COILED-COIL DOMAIN-CONTAINING PROTEIN 58 (PTHR31905:SF2)		Mus musculus
Ccs	-0.344205	0.13033	-0.213875	-0.258808	-0.389138	0.0449331	7.41164	11.0923	0.0112368	0.0344691	MOUSE|MGI=MGI=1333783|UniProtKB=Q9WU84	Copper chaperone for superoxide dismutase;Ccs;ortholog	COPPER CHAPERONE FOR SUPEROXIDE DISMUTASE (PTHR10003:SF27)	oxidoreductase(PC00176)	Mus musculus
Ccna2	0.624815	0.13031	0.755125	0.975253	0.844943	-0.220128	3.42461	22.7224	4.61372e-05	0.000273354	MOUSE|MGI=MGI=108069|UniProtKB=P51943	Cyclin-A2;Ccna2;ortholog	CYCLIN-A2 (PTHR10177:SF369)	kinase activator(PC00138)	Mus musculus
Lifr	-1.14929	0.130084	-1.01921	-0.980429	-1.11051	-0.0387768	7.76503	50.8684	5.21843e-11	7.93621e-10	MOUSE|MGI=MGI=96788|UniProtKB=P42703	Leukemia inhibitory factor receptor;Lifr;ortholog	LEUKEMIA INHIBITORY FACTOR RECEPTOR (PTHR23036:SF105)	cytokine(PC00083);defense/immunity protein(PC00090)	Mus musculus
Capn1	0.825123	0.129744	0.954866	0.752333	0.62259	0.202533	4.70438	46.1976	5.1484e-10	6.79212e-09	MOUSE|MGI=MGI=88263|UniProtKB=O35350	Calpain-1 catalytic subunit;Capn1;ortholog	CALPAIN-1 CATALYTIC SUBUNIT (PTHR10183:SF284)	annexin(PC00050);calmodulin(PC00061);cysteine protease(PC00081)	Mus musculus
Zfp110	-0.419979	0.129549	-0.290429	-0.528708	-0.658257	0.238279	4.80498	19.7063	0.000195274	0.000996591	MOUSE|MGI=MGI=1890378|UniProtKB=Q923B3	Neurotrophin receptor-interacting factor 1;Nrif1;ortholog	NEUROTROPHIN RECEPTOR-INTERACTING FACTOR HOMOLOG (PTHR23226:SF93)		Mus musculus
Arsk	0.578242	0.129494	0.707736	0.478192	0.348698	0.229544	3.21378	10.8215	0.0127311	0.0383148	MOUSE|MGI=MGI=1924291|UniProtKB=Q9D2L1	Arylsulfatase K;Arsk;ortholog	ARYLSULFATASE K (PTHR46615:SF1)		Mus musculus
Gm9512	-0.56227	0.129467	-0.432804	-0.371756	-0.501222	-0.061048	4.99747	24.1374	2.33831e-05	0.000147246
Mia2	-0.470751	0.129383	-0.341368	-0.676114	-0.805497	0.334746	6.03916	26.3484	8.0624e-06	5.56824e-05	MOUSE|MGI=MGI=2159614|UniProtKB=Q91ZV0	Melanoma inhibitory activity protein 2;Mia2;ortholog	MELANOMA INHIBITORY ACTIVITY PROTEIN 2 (PTHR23158:SF38)	growth factor(PC00112)	Mus musculus
Vat1	1.09603	0.129308	1.22534	1.42547	1.29616	-0.200125	5.77492	129.993	5.42656e-28	4.18953e-26	MOUSE|MGI=MGI=106684|UniProtKB=Q8R090	Chromaffin granule amine transporter;Slc18a1;ortholog	CHROMAFFIN GRANULE AMINE TRANSPORTER (PTHR23506:SF31)		Mus musculus
Cd151	0.488439	0.129236	0.617675	0.547517	0.41828	0.0701589	5.773	32.0355	5.14419e-07	4.37314e-06	MOUSE|MGI=MGI=1096360|UniProtKB=O35566	CD151 antigen;Cd151;ortholog	CD151 ANTIGEN (PTHR19282:SF442)		Mus musculus
Xdh	0.366602	0.129008	0.495611	0.25289	0.123882	0.242721	7.16468	10.7143	0.0133757	0.0399861	MOUSE|MGI=MGI=98973|UniProtKB=Q00519	Xanthine dehydrogenase/oxidase;Xdh;ortholog	XANTHINE DEHYDROGENASE/OXIDASE (PTHR11908:SF80)	oxidase(PC00175)	Mus musculus
Mysm1	-0.522183	0.128792	-0.393391	-0.56065	-0.689442	0.167259	3.91111	15.3369	0.00155025	0.00623892	MOUSE|MGI=MGI=2444584|UniProtKB=Q69Z66	Histone H2A deubiquitinase MYSM1;Mysm1;ortholog	HISTONE H2A DEUBIQUITINASE MYSM1 (PTHR12802:SF67)	chromatin/chromatin-binding protein(PC00077);metalloprotease(PC00153);transcription cofactor(PC00217)	Mus musculus
Ift57	1.18625	0.128781	1.31503	1.66097	1.53219	-0.345935	1.43602	25.6035	1.1546e-05	7.74443e-05	MOUSE|MGI=MGI=1921166|UniProtKB=Q8BXG3	Intraflagellar transport protein 57 homolog;Ift57;ortholog	INTRAFLAGELLAR TRANSPORT PROTEIN 57 HOMOLOG (PTHR16011:SF0)	cytoskeletal protein(PC00085);enzyme modulator(PC00095)	Mus musculus
Gchfr	-1.07437	0.128723	-0.945648	-0.757794	-0.886518	-0.187854	6.55522	64.9625	5.10946e-14	1.10309e-12	MOUSE|MGI=MGI=2443977|UniProtKB=P99025	GTP cyclohydrolase 1 feedback regulatory protein;Gchfr;ortholog	GTP CYCLOHYDROLASE 1 FEEDBACK REGULATORY PROTEIN (PTHR16852:SF2)		Mus musculus
Daam1	-0.165103	0.128694	-0.0364095	-0.442901	-0.571595	0.406492	6.08812	21.2016	9.55974e-05	0.00052622	MOUSE|MGI=MGI=1914596|UniProtKB=Q8BPM0	Disheveled-associated activator of morphogenesis 1;Daam1;ortholog	DISHEVELED-ASSOCIATED ACTIVATOR OF MORPHOGENESIS 1 (PTHR45725:SF1)		Mus musculus
Pon3	-0.334726	0.128638	-0.206087	-0.285442	-0.41408	0.0793544	6.25204	11.1719	0.0108318	0.0333822	MOUSE|MGI=MGI=106686|UniProtKB=Q62087	Serum paraoxonase/lactonase 3;Pon3;ortholog	SERUM PARAOXONASE/LACTONASE 3 (PTHR11799:SF14)		Mus musculus
Enpp1	-0.390222	0.128618	-0.261604	-0.594362	-0.72298	0.332758	5.68771	26.9813	5.94073e-06	4.23634e-05	MOUSE|MGI=MGI=97370|UniProtKB=P06802	Ectonucleotide pyrophosphatase/phosphodiesterase family member 1;Enpp1;ortholog	ECTONUCLEOTIDE PYROPHOSPHATASE/PHOSPHODIESTERASE FAMILY MEMBER 1 (PTHR10151:SF77)	nucleotide phosphatase(PC00173);pyrophosphatase(PC00196)	Mus musculus
Osbpl3	5.92295	0.128614	6.05156	4.2758	4.14718	1.77577	3.93004	418.879	1.80091e-90	1.29768e-87	MOUSE|MGI=MGI=1918970|UniProtKB=Q9DBS9	Oxysterol-binding protein-related protein 3;Osbpl3;ortholog	OXYSTEROL-BINDING PROTEIN-RELATED PROTEIN 3 (PTHR10972:SF15)		Mus musculus
Cfap157	2.76868	0.128606	2.89729	2.05687	1.92826	0.840416	0.438162	25.9566	9.73914e-06	6.60864e-05	MOUSE|MGI=MGI=2447809|UniProtKB=Q0VFX2	Cilia- and flagella-associated protein 157;Cfap157;ortholog	CILIA- AND FLAGELLA-ASSOCIATED PROTEIN 157 (PTHR31954:SF1)		Mus musculus
Eny2	-0.437243	0.128572	-0.308671	-0.333758	-0.46233	0.0250867	5.95003	17.9933	0.000441254	0.00205955	MOUSE|MGI=MGI=1919286|UniProtKB=Q9JIX0	Transcription and mRNA export factor ENY2;Eny2;ortholog	TRANSCRIPTION AND MRNA EXPORT FACTOR ENY2 (PTHR12514:SF1)		Mus musculus
Hal	-1.22643	0.128511	-1.09792	-0.498217	-0.626728	-0.599704	8.38843	54.1668	1.0338e-11	1.73048e-10	MOUSE|MGI=MGI=96010|UniProtKB=P35492	Histidine ammonia-lyase;Hal;ortholog	HISTIDINE AMMONIA-LYASE (PTHR10362:SF7)		Mus musculus
Swi5	-0.486413	0.128441	-0.357971	-0.106431	-0.234872	-0.25154	6.56306	11.9875	0.00742595	0.0240723	MOUSE|MGI=MGI=1920181|UniProtKB=Q8K3D3	DNA repair protein SWI5 homolog;Swi5;ortholog	DNA REPAIR PROTEIN SWI5 HOMOLOG (PTHR28529:SF2)		Mus musculus
Gamt	-0.600579	0.128415	-0.472164	-0.323389	-0.451804	-0.148775	7.66399	12.6418	0.00547891	0.0186099	MOUSE|MGI=MGI=1098221|UniProtKB=O35969	Guanidinoacetate N-methyltransferase;Gamt;ortholog	GUANIDINOACETATE N-METHYLTRANSFERASE (PTHR32379:SF1)		Mus musculus
Adamtsl2	2.33596	0.128356	2.46431	2.98764	2.85929	-0.52333	3.20695	89.9044	2.29663e-19	8.64493e-18
Dpys	-1.06592	0.128223	-0.937702	-0.969267	-1.09749	0.0315653	8.17657	76.1602	2.04368e-16	5.68474e-15	MOUSE|MGI=MGI=1928679|UniProtKB=Q9EQF5	Dihydropyrimidinase;Dpys;ortholog	DIHYDROPYRIMIDINASE (PTHR11647:SF50)	metalloprotease(PC00153)	Mus musculus
Cd276	1.63035	0.128174	1.75852	0.839694	0.71152	0.918828	2.64147	49.3045	1.12356e-10	1.62695e-09	MOUSE|MGI=MGI=2183926|UniProtKB=Q8VE98	CD276 antigen;Cd276;ortholog	CD276 ANTIGEN (PTHR24100:SF2)	protease inhibitor(PC00191)	Mus musculus
S100a6	1.36194	0.128011	1.48995	1.28616	1.15815	0.203796	2.41323	16.9483	0.000724274	0.00320741	MOUSE|MGI=MGI=1339467|UniProtKB=P14069	Protein S100-A6;S100a6;ortholog	PROTEIN S100-A6 (PTHR11639:SF80)	calmodulin(PC00061);signaling molecule(PC00207)	Mus musculus
Ubr3	-0.438552	0.127949	-0.310604	-0.515387	-0.643336	0.204784	6.80452	24.7317	1.75689e-05	0.000113612	MOUSE|MGI=MGI=1861100|UniProtKB=Q5U430	E3 ubiquitin-protein ligase UBR3;Ubr3;ortholog	E3 UBIQUITIN-PROTEIN LIGASE UBR3 (PTHR21497:SF39)		Mus musculus
Exoc2	0.497783	0.127673	0.625456	0.401202	0.273529	0.224254	3.68361	10.2472	0.0165778	0.0477548	MOUSE|MGI=MGI=1913732|UniProtKB=Q9D4H1	Exocyst complex component 2;Exoc2;ortholog	EXOCYST COMPLEX COMPONENT 2 (PTHR13043:SF1)		Mus musculus
Micu2	0.81694	0.127503	0.944444	0.8858	0.758296	0.0586439	6.03142	57.2852	2.23376e-12	4.04322e-11	MOUSE|MGI=MGI=1915764|UniProtKB=Q8CD10	Calcium uptake protein 2, mitochondrial;Micu2;ortholog	CALCIUM UPTAKE PROTEIN 2, MITOCHONDRIAL (PTHR12294:SF3)	calmodulin(PC00061)	Mus musculus
Agtr1a	-0.41669	0.12738	-0.28931	-0.308904	-0.436284	0.019594	6.32393	15.4888	0.00144317	0.00587045	MOUSE|MGI=MGI=87964|UniProtKB=P29754	Type-1A angiotensin II receptor;Agtr1a;ortholog	TYPE-1 ANGIOTENSIN II RECEPTOR (PTHR24228:SF11)		Mus musculus
Gpx7	1.83223	0.127353	1.95958	1.73942	1.61207	0.22016	2.64675	80.1817	2.80587e-17	8.49169e-16	MOUSE|MGI=MGI=1914555|UniProtKB=Q99LJ6	Glutathione peroxidase 7;Gpx7;ortholog	GLUTATHIONE PEROXIDASE 7 (PTHR11592:SF5)	peroxidase(PC00180)	Mus musculus
Icmt	-0.618656	0.127033	-0.491623	-0.429986	-0.557019	-0.0616367	5.48209	27.7904	4.01924e-06	2.94523e-05	MOUSE|MGI=MGI=1888594|UniProtKB=Q9EQK7	Protein-S-isoprenylcysteine O-methyltransferase;Icmt;ortholog	PROTEIN-S-ISOPRENYLCYSTEINE O-METHYLTRANSFERASE (PTHR12714:SF9)		Mus musculus
Dek	-0.307377	0.127013	-0.180364	-0.344582	-0.471595	0.164218	5.90632	16.6948	0.000816601	0.00355694	MOUSE|MGI=MGI=1926209|UniProtKB=Q7TNV0	Protein DEK;Dek;ortholog	PROTEIN DEK (PTHR13468:SF1)		Mus musculus
Dyrk2	-0.271105	0.127003	-0.144102	-0.441223	-0.568225	0.297121	5.89724	12.7341	0.00524838	0.0179355	MOUSE|MGI=MGI=1330301|UniProtKB=Q5U4C9	Dual specificity tyrosine-phosphorylation-regulated kinase 2;Dyrk2;ortholog	DUAL SPECIFICITY TYROSINE-PHOSPHORYLATION-REGULATED KINASE 2 (PTHR24058:SF51)	non-receptor serine/threonine protein kinase(PC00167);non-receptor tyrosine protein kinase(PC00168)	Mus musculus
Adap1	2.48392	0.126929	2.61085	2.85201	2.72508	-0.241164	1.8693	90.2084	1.97601e-19	7.51282e-18	MOUSE|MGI=MGI=2442201|UniProtKB=E9PY16	ArfGAP with dual PH domains 1;Adap1;ortholog	ARF-GAP WITH DUAL PH DOMAIN-CONTAINING PROTEIN 1 (PTHR46021:SF5)		Mus musculus
Cir1	-0.0878005	0.126737	0.0389364	-0.573579	-0.700316	0.612515	3.14209	10.545	0.0144589	0.0425996	MOUSE|MGI=MGI=1914185|UniProtKB=Q9DA19	Corepressor interacting with RBPJ 1;Cir1;ortholog	COREPRESSOR INTERACTING WITH RBPJ 1 (PTHR13151:SF2)		Mus musculus
Pla2g15	0.847859	0.126733	0.974591	0.780113	0.65338	0.194479	4.40076	65.6653	3.61438e-14	7.94954e-13	MOUSE|MGI=MGI=2178076|UniProtKB=Q8VEB4	Group XV phospholipase A2;Pla2g15;ortholog	GROUP XV PHOSPHOLIPASE A2 (PTHR11440:SF47)	acyltransferase(PC00042);phospholipase(PC00186)	Mus musculus
Nagk	0.820402	0.126657	0.947059	1.02576	0.899106	-0.0787038	4.53364	50.5787	6.01503e-11	9.03867e-10	MOUSE|MGI=MGI=1860418|UniProtKB=Q9QZ08	N-acetyl-D-glucosamine kinase;Nagk;ortholog	N-ACETYL-D-GLUCOSAMINE KINASE (PTHR12862:SF0)		Mus musculus
Itpripl2	0.730509	0.126476	0.856985	1.00169	0.875218	-0.144709	4.10523	47.7557	2.40022e-10	3.31387e-09	MOUSE|MGI=MGI=2442416|UniProtKB=Q3UV16	Inositol 1,4,5-trisphosphate receptor-interacting protein-like 2;Itpripl2;ortholog	INOSITOL 1,4,5-TRISPHOSPHATE RECEPTOR-INTERACTING PROTEIN-LIKE 2 (PTHR10656:SF9)		Mus musculus
Cyp4f18	3.05603	0.126418	3.18245	2.74703	2.62061	0.435416	1.44515	76.3802	1.83341e-16	5.15671e-15
Nr2c2	-0.379939	0.126408	-0.253531	-0.507707	-0.634115	0.254176	4.92712	18.1599	0.000407678	0.0019236	MOUSE|MGI=MGI=1352466|UniProtKB=P49117	Nuclear receptor subfamily 2 group C member 2;Nr2c2;ortholog	NUCLEAR RECEPTOR SUBFAMILY 2 GROUP C MEMBER 2 (PTHR24083:SF48)	C4 zinc finger nuclear receptor(PC00169);nucleic acid binding(PC00171);receptor(PC00197)	Mus musculus
Gm6767	-0.378366	0.126316	-0.25205	-0.328524	-0.45484	0.0764739	4.88474	12.9903	0.0046576	0.01615
Tcirg1	0.672568	0.126104	0.798672	0.91051	0.784406	-0.111838	5.45331	44.2378	1.34349e-09	1.68992e-08	MOUSE|MGI=MGI=1350931|UniProtKB=Q9JHF5	V-type proton ATPase subunit a;Tcirg1;ortholog	V-TYPE PROTON ATPASE 116 KDA SUBUNIT A ISOFORM 3 (PTHR11629:SF21)	ATP synthase(PC00002);hydrolase(PC00121)	Mus musculus
Pfn1	0.457324	0.1261	0.583424	0.624535	0.498435	-0.0411114	6.94398	32.7812	3.58172e-07	3.12024e-06	MOUSE|MGI=MGI=97549|UniProtKB=P62962	Profilin-1;Pfn1;ortholog	PROFILIN-1 (PTHR13936:SF14)		Mus musculus
Srxn1	1.76048	0.126094	1.88657	1.95549	1.82939	-0.0689131	6.17907	244.811	8.67276e-53	2.52377e-50	MOUSE|MGI=MGI=104971|UniProtKB=Q9D975	Sulfiredoxin-1;Srxn1;ortholog	SULFIREDOXIN-1 (PTHR21348:SF2)		Mus musculus
Dpyd	-1.05584	0.126019	-0.929821	-1.03427	-1.16029	0.104448	9.01241	80.7777	2.09036e-17	6.44221e-16	MOUSE|MGI=MGI=2139667|UniProtKB=Q8CHR6	Dihydropyrimidine dehydrogenase [NADP(+)];Dpyd;ortholog	DIHYDROPYRIMIDINE DEHYDROGENASE [NADP(+)] (PTHR43073:SF2)	dehydrogenase(PC00092);reductase(PC00198)	Mus musculus
Ces1e	-1.49715	0.12601	-1.37114	-1.22625	-1.35226	-0.144891	6.76423	77.9917	8.27457e-17	2.37592e-15	MOUSE|MGI=MGI=95432|UniProtKB=Q64176	Carboxylesterase 1E;Ces1e;ortholog	CARBOXYLESTERASE 1E-RELATED (PTHR11559:SF361)	lipase(PC00143);serine protease(PC00203)	Mus musculus
Cul4b	-0.367177	0.12582	-0.241357	-0.310721	-0.436541	0.0693639	5.1502	13.5979	0.00350692	0.012656	MOUSE|MGI=MGI=1919834|UniProtKB=A2A432	Cullin-4B;Cul4b;ortholog	CULLIN-4B (PTHR11932:SF66)	ubiquitin-protein ligase(PC00234)	Mus musculus
Lmbrd1	-0.393165	0.125762	-0.267404	-0.374548	-0.500309	0.107144	6.32571	19.4805	0.000217469	0.00109875	MOUSE|MGI=MGI=1915671|UniProtKB=Q8K0B2	Probable lysosomal cobalamin transporter;Lmbrd1;ortholog	LYSOSOMAL COBALAMIN TRANSPORTER-RELATED (PTHR16130:SF2)		Mus musculus
Hsd17b10	-0.707166	0.125721	-0.581445	-0.491531	-0.617252	-0.089914	6.46783	40.304	9.18558e-09	1.04039e-07	MOUSE|MGI=MGI=1333871|UniProtKB=O08756	3-hydroxyacyl-CoA dehydrogenase type-2;Hsd17b10;ortholog	3-HYDROXYACYL-COA DEHYDROGENASE TYPE-2 (PTHR43658:SF6)	dehydrogenase(PC00092);reductase(PC00198)	Mus musculus
Nr3c1	-0.480406	0.125644	-0.354762	-0.622172	-0.747817	0.26741	6.60967	40.4982	8.35496e-09	9.49867e-08	MOUSE|MGI=MGI=95824|UniProtKB=P06537	Glucocorticoid receptor;Nr3c1;ortholog	GLUCOCORTICOID RECEPTOR (PTHR24084:SF4)	C4 zinc finger nuclear receptor(PC00169);nucleic acid binding(PC00171);receptor(PC00197)	Mus musculus
Apoa1bp	-0.53625	0.125539	-0.410711	-0.125705	-0.251244	-0.285007	5.90964	15.7732	0.00126208	0.00522654	MOUSE|MGI=MGI=2180167|UniProtKB=Q8K4Z3	NAD(P)H-hydrate epimerase;Naxe;ortholog	NAD(P)H-HYDRATE EPIMERASE (PTHR13232:SF11)		Mus musculus
Gm13443	-0.775838	0.125491	-0.650348	-0.741657	-0.867148	0.0913095	6.73604	44.742	1.04976e-09	1.33712e-08
Tm2d2	-0.393362	0.125427	-0.267935	0.0169494	-0.108478	-0.284884	5.28042	10.3074	0.0161259	0.0466392	MOUSE|MGI=MGI=1916992|UniProtKB=Q8R0I4	TM2 domain-containing protein 2;Tm2d2;ortholog	TM2 DOMAIN-CONTAINING PROTEIN 2 (PTHR21016:SF4)		Mus musculus
Scd1	-6.29196	0.125345	-6.16661	-5.83261	-5.95796	-0.334001	12.6604	431.397	3.49652e-93	2.93941e-90
Hsf2	-0.656262	0.125305	-0.530957	-0.614802	-0.740107	0.0838455	4.63503	17.8227	0.000478481	0.00221148	MOUSE|MGI=MGI=96239|UniProtKB=P38533	Heat shock factor protein 2;Hsf2;ortholog	HEAT SHOCK FACTOR PROTEIN 2 (PTHR10015:SF185)	winged helix/forkhead transcription factor(PC00246)	Mus musculus
Vwce	-0.531747	0.125167	-0.40658	-0.367682	-0.492849	-0.038898	4.83953	15.7679	0.00126526	0.00523541	MOUSE|MGI=MGI=1919018|UniProtKB=Q3U515	von Willebrand factor C and EGF domain-containing protein;Vwce;ortholog	VON WILLEBRAND FACTOR C AND EGF DOMAIN-CONTAINING PROTEIN (PTHR47333:SF1)		Mus musculus
Gm12989	-0.55572	0.125152	-0.430568	-0.29575	-0.420901	-0.134818	4.38292	13.67	0.00339051	0.0122946
Lypla1	-0.409563	0.125019	-0.284545	-0.433619	-0.558637	0.149074	7.41365	22.3006	5.64802e-05	0.00032708
Pemt	-0.470094	0.124881	-0.345213	-0.200439	-0.32532	-0.144774	8.45393	11.5939	0.00891208	0.0282483	MOUSE|MGI=MGI=104535|UniProtKB=Q61907	Phosphatidylethanolamine N-methyltransferase;Pemt;ortholog	PHOSPHATIDYLETHANOLAMINE N-METHYLTRANSFERASE (PTHR15458:SF5)		Mus musculus
Myo1h	0.648221	0.124807	0.773028	0.307185	0.182378	0.465843	3.0816	10.961	0.0119386	0.0362906	MOUSE|MGI=MGI=1914674|UniProtKB=Q9D6A1	Unconventional myosin-Ih;Myo1h;ortholog	UNCONVENTIONAL MYOSIN-IH (PTHR13140:SF353)	G-protein modulator(PC00022);actin binding motor protein(PC00040);cell junction protein(PC00070)	Mus musculus
Otud7b	0.720181	0.124711	0.844892	0.318192	0.193481	0.5267	5.7618	40.7586	7.35729e-09	8.42774e-08	MOUSE|MGI=MGI=2654703|UniProtKB=B2RUR8	OTU domain-containing protein 7B;Otud7b;ortholog	OTU DOMAIN-CONTAINING PROTEIN 7B (PTHR13367:SF8)	DNA binding protein(PC00009);cysteine protease(PC00081)	Mus musculus
43525	0.820926	0.124653	0.94558	0.631859	0.507206	0.31372	2.65969	14.1442	0.00271533	0.0101428
Scarf1	-0.559472	0.124471	-0.435002	0.27827	0.153799	-0.713272	2.99632	10.6044	0.0140693	0.0416747	MOUSE|MGI=MGI=2449455|UniProtKB=Q5ND28	Scavenger receptor class F member 1;Scarf1;ortholog	SCAVENGER RECEPTOR CLASS F MEMBER 1 (PTHR24043:SF0)	cell adhesion molecule(PC00069);receptor(PC00197)	Mus musculus
Mtdh	-0.336277	0.124456	-0.211821	-0.271643	-0.3961	0.0598222	6.21594	13.0442	0.0045419	0.0158323	MOUSE|MGI=MGI=1914404|UniProtKB=Q80WJ7	Protein LYRIC;Mtdh;ortholog	PROTEIN LYRIC (PTHR23251:SF0)		Mus musculus
[truncated: 3,708 more rows]

## Sheet: Males
Gene Name	logFC CDAHFD-fed WT vs. ND-fed WT	logFC CDAHFD-fed Cyp2b-null vs CDAHFD-fed WT	logFC CDAHFD-fed Cyp2b-null vs ND-fed WT	logFC CDAHFD-fed Cyp2b-null vs ND-fed Cyp2b-null	logFC CDAHFD-fed WT vs ND-fed Cyp2b-null	logFC ND-fed Cyp2b-null vs ND-fed WT	logCPM	LR	PValue	FDR	Gene ID	Full Gene Name	Panther Family/Subfamily	Panther Protein Class
[truncated: 6,228 more rows]
