# Supplementary material for: Gender differences in diet-induced steatotic disease in Cyp2b-null mice
Source: PLoS One. 2020 Mar 10;15(3):e0229896. doi: 10.1371/journal.pone.0229896 (PMC7064244; doi:10.1371/journal.pone.0229896)
Supplement: S2 File — Normalized counts of genes from the multiple comparisions results were compared by Student’s t tests to determine significant (p < 0.05) differentially expressed genes between CDAHFD-fed Cyp2b-null and WT groups. (XLSX) [file pone.0229896.s009.xlsx]

## Sheet: Females
Gene Name	logFC CDAHFD-fed Cyp2b-null vs CDAHFD-fed WT	logFC CDAHFD-fed WT vs. ND-fed WT	logFC CDAHFD-fed Cyp2b-null vs ND-fed WT	logFC CDAHFD-fed Cyp2b-null vs ND-fed Cyp2b-null	logFC CDAHFD-fed WT vs ND-fed Cyp2b-null	logFC ND-fed Cyp2b-null vs ND-fed WT	logCPM	LR	PValue	FDR	Gene ID	Full Gene Name	Panther Family/Subfamily	Panther Protein Class
Gm34777	1.87491	-2.9697	-1.09479	-0.439084	-2.314	-0.655706	0.688287	21.9008	6.84055e-05	0.000388847
Cldn6	1.8271	-0.206552	1.62054	2.51702	0.689921	-0.896473	-0.129565	12.3533	0.00626574	0.0208289	MOUSE|MGI=MGI=1859284|UniProtKB=Q9Z262	Claudin-6;Cldn6;ortholog	CLAUDIN-6 (PTHR12002:SF41)	tight junction(PC00214)	Mus musculus
Zfp940	1.71294	-2.3272	-0.61426	-0.373536	-2.08648	-0.240724	0.210949	10.7142	0.0133763	0.0399861	MOUSE|MGI=MGI=2446235|UniProtKB=Q8R2Q3	Zinc finger protein 940;Zfp940;ortholog	ZINC FINGER PROTEIN 940 (PTHR24377:SF436)		Mus musculus
Hcn2	1.65435	0.309064	1.96341	1.81695	0.162607	0.146457	0.299576	15.6857	0.00131525	0.00541413	MOUSE|MGI=MGI=1298210|UniProtKB=O88703	Potassium/sodium hyperpolarization-activated cyclic nucleotide-gated channel 2;Hcn2;ortholog	POTASSIUM/SODIUM HYPERPOLARIZATION-ACTIVATED CYCLIC NUCLEOTIDE-GATED CHANNEL 2 (PTHR45689:SF11)		Mus musculus
Cd8b1	1.55339	2.4558	4.00919	2.12725	0.57386	1.88194	-0.0254384	27.5305	4.55689e-06	3.30719e-05	MOUSE|MGI=MGI=88347|UniProtKB=P10300	T-cell surface glycoprotein CD8 beta chain;Cd8b;ortholog	T-CELL SURFACE GLYCOPROTEIN CD8 BETA CHAIN-RELATED (PTHR11292:SF7)		Mus musculus
Gm36579	1.51239	1.22225	2.73464	1.44493	-0.0674665	1.28971	0.825241	22.5149	5.09648e-05	0.000299146
Stac2	1.41434	1.67089	3.08524	3.61461	2.20027	-0.529379	0.148828	31.0808	8.17381e-07	6.68935e-06	MOUSE|MGI=MGI=2144518|UniProtKB=Q8R1B0	SH3 and cysteine-rich domain-containing protein 2;Stac2;ortholog	SH3 AND CYSTEINE-RICH DOMAIN-CONTAINING PROTEIN 2 (PTHR15135:SF5)		Mus musculus
Gm5356	1.33688	-0.770334	0.566548	0.444635	-0.892248	0.121914	1.19321	11.2168	0.0106096	0.032838
Siglech	1.32167	2.01521	3.33689	2.00209	0.680416	1.33479	0.684879	33.2078	2.91146e-07	2.57187e-06	MOUSE|MGI=MGI=2443256|UniProtKB=B7ZMQ6	Sialic acid-binding Ig-like lectin H;Siglech;ortholog	SIALIC ACID-BINDING IG-LIKE LECTIN 6 (PTHR12035:SF94)	immunoglobulin receptor superfamily(PC00124);immunoglobulin superfamily cell adhesion molecule(PC00125);membrane-bound signaling molecule(PC00152);myelin protein(PC00161)	Mus musculus
Krtcap3	1.28564	-1.9069	-0.621254	0.249298	-1.03634	-0.870552	0.440213	10.4235	0.0152891	0.0446371	MOUSE|MGI=MGI=1917065|UniProtKB=Q8K177	Keratinocyte-associated protein 3;Krtcap3;ortholog	KERATINOCYTE-ASSOCIATED PROTEIN 3 (PTHR31258:SF1)		Mus musculus
Calml4	1.27683	1.52427	2.8011	2.53286	1.25603	0.268242	0.979299	56.327	3.57735e-12	6.30914e-11	MOUSE|MGI=MGI=1922850|UniProtKB=Q91WQ9	Calmodulin-like protein 4;Calml4;ortholog	CALMODULIN-LIKE PROTEIN 4 (PTHR23050:SF169)	calmodulin(PC00061)	Mus musculus
Pcolce2	1.2482	-2.14627	-0.898063	-0.943156	-2.19136	0.0450927	1.10913	25.5456	1.18724e-05	7.94221e-05	MOUSE|MGI=MGI=1923727|UniProtKB=Q8R4W6	Procollagen C-endopeptidase enhancer 2;Pcolce2;ortholog	PROCOLLAGEN C-ENDOPEPTIDASE ENHANCER 2 (PTHR45645:SF9)		Mus musculus
Pnldc1	1.18952	1.72937	2.91889	1.2718	0.0822819	1.64709	1.09735	25.8175	1.04145e-05	7.03537e-05	MOUSE|MGI=MGI=2685159|UniProtKB=B2RXZ1	Poly(A)-specific ribonuclease PNLDC1;Pnldc1;ortholog	POLY(A)-SPECIFIC RIBONUCLEASE PNLDC1 (PTHR15092:SF40)	mRNA polyadenylation factor(PC00146)	Mus musculus
Nfatc2	1.16311	2.16416	3.32727	2.05335	0.890239	1.27392	0.463607	23.8758	2.65162e-05	0.000165325	MOUSE|MGI=MGI=102463|UniProtKB=Q60591	Nuclear factor of activated T-cells, cytoplasmic 2;Nfatc2;ortholog	NUCLEAR FACTOR OF ACTIVATED T-CELLS, CYTOPLASMIC 2 (PTHR12533:SF4)	Rel homology transcription factor(PC00252)	Mus musculus
Gbp5	1.10837	0.274933	1.3833	1.3596	0.251231	0.0237023	2.03703	25.3107	1.32948e-05	8.80039e-05	MOUSE|MGI=MGI=2429943|UniProtKB=Q8CFB4	Guanylate-binding protein 5;Gbp5;ortholog	GUANYLATE-BINDING PROTEIN 5 (PTHR10751:SF40)	heterotrimeric G-protein(PC00117)	Mus musculus
Oip5	1.08931	1.12275	2.21206	2.16505	1.07574	0.047009	0.1844	14.5242	0.00227186	0.00871427	MOUSE|MGI=MGI=1917895|UniProtKB=A2AQ14	Protein Mis18-beta;Oip5;ortholog	PROTEIN MIS18-BETA (PTHR16431:SF3)		Mus musculus
Gbp11	1.08895	0.975261	2.06421	1.87553	0.786584	0.188677	3.68847	57.7022	1.81973e-12	3.34583e-11	MOUSE|MGI=MGI=3646307|UniProtKB=A9YVJ5	Guanylate binding protein 11;Gbp11;ortholog	GUANYLATE BINDING PROTEIN 11-RELATED (PTHR10751:SF98)	heterotrimeric G-protein(PC00117)	Mus musculus
Speg	1.08252	1.08527	2.16779	1.84377	0.761257	0.324013	1.3302	32.0636	5.07433e-07	4.32103e-06	MOUSE|MGI=MGI=109282|UniProtKB=Q62407	Striated muscle-specific serine/threonine-protein kinase;Speg;ortholog	STRIATED MUSCLE PREFERENTIALLY EXPRESSED PROTEIN KINASE (PTHR47633:SF3)		Mus musculus
Car13	1.05602	1.59336	2.64939	2.65786	1.60184	-0.0084789	0.404498	24.6506	1.8268e-05	0.00011768	MOUSE|MGI=MGI=1931322|UniProtKB=Q9D6N1	Carbonic anhydrase 13;Ca13;ortholog	CARBONIC ANHYDRASE 13 (PTHR18952:SF81)		Mus musculus
Arhgef25	1.05418	0.150603	1.20478	1.5351	0.480919	-0.330315	1.14629	15.0054	0.00181208	0.00715129	MOUSE|MGI=MGI=1277173|UniProtKB=Q9CWR0	Rho guanine nucleotide exchange factor 25;Arhgef25;ortholog	RHO GUANINE NUCLEOTIDE EXCHANGE FACTOR 25 (PTHR22826:SF117)	signaling molecule(PC00207)	Mus musculus
Foxf1	1.02581	-0.198856	0.826955	0.487007	-0.538804	0.339948	1.87163	11.2293	0.0105483	0.032675	MOUSE|MGI=MGI=1347470|UniProtKB=Q61080	Forkhead box protein F1;Foxf1;ortholog	FORKHEAD BOX PROTEIN F1 (PTHR46262:SF1)		Mus musculus
2310040G24Rik	1.01204	-1.367	-0.354958	-0.177853	-1.1899	-0.177105	1.43727	10.2318	0.0166951	0.048006
Sgce	0.976569	-0.544119	0.432449	0.417596	-0.558973	0.0148539	2.31827	12.1492	0.00688909	0.022602	MOUSE|MGI=MGI=1329042|UniProtKB=O70258	Epsilon-sarcoglycan;Sgce;ortholog	EPSILON-SARCOGLYCAN (PTHR10132:SF17)	calcium-binding protein(PC00060)	Mus musculus
Gm42061	0.967224	-1.13429	-0.167066	0.335985	-0.631239	-0.50305	1.56599	10.6042	0.0140706	0.0416747
Epcam	0.958288	0.828525	1.78681	1.7096	0.751314	0.0772108	2.02332	36.5641	5.68976e-08	5.70938e-07	MOUSE|MGI=MGI=106653|UniProtKB=Q99JW5	Epithelial cell adhesion molecule;Epcam;ortholog	EPITHELIAL CELL ADHESION MOLECULE (PTHR14168:SF2)		Mus musculus
Lockd	0.929134	3.76467	4.6938	4.72575	3.79662	-0.0319489	0.980629	88.7205	4.12433e-19	1.51112e-17
Gabrb3	0.92854	1.91828	2.84682	2.78258	1.85404	0.064242	2.01344	91.0833	1.28191e-19	4.97025e-18	MOUSE|MGI=MGI=95621|UniProtKB=P63080	Gamma-aminobutyric acid receptor subunit beta-3;Gabrb3;ortholog	GAMMA-AMINOBUTYRIC ACID RECEPTOR SUBUNIT BETA-3 (PTHR18945:SF571)	GABA receptor(PC00023);acetylcholine receptor(PC00037)	Mus musculus
Gm34833	0.90726	2.75704	3.6643	3.37823	2.47097	0.286068	2.20113	132.968	1.23985e-28	1.01413e-26
Themis	0.9047	4.45236	5.35706	5.6813	4.7766	-0.324247	2.75007	241.914	3.66983e-52	1.02837e-49	MOUSE|MGI=MGI=2443552|UniProtKB=Q8BGW0	Protein THEMIS;Themis;ortholog	PROTEIN THEMIS (PTHR15215:SF1)		Mus musculus
Cyfip2	0.88696	0.0886199	0.97558	1.35581	0.468854	-0.380234	2.08851	13.2277	0.00416916	0.0146784	MOUSE|MGI=MGI=1924134|UniProtKB=Q5SQX6	Cytoplasmic FMR1-interacting protein 2;Cyfip2;ortholog	CYTOPLASMIC FMR1-INTERACTING PROTEIN 2 (PTHR12195:SF3)	G-protein modulator(PC00022)	Mus musculus
Myom1	0.875635	1.30251	2.17815	0.80062	-0.0750148	1.37753	0.371635	12.0611	0.00717683	0.0234015	MOUSE|MGI=MGI=1341430|UniProtKB=Q62234	Myomesin-1;Myom1;ortholog	MYOMESIN-1 (PTHR13817:SF16)		Mus musculus
H2-Q5	0.862889	-0.769594	0.0932952	0.823111	-0.0397784	-0.729816	1.90881	11.7134	0.00843239	0.026931
Tnfrsf18	0.860965	0.838722	1.69969	1.58423	0.723265	0.115457	0.28811	10.1378	0.01743	0.0497362	MOUSE|MGI=MGI=894675|UniProtKB=O35714	Tumor necrosis factor receptor superfamily member 18;Tnfrsf18;ortholog	TUMOR NECROSIS FACTOR RECEPTOR SUPERFAMILY MEMBER 18 (PTHR47388:SF1)		Mus musculus
Mir6381	0.847683	-0.736488	0.111195	1.97189	1.12421	-1.8607	0.699235	10.4176	0.0153306	0.0447411
Ankrd1	0.835134	0.937189	1.77232	1.62261	0.787477	0.149712	0.337726	13.193	0.00423721	0.0148858	MOUSE|MGI=MGI=1097717|UniProtKB=Q9CR42	Ankyrin repeat domain-containing protein 1;Ankrd1;ortholog	ANKYRIN REPEAT DOMAIN-CONTAINING PROTEIN 1 (PTHR24126:SF7)		Mus musculus
Gm33447	0.824422	1.47628	2.3007	2.4746	1.65017	-0.173898	2.19689	67.8262	1.24633e-14	2.897e-13
Gm6023	0.746152	-0.789302	-0.0431498	0.251484	-0.494668	-0.294634	3.20538	14.8219	0.00197538	0.00769406
Zeb2os	0.73478	0.620403	1.35518	1.90204	1.16726	-0.546853	1.59689	26.7719	6.57264e-06	4.6367e-05
Tlr12	0.728779	2.29179	3.02057	1.84518	1.1164	1.17539	2.07582	101.172	8.69922e-22	3.98899e-20	MOUSE|MGI=MGI=3045221|UniProtKB=Q6QNU9	Toll-like receptor 12;Tlr12;ortholog	TOLL-LIKE RECEPTOR 12 (PTHR24365:SF522)		Mus musculus
H2-Q1	0.722366	0.883536	1.6059	1.64261	0.920241	-0.0367046	2.97475	52.9554	1.8739e-11	3.00062e-10	MOUSE|MGI=MGI=95928|UniProtKB=O19441	Histocompatibility 2, Q region locus 1;H2-Q1;ortholog	CLASS IB MHC ANTIGEN QA-2-RELATED (PTHR16675:SF251)		Mus musculus
Kdf1	0.720403	0.00947956	0.729882	0.804973	0.0845701	-0.0750905	2.24575	13.2894	0.00405076	0.0143148	MOUSE|MGI=MGI=1916323|UniProtKB=A2A9F4	Keratinocyte differentiation factor 1;Kdf1;ortholog	KERATINOCYTE DIFFERENTIATION FACTOR 1 (PTHR35085:SF1)		Mus musculus
Gm9067	0.700557	-1.27289	-0.572334	-0.101071	-0.801629	-0.471263	1.98528	15.3035	0.00157484	0.00632278
Tmem26	0.670515	-0.0485121	0.622003	1.42589	0.75537	-0.803882	1.57576	16.9008	0.000740716	0.00327107	MOUSE|MGI=MGI=2143537|UniProtKB=Q3UP23	Transmembrane protein 26;Tmem26;ortholog	TRANSMEMBRANE PROTEIN 26 (PTHR22168:SF3)		Mus musculus
Ftsj1	0.66282	-0.814381	-0.151562	-0.175923	-0.838742	0.0243611	4.01781	22.8103	4.42315e-05	0.000263405	MOUSE|MGI=MGI=1859648|UniProtKB=Q8CBC7	Putative tRNA (cytidine(32)/guanosine(34)-2'-O)-methyltransferase;Ftsj1;ortholog	TRNA (CYTIDINE(32)/GUANOSINE(34)-2'-O)-METHYLTRANSFERASE-RELATED (PTHR10920:SF12)		Mus musculus
Tnfsf13os	0.658314	0.527741	1.18605	1.68615	1.02783	-0.500093	0.959893	15.2715	0.00159873	0.00640506
Fbf1	0.641258	0.516167	1.15742	0.521466	-0.119793	0.635959	3.28675	18.0526	0.000428997	0.00201227	MOUSE|MGI=MGI=1922033|UniProtKB=A2A870	Fas-binding factor 1;Fbf1;ortholog	FAS-BINDING FACTOR 1 (PTHR33689:SF1)		Mus musculus
Tgfb2	0.639674	0.662415	1.30209	2.38558	1.74591	-1.08349	0.914461	30.4369	1.11682e-06	8.91339e-06	MOUSE|MGI=MGI=98726|UniProtKB=P27090	Transforming growth factor beta-2;Tgfb2;ortholog	TRANSFORMING GROWTH FACTOR BETA-2 (PTHR11848:SF141)	growth factor(PC00112)	Mus musculus
Ccr7	0.636721	1.66114	2.29786	1.74257	1.10585	0.555287	0.695154	22.0903	6.24697e-05	0.000357523	MOUSE|MGI=MGI=103011|UniProtKB=P47774	C-C chemokine receptor type 7;Ccr7;ortholog	C-C CHEMOKINE RECEPTOR TYPE 7 (PTHR10489:SF635)		Mus musculus
LOC105244648	0.627841	1.87221	2.50005	2.20352	1.57568	0.296524	1.65208	65.0227	4.9603e-14	1.07689e-12
1810011H11Rik	0.608428	0.935117	1.54355	2.39289	1.78446	-0.84934	1.01089	27.4736	4.68386e-06	3.39608e-05	MOUSE|MGI=MGI=1916319|UniProtKB=E9PVZ2	RIKEN cDNA 1810011H11 gene;1810011H11Rik;ortholog	RIKEN CDNA 1810011H11 GENE (PTHR37857:SF1)		Mus musculus
Ms4a4b	0.606455	1.1555	1.76196	0.460831	-0.145624	1.30113	0.902755	11.521	0.00921764	0.0291071	MOUSE|MGI=MGI=1913083|UniProtKB=Q9ES61	Chandra protein;Ms4a4b;ortholog	CHANDRA PROTEIN-RELATED (PTHR23320:SF96)	receptor(PC00197)	Mus musculus
Clcn6	0.602801	-1.28823	-0.685432	-0.778909	-1.38171	0.0934761	2.29617	29.2421	1.9919e-06	1.52924e-05	MOUSE|MGI=MGI=1347049|UniProtKB=O35454	Chloride transport protein 6;Clcn6;ortholog	CHLORIDE TRANSPORT PROTEIN 6 (PTHR11689:SF59)		Mus musculus
E2f1	0.601409	1.14267	1.74408	1.25209	0.650683	0.49199	2.33253	37.0651	4.45781e-08	4.57131e-07	MOUSE|MGI=MGI=101941|UniProtKB=Q61501	Transcription factor E2F1;E2f1;ortholog	TRANSCRIPTION FACTOR E2F1 (PTHR12081:SF43)	nucleic acid binding(PC00171);transcription factor(PC00218)	Mus musculus
Mme	0.598522	-0.781209	-0.182686	-0.12317	-0.721692	-0.0595162	6.18546	20.9632	0.000107143	0.000583405	MOUSE|MGI=MGI=97004|UniProtKB=Q61391	Neprilysin;Mme;ortholog	NEPRILYSIN (PTHR11733:SF114)	metalloprotease(PC00153)	Mus musculus
Gm4948	0.588157	-0.904034	-0.315876	-0.152818	-0.740976	-0.163058	2.54647	10.3011	0.0161726	0.0467387
Ncam2	0.587272	1.2348	1.82207	1.27367	0.686393	0.548405	1.4838	20.5095	0.000133087	0.000705632	MOUSE|MGI=MGI=97282|UniProtKB=O35136	Neural cell adhesion molecule 2;Ncam2;ortholog	NEURAL CELL ADHESION MOLECULE 2 (PTHR12231:SF231)		Mus musculus
Gm6877	0.565166	-0.588968	-0.0238021	-0.237286	-0.802451	0.213483	3.0732	14.3804	0.00243051	0.00923153
Efna1	0.564735	-0.787211	-0.222476	-0.622416	-1.18715	0.399941	5.16966	21.3608	8.85896e-05	0.000491039	MOUSE|MGI=MGI=103236|UniProtKB=P52793	Ephrin-A1;Efna1;ortholog	EPHRIN-A1 (PTHR11304:SF19)	membrane-bound signaling molecule(PC00152)	Mus musculus
Smad9	0.561765	0.0228605	0.584625	-0.120429	-0.682194	0.705054	4.1896	12.5768	0.00564707	0.0190825	MOUSE|MGI=MGI=1859993|UniProtKB=Q9JIW5	Mothers against decapentaplegic homolog 9;Smad9;ortholog	MOTHERS AGAINST DECAPENTAPLEGIC HOMOLOG 9 (PTHR13703:SF41)	transcription factor(PC00218)	Mus musculus
Psmb9	0.560019	0.346332	0.906351	1.5561	0.996083	-0.64975	2.2362	17.6254	0.00052544	0.00240646	MOUSE|MGI=MGI=1346526|UniProtKB=P28076	Proteasome subunit beta type-9;Psmb9;ortholog	PROTEASOME SUBUNIT BETA TYPE-9 (PTHR11599:SF50)		Mus musculus
Bub1b	0.553284	1.38988	1.94317	2.25122	1.69793	-0.308051	1.39284	46.3296	4.82623e-10	6.41181e-09	MOUSE|MGI=MGI=1333889|UniProtKB=Q9Z1S0	Mitotic checkpoint serine/threonine-protein kinase BUB1 beta;Bub1b;ortholog	MITOTIC CHECKPOINT SERINE/THREONINE-PROTEIN KINASE BUB1 BETA (PTHR14030:SF15)		Mus musculus
Zfp277	0.534709	-0.558864	-0.0241552	-0.0891232	-0.623832	0.064968	3.67098	10.7997	0.0128598	0.0386482	MOUSE|MGI=MGI=1890393|UniProtKB=E9Q6D6	Zinc finger protein 277;Zfp277;ortholog	ZINC FINGER PROTEIN 277 (PTHR13267:SF3)	zinc finger transcription factor(PC00244)	Mus musculus
TrnL1	0.529759	-0.885661	-0.355902	-0.634622	-1.16438	0.27872	6.77738	49.1026	1.2405e-10	1.78603e-09
Sox6	0.525254	-1.00898	-0.483726	-0.748614	-1.27387	0.264888	4.05909	48.3239	1.81695e-10	2.54339e-09	MOUSE|MGI=MGI=98368|UniProtKB=P40645	Transcription factor SOX-6;Sox6;ortholog	TRANSCRIPTION FACTOR SOX-6 (PTHR45789:SF1)		Mus musculus
Gm36629	0.496179	-0.948075	-0.451896	0.176803	-0.319376	-0.628699	3.05395	15.1461	0.00169596	0.00674462
mt-Rnr2	0.48726	-1.43319	-0.945929	-0.872714	-1.35997	-0.0732152	9.60388	57.0562	2.49988e-12	4.50872e-11
Ripk3	0.48441	0.0652072	0.549617	1.46127	0.976861	-0.911653	1.43948	16.6858	0.000820069	0.00356794	MOUSE|MGI=MGI=2154952|UniProtKB=Q9QZL0	Receptor-interacting serine/threonine-protein kinase 3;Ripk3;ortholog	RECEPTOR-INTERACTING SERINE/THREONINE-PROTEIN KINASE 3 (PTHR23257:SF723)		Mus musculus
9430038I01Rik	0.474935	-0.884686	-0.409751	-0.0558123	-0.530747	-0.353939	3.19552	17.5344	0.000548607	0.00250196
Nat8f1	0.458401	-0.879256	-0.420855	-0.537991	-0.996392	0.117136	7.74179	36.1155	7.07908e-08	6.96946e-07
Dact2	0.454653	0.151738	0.606392	0.251187	-0.203467	0.355205	4.08515	12.0759	0.00712747	0.0232891	MOUSE|MGI=MGI=1920347|UniProtKB=Q7TN08	Dapper homolog 2;Dact2;ortholog	DAPPER HOMOLOG 2 (PTHR15919:SF13)		Mus musculus
AI846148	0.45407	0.398897	0.852968	0.687814	0.233744	0.165153	2.04641	11.0395	0.0115139	0.0351622
Gm6204	0.451154	-0.61768	-0.166527	0.204546	-0.246608	-0.371072	6.22113	13.335	0.00396534	0.0140622
Nsun4	0.450198	-0.491186	-0.0409886	-0.213426	-0.663623	0.172437	4.19241	13.1779	0.00426732	0.0149752	MOUSE|MGI=MGI=1919431|UniProtKB=C4P6S0	Sperm head and tail associated protein;Nsun4;ortholog	SPERM HEAD AND TAIL ASSOCIATED PROTEIN (PTHR22808:SF21)	methyltransferase(PC00155);nucleic acid binding(PC00171)	Mus musculus
Cask	0.450096	-0.493726	-0.0436301	-0.235446	-0.685542	0.191816	4.12172	23.0576	3.92824e-05	0.000236821	MOUSE|MGI=MGI=107461|UniProtKB=P06796	Kappa-casein;Csn3;ortholog	KAPPA-CASEIN (PTHR11470:SF2)		Mus musculus
Egfr	0.442349	-0.281957	0.160393	-0.578918	-1.02127	0.739311	7.19698	14.6687	0.00212278	0.0082106	MOUSE|MGI=MGI=95294|UniProtKB=Q01279	Epidermal growth factor receptor;Egfr;ortholog	EPIDERMAL GROWTH FACTOR RECEPTOR (PTHR24416:SF91)		Mus musculus
Cdc26	0.441498	-0.577763	-0.136265	0.0493938	-0.392104	-0.185659	3.96301	12.4291	0.00604893	0.0202058	MOUSE|MGI=MGI=1913690|UniProtKB=Q99JP4	Anaphase-promoting complex subunit CDC26;Cdc26;ortholog	ANAPHASE-PROMOTING COMPLEX SUBUNIT CDC26 (PTHR28579:SF1)		Mus musculus
Kif23	0.439543	1.00793	1.44748	1.90727	1.46772	-0.45979	1.23246	30.6435	1.0104e-06	8.10244e-06	MOUSE|MGI=MGI=1919069|UniProtKB=E9Q5G3	Kinesin-like protein KIF23;Kif23;ortholog	KINESIN-LIKE PROTEIN KIF23 (PTHR24115:SF467)	microtubule binding motor protein(PC00156)	Mus musculus
Kif21b	0.438638	0.516139	0.954777	0.876539	0.437901	0.0782389	2.35155	20.9838	0.000106094	0.000578113	MOUSE|MGI=MGI=109234|UniProtKB=Q9QXL1	Kinesin-like protein KIF21B;Kif21b;ortholog	KINESIN-LIKE PROTEIN KIF21B (PTHR24115:SF893)	microtubule binding motor protein(PC00156)	Mus musculus
Nudt7	0.436128	-0.34296	0.0931673	-0.313374	-0.749502	0.406542	6.98013	15.4631	0.00146076	0.00592291	MOUSE|MGI=MGI=1914778|UniProtKB=Q99P30	Peroxisomal coenzyme A diphosphatase NUDT7;Nudt7;ortholog	PEROXISOMAL COENZYME A DIPHOSPHATASE NUDT7 (PTHR12992:SF0)	phosphatase(PC00181)	Mus musculus
1700037H04Rik	0.428093	0.381604	0.809697	1.53814	1.11005	-0.728448	2.33699	29.6881	1.60505e-06	1.25258e-05
Rpp14	0.426276	-0.208382	0.217894	-0.0610725	-0.487348	0.278966	4.03184	10.9994	0.0117293	0.0357477	MOUSE|MGI=MGI=1914303|UniProtKB=Q9CQH8	Ribonuclease P protein subunit p14;Rpp14;ortholog	RIBONUCLEASE P PROTEIN SUBUNIT P14 (PTHR15441:SF1)		Mus musculus
Myo1g	0.424164	1.28049	1.70466	1.95219	1.52803	-0.247532	2.28469	67.73	1.30686e-14	3.03303e-13	MOUSE|MGI=MGI=1927091|UniProtKB=Q5SUA5	Unconventional myosin-Ig;Myo1g;ortholog	UNCONVENTIONAL MYOSIN-IG (PTHR13140:SF381)	G-protein modulator(PC00022);actin binding motor protein(PC00040);cell junction protein(PC00070)	Mus musculus
Zc3h12d	0.422345	0.985471	1.40782	2.24204	1.81969	-0.83422	2.58943	67.5972	1.39526e-14	3.22338e-13	MOUSE|MGI=MGI=3045313|UniProtKB=Q8BIY3	Probable ribonuclease ZC3H12D;Zc3h12d;ortholog	RIBONUCLEASE ZC3H12D-RELATED (PTHR12876:SF11)	nucleic acid binding(PC00171)	Mus musculus
Dsn1	0.417146	2.5121	2.92924	2.11153	1.69439	0.817712	1.17911	63.0563	1.3063e-13	2.71524e-12	MOUSE|MGI=MGI=1914184|UniProtKB=Q9CYC5	Kinetochore-associated protein DSN1 homolog;Dsn1;ortholog	KINETOCHORE-ASSOCIATED PROTEIN DSN1 HOMOLOG (PTHR14778:SF2)		Mus musculus
Crim1	0.411795	0.41827	0.830065	0.684549	0.272754	0.145516	4.60021	33.8521	2.12881e-07	1.92777e-06	MOUSE|MGI=MGI=1354756|UniProtKB=Q9JLL0	Cysteine-rich motor neuron 1 protein;Crim1;ortholog	CYSTEINE-RICH MOTOR NEURON 1 PROTEIN (PTHR46439:SF1)		Mus musculus
Use1	0.41161	-0.441072	-0.0294622	0.234409	-0.177201	-0.263871	5.54317	14.5136	0.00228325	0.00874687	MOUSE|MGI=MGI=1914273|UniProtKB=Q9CQ56	Vesicle transport protein USE1;Use1;ortholog	VESICLE TRANSPORT PROTEIN USE1 (PTHR13050:SF7)		Mus musculus
C3ar1	0.410204	2.13851	2.54871	2.76227	2.35207	-0.21356	3.81936	218.896	3.47898e-47	8.09906e-45	MOUSE|MGI=MGI=1097680|UniProtKB=O09047	C3a anaphylatoxin chemotactic receptor;C3ar1;ortholog	C3A ANAPHYLATOXIN CHEMOTACTIC RECEPTOR (PTHR24225:SF28)	G-protein coupled receptor(PC00021)	Mus musculus
Nphp1	0.404144	0.877705	1.28185	1.67596	1.27181	-0.394107	2.79131	64.1404	7.65967e-14	1.63248e-12	MOUSE|MGI=MGI=1858233|UniProtKB=Q9QY53	Nephrocystin-1;Nphp1;ortholog	NEPHROCYSTIN-1 (PTHR15176:SF1)		Mus musculus
Gla	0.400333	0.448007	0.848341	1.01115	0.610819	-0.162811	3.18906	20.2604	0.000149901	0.000784881	MOUSE|MGI=MGI=1347344|UniProtKB=P51569	Alpha-galactosidase A;Gla;ortholog	ALPHA-GALACTOSIDASE A (PTHR11452:SF14)		Mus musculus
Hk1	0.396997	0.30408	0.701077	0.7976	0.400603	-0.0965232	2.68393	12.2446	0.00659066	0.0217466	MOUSE|MGI=MGI=96103|UniProtKB=P17710	Hexokinase-1;Hk1;ortholog	HEXOKINASE-1 (PTHR19443:SF10)		Mus musculus
Tdrp	0.386529	0.259366	0.645895	0.123764	-0.262765	0.522131	3.7986	16.801	0.000776576	0.0034081	MOUSE|MGI=MGI=1919398|UniProtKB=Q8C5P7	Testis development-related protein;Tdrp;ortholog	TESTIS DEVELOPMENT-RELATED PROTEIN (PTHR35663:SF1)		Mus musculus
Gm9575	0.37926	-0.536605	-0.157345	-0.461929	-0.841189	0.304583	3.69769	26.8987	6.18237e-06	4.38592e-05
Plek	0.371994	2.20831	2.5803	2.71386	2.34186	-0.133556	4.0278	315.343	4.75111e-68	2.24668e-65	MOUSE|MGI=MGI=1860485|UniProtKB=Q9JHK5	Pleckstrin;Plek;ortholog	PLECKSTRIN (PTHR12092:SF1)	cytoskeletal protein(PC00085)	Mus musculus
Wdfy4	0.363857	1.16664	1.5305	1.29272	0.928863	0.237782	3.12426	57.3648	2.148e-12	3.89731e-11	MOUSE|MGI=MGI=3584510|UniProtKB=E9Q2M9	WD repeat and FYVE domain-containing 4;Wdfy4;ortholog	WD REPEAT- AND FYVE DOMAIN-CONTAINING PROTEIN 4 (PTHR46108:SF3)		Mus musculus
Gpr155	0.362051	-0.518511	-0.15646	-0.335986	-0.698037	0.179527	4.69499	13.4137	0.00382217	0.0136151	MOUSE|MGI=MGI=1915776|UniProtKB=A2AWR3	G protein-coupled receptor 155;Gpr155;ortholog	INTEGRAL MEMBRANE PROTEIN GPR155 (PTHR22829:SF5)		Mus musculus
Gstk1	0.360769	-0.685285	-0.324516	-0.13116	-0.491929	-0.193356	6.7216	29.9017	1.44738e-06	1.13599e-05	MOUSE|MGI=MGI=1923513|UniProtKB=Q9DCM2	Glutathione S-transferase kappa 1;Gstk1;ortholog	GLUTATHIONE S-TRANSFERASE KAPPA 1 (PTHR42943:SF2)		Mus musculus
Hint3	0.357565	-0.891851	-0.534286	-0.301656	-0.659221	-0.23263	4.70346	24.0986	2.38234e-05	0.00014977	MOUSE|MGI=MGI=1914097|UniProtKB=Q9CPS6	Histidine triad nucleotide-binding protein 3;Hint3;ortholog	HISTIDINE TRIAD NUCLEOTIDE-BINDING PROTEIN 3 (PTHR12486:SF5)	damaged DNA-binding protein(PC00086)	Mus musculus
Nom1	0.356895	-0.206205	0.15069	-0.139984	-0.496879	0.290674	4.39914	11.1969	0.0107074	0.0330528	MOUSE|MGI=MGI=1861749|UniProtKB=Q3UFM5	Nucleolar MIF4G domain-containing protein 1;Nom1;ortholog	NUCLEOLAR MIF4G DOMAIN-CONTAINING PROTEIN 1 (PTHR18034:SF4)	mRNA processing factor(PC00147);nuclease(PC00170)	Mus musculus
6030458C11Rik	0.355023	0.212541	0.567564	0.300443	-0.0545795	0.267121	4.20592	11.6057	0.0088636	0.0281123
Plekhg2	0.352221	0.508469	0.86069	1.22837	0.876145	-0.367676	2.47755	26.2443	8.47744e-06	5.83749e-05	MOUSE|MGI=MGI=2141874|UniProtKB=Q6KAU7	Pleckstrin homology domain-containing family G member 2;Plekhg2;ortholog	PLECKSTRIN HOMOLOGY DOMAIN-CONTAINING FAMILY G MEMBER 2 (PTHR45924:SF3)		Mus musculus
Gm13202	0.351758	-0.719912	-0.368154	-0.185427	-0.537185	-0.182727	4.99177	21.8979	6.85023e-05	0.000389251
Ugt2b36	0.350336	-0.438491	-0.0881545	-0.273761	-0.624097	0.185607	8.98518	17.0266	0.00069791	0.00309791	MOUSE|MGI=MGI=3576103|UniProtKB=Q3UEP4	UDP-glucuronosyltransferase;Ugt2b36;ortholog	UDP-GLUCURONOSYLTRANSFERASE 2B15-RELATED (PTHR11926:SF1206)		Mus musculus
Dera	0.336687	-0.648732	-0.312045	-0.115582	-0.452269	-0.196463	6.10526	22.9492	4.13787e-05	0.000248371	MOUSE|MGI=MGI=1913762|UniProtKB=Q91YP3	Deoxyribose-phosphate aldolase;Dera;ortholog	DEOXYRIBOSE-PHOSPHATE ALDOLASE (PTHR10889:SF3)	aldolase(PC00044)	Mus musculus
mt-Rnr1	0.335399	-1.67575	-1.34035	-1.09802	-1.43342	-0.242329	9.03728	92.8798	5.27117e-20	2.11574e-18
Fgfrl1	0.334794	-0.683944	-0.34915	-0.409411	-0.744204	0.0602606	5.06227	33.1081	3.05595e-07	2.69322e-06	MOUSE|MGI=MGI=2150920|UniProtKB=Q91V87	Fibroblast growth factor receptor-like 1;Fgfrl1;ortholog	FIBROBLAST GROWTH FACTOR RECEPTOR-LIKE 1 (PTHR19890:SF10)	tyrosine protein kinase receptor(PC00233)	Mus musculus
Zfp655	0.331207	0.348615	0.679822	0.56994	0.238732	0.109882	5.20555	21.9241	6.76457e-05	0.000385107	MOUSE|MGI=MGI=1919861|UniProtKB=Q9CZP3	Zinc finger protein 655;Zfp655;ortholog	ZINC FINGER PROTEIN 655 (PTHR24377:SF284)		Mus musculus
Palmd	0.32288	0.619216	0.942096	0.573575	0.250695	0.368521	6.03956	36.4589	5.98897e-08	5.98581e-07	MOUSE|MGI=MGI=2148896|UniProtKB=Q9JHU2	Palmdelphin;Palmd;ortholog	PALMDELPHIN (PTHR46881:SF1)		Mus musculus
Eno1	0.318617	-0.465154	-0.146537	0.217371	-0.101245	-0.363909	6.02996	11.2678	0.0103624	0.032198	MOUSE|MGI=MGI=95393|UniProtKB=P17182	Alpha-enolase;Eno1;ortholog	ALPHA-ENOLASE (PTHR11902:SF12)	lyase(PC00144)	Mus musculus
Dcun1d1	0.318103	-0.622909	-0.304806	-0.315901	-0.634004	0.0110948	5.53438	29.4778	1.77713e-06	1.37553e-05	MOUSE|MGI=MGI=2150386|UniProtKB=Q9QZ73	DCN1-like protein 1;Dcun1d1;ortholog	DCN1-LIKE PROTEIN 1 (PTHR12281:SF10)		Mus musculus
Abcd3	0.316344	-0.811119	-0.494775	-0.816357	-1.1327	0.321582	9.07158	66.3206	2.61723e-14	5.85858e-13	MOUSE|MGI=MGI=1349216|UniProtKB=P55096	ATP-binding cassette sub-family D member 3;Abcd3;ortholog	ATP-BINDING CASSETTE SUB-FAMILY D MEMBER 3 (PTHR11384:SF34)	transporter(PC00227)	Mus musculus
Endog	0.313716	-0.817436	-0.50372	-0.364192	-0.677908	-0.139528	5.06787	31.577	6.42554e-07	5.35709e-06	MOUSE|MGI=MGI=1261433|UniProtKB=O08600	Endonuclease G, mitochondrial;Endog;ortholog	ENDONUCLEASE G, MITOCHONDRIAL (PTHR13966:SF5)		Mus musculus
Hoxb4	0.312289	-0.121537	0.190753	1.48422	1.17193	-1.29347	0.892705	11.2022	0.0106815	0.0329928	MOUSE|MGI=MGI=96185|UniProtKB=P10284	Homeobox protein Hox-B4;Hoxb4;ortholog	HOMEOBOX PROTEIN HOX-B4 (PTHR45771:SF3)		Mus musculus
Ugt2b5	0.306986	-0.509861	-0.202875	-0.550967	-0.857953	0.348092	9.21142	30.6993	9.83452e-07	7.91574e-06
Cops5	0.305982	-0.54141	-0.235428	-0.0780369	-0.384019	-0.157391	5.8949	22.5499	5.01175e-05	0.000294745	MOUSE|MGI=MGI=1349415|UniProtKB=O35864	COP9 signalosome complex subunit 5;Cops5;ortholog	COP9 SIGNALOSOME COMPLEX SUBUNIT 5 (PTHR10410:SF6)	metalloprotease(PC00153);transcription factor(PC00218)	Mus musculus
St7l	0.302108	-0.681035	-0.378926	-0.380256	-0.682364	0.00132927	4.53847	18.9879	0.000274974	0.00135921	MOUSE|MGI=MGI=2386964|UniProtKB=Q8K4P7	Suppressor of tumorigenicity 7 protein-like;St7l;ortholog	SUPPRESSOR OF TUMORIGENICITY 7 PROTEIN-LIKE (PTHR12745:SF4)		Mus musculus
Hnmt	0.302014	0.344857	0.64687	0.657678	0.355664	-0.0108077	4.91077	16.168	0.0010475	0.00442761	MOUSE|MGI=MGI=2153181|UniProtKB=Q91VF2	Histamine N-methyltransferase;Hnmt;ortholog			Mus musculus
Slc35b2	0.295687	0.163402	0.45909	0.658244	0.362557	-0.199155	5.35639	15.0102	0.00180793	0.00713923	MOUSE|MGI=MGI=1921086|UniProtKB=Q91ZN5	Adenosine 3'-phospho 5'-phosphosulfate transporter 1;Slc35b2;ortholog	ADENOSINE 3'-PHOSPHO 5'-PHOSPHOSULFATE TRANSPORTER 1 (PTHR10778:SF13)	transporter(PC00227)	Mus musculus
Coro1b	0.292587	0.395716	0.688304	0.766837	0.47425	-0.0785332	5.4044	39.6265	1.27857e-08	1.41531e-07	MOUSE|MGI=MGI=1345963|UniProtKB=Q9WUM3	Coronin-1B;Coro1b;ortholog	CORONIN-1B (PTHR10856:SF24)	non-motor actin binding protein(PC00165)	Mus musculus
Tubgcp6	0.28842	-0.40918	-0.12076	-0.0288912	-0.317311	-0.0918691	5.42373	11.7649	0.00823363	0.026363	MOUSE|MGI=MGI=2146071|UniProtKB=G5E8P0	Gamma-tubulin complex component 6;Tubgcp6;ortholog	GAMMA-TUBULIN COMPLEX COMPONENT 6 (PTHR19302:SF55)	non-motor microtubule binding protein(PC00166)	Mus musculus
Amy1	0.287882	-0.969967	-0.682085	-0.664145	-0.952027	-0.0179407	7.91606	60.5013	4.59339e-13	8.98026e-12	MOUSE|MGI=MGI=88019|UniProtKB=P00687	Alpha-amylase 1;Amy1;ortholog	ALPHA-AMYLASE 1 (PTHR43447:SF3)		Mus musculus
Mrps31	0.2868	-0.785181	-0.498381	-0.364254	-0.651055	-0.134126	4.93808	33.9555	2.02453e-07	1.84106e-06	MOUSE|MGI=MGI=1913153|UniProtKB=Q61733	28S ribosomal protein S31, mitochondrial;Mrps31;ortholog	28S RIBOSOMAL PROTEIN S31, MITOCHONDRIAL (PTHR13231:SF3)		Mus musculus
Lect2	0.285359	0.197584	0.482942	0.521943	0.236584	-0.0390005	7.63343	13.0914	0.00444312	0.0155058	MOUSE|MGI=MGI=1278342|UniProtKB=O88803	Leukocyte cell-derived chemotaxin-2;Lect2;ortholog	LEUKOCYTE CELL-DERIVED CHEMOTAXIN-2 (PTHR11329:SF0)	chemokine(PC00074)	Mus musculus
Adssl1	0.277897	-0.876943	-0.599046	-0.311142	-0.589039	-0.287904	4.80757	27.8885	3.83311e-06	2.8184e-05	MOUSE|MGI=MGI=87947|UniProtKB=P28650	Adenylosuccinate synthetase isozyme 1;Adssl1;ortholog	ADENYLOSUCCINATE SYNTHETASE ISOZYME 1 (PTHR11846:SF2)	ligase(PC00142)	Mus musculus
Aadac	0.27764	-0.853452	-0.575812	-0.448383	-0.726023	-0.127429	8.93129	40.8324	7.09676e-09	8.14781e-08	MOUSE|MGI=MGI=1915008|UniProtKB=Q99PG0	Arylacetamide deacetylase;Aadac;ortholog	ARYLACETAMIDE DEACETYLASE (PTHR23024:SF222)	lipase(PC00143);serine protease(PC00203)	Mus musculus
Akr1c12	0.276838	-0.77511	-0.498272	-0.544159	-0.820997	0.0458874	6.26877	61.0485	3.5093e-13	6.94154e-12	MOUSE|MGI=MGI=1351661|UniProtKB=Q9JLI0	Aldo-keto reductase a;Akr1c12;ortholog	ALDO-KETO REDUCTASE A-RELATED (PTHR11732:SF286)	reductase(PC00198)	Mus musculus
Pdcd2	0.274827	-0.578434	-0.303607	-0.327923	-0.60275	0.0243161	4.15184	20.7628	0.000117915	0.000634978	MOUSE|MGI=MGI=104643|UniProtKB=P46718	Programmed cell death protein 2;Pdcd2;ortholog	PROGRAMMED CELL DEATH PROTEIN 2 (PTHR12298:SF4)		Mus musculus
Glyat	0.266686	-0.237743	0.0289421	-0.1867	-0.453385	0.215642	7.70295	10.7566	0.0131178	0.0392911	MOUSE|MGI=MGI=2147502|UniProtKB=Q91XE0	Glycine N-acyltransferase;Glyat;ortholog	GLYCINE N-ACYLTRANSFERASE (PTHR15298:SF9)		Mus musculus
Psmc1	0.265044	-0.468287	-0.203243	-0.157423	-0.422467	-0.04582	6.76353	19.1861	0.000250217	0.00124426	MOUSE|MGI=MGI=106054|UniProtKB=P62192	26S proteasome regulatory subunit 4;Psmc1;ortholog	26S PROTEASOME REGULATORY SUBUNIT 4 (PTHR23073:SF24)	hydrolase(PC00121)	Mus musculus
Tsr1	0.261191	-0.490979	-0.229788	-0.320072	-0.581263	0.0902841	6.06366	25.9953	9.55924e-06	6.50407e-05	MOUSE|MGI=MGI=2144566|UniProtKB=Q5SWD9	Pre-rRNA-processing protein TSR1 homolog;Tsr1;ortholog	PRE-RRNA-PROCESSING PROTEIN TSR1 HOMOLOG (PTHR12858:SF1)		Mus musculus
Abcb6	0.260437	-0.482871	-0.222433	-0.288215	-0.548653	0.0657821	6.19098	25.3576	1.29981e-05	8.62663e-05	MOUSE|MGI=MGI=1921354|UniProtKB=Q9DC29	ATP-binding cassette sub-family B member 6, mitochondrial;Abcb6;ortholog	ATP-BINDING CASSETTE SUB-FAMILY B MEMBER 6, MITOCHONDRIAL (PTHR24221:SF441)	cysteine protease(PC00081);serine protease(PC00203)	Mus musculus
Abcg1	0.259488	1.54239	1.80188	1.42399	1.1645	0.377883	4.02638	121.862	3.06535e-26	2.05243e-24	MOUSE|MGI=MGI=107704|UniProtKB=Q64343	ATP-binding cassette sub-family G member 1;Abcg1;ortholog	ATP-BINDING CASSETTE SUB-FAMILY G MEMBER 1 (PTHR19241:SF177)	ATP-binding cassette (ABC) transporter(PC00003)	Mus musculus
Tspan12	0.259201	-0.494995	-0.235795	-0.366584	-0.625785	0.13079	7.57589	28.8568	2.40014e-06	1.81958e-05	MOUSE|MGI=MGI=1889818|UniProtKB=Q8BKT6	Tetraspanin-12;Tspan12;ortholog	TETRASPANIN-12 (PTHR19282:SF438)		Mus musculus
Slamf7	0.256187	3.20161	3.4578	3.07067	2.81448	0.387132	2.14134	170.052	1.23977e-36	1.70548e-34	MOUSE|MGI=MGI=1922595|UniProtKB=Q8BHK6	SLAM family member 7;Slamf7;ortholog	SLAM FAMILY MEMBER 7 (PTHR12080:SF46)	cell adhesion molecule(PC00069);immunoglobulin receptor superfamily(PC00124);membrane-bound signaling molecule(PC00152);protein kinase(PC00193)	Mus musculus
Gbe1	0.252992	-0.275097	-0.0221042	-0.380039	-0.633032	0.357935	7.02081	20.3601	0.000142937	0.000750491	MOUSE|MGI=MGI=1921435|UniProtKB=Q9D6Y9	1,4-alpha-glucan-branching enzyme;Gbe1;ortholog	1,4-ALPHA-GLUCAN-BRANCHING ENZYME (PTHR43651:SF3)	amylase(PC00048)	Mus musculus
Prcp	0.248454	0.781193	1.02965	0.667196	0.418742	0.362451	3.72072	38.9329	1.79343e-08	1.94356e-07	MOUSE|MGI=MGI=1919711|UniProtKB=Q7TMR0	Lysosomal Pro-X carboxypeptidase;Prcp;ortholog	LYSOSOMAL PRO-X CARBOXYPEPTIDASE (PTHR11010:SF38)	serine protease(PC00203)	Mus musculus
Prdx5	0.242088	-0.485966	-0.243877	-0.0215118	-0.2636	-0.222366	7.65954	14.4694	0.00233112	0.00890769	MOUSE|MGI=MGI=894320|UniProtKB=O08709	Peroxiredoxin-6;Prdx6;ortholog	MCG48959-RELATED (PTHR43503:SF4)	peroxidase(PC00180)	Mus musculus
Gch1	0.240805	-0.313005	-0.0722008	-0.257067	-0.497872	0.184866	7.66987	13.8431	0.00312668	0.0114532	MOUSE|MGI=MGI=95675|UniProtKB=Q05915	GTP cyclohydrolase 1;Gch1;ortholog	GTP CYCLOHYDROLASE 1 (PTHR11109:SF7)	hydrolase(PC00121)	Mus musculus
Lemd2	0.232586	0.270842	0.503428	0.461065	0.22848	0.0423627	4.68231	15.5562	0.00139804	0.0057099	MOUSE|MGI=MGI=2385045|UniProtKB=Q6DVA0	LEM domain-containing protein 2;Lemd2;ortholog	LEM DOMAIN-CONTAINING PROTEIN 2 (PTHR13428:SF8)		Mus musculus
Cyp27a1	0.227402	-1.30831	-1.08091	-1.11401	-1.34141	0.033098	8.61271	164.296	2.16721e-35	2.75581e-33	MOUSE|MGI=MGI=88594|UniProtKB=Q9DBG1	Sterol 26-hydroxylase, mitochondrial;Cyp27a1;ortholog	STEROL 26-HYDROXYLASE, MITOCHONDRIAL (PTHR24291:SF6)	oxygenase(PC00177)	Mus musculus
Ybx1	0.224147	-0.534977	-0.310831	-0.124929	-0.349076	-0.185902	7.66513	15.5954	0.00137245	0.00561901	MOUSE|MGI=MGI=99146|UniProtKB=P62960	Nuclease-sensitive element-binding protein 1;Ybx1;ortholog	NUCLEASE-SENSITIVE ELEMENT-BINDING PROTEIN 1 (PTHR11544:SF68)		Mus musculus
Zc3h14	0.223676	-0.496443	-0.272767	-0.435555	-0.659231	0.162788	5.75795	38.9776	1.75476e-08	1.90755e-07	MOUSE|MGI=MGI=1919824|UniProtKB=Q8BJ05	Zinc finger CCCH domain-containing protein 14;Zc3h14;ortholog	ZINC FINGER CCCH DOMAIN-CONTAINING PROTEIN 14 (PTHR14738:SF29)		Mus musculus
Agmo	0.221156	-0.55788	-0.336724	-0.425689	-0.646845	0.0889653	6.5304	29.3874	1.85663e-06	1.43478e-05	MOUSE|MGI=MGI=2442495|UniProtKB=Q8BS35	Alkylglycerol monooxygenase;Agmo;ortholog	ALKYLGLYCEROL MONOOXYGENASE (PTHR21624:SF1)		Mus musculus
Rabggtb	0.21974	-0.672846	-0.453105	-0.472681	-0.692421	0.0195756	5.35518	34.1239	1.86542e-07	1.70456e-06	MOUSE|MGI=MGI=99537|UniProtKB=P53612	Geranylgeranyl transferase type-2 subunit beta;Rabggtb;ortholog	GERANYLGERANYL TRANSFERASE TYPE-2 SUBUNIT BETA (PTHR11774:SF11)	acyltransferase(PC00042)	Mus musculus
S100a1	0.214255	-0.562466	-0.348211	-0.268155	-0.48241	-0.0800563	6.16105	22.1353	6.11369e-05	0.000350957	MOUSE|MGI=MGI=1338917|UniProtKB=P56565	Protein S100-A1;S100a1;ortholog	PROTEIN S100-A1 (PTHR11639:SF66)	calmodulin(PC00061);signaling molecule(PC00207)	Mus musculus
Stk39	0.205966	1.40926	1.61523	1.90267	1.69671	-0.287446	2.36782	71.6875	1.85716e-15	4.72313e-14	MOUSE|MGI=MGI=1858416|UniProtKB=Q9Z1W9	STE20/SPS1-related proline-alanine-rich protein kinase;Stk39;ortholog	STE20/SPS1-RELATED PROLINE-ALANINE-RICH PROTEIN KINASE (PTHR24361:SF671)		Mus musculus
Asgr1	0.20115	-0.55455	-0.353399	-0.269713	-0.470863	-0.0836864	7.83019	22.4675	5.21372e-05	0.000305436	MOUSE|MGI=MGI=88081|UniProtKB=P34927	Asialoglycoprotein receptor 1;Asgr1;ortholog	ASIALOGLYCOPROTEIN RECEPTOR 1 (PTHR22802:SF265)	cell adhesion molecule(PC00069);immunoglobulin receptor superfamily(PC00124)	Mus musculus
Gm11273	0.200278	-0.409771	-0.209492	-0.00209301	-0.202371	-0.207399	6.85478	10.9068	0.0122405	0.0370709
Mfsd14b	0.199916	-0.387076	-0.187159	-0.0929497	-0.292866	-0.0942096	5.45225	10.2742	0.0163738	0.047248	MOUSE|MGI=MGI=1913881|UniProtKB=Q8CIA9	Hippocampus abundant transcript-like protein 1;Mfsd14b;ortholog	HIPPOCAMPUS ABUNDANT TRANSCRIPT-LIKE PROTEIN 1-RELATED (PTHR23504:SF32)		Mus musculus
Tmem70	0.199541	-0.410535	-0.210994	-0.278422	-0.477963	0.0674286	5.37305	16.3515	0.000960497	0.00410224	MOUSE|MGI=MGI=1915068|UniProtKB=Q921N7	Transmembrane protein 70, mitochondrial;Tmem70;ortholog	TRANSMEMBRANE PROTEIN 70, MITOCHONDRIAL (PTHR13281:SF0)		Mus musculus
Lgals1	0.19811	1.79524	1.99335	2.45263	2.25452	-0.459286	5.708	288.615	2.89486e-62	1.21681e-59	MOUSE|MGI=MGI=96777|UniProtKB=P16045	Galectin-1;Lgals1;ortholog	GALECTIN-1 (PTHR11346:SF97)	cell adhesion molecule(PC00069);signaling molecule(PC00207)	Mus musculus
Vps54	0.189561	-0.445414	-0.255853	-0.41231	-0.601871	0.156457	5.49056	25.9901	9.58292e-06	6.51139e-05	MOUSE|MGI=MGI=2178798|UniProtKB=Q5SPW0	Vacuolar protein sorting-associated protein 54;Vps54;ortholog	VACUOLAR PROTEIN SORTING-ASSOCIATED PROTEIN 54 (PTHR12965:SF0)	nucleic acid binding(PC00171);transfer/carrier protein(PC00219)	Mus musculus
Psmf1	0.186813	0.344644	0.531457	0.552736	0.365923	-0.0212789	4.9022	22.3726	5.45638e-05	0.000318071	MOUSE|MGI=MGI=1346072|UniProtKB=Q8BHL8	Proteasome inhibitor PI31 subunit;Psmf1;ortholog	PROTEASOME INHIBITOR PI31 SUBUNIT (PTHR13266:SF1)	protease inhibitor(PC00191)	Mus musculus
Atraid	0.183449	-0.47774	-0.294291	-0.28504	-0.468489	-0.00925108	6.17474	22.1394	6.10177e-05	0.000350539	MOUSE|MGI=MGI=1918918|UniProtKB=Q6PGD0	All-trans retinoic acid-induced differentiation factor;Atraid;ortholog	ALL-TRANS RETINOIC ACID-INDUCED DIFFERENTIATION FACTOR (PTHR15926:SF1)		Mus musculus
2410015M20Rik	0.175331	-0.449909	-0.274578	-0.2292	-0.404531	-0.0453781	6.15189	14.2537	0.00257944	0.00971431
Atp9a	0.174014	1.14636	1.32037	1.11095	0.936939	0.209418	6.3979	117.067	3.30372e-25	2.02397e-23	MOUSE|MGI=MGI=1330826|UniProtKB=O70228	Probable phospholipid-transporting ATPase IIA;Atp9a;ortholog	PHOSPHOLIPID-TRANSPORTING ATPASE IIA-RELATED (PTHR24092:SF49)	cation transporter(PC00068);hydrolase(PC00121)	Mus musculus
Phldb2	0.171568	0.447814	0.619382	0.404387	0.232819	0.214994	5.85752	25.319	1.32421e-05	8.76934e-05	MOUSE|MGI=MGI=2444981|UniProtKB=Q8K1N2	Pleckstrin homology-like domain family B member 2;Phldb2;ortholog	PLECKSTRIN HOMOLOGY-LIKE DOMAIN FAMILY B MEMBER 2 (PTHR12156:SF21)		Mus musculus
Tmem183a	0.169479	-0.61937	-0.449891	-0.507018	-0.676498	0.0571275	7.00957	36.8484	4.95395e-08	5.03446e-07	MOUSE|MGI=MGI=1914729|UniProtKB=Q9JJB9	Transmembrane protein 183;Tmem183;ortholog	TRANSMEMBRANE PROTEIN 183A-RELATED (PTHR20988:SF2)		Mus musculus
Ndufa4	0.169465	-0.558018	-0.388553	-0.259346	-0.428811	-0.129207	7.895	17.1579	0.000655824	0.00292655	MOUSE|MGI=MGI=107686|UniProtKB=Q62425	Cytochrome c oxidase subunit NDUFA4;Ndufa4;ortholog	CYTOCHROME C OXIDASE SUBUNIT NDUFA4 (PTHR14256:SF4)	oxidoreductase(PC00176)	Mus musculus
Kcnab2	0.166734	2.03687	2.20361	1.57836	1.41163	0.625243	1.69259	42.0607	3.89489e-09	4.63345e-08	MOUSE|MGI=MGI=109239|UniProtKB=P62482	Voltage-gated potassium channel subunit beta-2;Kcnab2;ortholog	VOLTAGE-GATED POTASSIUM CHANNEL SUBUNIT BETA-2 (PTHR43150:SF1)		Mus musculus
Tmem205	0.159564	-0.477086	-0.317522	-0.204843	-0.364407	-0.112679	8.57719	12.2713	0.00650944	0.0215161	MOUSE|MGI=MGI=3045495|UniProtKB=Q91XE8	Transmembrane protein 205;Tmem205;ortholog	TRANSMEMBRANE PROTEIN 205 (PTHR46916:SF2)		Mus musculus
Stard10	0.158062	-0.431707	-0.273646	-0.077311	-0.235373	-0.196335	10.0004	10.9384	0.0120639	0.0366201	MOUSE|MGI=MGI=1860093|UniProtKB=Q9JMD3	START domain-containing protein 10;Stard10;ortholog	START DOMAIN-CONTAINING PROTEIN 10 (PTHR19308:SF7)		Mus musculus
Ndfip1	0.157167	-0.552721	-0.395553	-0.540517	-0.697685	0.144964	8.02352	36.5107	5.83964e-08	5.84814e-07	MOUSE|MGI=MGI=1929601|UniProtKB=Q8R0W6	NEDD4 family-interacting protein 1;Ndfip1;ortholog	NEDD4 FAMILY-INTERACTING PROTEIN 1 (PTHR13396:SF3)		Mus musculus
Dlat	0.153614	-0.777621	-0.624007	-0.36788	-0.521494	-0.256127	6.07947	48.4598	1.69985e-10	2.4017e-09	MOUSE|MGI=MGI=2385311|UniProtKB=Q8BMF4	Dihydrolipoyllysine-residue acetyltransferase component of pyruvate dehydrogenase complex, mitochondrial;Dlat;ortholog	DIHYDROLIPOYLLYSINE-RESIDUE ACETYLTRANSFERASE COMPONENT OF PYRUVATE DEHYDROGENASE COMPLEX, MITOCHONDRIAL (PTHR23151:SF9)		Mus musculus
Sec62	0.13985	-0.372568	-0.232717	-0.455497	-0.595347	0.22278	7.52763	24.2828	2.18038e-05	0.000138182	MOUSE|MGI=MGI=1916526|UniProtKB=Q8BU14	Translocation protein SEC62;Sec62;ortholog	TRANSLOCATION PROTEIN SEC62 (PTHR12443:SF9)		Mus musculus
Pink1	0.122513	-0.365878	-0.243365	-0.321928	-0.444441	0.078563	7.81175	15.9091	0.00118369	0.00494523	MOUSE|MGI=MGI=1916193|UniProtKB=Q99MQ3	Serine/threonine-protein kinase PINK1, mitochondrial;Pink1;ortholog	SERINE/THREONINE-PROTEIN KINASE PINK1, MITOCHONDRIAL (PTHR22972:SF7)	serine/threonine protein kinase receptor(PC00205)	Mus musculus
Tmem106b	0.109528	-0.474222	-0.364694	-0.564527	-0.674055	0.199833	8.10306	32.4143	4.28013e-07	3.69674e-06	MOUSE|MGI=MGI=1919150|UniProtKB=Q80X71	Transmembrane protein 106B;Tmem106b;ortholog	TRANSMEMBRANE PROTEIN 106B (PTHR28556:SF1)		Mus musculus
Bcl10	-0.0878257	0.754288	0.666463	0.374294	0.46212	0.292169	4.3065	30.6721	9.96508e-07	8.00805e-06	MOUSE|MGI=MGI=1337994|UniProtKB=Q9Z0H7	B-cell lymphoma/leukemia 10;Bcl10;ortholog	B-CELL LYMPHOMA/LEUKEMIA 10 (PTHR34920:SF1)		Mus musculus
Cds2	-0.142031	-0.481167	-0.623198	-0.532671	-0.39064	-0.0905268	7.21425	22.8513	4.33705e-05	0.000258786	MOUSE|MGI=MGI=1332236|UniProtKB=Q99L43	Phosphatidate cytidylyltransferase 2;Cds2;ortholog	PHOSPHATIDATE CYTIDYLYLTRANSFERASE 2 (PTHR13773:SF4)		Mus musculus
Cxadr	-0.14212	0.799885	0.657764	0.574326	0.716446	0.0834385	6.99826	56.4408	3.38279e-12	5.99395e-11	MOUSE|MGI=MGI=1201679|UniProtKB=P97792	Coxsackievirus and adenovirus receptor homolog;Cxadr;ortholog	COXSACKIEVIRUS AND ADENOVIRUS RECEPTOR (PTHR44468:SF3)		Mus musculus
Nfia	-0.144489	-0.424291	-0.56878	-0.41053	-0.266042	-0.158249	5.74347	18.7545	0.000307289	0.00149707	MOUSE|MGI=MGI=108056|UniProtKB=Q02780	Nuclear factor 1 A-type;Nfia;ortholog	NUCLEAR FACTOR 1 A-TYPE (PTHR11492:SF6)	nucleic acid binding(PC00171);transcription factor(PC00218)	Mus musculus
Ralb	-0.146367	0.430304	0.283937	0.348613	0.49498	-0.0646764	4.11588	13.5456	0.00359374	0.0129139	MOUSE|MGI=MGI=1927244|UniProtKB=Q9JIW9	Ras-related protein Ral-B;Ralb;ortholog	RAS-RELATED PROTEIN RAL-B (PTHR24070:SF199)	small GTPase(PC00208)	Mus musculus
Mif4gd	-0.155735	-0.601634	-0.757369	-0.388464	-0.232728	-0.368905	5.32787	40.6996	7.57223e-09	8.65463e-08	MOUSE|MGI=MGI=1916924|UniProtKB=Q3UBZ5	MIF4G domain-containing protein;Mif4gd;ortholog	MIF4G DOMAIN-CONTAINING PROTEIN (PTHR23254:SF17)	RNA binding protein(PC00031)	Mus musculus
Cpne3	-0.171224	-0.142565	-0.313789	-0.424524	-0.2533	0.110736	5.97172	11.909	0.0077015	0.0248696	MOUSE|MGI=MGI=1917818|UniProtKB=Q8BT60	Copine-3;Cpne3;ortholog	COPINE-3 (PTHR10857:SF22)		Mus musculus
Hcfc1r1	-0.175037	0.402499	0.227462	0.25493	0.429967	-0.027468	5.19742	14.4789	0.00232073	0.00887247	MOUSE|MGI=MGI=2663619|UniProtKB=Q9CYQ5	Host cell factor C1 regulator 1;Hcfc1r1;ortholog	HOST CELL FACTOR C1 REGULATOR 1 (PTHR16246:SF2)		Mus musculus
Tstd2	-0.175463	0.599731	0.424268	0.472581	0.648045	-0.0483138	4.34081	16.9388	0.000727527	0.00321899	MOUSE|MGI=MGI=3039624|UniProtKB=Q3U269	Thiosulfate sulfurtransferase/rhodanese-like domain-containing protein 2;Tstd2;ortholog	THIOSULFATE SULFURTRANSFERASE/RHODANESE-LIKE DOMAIN-CONTAINING PROTEIN 2 (PTHR43268:SF2)		Mus musculus
Cep68	-0.193151	-0.16068	-0.353831	-0.503972	-0.310821	0.150141	4.41629	12.6176	0.00554094	0.0187826	MOUSE|MGI=MGI=2667663|UniProtKB=Q8C0D9	Centrosomal protein of 68 kDa;Cep68;ortholog	CENTROSOMAL PROTEIN OF 68 KDA (PTHR14514:SF0)		Mus musculus
Ptch1	-0.207291	-0.391944	-0.599235	-0.620592	-0.413301	0.0213574	5.01881	20.1008	0.000161772	0.000840924	MOUSE|MGI=MGI=105373|UniProtKB=Q61115	Protein patched homolog 1;Ptch1;ortholog	PROTEIN PATCHED HOMOLOG 1 (PTHR46022:SF5)		Mus musculus
Pi4ka	-0.215561	-0.109373	-0.324934	-0.522742	-0.307181	0.197808	5.38136	15.6311	0.00134956	0.00553728	MOUSE|MGI=MGI=2448506|UniProtKB=E9Q3L2	Phosphatidylinositol 4-kinase alpha;Pi4ka;ortholog	PHOSPHATIDYLINOSITOL 4-KINASE ALPHA-RELATED (PTHR10048:SF15)	kinase(PC00137)	Mus musculus
Bmp1	-0.218124	-0.40899	-0.627114	-0.211064	0.00706062	-0.41605	6.51513	22.6466	4.78444e-05	0.000282474	MOUSE|MGI=MGI=88176|UniProtKB=P98063	Bone morphogenetic protein 1;Bmp1;ortholog	BONE MORPHOGENETIC PROTEIN 1 (PTHR45645:SF24)		Mus musculus
Mlkl	-0.219979	1.37311	1.15313	1.60065	1.82063	-0.447517	3.61681	100.655	1.12358e-21	5.13658e-20	MOUSE|MGI=MGI=1921818|UniProtKB=Q9D2Y4	Mixed lineage kinase domain-like protein;Mlkl;ortholog	MIXED LINEAGE KINASE DOMAIN-LIKE PROTEIN (PTHR44329:SF15)		Mus musculus
Agps	-0.227038	0.57192	0.344882	0.174493	0.401531	0.170389	4.25525	13.9614	0.00295811	0.0109016	MOUSE|MGI=MGI=2443065|UniProtKB=Q8C0I1	Alkyldihydroxyacetonephosphate synthase, peroxisomal;Agps;ortholog	ALKYLDIHYDROXYACETONEPHOSPHATE SYNTHASE, PEROXISOMAL (PTHR46568:SF1)		Mus musculus
Irs1	-0.234234	-0.532511	-0.766745	-0.610802	-0.376568	-0.155943	4.83942	20.786	0.000116618	0.000630236	MOUSE|MGI=MGI=99454|UniProtKB=P35569	Insulin receptor substrate 1;Irs1;ortholog	INSULIN RECEPTOR SUBSTRATE 1 (PTHR10614:SF11)		Mus musculus
Tmem209	-0.239833	0.867035	0.627202	0.32448	0.564312	0.302722	3.8115	29.4054	1.84053e-06	1.42314e-05	MOUSE|MGI=MGI=1919899|UniProtKB=Q8BRG8	Transmembrane protein 209;Tmem209;ortholog	TRANSMEMBRANE PROTEIN 209 (PTHR21780:SF0)		Mus musculus
Ubqln4	-0.240991	-0.311225	-0.552216	-0.570151	-0.329161	0.0179354	5.51571	19.7868	0.000187916	0.000962933	MOUSE|MGI=MGI=2150152|UniProtKB=Q99NB8	Ubiquilin-4;Ubqln4;ortholog	UBIQUILIN-4 (PTHR10677:SF21)		Mus musculus
Kdm3a	-0.242238	-0.247213	-0.489451	-0.741327	-0.499088	0.251876	3.98952	14.6832	0.00210839	0.00816381	MOUSE|MGI=MGI=98847|UniProtKB=Q6PCM1	Lysine-specific demethylase 3A;Kdm3a;ortholog	LYSINE-SPECIFIC DEMETHYLASE 3A (PTHR12549:SF7)	zinc finger transcription factor(PC00244)	Mus musculus
Unc45a	-0.242329	0.854311	0.611982	0.594581	0.836911	0.0174007	3.79708	44.7104	1.06614e-09	1.35569e-08	MOUSE|MGI=MGI=2142246|UniProtKB=Q99KD5	Protein unc-45 homolog A;Unc45a;ortholog	PROTEIN UNC-45 HOMOLOG A (PTHR45994:SF3)		Mus musculus
Arhgap1	-0.242987	0.848144	0.605157	0.487797	0.730785	0.11736	3.73882	22.5245	5.07297e-05	0.000297882	MOUSE|MGI=MGI=2445003|UniProtKB=Q5FWK3	Rho GTPase-activating protein 1;Arhgap1;ortholog	RHO GTPASE-ACTIVATING PROTEIN 1 (PTHR45808:SF6)		Mus musculus
Fam53b	-0.247023	0.635895	0.388872	0.667626	0.914649	-0.278754	3.87347	16.025	0.00112068	0.00470928	MOUSE|MGI=MGI=1925188|UniProtKB=Q8BGR5	Protein FAM53B;Fam53b;ortholog	PROTEIN FAM53B (PTHR28567:SF1)		Mus musculus
Pid1	-0.253463	-0.628159	-0.881622	-0.536196	-0.282733	-0.345426	6.52438	39.0304	1.7101e-08	1.86168e-07	MOUSE|MGI=MGI=2138391|UniProtKB=Q3UBG2	PTB-containing, cubilin and LRP1-interacting protein;Pid1;ortholog	PTB-CONTAINING, CUBILIN AND LRP1-INTERACTING PROTEIN (PTHR16265:SF1)		Mus musculus
Dock7	-0.253505	-0.356241	-0.609746	-0.345163	-0.0916578	-0.264583	4.1847	12.4053	0.00611609	0.0203986	MOUSE|MGI=MGI=1914549|UniProtKB=Q8R1A4	Dedicator of cytokinesis protein 7;Dock7;ortholog	DEDICATOR OF CYTOKINESIS PROTEIN 7 (PTHR23317:SF78)	guanyl-nucleotide exchange factor(PC00113)	Mus musculus
Acnat1	-0.264281	-0.716253	-0.980534	-0.822246	-0.557965	-0.158289	7.47262	49.9891	8.03203e-11	1.18808e-09	MOUSE|MGI=MGI=2140197|UniProtKB=A2AKK5	Acyl-coenzyme A amino acid N-acyltransferase 1;Acnat1;ortholog	ACYL-COENZYME A AMINO ACID N-ACYLTRANSFERASE 1-RELATED (PTHR10824:SF1)		Mus musculus
Sh3bp2	-0.285248	0.800884	0.515635	0.260415	0.545663	0.255221	4.30927	15.4282	0.00148496	0.00600811	MOUSE|MGI=MGI=1346349|UniProtKB=Q06649	SH3 domain-binding protein 2;Sh3bp2;ortholog	SH3 DOMAIN-BINDING PROTEIN 2 (PTHR15126:SF4)		Mus musculus
Dscr3	-0.285976	0.618708	0.332732	-0.0951599	0.190816	0.427892	3.76072	12.3341	0.00632215	0.0209934	MOUSE|MGI=MGI=1206040|UniProtKB=O35075	Down syndrome critical region protein 3 homolog;Dscr3;ortholog	DOWN SYNDROME CRITICAL REGION PROTEIN 3 (PTHR12233:SF2)	membrane traffic protein(PC00150)	Mus musculus
Supt20	-0.295887	0.405157	0.109269	0.56052	0.856407	-0.45125	3.89	18.1339	0.000412746	0.00194327	MOUSE|MGI=MGI=1929651|UniProtKB=Q7TT00	Transcription factor SPT20 homolog;Supt20h;ortholog	TRANSCRIPTION FACTOR SPT20 HOMOLOG (PTHR13526:SF8)		Mus musculus
Rnf214	-0.298439	-0.222789	-0.521228	-0.582994	-0.284555	0.0617662	5.95236	18.5843	0.000333195	0.00160826	MOUSE|MGI=MGI=2444451|UniProtKB=Q8BFU3	RING finger protein 214;Rnf214;ortholog	RING FINGER PROTEIN 214 (PTHR15727:SF3)		Mus musculus
Epas1	-0.302163	-0.564838	-0.867002	-0.938582	-0.636419	0.0715809	7.6767	41.4545	5.23734e-09	6.11981e-08	MOUSE|MGI=MGI=109169|UniProtKB=P97481	Endothelial PAS domain-containing protein 1;Epas1;ortholog	ENDOTHELIAL PAS DOMAIN-CONTAINING PROTEIN 1 (PTHR23043:SF8)	basic helix-loop-helix transcription factor(PC00055);nucleic acid binding(PC00171)	Mus musculus
Fat1	-0.305388	0.646153	0.340766	0.345298	0.650685	-0.00453163	5.25646	26.6879	6.84452e-06	4.80832e-05	MOUSE|MGI=MGI=109168|UniProtKB=A0A1L1SQU7	FAT atypical cadherin 1;Fat1;ortholog	PROTOCADHERIN FAT 1 (PTHR24026:SF42)		Mus musculus
Rbpsuh-ps2	-0.312874	-0.430164	-0.743038	-0.395725	-0.0828517	-0.347312	4.858	19.2128	0.000247048	0.00123134
Zfp568	-0.314146	-0.43148	-0.745626	-0.58065	-0.266504	-0.164976	3.76971	13.9025	0.00304092	0.0111633
Papln	-0.314858	-0.118872	-0.433729	-0.650949	-0.336091	0.21722	4.32579	16.1017	0.00108082	0.00455443	MOUSE|MGI=MGI=2386139|UniProtKB=Q9EPX2	Papilin;Papln;ortholog	PAPILIN (PTHR13723:SF179)	extracellular matrix glycoprotein(PC00100);metalloprotease(PC00153);serine protease inhibitor(PC00204)	Mus musculus
Gm11695	-0.315293	0.977535	0.662242	0.993439	1.30873	-0.331197	3.39829	33.5163	2.50619e-07	2.24401e-06
Sumf2	-0.31739	0.657612	0.340222	0.248702	0.566092	0.0915203	3.06565	12.8956	0.00486785	0.0167906	MOUSE|MGI=MGI=1915152|UniProtKB=Q8BPG6	Sulfatase-modifying factor 2;Sumf2;ortholog	SULFATASE-MODIFYING FACTOR 2 (PTHR23150:SF31)		Mus musculus
Smoc1	-0.324067	-0.239118	-0.563185	-0.302061	0.0220061	-0.261124	6.83401	10.9859	0.0118026	0.0359495	MOUSE|MGI=MGI=1929878|UniProtKB=Q8BLY1	SPARC-related modular calcium-binding protein 1;Smoc1;ortholog	SPARC-RELATED MODULAR CALCIUM-BINDING PROTEIN 1 (PTHR12352:SF13)	calcium-binding protein(PC00060)	Mus musculus
Alg12	-0.340687	0.374938	0.0342514	0.602125	0.942812	-0.567874	2.91196	13.0334	0.00456491	0.0158906	MOUSE|MGI=MGI=2385025|UniProtKB=Q8VDB2	Dol-P-Man:Man(7)GlcNAc(2)-PP-Dol alpha-1,6-mannosyltransferase;Alg12;ortholog	DOL-P-MAN:MAN(7)GLCNAC(2)-PP-DOL ALPHA-1,6-MANNOSYLTRANSFERASE (PTHR22760:SF1)	glycosyltransferase(PC00111)	Mus musculus
Nectin1	-0.343343	-0.0091329	-0.352475	0.0795041	0.422847	-0.43198	5.83924	10.7044	0.0134364	0.0401578	MOUSE|MGI=MGI=1926483|UniProtKB=Q9JKF6	Nectin-1;Nectin1;ortholog	NECTIN-1 (PTHR23277:SF69)		Mus musculus
Lrrc57	-0.343784	0.00720572	-0.336578	0.220763	0.564547	-0.557341	3.43217	12.9133	0.00482786	0.0166793	MOUSE|MGI=MGI=1913856|UniProtKB=Q9D1G5	Leucine-rich repeat-containing protein 57;Lrrc57;ortholog	LEUCINE-RICH REPEAT-CONTAINING PROTEIN 57 (PTHR16083:SF21)		Mus musculus
Ahr	-0.344228	-0.261876	-0.606104	-0.0839184	0.260309	-0.522185	5.73863	16.0963	0.0010836	0.00456314	MOUSE|MGI=MGI=105043|UniProtKB=P30561	Aryl hydrocarbon receptor;Ahr;ortholog	ARYL HYDROCARBON RECEPTOR (PTHR10649:SF9)	basic helix-loop-helix transcription factor(PC00055);receptor(PC00197)	Mus musculus
Tbccd1	-0.346995	-0.550457	-0.897453	-0.537847	-0.190852	-0.359606	4.37512	28.5945	2.72473e-06	2.04416e-05	MOUSE|MGI=MGI=1917823|UniProtKB=Q640P7	TBCC domain-containing protein 1;Tbccd1;ortholog	TBCC DOMAIN-CONTAINING PROTEIN 1 (PTHR16052:SF0)		Mus musculus
Ldah	-0.353376	-0.0973334	-0.450709	-0.68013	-0.326754	0.229421	5.14984	21.7463	7.36612e-05	0.000415756	MOUSE|MGI=MGI=1916082|UniProtKB=Q8BVA5	Lipid droplet-associated hydrolase;Ldah;ortholog	LIPID DROPLET-ASSOCIATED HYDROLASE (PTHR13390:SF0)		Mus musculus
Sowahc	-0.358729	0.866793	0.508064	0.878824	1.23755	-0.37076	3.54502	50.7004	5.66656e-11	8.57464e-10	MOUSE|MGI=MGI=3606051|UniProtKB=Q8C0J6	Ankyrin repeat domain-containing protein SOWAHC;Sowahc;ortholog	ANKYRIN REPEAT DOMAIN-CONTAINING PROTEIN SOWAHC (PTHR14491:SF4)		Mus musculus
Ero1l	-0.365791	-0.311944	-0.677736	-0.622441	-0.25665	-0.0552945	4.19664	18.9229	0.000283624	0.00139551	MOUSE|MGI=MGI=1354385|UniProtKB=Q8R180	ERO1-like protein alpha;Ero1a;ortholog	ERO1-LIKE PROTEIN ALPHA (PTHR12613:SF1)	oxidoreductase(PC00176)	Mus musculus
Lzic	-0.374838	0.626983	0.252145	0.699667	1.07451	-0.447522	2.32856	13.8475	0.00312027	0.0114352	MOUSE|MGI=MGI=1916401|UniProtKB=Q8K3C3	Protein LZIC;Lzic;ortholog	PROTEIN LZIC (PTHR16505:SF8)		Mus musculus
Upf2	-0.384908	-0.0614597	-0.446368	-0.618818	-0.233909	0.17245	4.58425	15.2624	0.00160562	0.00642418	MOUSE|MGI=MGI=2449307|UniProtKB=A2AT37	UPF2 regulator of nonsense transcripts homolog (Yeast);Upf2;ortholog	REGULATOR OF NONSENSE TRANSCRIPTS 2 (PTHR12839:SF7)	nuclease(PC00170)	Mus musculus
4932438A13Rik	-0.387189	-0.36792	-0.755109	-0.831858	-0.444669	0.0767488	4.78534	24.1759	2.29544e-05	0.000144788
Fbxl17	-0.390038	-0.399705	-0.789743	-0.633223	-0.243185	-0.15652	5.15626	20.2029	0.000154074	0.000805068	MOUSE|MGI=MGI=1354704|UniProtKB=Q9QZN1	F-box/LRR-repeat protein 17;Fbxl17;ortholog	F-BOX/LRR-REPEAT PROTEIN 17 (PTHR16134:SF18)		Mus musculus
Parp6	-0.392563	-0.323835	-0.716398	-0.55892	-0.166357	-0.157478	3.40409	14.2906	0.00253519	0.00957627	MOUSE|MGI=MGI=1914537|UniProtKB=Q6P6P7	Poly [ADP-ribose] polymerase 6;Parp6;ortholog	POLY [ADP-RIBOSE] POLYMERASE 6 (PTHR21328:SF23)		Mus musculus
Gm41963	-0.400924	-0.975049	-1.37597	-1.67921	-1.27829	0.30324	3.25908	91.7485	9.22492e-20	3.65423e-18
Hs1bp3	-0.416636	0.77503	0.358394	0.306572	0.723208	0.0518221	4.0176	29.5928	1.68085e-06	1.30702e-05	MOUSE|MGI=MGI=1913224|UniProtKB=Q3TC93	HCLS1-binding protein 3;Hs1bp3;ortholog	HCLS1-BINDING PROTEIN 3 (PTHR14431:SF1)		Mus musculus
Racgap1	-0.418483	2.65046	2.23198	3.46132	3.87981	-1.22934	2.07853	148.04	6.97382e-32	7.17876e-30	MOUSE|MGI=MGI=1349423|UniProtKB=Q9WVM1	Rac GTPase-activating protein 1;Racgap1;ortholog	RAC GTPASE-ACTIVATING PROTEIN 1 (PTHR46199:SF1)	G-protein modulator(PC00022);transfer/carrier protein(PC00219)	Mus musculus
Ccdc90b	-0.425096	0.206953	-0.218143	0.185451	0.610547	-0.403594	3.2413	10.3663	0.0156957	0.0456395	MOUSE|MGI=MGI=1913615|UniProtKB=Q8C3X2	Coiled-coil domain-containing protein 90B, mitochondrial;Ccdc90b;ortholog	COILED-COIL DOMAIN-CONTAINING PROTEIN 90B, MITOCHONDRIAL (PTHR14360:SF14)		Mus musculus
Fam13b	-0.441347	-0.201777	-0.643124	-0.570683	-0.129336	-0.0724415	4.77746	15.3528	0.00153865	0.0062005	MOUSE|MGI=MGI=2447834|UniProtKB=Q8K2H3	Protein FAM13B;Fam13b;ortholog	PROTEIN FAM13B (PTHR15904:SF16)		Mus musculus
Tmem184c	-0.448193	0.196024	-0.252169	0.121177	0.56937	-0.373346	4.21014	11.1955	0.0107143	0.0330673	MOUSE|MGI=MGI=2384562|UniProtKB=Q3TPR7	Transmembrane protein 184C;Tmem184c;ortholog	TRANSMEMBRANE PROTEIN 184C (PTHR23423:SF10)	transporter(PC00227)	Mus musculus
Trmt5	-0.449153	0.469773	0.0206199	0.241123	0.690276	-0.220503	2.74279	10.6088	0.0140408	0.0416191	MOUSE|MGI=MGI=1923607|UniProtKB=Q9D0C4	tRNA (guanine(37)-N1)-methyltransferase;Trmt5;ortholog	TRNA (GUANINE(37)-N1)-METHYLTRANSFERASE (PTHR23245:SF36)	methyltransferase(PC00155)	Mus musculus
Mob3c	-0.451599	-0.108748	-0.560347	-0.682715	-0.231116	0.122368	3.79507	15.8371	0.00122458	0.00509248	MOUSE|MGI=MGI=2140623|UniProtKB=Q8BJG4	MOB kinase activator 3C;Mob3c;ortholog	MOB KINASE ACTIVATOR 3C (PTHR22599:SF12)	kinase activator(PC00138)	Mus musculus
Ntpcr	-0.461769	0.408874	-0.0528947	0.397232	0.859002	-0.450127	3.07577	13.3051	0.0040212	0.0142303	MOUSE|MGI=MGI=1913816|UniProtKB=Q9CQA9	Cancer-related nucleoside-triphosphatase homolog;Ntpcr;ortholog	CANCER-RELATED NUCLEOSIDE-TRIPHOSPHATASE (PTHR43146:SF1)	kinase(PC00137)	Mus musculus
Fam160b2	-0.466257	0.629286	0.163029	0.248026	0.714283	-0.0849966	3.37039	18.7282	0.000311149	0.00151387	MOUSE|MGI=MGI=3036290|UniProtKB=Q80YR2	Protein FAM160B2;Fam160b2;ortholog	PROTEIN FAM160B2 (PTHR21705:SF9)		Mus musculus
Acvrl1	-0.474144	1.21575	0.741602	0.869818	1.34396	-0.128215	2.50927	35.4947	9.57633e-08	9.25937e-07	MOUSE|MGI=MGI=1338946|UniProtKB=Q61288	Serine/threonine-protein kinase receptor R3;Acvrl1;ortholog	SERINE/THREONINE-PROTEIN KINASE RECEPTOR R3 (PTHR23255:SF66)	TGF-beta receptor(PC00035);serine/threonine protein kinase receptor(PC00205)	Mus musculus
BC048546	-0.477928	1.10153	0.623602	0.497006	0.974933	0.126596	4.07759	43.7515	1.70418e-09	2.11722e-08
Aurkb	-0.479458	2.75517	2.27571	1.1278	1.60726	1.14791	0.933868	36.8252	5.01032e-08	5.08833e-07	MOUSE|MGI=MGI=107168|UniProtKB=O70126	Aurora kinase B;Aurkb;ortholog	AURORA KINASE B (PTHR24350:SF4)	non-receptor serine/threonine protein kinase(PC00167)	Mus musculus
Prss23	-0.488163	1.45244	0.964282	0.889431	1.37759	0.0748511	2.74389	34.4395	1.60005e-07	1.47724e-06	MOUSE|MGI=MGI=1923703|UniProtKB=Q9D6X6	Serine protease 23;Prss23;ortholog	SERINE PROTEASE 23 (PTHR15462:SF10)	serine protease(PC00203)	Mus musculus
Pla2r1	-0.488641	-0.250608	-0.739249	-0.80006	-0.311419	0.0608107	2.23761	10.7744	0.0130104	0.0390156	MOUSE|MGI=MGI=102468|UniProtKB=Q62028	Secretory phospholipase A2 receptor;Pla2r1;ortholog	SECRETORY PHOSPHOLIPASE A2 RECEPTOR (PTHR22803:SF74)		Mus musculus
Zfp385b	-0.515074	-0.777133	-1.29221	-1.31752	-0.802441	0.0253081	4.35433	44.4137	1.2327e-09	1.56225e-08	MOUSE|MGI=MGI=2444734|UniProtKB=Q8BXJ8	Zinc finger protein 385B;Znf385b;ortholog	ZINC FINGER PROTEIN 385B (PTHR23067:SF8)		Mus musculus
Ccdc166	-0.517334	-0.174281	-0.691616	0.450167	0.967501	-1.14178	1.3214	11.2388	0.0105025	0.0325594	MOUSE|MGI=MGI=1925902|UniProtKB=S4R181	Coiled-coil domain-containing 166;Ccdc166;ortholog	COILED-COIL DOMAIN-CONTAINING PROTEIN 166 (PTHR14845:SF4)		Mus musculus
Particl	-0.535527	1.69367	1.15815	0.517169	1.0527	0.640977	2.57853	46.7284	3.97017e-10	5.3592e-09
Il6ra	-0.536588	-0.795773	-1.33236	-1.18431	-0.647719	-0.148054	5.46854	29.2598	1.97482e-06	1.51845e-05	MOUSE|MGI=MGI=105304|UniProtKB=P22272	Interleukin-6 receptor subunit alpha;Il6ra;ortholog	INTERLEUKIN-6 RECEPTOR SUBUNIT ALPHA (PTHR23036:SF98)	cytokine(PC00083);defense/immunity protein(PC00090)	Mus musculus
LOC108167443	-0.550068	-0.964425	-1.51449	-1.76668	-1.21661	0.252182	3.40611	62.546	1.67936e-13	3.44336e-12
Sh3d21	-0.557573	1.18188	0.624309	0.431506	0.989079	0.192803	1.33058	10.9028	0.0122634	0.0371287	MOUSE|MGI=MGI=1914188|UniProtKB=Q7TSG5	SH3 domain-containing protein 21;Sh3d21;ortholog	SH3 DOMAIN-CONTAINING PROTEIN 21 (PTHR14167:SF28)		Mus musculus
Cep290	-0.568099	0.455312	-0.112787	0.237975	0.806074	-0.350763	2.56535	13.7791	0.00322177	0.0117588	MOUSE|MGI=MGI=2384917|UniProtKB=Q6A078	Centrosomal protein of 290 kDa;Cep290;ortholog	CENTROSOMAL PROTEIN OF 290 KDA (PTHR18879:SF20)		Mus musculus
Glt28d2	-0.595432	-0.491487	-1.08692	-1.18945	-0.59402	0.102533	2.5971	11.353	0.00996256	0.0311474	MOUSE|MGI=MGI=2443773|UniProtKB=Q8BML3	Glycosyltransferase 28 domain-containing 2;Glt28d2;ortholog	BIFUNCTIONAL UDP-N-ACETYLGLUCOSAMINE TRANSFERASE AND DEUBIQUITINASE ALG13-RELATED (PTHR12867:SF7)		Mus musculus
Hmgb2	-0.61345	1.1719	0.558454	0.936203	1.54965	-0.377749	2.40399	43.0238	2.43253e-09	2.9637e-08	MOUSE|MGI=MGI=96157|UniProtKB=P30681	High mobility group protein B2;Hmgb2;ortholog	HIGH MOBILITY GROUP PROTEIN B2 (PTHR13711:SF181)	HMG box transcription factor(PC00024);chromatin/chromatin-binding protein(PC00077);signaling molecule(PC00207)	Mus musculus
Snrnp35	-0.65406	0.498037	-0.156023	0.273427	0.927487	-0.42945	2.7143	18.3023	0.000380998	0.0018107	MOUSE|MGI=MGI=1923417|UniProtKB=Q9D384	U11/U12 small nuclear ribonucleoprotein 35 kDa protein;Snrnp35;ortholog	U11/U12 SMALL NUCLEAR RIBONUCLEOPROTEIN 35 KDA PROTEIN (PTHR13952:SF6)	mRNA splicing factor(PC00148)	Mus musculus
Mrc2	-0.667988	3.44312	2.77513	2.05025	2.71823	0.724882	2.23591	132.756	1.37775e-28	1.12087e-26	MOUSE|MGI=MGI=107818|UniProtKB=Q64449	C-type mannose receptor 2;Mrc2;ortholog	C-TYPE MANNOSE RECEPTOR 2 (PTHR22803:SF69)		Mus musculus
Anln	-0.686163	1.66016	0.973993	1.19164	1.8778	-0.217643	1.68233	46.6398	4.14611e-10	5.56196e-09	MOUSE|MGI=MGI=1920174|UniProtKB=Q8K298	Anillin;Anln;ortholog	ANILLIN (PTHR21538:SF23)		Mus musculus
LOC101056219	-0.718498	0.908453	0.189955	0.762063	1.48056	-0.572108	5.27816	104.481	1.68992e-22	8.14393e-21
Dok3	-0.72145	1.71616	0.99471	0.462912	1.18436	0.531798	1.65167	26.9191	6.12177e-06	4.34904e-05	MOUSE|MGI=MGI=1351490|UniProtKB=Q9QZK7	Docking protein 3;Dok3;ortholog	DOCKING PROTEIN 3 (PTHR21258:SF42)		Mus musculus
Nipal1	-0.733447	-0.745554	-1.479	-1.17352	-0.440076	-0.305478	5.25647	24.8641	1.64846e-05	0.000107427	MOUSE|MGI=MGI=1917951|UniProtKB=Q8BMW7	Magnesium transporter NIPA3;Nipal1;ortholog	MAGNESIUM TRANSPORTER NIPA3 (PTHR12570:SF13)		Mus musculus
Sox18	-0.741829	-0.619719	-1.36155	-1.27633	-0.534499	-0.0852192	2.26764	23.3244	3.456e-05	0.000211298	MOUSE|MGI=MGI=103559|UniProtKB=P43680	Transcription factor SOX-18;Sox18;ortholog	TRANSCRIPTION FACTOR SOX-18 (PTHR10270:SF204)	HMG box transcription factor(PC00024)	Mus musculus
Zfp329	-0.747247	-0.151024	-0.898271	-0.159525	0.587722	-0.738746	2.4132	12.2612	0.0065398	0.021607	MOUSE|MGI=MGI=1921283|UniProtKB=Q6GQR8	Zinc finger protein 329;Znf329;ortholog	ZINC FINGER PROTEIN 329 (PTHR24381:SF118)	KRAB box transcription factor(PC00029)	Mus musculus
Sall1	-0.75225	-0.629444	-1.38169	-1.28293	-0.530684	-0.0987601	5.40649	51.8054	3.29512e-11	5.12453e-10	MOUSE|MGI=MGI=1889585|UniProtKB=Q9ER74	Sal-like protein 1;Sall1;ortholog	SAL-LIKE PROTEIN 1 (PTHR23233:SF51)	C2H2 zinc finger transcription factor(PC00248)	Mus musculus
Tmem221	-0.755614	1.46813	0.712515	0.613246	1.36886	0.0992687	0.345047	10.1691	0.0171819	0.0491765	MOUSE|MGI=MGI=3525074|UniProtKB=Q8K071	Transmembrane protein 221;Tmem221;ortholog	TRANSMEMBRANE PROTEIN 221 (PTHR36132:SF1)		Mus musculus
Prkar2b	-0.761345	2.29473	1.53338	1.04917	1.81052	0.484209	0.83024	26.5796	7.21173e-06	5.03822e-05	MOUSE|MGI=MGI=97760|UniProtKB=P31324	cAMP-dependent protein kinase type II-beta regulatory subunit;Prkar2b;ortholog	CAMP-DEPENDENT PROTEIN KINASE TYPE II-BETA REGULATORY SUBUNIT (PTHR11635:SF156)		Mus musculus
Anks3	-0.781766	0.22772	-0.554047	-0.541617	0.24015	-0.0124298	3.30927	11.0157	0.0116412	0.0355146	MOUSE|MGI=MGI=1919865|UniProtKB=Q9CZK6	Ankyrin repeat and SAM domain-containing protein 3;Anks3;ortholog	ANKYRIN REPEAT AND SAM DOMAIN-CONTAINING PROTEIN 3 (PTHR24184:SF6)		Mus musculus
Rasgrf2	-0.783938	2.11902	1.33508	-0.775259	0.00867838	2.11034	0.312455	11.37	0.00988458	0.0309164	MOUSE|MGI=MGI=109137|UniProtKB=P70392	Ras-specific guanine nucleotide-releasing factor 2;Rasgrf2;ortholog	RAS-SPECIFIC GUANINE NUCLEOTIDE-RELEASING FACTOR 2 (PTHR23113:SF187)	guanyl-nucleotide exchange factor(PC00113)	Mus musculus
Brca1	-0.787742	0.768475	-0.0192673	-0.03258	0.755162	0.0133127	1.99104	10.9302	0.0121093	0.0367431	MOUSE|MGI=MGI=104537|UniProtKB=P48754	Breast cancer type 1 susceptibility protein homolog;Brca1;ortholog	BREAST CANCER TYPE 1 SUSCEPTIBILITY PROTEIN (PTHR13763:SF0)	ubiquitin-protein ligase(PC00234)	Mus musculus
Col16a1	-0.807702	1.59884	0.791135	1.17692	1.98462	-0.385782	1.8129	43.1744	2.25989e-09	2.78021e-08	MOUSE|MGI=MGI=1095396|UniProtKB=Q8BLX7	Collagen alpha-1(XVI) chain;Col16a1;ortholog	COLLAGEN ALPHA-1(XVI) CHAIN (PTHR24023:SF372)		Mus musculus
Rabl2	-0.811552	1.33717	0.525615	0.0335305	0.845082	0.492085	1.35316	14.9788	0.00183485	0.00722951	MOUSE|MGI=MGI=1915958|UniProtKB=E9Q9D5	Rab-like protein 2A;Rabl2;ortholog	RAB-LIKE PROTEIN 2A-RELATED (PTHR24073:SF263)		Mus musculus
Zfp369	-0.830606	-0.461024	-1.29163	-1.00319	-0.172587	-0.288436	1.83446	16.1659	0.00104854	0.00443076	MOUSE|MGI=MGI=2176229|UniProtKB=Q921B4	Neurotrophin receptor-interacting factor 2;Nrif2;ortholog	NEUROTROPHIN RECEPTOR-INTERACTING FACTOR HOMOLOG (PTHR23226:SF93)		Mus musculus
Kcnk10	-0.841576	0.343142	-0.498435	0.440378	1.28195	-0.938812	1.63353	14.5018	0.00229591	0.00878879	MOUSE|MGI=MGI=1919508|UniProtKB=Q8BUW1	Potassium channel, subfamily K, member 10;Kcnk10;ortholog	POTASSIUM CHANNEL SUBFAMILY K MEMBER 10 (PTHR11003:SF32)		Mus musculus
A230056P14Rik	-0.856364	1.83847	0.98211	0.426386	1.28275	0.555724	1.17771	22.352	5.51038e-05	0.000320827
Sybu	-0.857781	0.0492312	-0.80855	0.685915	1.5437	-1.49447	2.00789	24.4928	1.97088e-05	0.000125996	MOUSE|MGI=MGI=2442392|UniProtKB=Q8BHS8	Syntabulin;Sybu;ortholog	SYNTABULIN (PTHR16208:SF4)	SNARE protein(PC00034);enzyme modulator(PC00095)	Mus musculus
Dll4	-0.860673	-0.494419	-1.35509	-1.5163	-0.655624	0.161205	1.87829	19.2175	0.000246502	0.00122902	MOUSE|MGI=MGI=1859388|UniProtKB=Q9JI71	Delta-like protein 4;Dll4;ortholog	DELTA-LIKE PROTEIN 4 (PTHR24044:SF320)		Mus musculus
Fanca	-0.897308	0.693654	-0.203654	0.207434	1.10474	-0.411088	2.87371	18.1381	0.00041193	0.0019411	MOUSE|MGI=MGI=1341823|UniProtKB=Q9JL70	Fanconi anemia group A protein homolog;Fanca;ortholog	FANCONI ANEMIA GROUP A PROTEIN (PTHR12047:SF2)		Mus musculus
Gm7120	-0.915924	0.912735	-0.00318853	-0.337646	0.578278	0.334457	2.75223	11.4617	0.00947437	0.0298058	MOUSE|MGI=MGI=3648543|UniProtKB=Q8VDR5	Transmembrane protein 267;Tmem267;ortholog	TRANSMEMBRANE PROTEIN 267 (PTHR13628:SF1)		Mus musculus
Aak1	-0.93258	-0.0473733	-0.979954	-1.22409	-0.291508	0.244135	2.22415	17.9107	0.000458908	0.00213339	MOUSE|MGI=MGI=1098687|UniProtKB=Q3UHJ0	AP2-associated protein kinase 1;Aak1;ortholog	AP2-ASSOCIATED PROTEIN KINASE 1 (PTHR22967:SF96)	non-receptor serine/threonine protein kinase(PC00167)	Mus musculus
LOC107988026	-1.07148	2.50816	1.43668	0.56188	1.63336	0.874802	1.18039	39.9662	1.08323e-08	1.21149e-07
Eps8l1	-1.106	1.70536	0.599358	0.372132	1.47814	0.227226	1.49744	16.9572	0.000721217	0.00319668	MOUSE|MGI=MGI=1914675|UniProtKB=Q8R5F8	Epidermal growth factor receptor kinase substrate 8-like protein 1;Eps8l1;ortholog	EPIDERMAL GROWTH FACTOR RECEPTOR KINASE SUBSTRATE 8-LIKE PROTEIN 1 (PTHR12287:SF19)	transmembrane receptor regulatory/adaptor protein(PC00226)	Mus musculus
Wfdc15b	-1.11125	3.69591	2.58466	2.61169	3.72294	-0.0270331	-0.167535	29.0227	2.21492e-06	1.69018e-05	MOUSE|MGI=MGI=2445041|UniProtKB=Q9JHY4	WAP four-disulfide core domain protein 15B;Wfdc15b;ortholog	WAP FOUR-DISULFIDE CORE DOMAIN PROTEIN 15B (PTHR19441:SF14)	serine protease inhibitor(PC00204)	Mus musculus
Vsig10l	-1.21202	1.56193	0.349905	1.35617	2.56819	-1.00626	0.305652	14.8076	0.00198863	0.00773771	MOUSE|MGI=MGI=1922940|UniProtKB=D3YZF7	V-set and immunoglobulin domain-containing protein 10-like;Vsig10l;ortholog	V-SET AND IMMUNOGLOBULIN DOMAIN-CONTAINING PROTEIN 10-LIKE (PTHR44427:SF5)		Mus musculus
Gm5870	-1.22002	0.450402	-0.769618	0.603932	1.82395	-1.37355	0.512598	10.7421	0.0132056	0.0395229
Spdl1	-1.25031	3.86776	2.61745	1.82456	3.07488	0.792884	0.401846	35.3754	1.01487e-07	9.76291e-07	MOUSE|MGI=MGI=1917635|UniProtKB=Q923A2	Protein Spindly;Spdl1;ortholog	PROTEIN SPINDLY (PTHR32123:SF9)		Mus musculus
Gm2061	-1.26697	-1.85294	-3.11991	-2.31619	-1.04922	-0.803724	1.90537	67.2047	1.69296e-14	3.85811e-13
Cep85l	-1.32116	-0.49144	-1.81261	-1.76676	-0.445593	-0.045847	3.70825	41.179	5.9918e-09	6.94241e-08	MOUSE|MGI=MGI=3642684|UniProtKB=A0A1W2P884	Centrosomal protein 85-like;Cep85l;ortholog	CENTROSOMAL PROTEIN OF 85 KDA-LIKE (PTHR31075:SF2)		Mus musculus
Hotairm1	-1.38466	2.34565	0.960989	0.370673	1.75534	0.590316	-0.0988662	13.6549	0.00341456	0.012361
1700112E06Rik	-1.40358	1.20928	-0.194301	-0.258345	1.14524	0.0640435	0.800332	11.83	0.00798863	0.0256763
Spire1	-1.43206	1.89463	0.462567	-0.46826	0.9638	0.930826	0.987429	22.7399	4.5751e-05	0.000271492	MOUSE|MGI=MGI=1915416|UniProtKB=Q52KF3	Protein spire homolog 1;Spire1;ortholog	PROTEIN SPIRE HOMOLOG 1 (PTHR21345:SF8)	actin family cytoskeletal protein(PC00041)	Mus musculus
Jph1	-1.44026	-1.51525	-2.95551	-3.76635	-2.3261	0.810843	0.949912	49.8968	8.40372e-11	1.23943e-09	MOUSE|MGI=MGI=1891495|UniProtKB=Q9ET80	Junctophilin-1;Jph1;ortholog	JUNCTOPHILIN-1 (PTHR23085:SF6)		Mus musculus
Chrna4	-1.52133	-4.46419	-5.98553	-5.09807	-3.57674	-0.887452	1.90571	81.5297	1.4417e-17	4.52609e-16	MOUSE|MGI=MGI=87888|UniProtKB=O70174	Neuronal acetylcholine receptor subunit alpha-4;Chrna4;ortholog	NEURONAL ACETYLCHOLINE RECEPTOR SUBUNIT ALPHA-4 (PTHR18945:SF401)	GABA receptor(PC00023);acetylcholine receptor(PC00037)	Mus musculus
Tmem156	-1.53204	2.31513	0.78309	0.343021	1.87506	0.440069	0.246398	20.3245	0.000145383	0.000762808	MOUSE|MGI=MGI=2685292|UniProtKB=A0A1D5RLR8	Transmembrane protein 156;Tmem156;ortholog	TRANSMEMBRANE PROTEIN 156 (PTHR14788:SF5)		Mus musculus
4930427A07Rik	-1.56136	3.2007	1.63934	0.801719	2.36307	0.837622	0.00125498	23.2007	3.66736e-05	0.000222959
Parpbp	-1.56786	3.66363	2.09576	2.88339	4.45125	-0.787624	0.192487	46.1611	5.24136e-10	6.90873e-09	MOUSE|MGI=MGI=1922567|UniProtKB=Q6IRT3	PCNA-interacting partner;Parpbp;ortholog	PCNA-INTERACTING PARTNER (PTHR32121:SF0)		Mus musculus
Gm39972	-1.57458	0.956121	-0.618455	0.0270166	1.60159	-0.645472	1.07152	14.5691	0.00222445	0.00854759
Nyap1	-2.20663	2.95829	0.751659	-0.397149	1.80948	1.14881	-0.166292	19.0164	0.000271275	0.00134236	MOUSE|MGI=MGI=2443880|UniProtKB=Q6PFX7	Neuronal tyrosine-phosphorylated phosphoinositide-3-kinase adapter 1;Nyap1;ortholog	NEURONAL TYROSINE-PHOSPHORYLATED PHOSPHOINOSITIDE-3-KINASE ADAPTER 1 (PTHR22633:SF2)		Mus musculus
Gm29920	-2.83252	-2.50958	-5.34209	1.63356	4.46608	-6.97566	0.467911	96.9688	6.96897e-21	3.02162e-19
Gm40991	-3.09618	3.00483	-0.0913528	-0.0529324	3.04325	-0.0384204	-0.263483	25.5843	1.16533e-05	7.80599e-05
Serpina4-ps1	-3.65302	-1.93324	-5.58625	-7.20754	-3.55452	1.62129	0.930903	34.0464	1.93697e-07	1.76674e-06
Cyp2b10	-6.01508	-3.0119	-9.02699	-2.21174	3.80334	-6.81525	4.42575	659.313	1.39373e-142	2.34333e-139	MOUSE|MGI=MGI=88598|UniProtKB=P12791	Cytochrome P450 2B10;Cyp2b10;ortholog	CYTOCHROME P450 2B10 (PTHR24300:SF321)		Mus musculus
Cyp2b9	-7.67205	-1.72962	-9.40167	-0.639342	7.03271	-8.76233	7.679	1234.5	2.40317e-267	1.81824e-263	MOUSE|MGI=MGI=88600|UniProtKB=P12790	Cytochrome P450 2B9;Cyp2b9;ortholog	CYTOCHROME P450 2B9-RELATED (PTHR24300:SF324)		Mus musculus
Cyp2b13	-10.0205	-1.40804	-11.4286	2.38303	12.4036	-13.8116	7.12496	941.91	7.18085e-204	2.71652e-200	MOUSE|MGI=MGI=88599|UniProtKB=A6H6J2	Cytochrome P450, family 2, subfamily b, polypeptide 13;Cyp2b13;ortholog	CYTOCHROME P450 2B9-RELATED (PTHR24300:SF324)		Mus musculus

## Sheet: Males
Gene Name	logFC CDAHFD-fed Cyp2b-null vs CDAHFD-fed WT	logFC CDAHFD-fed WT vs. ND-fed WT	logFC CDAHFD-fed Cyp2b-null vs ND-fed WT	logFC CDAHFD-fed Cyp2b-null vs ND-fed Cyp2b-null	logFC CDAHFD-fed WT vs ND-fed Cyp2b-null	logFC ND-fed Cyp2b-null vs ND-fed WT	logCPM	LR	PValue	FDR	Gene ID	Full Gene Name	Panther Family/Subfamily	Panther Protein Class
Gm40812	2.72398	1.30205	4.02602	1.87659	-0.847383	2.14943	5.85063	80.4023	2.51616e-17	4.36454e-16
LOC108167604	2.67396	-3.08276	-0.408794	-0.165636	-2.8396	-0.243159	-0.18911	10.2479	0.0165724	0.0411006
Cyp2a4	2.6386	2.34412	4.98272	0.26578	-2.37282	4.71694	5.72659	125.997	3.94116e-27	1.25673e-25	MOUSE|MGI=MGI=88596|UniProtKB=P15392	Cytochrome P450 2A4;Cyp2a4;ortholog	CYTOCHROME P450 2A6 (PTHR24300:SF180)		Mus musculus
Gm34050	2.12383	-0.0699454	2.05389	-0.440365	-2.5642	2.49425	0.293449	39.2037	1.57151e-08	1.18891e-07
Hnf4aos	1.94401	-5.05075	-3.10674	-3.08074	-5.02475	-0.026	1.38216	109.348	1.51577e-23	3.96454e-22
C130080G10Rik	1.90319	1.23774	3.14093	5.5768	3.67361	-2.43587	-0.623125	27.3177	5.05025e-06	2.67199e-05
Capsl	1.89629	1.66086	3.55715	2.59072	0.694429	0.96643	-0.312019	27.3174	5.05088e-06	2.67199e-05	MOUSE|MGI=MGI=1922818|UniProtKB=Q6P8Y1	Calcyphosin-like protein;Capsl;ortholog	CALCYPHOSIN-LIKE PROTEIN (PTHR34524:SF5)		Mus musculus
Ppm1j	1.86055	-0.0715112	1.78904	3.57742	1.71687	-1.78838	-0.659848	13.0058	0.00462419	0.0135304	MOUSE|MGI=MGI=1919137|UniProtKB=Q149T7	Protein phosphatase 1J;Ppm1j;ortholog	PROTEIN PHOSPHATASE 1J (PTHR13832:SF305)	kinase inhibitor(PC00139);protein phosphatase(PC00195)	Mus musculus
Ces4a	1.8069	-3.93703	-2.13014	-2.68159	-4.48849	0.551457	0.367214	51.9515	3.06715e-11	3.13557e-10	MOUSE|MGI=MGI=2384581|UniProtKB=Q8R0W5	Carboxylesterase 4A;Ces4a;ortholog	CARBOXYLESTERASE 4A (PTHR11559:SF254)	lipase(PC00143);serine protease(PC00203)	Mus musculus
Gm39584	1.56256	-2.16298	-0.600413	-0.00293422	-1.5655	-0.597479	1.53281	12.4298	0.00604682	0.017009
Cdkl3	1.54465	2.61316	4.15781	1.14146	-0.403186	3.01635	-0.271976	25.7201	1.09151e-05	5.44918e-05	MOUSE|MGI=MGI=2388268|UniProtKB=Q8BLF2	Cyclin-dependent kinase-like 3;Cdkl3;ortholog	CYCLIN-DEPENDENT KINASE-LIKE 3 (PTHR24056:SF177)	non-receptor serine/threonine protein kinase(PC00167);non-receptor tyrosine protein kinase(PC00168)	Mus musculus
Fkbp1b	1.54322	1.86803	3.41126	2.8014	1.25818	0.609853	-0.392746	23.8895	2.6343e-05	0.000123404	MOUSE|MGI=MGI=1336205|UniProtKB=Q9Z2I2	Peptidyl-prolyl cis-trans isomerase FKBP1B;Fkbp1b;ortholog	PEPTIDYL-PROLYL CIS-TRANS ISOMERASE FKBP1B (PTHR10516:SF341)	calcium-binding protein(PC00060);chaperone(PC00072);isomerase(PC00135)	Mus musculus
Gm32287	1.5072	1.11501	2.62222	3.26314	1.75594	-0.640922	-0.106251	31.2546	7.51336e-07	4.50952e-06
Gm12070	1.50645	-1.61612	-0.109671	0.63653	-0.869918	-0.746202	1.4187	13.3737	0.00389439	0.0116358
Dubr	1.50538	0.704596	2.20998	2.31478	0.809403	-0.104807	0.128127	22.9241	4.18802e-05	0.00018826
Gm19705	1.48867	0.559787	2.04846	3.01288	1.5242	-0.964417	0.0627033	24.0324	2.45939e-05	0.000115727
Foxred2	1.479	0.327961	1.80697	1.55029	0.0712816	0.256679	-0.332617	13.1206	0.00438292	0.0129178	MOUSE|MGI=MGI=106315|UniProtKB=Q3USW5	FAD-dependent oxidoreductase domain-containing protein 2;Foxred2;ortholog	FAD-DEPENDENT OXIDOREDUCTASE DOMAIN-CONTAINING PROTEIN 2 (PTHR43539:SF23)	oxygenase(PC00177)	Mus musculus
Oas1b	1.45337	1.3235	2.77686	3.09741	1.64404	-0.320546	-0.210206	32.3143	4.49306e-07	2.7791e-06	MOUSE|MGI=MGI=97430|UniProtKB=Q60856	Inactive 2'-5'-oligoadenylate synthase 1B;Oas1b;ortholog	INACTIVE 2'-5'-OLIGOADENYLATE SYNTHASE 1B (PTHR11258:SF19)	defense/immunity protein(PC00090);nucleic acid binding(PC00171);nucleotidyltransferase(PC00174)	Mus musculus
H19	1.43948	4.91454	6.35402	3.65431	2.21483	2.69971	3.67158	165.626	1.1192e-35	6.18945e-34
Asb4	1.43759	2.79422	4.23181	2.09057	0.652976	2.14124	0.590575	31.36	7.13906e-07	4.29639e-06	MOUSE|MGI=MGI=1929751|UniProtKB=Q9WV71	Ankyrin repeat and SOCS box protein 4;Asb4;ortholog	ANKYRIN REPEAT AND SOCS BOX PROTEIN 4 (PTHR24123:SF98)		Mus musculus
Gm40787	1.4328	-2.69898	-1.26618	-0.945534	-2.37834	-0.320642	0.781868	36.6056	5.57606e-08	3.89596e-07
Fam132a	1.40368	0.387371	1.79105	1.25884	-0.144836	0.532207	0.45949	10.5804	0.0142251	0.0360093	MOUSE|MGI=MGI=1914639|UniProtKB=Q8R2Z0	Adipolin;C1qtnf12;ortholog	ADIPOLIN (PTHR24019:SF12)	extracellular matrix structural protein(PC00103)	Mus musculus
Clec2i	1.26279	1.69152	2.9543	4.17069	2.9079	-1.21639	-0.348727	28.5369	2.80165e-06	1.54142e-05	MOUSE|MGI=MGI=2136650|UniProtKB=Q9WVF9	C-type lectin domain family 2 member I;Clec2i;ortholog	C-TYPE LECTIN DOMAIN FAMILY 2 MEMBER D-RELATED (PTHR45710:SF4)		Mus musculus
Rpl17-ps9	1.25399	-0.126295	1.1277	0.181265	-1.07273	0.946432	0.747205	12.9231	0.00480597	0.0139994
Gm38485	1.21225	-1.07066	0.141582	0.147231	-1.06501	-0.00564932	1.54677	10.5323	0.0145433	0.0367309
LOC108168049	1.1862	-1.47066	-0.284456	0.352081	-0.834123	-0.636537	1.05464	11.1059	0.0111669	0.0291008
Lysmd1	1.17867	0.0543231	1.23299	-0.0662217	-1.24489	1.29921	1.18201	17.3665	0.000594081	0.00213667	MOUSE|MGI=MGI=1919409|UniProtKB=Q9D0E3	LysM and putative peptidoglycan-binding domain-containing protein 1;Lysmd1;ortholog	AND PUTATIVE PEPTIDOGLYCAN-BINDING DOMAIN-CONTAINING PROTEIN 1-RELATED (PTHR20932:SF2)		Mus musculus
Tmem120b	1.17517	-0.336081	0.839088	0.221221	-0.953948	0.617867	1.34619	10.5652	0.0143253	0.0362291	MOUSE|MGI=MGI=3603158|UniProtKB=Q3TA38	Transmembrane protein 120B;Tmem120b;ortholog	TRANSMEMBRANE PROTEIN 120B (PTHR21433:SF2)		Mus musculus
Spa17	1.15198	0.112942	1.26492	2.95101	1.79903	-1.68609	0.102946	21.0053	0.000105008	0.000438252	MOUSE|MGI=MGI=1333778|UniProtKB=Q62252	Sperm surface protein Sp17;Spa17;ortholog	SPERM SURFACE PROTEIN SP17 (PTHR10699:SF16)		Mus musculus
Gm6978	1.14563	-1.56775	-0.42212	-0.0541805	-1.19981	-0.36794	0.532371	10.7022	0.0134503	0.0342474
Tmem136	1.1355	2.72324	3.85874	2.48643	1.35092	1.37232	0.638062	54.7747	7.66965e-12	8.33539e-11	MOUSE|MGI=MGI=2685030|UniProtKB=Q3TYE7	Transmembrane protein 136;Tmem136;ortholog	TRANSMEMBRANE PROTEIN 136 (PTHR31898:SF1)		Mus musculus
Rfx2	1.09527	1.11819	2.21346	1.62981	0.53454	0.583652	-0.0619068	17.8134	0.000480597	0.00176062	MOUSE|MGI=MGI=106583|UniProtKB=P48379	DNA-binding protein RFX2;Rfx2;ortholog	DNA-BINDING PROTEIN RFX2 (PTHR12619:SF17)	winged helix/forkhead transcription factor(PC00246)	Mus musculus
Fcho1	1.09128	2.25151	3.34279	3.27878	2.1875	0.0640027	-0.376477	28.7522	2.52459e-06	1.39874e-05	MOUSE|MGI=MGI=1921265|UniProtKB=Q8K285	F-BAR domain only protein 1;Fcho1;ortholog	F-BAR DOMAIN ONLY PROTEIN 1 (PTHR23065:SF6)		Mus musculus
Chaf1b	1.01606	0.834343	1.8504	1.91691	0.900848	-0.0665044	1.69389	41.4405	5.27331e-09	4.25814e-08	MOUSE|MGI=MGI=1314881|UniProtKB=Q9D0N7	Chromatin assembly factor 1 subunit B;Chaf1b;ortholog	CHROMATIN ASSEMBLY FACTOR 1 SUBUNIT B (PTHR15271:SF4)	chromatin/chromatin-binding protein(PC00077)	Mus musculus
Camk2b	0.988891	0.737662	1.72655	0.997816	0.00892483	0.728737	2.79967	47.4152	2.836e-10	2.63667e-09	MOUSE|MGI=MGI=88257|UniProtKB=P28652	Calcium/calmodulin-dependent protein kinase type II subunit beta;Camk2b;ortholog	CALCIUM/CALMODULIN-DEPENDENT PROTEIN KINASE TYPE II SUBUNIT BETA (PTHR24347:SF403)		Mus musculus
H2-T-ps	0.954242	0.615627	1.56987	2.376	1.42176	-0.80613	0.485432	19.6332	0.000202194	0.000800392
Hoxb4	0.950019	0.422815	1.37283	1.44575	0.495726	-0.0729111	0.572421	11.8812	0.00780132	0.0212695	MOUSE|MGI=MGI=96185|UniProtKB=P10284	Homeobox protein Hox-B4;Hoxb4;ortholog	HOMEOBOX PROTEIN HOX-B4 (PTHR45771:SF3)		Mus musculus
Slc7a6	0.934984	0.741557	1.67654	1.94185	1.00687	-0.265309	0.238994	16.6399	0.000838051	0.00291547	MOUSE|MGI=MGI=2142598|UniProtKB=Q8BGK6	Y+L amino acid transporter 2;Slc7a6;ortholog	Y+L AMINO ACID TRANSPORTER 2 (PTHR11785:SF398)		Mus musculus
Akr1b10	0.918331	1.40531	2.32364	1.85404	0.935708	0.469603	0.779764	27.7168	4.16478e-06	2.2292e-05	MOUSE|MGI=MGI=1915111|UniProtKB=G5E895	Aldo-keto reductase family 1, member B10 (aldose reductase);Akr1b10;ortholog	ALDO-KETO REDUCTASE FAMILY 1 MEMBER B10 (PTHR11732:SF278)	reductase(PC00198)	Mus musculus
BC022687	0.872503	-0.0077353	0.864768	2.42429	1.55178	-1.55952	-0.159275	12.1137	0.0070036	0.0193195	MOUSE|MGI=MGI=2443738|UniProtKB=Q8BHN9	Uncharacterized protein CLBA1;Clba1;ortholog	CLATHRIN BINDING BOX OF AFTIPHILIN CONTAINING 1 (PTHR16156:SF7)		Mus musculus
Tenm4	0.842743	3.13246	3.9752	2.30506	1.46232	1.67013	0.103957	38.662	2.04677e-08	1.52475e-07	MOUSE|MGI=MGI=2447063|UniProtKB=Q3UHK6	Teneurin-4;Tenm4;ortholog	TENEURIN-4 (PTHR11219:SF9)		Mus musculus
Pcyox1l	0.830241	1.48111	2.31135	1.70678	0.876537	0.604572	0.666764	30.3328	1.1746e-06	6.83643e-06	MOUSE|MGI=MGI=3606062|UniProtKB=Q8C7K6	Prenylcysteine oxidase-like;Pcyox1l;ortholog	PRENYLCYSTEINE OXIDASE-LIKE (PTHR15944:SF2)		Mus musculus
Gm32148	0.824011	1.18278	2.00679	1.18228	0.358267	0.824516	0.926605	15.0061	0.00181148	0.00588524
Gm8253	0.805387	-0.424242	0.381145	-0.768737	-1.57412	1.14988	0.991575	13.1079	0.004409	0.0129819
Bcl2l14	0.793437	5.12627	5.9197	2.94805	2.15461	2.97166	-0.258744	44.2684	1.32348e-09	1.14389e-08	MOUSE|MGI=MGI=1914063|UniProtKB=Q9CPT0	Apoptosis facilitator Bcl-2-like protein 14;Bcl2l14;ortholog	APOPTOSIS FACILITATOR BCL-2-LIKE PROTEIN 14 (PTHR14965:SF1)		Mus musculus
Zfp369	0.77192	-1.11909	-0.347171	0.1314	-0.64052	-0.478571	2.20601	13.5454	0.003594	0.0108464	MOUSE|MGI=MGI=2176229|UniProtKB=Q921B4	Neurotrophin receptor-interacting factor 2;Nrif2;ortholog	NEUROTROPHIN RECEPTOR-INTERACTING FACTOR HOMOLOG (PTHR23226:SF93)		Mus musculus
Ipcef1	0.758712	1.69522	2.45393	3.58577	2.82706	-1.13184	-0.112767	31.5932	6.37535e-07	3.85582e-06	MOUSE|MGI=MGI=2444159|UniProtKB=Q5DU31	Interactor protein for cytohesin exchange factors 1;Ipcef1;ortholog	CNK3/IPCEF1 FUSION PROTEIN-RELATED (PTHR12844:SF17)		Mus musculus
Gm10175	0.756863	-0.922817	-0.165953	0.50518	-0.251683	-0.671134	2.39723	11.5572	0.0090648	0.0242078
Slc10a3	0.747981	0.179445	0.927426	1.06038	0.312396	-0.132951	1.81081	15.665	0.00132818	0.00443824	MOUSE|MGI=MGI=95048|UniProtKB=P21129	P3 protein;Slc10a3;ortholog	P3 PROTEIN (PTHR10361:SF3)	cation transporter(PC00068)	Mus musculus
Slpi	0.736782	1.47627	2.21305	2.7403	2.00352	-0.527251	1.4133	65.8365	3.32215e-14	4.43752e-13	MOUSE|MGI=MGI=109297|UniProtKB=P97430	Antileukoproteinase;Slpi;ortholog	ANTILEUKOPROTEINASE (PTHR19441:SF44)	serine protease inhibitor(PC00204)	Mus musculus
Tagap	0.728696	1.42915	2.15785	3.32047	2.59177	-1.16262	0.601801	41.2552	5.77303e-09	4.64914e-08	MOUSE|MGI=MGI=3615484|UniProtKB=B2RWW0	T-cell activation Rho GTPase-activating protein;Tagap;ortholog	T-CELL ACTIVATION RHO GTPASE-ACTIVATING PROTEIN (PTHR23179:SF26)	G-protein modulator(PC00022)	Mus musculus
Sacs	0.710486	0.455953	1.16644	0.91422	0.203734	0.252219	1.73392	16.4639	0.000910826	0.00314747	MOUSE|MGI=MGI=1354724|UniProtKB=Q9JLC8	Sacsin;Sacs;ortholog	SACSIN (PTHR15600:SF37)		Mus musculus
Gm8722	0.699607	-1.37214	-0.672536	-0.469595	-1.1692	-0.202941	1.42916	15.3956	0.001508	0.00499016
Tnc	0.698816	2.59185	3.29067	3.31412	2.6153	-0.0234493	2.21913	109.701	1.27228e-23	3.33935e-22	MOUSE|MGI=MGI=101922|UniProtKB=Q80YX1	Tenascin;Tnc;ortholog	TENASCIN (PTHR46708:SF1)		Mus musculus
Adgrf1	0.687904	-2.09187	-1.40396	-1.18825	-1.87616	-0.215711	3.37794	108.837	1.95272e-23	5.05367e-22	MOUSE|MGI=MGI=1924846|UniProtKB=Q8VEC3	Adhesion G-protein coupled receptor F1;Adgrf1;ortholog	ADHESION G-PROTEIN COUPLED RECEPTOR F1 (PTHR45813:SF3)		Mus musculus
Pou2f2	0.686708	0.703233	1.38994	2.85172	2.16501	-1.46178	1.91394	51.978	3.02755e-11	3.10143e-10	MOUSE|MGI=MGI=101897|UniProtKB=Q00196	POU domain, class 2, transcription factor 2;Pou2f2;ortholog	POU DOMAIN, CLASS 2, TRANSCRIPTION FACTOR 2 (PTHR11636:SF46)		Mus musculus
Spsb1	0.68194	1.59314	2.27508	2.55963	1.87769	-0.284552	0.41095	35.109	1.15531e-07	7.75054e-07	MOUSE|MGI=MGI=1921896|UniProtKB=Q9D5L7	SPRY domain-containing SOCS box protein 1;Spsb1;ortholog	SPRY DOMAIN-CONTAINING SOCS BOX PROTEIN 1 (PTHR12245:SF8)		Mus musculus
Cyp17a1	0.668952	-1.86104	-1.19209	-1.02944	-1.6984	-0.162641	2.36466	25.8207	1.03984e-05	5.21557e-05	MOUSE|MGI=MGI=88586|UniProtKB=P27786	Steroid 17-alpha-hydroxylase/17,20 lyase;Cyp17a1;ortholog	STEROID 17-ALPHA-HYDROXYLASE/17,20 LYASE (PTHR24289:SF1)		Mus musculus
Zfp213	0.641168	-0.733029	-0.0918611	0.186175	-0.454993	-0.278036	2.44417	9.83184	0.020051	0.0484918	MOUSE|MGI=MGI=3053094|UniProtKB=E9QAW0	Zinc finger protein 213;Zfp213;ortholog	ZINC FINGER PROTEIN 213 (PTHR23226:SF258)		Mus musculus
Ptrh1	0.635612	1.62727	2.26288	1.16098	0.525372	1.1019	0.839209	30.5531	1.05564e-06	6.19457e-06	MOUSE|MGI=MGI=1913779|UniProtKB=Q8BW00	Probable peptidyl-tRNA hydrolase;Ptrh1;ortholog	PEPTIDYL-TRNA HYDROLASE-RELATED (PTHR17224:SF1)		Mus musculus
Tctex1d2	0.632402	0.523429	1.15583	0.874553	0.242151	0.281278	0.98371	13.7322	0.00329323	0.010048	MOUSE|MGI=MGI=1913311|UniProtKB=Q9CQ66	Tctex1 domain-containing protein 2;Tctex1d2;ortholog	TCTEX1 DOMAIN-CONTAINING PROTEIN 2 (PTHR21255:SF7)	microtubule family cytoskeletal protein(PC00157)	Mus musculus
Zfp451	0.624764	-0.666507	-0.0417431	0.094825	-0.529939	-0.136568	3.12444	9.84769	0.0199062	0.0481884	MOUSE|MGI=MGI=2137896|UniProtKB=Q8C0P7	E3 SUMO-protein ligase ZNF451;Znf451;ortholog	E3 SUMO-PROTEIN LIGASE ZNF451 (PTHR24403:SF52)	KRAB box transcription factor(PC00029)	Mus musculus
Strada	0.605022	1.1064	1.71143	1.46589	0.860872	0.245532	1.40398	35.0064	1.21448e-07	8.12565e-07	MOUSE|MGI=MGI=1919399|UniProtKB=Q3UUJ4	STE20-related kinase adapter protein alpha;Strada;ortholog	STE20-RELATED KINASE ADAPTER PROTEIN ALPHA (PTHR24361:SF442)		Mus musculus
Trpv4	0.597323	2.15626	2.75358	1.63982	1.0425	1.11376	0.0130657	23.9089	2.60979e-05	0.000122342	MOUSE|MGI=MGI=1926945|UniProtKB=Q9EPK8	Transient receptor potential cation channel subfamily V member 4;Trpv4;ortholog	TRANSIENT RECEPTOR POTENTIAL CATION CHANNEL SUBFAMILY V MEMBER 4 (PTHR10582:SF4)	ion channel(PC00133)	Mus musculus
Slc7a5	0.582139	0.40445	0.986589	0.889278	0.307139	0.0973109	2.06743	16.8595	0.000755351	0.00265738	MOUSE|MGI=MGI=1298205|UniProtKB=Q9Z127	Large neutral amino acids transporter small subunit 1;Slc7a5;ortholog	L-TYPE AMINO ACID TRANSPORTER 1-LIKE PROTEIN IMAA-RELATED (PTHR11785:SF315)		Mus musculus
Ckap4	0.578115	2.0953	2.67342	2.59516	2.01705	0.0782551	2.66602	146.738	1.33164e-31	5.62178e-30	MOUSE|MGI=MGI=2444926|UniProtKB=Q8BMK4	Cytoskeleton-associated protein 4;Ckap4;ortholog	CYTOSKELETON-ASSOCIATED PROTEIN 4 (PTHR45161:SF1)		Mus musculus
Serpine1	0.557948	3.50743	4.06537	3.45902	2.90107	0.606356	2.27091	173.908	1.82342e-37	1.13393e-35	MOUSE|MGI=MGI=97608|UniProtKB=P22777	Plasminogen activator inhibitor 1;Serpine1;ortholog	PLASMINOGEN ACTIVATOR INHIBITOR 1 (PTHR11461:SF49)	serine protease inhibitor(PC00204)	Mus musculus
4930413G21Rik	0.556431	-1.05111	-0.494678	-0.438146	-0.994578	-0.056532	2.68192	21.3687	8.8255e-05	0.000373216
Tshz3	0.5529	0.964884	1.51778	1.36401	0.811105	0.153779	0.211055	12.9481	0.00475014	0.013851	MOUSE|MGI=MGI=2442819|UniProtKB=Q8CGV9	Teashirt homolog 3;Tshz3;ortholog	TEASHIRT HOMOLOG 3 (PTHR12487:SF5)	zinc finger transcription factor(PC00244)	Mus musculus
Gm12396	0.547655	-0.643251	-0.0955965	-0.142387	-0.690041	0.0467902	3.9107	11.7379	0.00833711	0.0225051
Knstrn	0.536047	3.76246	4.29851	3.73544	3.1994	0.563066	2.48215	249.527	8.28143e-54	1.13866e-51	MOUSE|MGI=MGI=1289298|UniProtKB=Q9D9Z1	Small kinetochore-associated protein;Knstrn;ortholog	SMALL KINETOCHORE-ASSOCIATED PROTEIN (PTHR31940:SF2)		Mus musculus
Gm6474	0.526364	-0.74931	-0.222946	-0.44914	-0.975504	0.226194	2.61506	16.42	0.000929915	0.00320604
Gpx7	0.525596	1.77842	2.30402	2.23559	1.70999	0.0684288	2.54976	117.642	2.48405e-25	7.20087e-24	MOUSE|MGI=MGI=1914555|UniProtKB=Q99LJ6	Glutathione peroxidase 7;Gpx7;ortholog	GLUTATHIONE PEROXIDASE 7 (PTHR11592:SF5)	peroxidase(PC00180)	Mus musculus
Smndc1	0.522553	-0.0125749	0.509978	0.324602	-0.197951	0.185376	3.47974	11.1259	0.011064	0.0288677	MOUSE|MGI=MGI=1923729|UniProtKB=Q8BGT7	Survival of motor neuron-related-splicing factor 30;Smndc1;ortholog	SURVIVAL OF MOTOR NEURON-RELATED-SPLICING FACTOR 30 (PTHR13681:SF26)		Mus musculus
Zdhhc13	0.508306	0.55167	1.05998	0.834658	0.326352	0.225318	2.06925	23.9036	2.61646e-05	0.000122617	MOUSE|MGI=MGI=1919227|UniProtKB=Q9CWU2	Palmitoyltransferase ZDHHC13;Zdhhc13;ortholog	PALMITOYLTRANSFERASE ZDHHC13 (PTHR24161:SF16)		Mus musculus
Cep55	0.507822	5.63305	6.14087	2.2889	1.78108	3.85197	-0.0213591	48.8112	1.43097e-10	1.36947e-09	MOUSE|MGI=MGI=1921357|UniProtKB=Q8BT07	Centrosomal protein of 55 kDa;Cep55;ortholog	CENTROSOMAL PROTEIN OF 55 KDA (PTHR31838:SF1)		Mus musculus
Ifit1	0.497972	0.140488	0.63846	0.787375	0.289403	-0.148915	3.79784	9.94632	0.019028	0.0462717	MOUSE|MGI=MGI=99450|UniProtKB=Q64282	Interferon-induced protein with tetratricopeptide repeats 1;Ifit1;ortholog	INTERFERON-INDUCED PROTEIN WITH TETRATRICOPEPTIDE REPEATS 1 (PTHR10271:SF23)		Mus musculus
Gm14038	0.493063	-0.750839	-0.257775	-0.202172	-0.695235	-0.0556037	3.07371	17.1442	0.000660086	0.00234814
Exosc2	0.482157	-0.94352	-0.461362	-0.37641	-0.858567	-0.0849523	3.47976	28.2541	3.21224e-06	1.7487e-05	MOUSE|MGI=MGI=2385133|UniProtKB=Q8VBV3	Exosome complex component RRP4;Exosc2;ortholog	EXOSOME COMPLEX COMPONENT RRP4 (PTHR21321:SF4)	esterase(PC00097);exoribonuclease(PC00099)	Mus musculus
Mllt3	0.481559	-0.428891	0.0526681	0.628583	0.147024	-0.575915	2.59842	9.9346	0.0191303	0.0464979	MOUSE|MGI=MGI=1917372|UniProtKB=A2AM29	Protein AF-9;Mllt3;ortholog	PROTEIN AF-9 (PTHR23195:SF25)	chromatin/chromatin-binding protein(PC00077);transcription factor(PC00218)	Mus musculus
Foxm1	0.475232	2.97844	3.45367	3.59624	3.12101	-0.142569	1.18984	105.918	8.29243e-23	2.06786e-21	MOUSE|MGI=MGI=1347487|UniProtKB=O08696	Forkhead box protein M1;Foxm1;ortholog	FORKHEAD BOX PROTEIN M1 (PTHR46878:SF1)		Mus musculus
Mad2l1	0.474551	1.63684	2.11139	1.98363	1.50908	0.127763	2.67704	103.068	3.40239e-22	8.06829e-21	MOUSE|MGI=MGI=1860374|UniProtKB=Q9Z1B5	Mitotic spindle assembly checkpoint protein MAD2A;Mad2l1;ortholog	MITOTIC SPINDLE ASSEMBLY CHECKPOINT PROTEIN MAD2A (PTHR11842:SF11)		Mus musculus
Il16	0.468428	0.319542	0.78797	1.05805	0.589626	-0.270084	2.30835	18.8192	0.000297972	0.00114096	MOUSE|MGI=MGI=1270855|UniProtKB=O54824	Pro-interleukin-16;Il16;ortholog	PRO-INTERLEUKIN-16 (PTHR11324:SF2)	interleukin superfamily(PC00128)	Mus musculus
Slc25a25	0.442798	-0.927609	-0.484811	-0.451654	-0.894452	-0.0331572	7.07998	10.812	0.0127873	0.0327574	MOUSE|MGI=MGI=1915913|UniProtKB=A2ASZ8	Calcium-binding mitochondrial carrier protein SCaMC-2;Slc25a25;ortholog	CALCIUM-BINDING MITOCHONDRIAL CARRIER PROTEIN SCAMC-2 (PTHR24089:SF222)	amino acid transporter(PC00046);calmodulin(PC00061);mitochondrial carrier protein(PC00158);transfer/carrier protein(PC00219)	Mus musculus
Jarid2	0.437761	-0.549768	-0.112007	0.337224	-0.100537	-0.449231	3.54332	13.3032	0.00402467	0.0119892	MOUSE|MGI=MGI=104813|UniProtKB=Q62315	Protein Jumonji;Jarid2;ortholog	PROTEIN JUMONJI (PTHR10694:SF44)	zinc finger transcription factor(PC00244)	Mus musculus
Mcee	0.4242	-0.564961	-0.140762	-0.145742	-0.569941	0.00497998	4.91404	14.0857	0.00279075	0.00866929	MOUSE|MGI=MGI=1920974|UniProtKB=Q9D1I5	Methylmalonyl-CoA epimerase, mitochondrial;Mcee;ortholog	METHYLMALONYL-COA EPIMERASE, MITOCHONDRIAL (PTHR43048:SF3)	DNA glycosylase(PC00010)	Mus musculus
Irf7	0.419791	0.703841	1.12363	1.19458	0.774791	-0.0709499	5.58234	68.5311	8.80547e-15	1.2345e-13	MOUSE|MGI=MGI=1859212|UniProtKB=P70434	Interferon regulatory factor 7;Irf7;ortholog	INTERFERON REGULATORY FACTOR 7 (PTHR11949:SF2)	nucleic acid binding(PC00171);winged helix/forkhead transcription factor(PC00246)	Mus musculus
Ces2c	0.395061	-0.335619	0.0594417	-0.231146	-0.626207	0.290588	4.67959	10.5083	0.014705	0.0370829	MOUSE|MGI=MGI=2385905|UniProtKB=Q91WG0	Acylcarnitine hydrolase;Ces2c;ortholog	ACYLCARNITINE HYDROLASE-RELATED (PTHR11559:SF148)	lipase(PC00143);serine protease(PC00203)	Mus musculus
Tdrp	0.386678	0.143953	0.530631	-0.205642	-0.59232	0.736273	3.77886	20.6968	0.000121699	0.000502037	MOUSE|MGI=MGI=1919398|UniProtKB=Q8C5P7	Testis development-related protein;Tdrp;ortholog	TESTIS DEVELOPMENT-RELATED PROTEIN (PTHR35663:SF1)		Mus musculus
Gm17634	0.38538	-1.19032	-0.804936	-0.615932	-1.00131	-0.189004	2.10681	23.9992	2.49897e-05	0.000117478
Cul9	0.378715	0.851093	1.22981	1.15469	0.77597	0.0751228	3.41896	34.9574	1.24375e-07	8.30663e-07	MOUSE|MGI=MGI=1925559|UniProtKB=Q80TT8	Cullin-9;Cul9;ortholog	CULLIN-9 (PTHR22771:SF2)		Mus musculus
Zfp512b	0.376869	-0.547513	-0.170644	-0.328764	-0.705633	0.15812	4.55318	13.6308	0.00345336	0.0104874	MOUSE|MGI=MGI=2685478|UniProtKB=Q6PHP4	MCG140111, isoform CRA_c (Fragment);Zfp512b;ortholog	ZINC FINGER PROTEIN 512B (PTHR22979:SF3)		Mus musculus
Zfhx3	0.366661	-1.28316	-0.916495	-0.128808	-0.495469	-0.787687	4.36349	44.5092	1.17644e-09	1.02389e-08	MOUSE|MGI=MGI=99948|UniProtKB=Q61329	Zinc finger homeobox protein 3;Zfhx3;ortholog	ZINC FINGER HOMEOBOX PROTEIN 3 (PTHR45891:SF4)		Mus musculus
Ccl9	0.357459	0.363886	0.721344	0.901069	0.54361	-0.179725	6.52581	49.5545	9.9395e-11	9.68552e-10	MOUSE|MGI=MGI=104533|UniProtKB=P51670	C-C motif chemokine 9;Ccl9;ortholog	C-C MOTIF CHEMOKINE-RELATED (PTHR12015:SF77)	chemokine(PC00074)	Mus musculus
St7	0.330052	0.550309	0.880361	0.589764	0.259712	0.290597	3.29575	19.444	0.000221285	0.000870219	MOUSE|MGI=MGI=1927450|UniProtKB=Q99M96	Suppressor of tumorigenicity 7 protein;St7;ortholog	SUPPRESSOR OF TUMORIGENICITY 7 PROTEIN (PTHR12745:SF8)		Mus musculus
Ifngr2	0.325295	1.25623	1.58153	1.41911	1.09382	0.162414	5.27529	156.572	1.00678e-33	5.02952e-32	MOUSE|MGI=MGI=107654|UniProtKB=Q63953	Ifngr2 protein;Ifngr2;ortholog	INTERFERON GAMMA RECEPTOR 2 (PTHR20859:SF46)	defense/immunity protein(PC00090);type I cytokine receptor(PC00231);type II cytokine receptor(PC00232)	Mus musculus
Nsmce4a	0.31421	-0.708245	-0.394035	-0.319195	-0.633405	-0.0748399	4.77423	25.9303	9.86336e-06	4.9755e-05	MOUSE|MGI=MGI=1915122|UniProtKB=G3XA30	MCG1618, isoform CRA_c;Nsmce4a;ortholog	NON-STRUCTURAL MAINTENANCE OF CHROMOSOMES ELEMENT 4 HOMOLOG A (PTHR16140:SF2)		Mus musculus
Slirp	0.307941	-0.661736	-0.353796	-0.233339	-0.541279	-0.120457	4.44518	12.2972	0.00643152	0.0179696	MOUSE|MGI=MGI=1916394|UniProtKB=Q9D8T7	SRA stem-loop-interacting RNA-binding protein, mitochondrial;Slirp;ortholog	SRA STEM-LOOP-INTERACTING RNA-BINDING PROTEIN, MITOCHONDRIAL (PTHR15241:SF131)		Mus musculus
Rsph3a	0.255894	-0.68479	-0.428896	0.165646	-0.0902488	-0.594541	3.55454	17.4896	0.000560395	0.00202549	MOUSE|MGI=MGI=1914082|UniProtKB=Q3UFY4	Radial spoke head protein 3 homolog A;Rsph3a;ortholog	RADIAL SPOKE HEAD PROTEIN 3 HOMOLOG (PTHR21648:SF0)	cytoskeletal protein(PC00085)	Mus musculus
Sap30l	0.227226	-0.508369	-0.281143	-0.432141	-0.659367	0.150998	4.17986	17.2571	0.0006257	0.0022375	MOUSE|MGI=MGI=1354709|UniProtKB=Q5SQF8	Histone deacetylase complex subunit SAP30L;Sap30l;ortholog	HISTONE DEACETYLASE COMPLEX SUBUNIT SAP30L (PTHR13286:SF5)	chromatin/chromatin-binding protein(PC00077)	Mus musculus
Micu2	0.222052	0.472928	0.694979	0.644692	0.42264	0.0502879	6.33526	43.311	2.11383e-09	1.78077e-08	MOUSE|MGI=MGI=1915764|UniProtKB=Q8CD10	Calcium uptake protein 2, mitochondrial;Micu2;ortholog	CALCIUM UPTAKE PROTEIN 2, MITOCHONDRIAL (PTHR12294:SF3)	calmodulin(PC00061)	Mus musculus
Nrp	0.221129	-0.676286	-0.455157	-0.016094	-0.237223	-0.439063	3.77322	15.9101	0.00118312	0.00399445	MOUSE|MGI=MGI=106206|UniProtKB=P97333	Neuropilin-1;Nrp1;ortholog	NEUROPILIN-1 (PTHR46806:SF4)		Mus musculus
Tm2d3	0.200986	-0.722325	-0.52134	-0.451964	-0.65295	-0.0693756	4.1699	26.7436	6.66295e-06	3.45289e-05	MOUSE|MGI=MGI=1915884|UniProtKB=Q8BJ83	TM2 domain-containing protein 3;Tm2d3;ortholog	TM2 DOMAIN-CONTAINING PROTEIN 3 (PTHR21016:SF7)		Mus musculus
Isy1	0.187477	-0.641474	-0.453998	0.10217	-0.0853066	-0.556168	4.13619	22.7709	4.50764e-05	0.000201	MOUSE|MGI=MGI=1923310|UniProtKB=Q69ZQ2	Pre-mRNA-splicing factor ISY1 homolog;Isy1;ortholog	PRE-MRNA-SPLICING FACTOR ISY1 HOMOLOG (PTHR13021:SF8)		Mus musculus
Aggf1	0.186184	-0.463257	-0.277072	-0.292659	-0.478843	0.0155864	5.03157	18.0578	0.000427935	0.00158474	MOUSE|MGI=MGI=1913799|UniProtKB=Q7TN31	Angiogenic factor with G patch and FHA domains 1;Aggf1;ortholog	ANGIOGENIC FACTOR WITH G PATCH AND FHA DOMAINS 1 (PTHR23106:SF24)		Mus musculus
P2rx4	0.178694	0.309861	0.488555	0.586525	0.407831	-0.0979699	6.51124	30.3979	1.13809e-06	6.64454e-06	MOUSE|MGI=MGI=1338859|UniProtKB=Q9JJX6	P2X purinoceptor 4;P2rx4;ortholog	P2X PURINOCEPTOR 4 (PTHR10125:SF18)		Mus musculus
Tpst2	0.165638	-0.637074	-0.471436	-0.0925997	-0.258238	-0.378836	4.73103	19.5194	0.000213473	0.000842369	MOUSE|MGI=MGI=1309516|UniProtKB=O88856	Protein-tyrosine sulfotransferase 2;Tpst2;ortholog	PROTEIN-TYROSINE SULFOTRANSFERASE 2 (PTHR12788:SF6)	transferase(PC00220)	Mus musculus
Vprbp	0.145037	-0.474781	-0.329745	-0.458152	-0.603189	0.128408	4.80486	24.4829	1.98035e-05	9.4191e-05	MOUSE|MGI=MGI=2445220|UniProtKB=Q80TR8	DDB1- and CUL4-associated factor 1;Dcaf1;ortholog	DDB1- AND CUL4-ASSOCIATED FACTOR 1 (PTHR13129:SF4)		Mus musculus
Sf3b6	0.135777	-0.551244	-0.415467	-0.408781	-0.544558	-0.0066862	4.37526	19.346	0.000231855	0.000908448	MOUSE|MGI=MGI=1913305|UniProtKB=P59708	Splicing factor 3B subunit 6;Sf3b6;ortholog			Mus musculus
Cyp2d11	0.0937282	-1.38958	-1.29585	-1.08023	-1.17396	-0.21562	4.19815	97.144	6.39011e-21	1.39198e-19	MOUSE|MGI=MGI=88603|UniProtKB=P24457	Cytochrome P450 2D11;Cyp2d11;ortholog	CYTOCHROME P450 2D10-RELATED (PTHR24300:SF119)		Mus musculus
Nom1	0.0891365	-0.450034	-0.360898	-0.350529	-0.439666	-0.0103687	4.53891	15.8163	0.00123669	0.00415287	MOUSE|MGI=MGI=1861749|UniProtKB=Q3UFM5	Nucleolar MIF4G domain-containing protein 1;Nom1;ortholog	NUCLEOLAR MIF4G DOMAIN-CONTAINING PROTEIN 1 (PTHR18034:SF4)	mRNA processing factor(PC00147);nuclease(PC00170)	Mus musculus
Tmprss6	-0.111822	-0.490488	-0.60231	-0.585239	-0.473417	-0.017071	9.0463	31.0581	8.2642e-07	4.92664e-06	MOUSE|MGI=MGI=1919003|UniProtKB=Q9DBI0	Transmembrane protease serine 6;Tmprss6;ortholog	TRANSMEMBRANE PROTEASE SERINE 6 (PTHR24253:SF62)	serine protease(PC00203)	Mus musculus
Fbxo3	-0.154918	-0.74867	-0.903588	-1.07408	-0.919166	0.170497	6.91586	93.0009	4.96471e-20	1.02347e-18	MOUSE|MGI=MGI=1929084|UniProtKB=Q9DC63	F-box only protein 3;Fbxo3;ortholog	F-BOX ONLY PROTEIN 3 (PTHR46550:SF3)		Mus musculus
Sar1b	-0.158918	-0.662263	-0.821181	-1.10759	-0.948672	0.286409	7.19918	80.1674	2.82569e-17	4.89015e-16	MOUSE|MGI=MGI=1913647|UniProtKB=Q9CQC9	GTP-binding protein SAR1b;Sar1b;ortholog	GTP-BINDING PROTEIN SAR1B (PTHR45684:SF20)		Mus musculus
Bhmt2	-0.160816	-0.388317	-0.549133	-0.419809	-0.258994	-0.129323	7.55276	19.6372	0.000201815	0.000799312	MOUSE|MGI=MGI=1891379|UniProtKB=Q91WS4	S-methylmethionine--homocysteine S-methyltransferase BHMT2;Bhmt2;ortholog	S-METHYLMETHIONINE--HOMOCYSTEINE S-METHYLTRANSFERASE BHMT2 (PTHR46120:SF3)		Mus musculus
Lamp2	-0.166974	-0.49492	-0.661894	-0.632325	-0.465351	-0.0295685	9.8153	28.6916	2.59968e-06	1.4361e-05	MOUSE|MGI=MGI=96748|UniProtKB=P17047	Lysosome-associated membrane glycoprotein 2;Lamp2;ortholog	LYSOSOME-ASSOCIATED MEMBRANE GLYCOPROTEIN 2 (PTHR11506:SF6)	membrane trafficking regulatory protein(PC00151)	Mus musculus
Man1a	-0.170362	-0.372545	-0.542907	-0.45458	-0.284218	-0.0883267	8.30498	18.6215	0.00032735	0.00124101	MOUSE|MGI=MGI=104677|UniProtKB=P45700	Mannosyl-oligosaccharide 1,2-alpha-mannosidase IA;Man1a1;ortholog	MANNOSYL-OLIGOSACCHARIDE 1,2-ALPHA-MANNOSIDASE IA (PTHR11742:SF31)	chaperone(PC00072)	Mus musculus
Srr	-0.182235	-0.58043	-0.762665	-0.799121	-0.616886	0.0364562	7.033	54.6414	8.18852e-12	8.86714e-11	MOUSE|MGI=MGI=1351636|UniProtKB=Q9QZX7	Serine racemase;Srr;ortholog	SERINE RACEMASE (PTHR43050:SF1)	deaminase(PC00088);dehydratase(PC00091);epimerase/racemase(PC00096)	Mus musculus
Gm6395	-0.185082	-0.281904	-0.466987	-0.552418	-0.367336	0.0854313	4.18476	14.3242	0.00249554	0.00785727
Rhot1	-0.191907	-0.205102	-0.39701	-0.415497	-0.22359	0.0184874	5.12958	11.7268	0.00838008	0.0226089	MOUSE|MGI=MGI=1926078|UniProtKB=Q8BG51	Mitochondrial Rho GTPase 1;Rhot1;ortholog	MITOCHONDRIAL RHO GTPASE 1 (PTHR24072:SF124)	small GTPase(PC00208)	Mus musculus
Rbm25	-0.193883	-0.253104	-0.446987	-0.594354	-0.400471	0.147367	5.76831	19.521	0.00021331	0.000841949	MOUSE|MGI=MGI=1914289|UniProtKB=B2RY56	RNA-binding protein 25;Rbm25;ortholog	RNA-BINDING PROTEIN 25 (PTHR18806:SF4)		Mus musculus
Saraf	-0.197302	-0.273002	-0.470303	-0.574163	-0.376861	0.10386	7.36871	26.4545	7.66027e-06	3.92628e-05	MOUSE|MGI=MGI=1915137|UniProtKB=Q8R3Q0	Store-operated calcium entry-associated regulatory factor;Saraf;ortholog	STORE-OPERATED CALCIUM ENTRY-ASSOCIATED REGULATORY FACTOR (PTHR15929:SF0)		Mus musculus
Ubqln1	-0.208847	-0.248928	-0.457775	-0.350823	-0.141977	-0.106952	7.46675	14.1435	0.00271618	0.00846331	MOUSE|MGI=MGI=1860276|UniProtKB=Q8R317	Ubiquilin-1;Ubqln1;ortholog	UBIQUILIN-1 (PTHR10677:SF16)		Mus musculus
Btbd1	-0.215281	-0.281741	-0.497022	-0.590513	-0.375233	0.0934914	4.99934	23.4476	3.2574e-05	0.000149567	MOUSE|MGI=MGI=1933765|UniProtKB=P58544	BTB/POZ domain-containing protein 1;Btbd1;ortholog	BTB/POZ DOMAIN-CONTAINING PROTEIN 1 (PTHR45774:SF1)	DNA topoisomerase(PC00017)	Mus musculus
Cpox	-0.219039	-0.275939	-0.494978	-0.532828	-0.313789	0.03785	7.23849	19.2878	0.000238377	0.00093254	MOUSE|MGI=MGI=104841|UniProtKB=P36552	Oxygen-dependent coproporphyrinogen-III oxidase, mitochondrial;Cpox;ortholog	OXYGEN-DEPENDENT COPROPORPHYRINOGEN-III OXIDASE, MITOCHONDRIAL (PTHR10755:SF0)	oxidase(PC00175)	Mus musculus
Adk	-0.22132	-0.530493	-0.751812	-0.828338	-0.607018	0.0765253	8.74209	41.7353	4.56604e-09	3.70901e-08	MOUSE|MGI=MGI=87930|UniProtKB=P55264	Adenosine kinase;Adk;ortholog	ADENOSINE KINASE (PTHR45769:SF3)		Mus musculus
Ces1c	-0.221484	-0.792152	-1.01364	-0.938174	-0.71669	-0.0754622	11.0365	56.74	2.92023e-12	3.30057e-11	MOUSE|MGI=MGI=95420|UniProtKB=P23953	Carboxylesterase 1C;Ces1c;ortholog	CARBOXYLESTERASE 1C-RELATED (PTHR11559:SF192)	lipase(PC00143);serine protease(PC00203)	Mus musculus
Rnf103	-0.222377	-0.517235	-0.739612	-0.623111	-0.400735	-0.116501	6.76213	29.5102	1.74948e-06	9.90534e-06	MOUSE|MGI=MGI=109483|UniProtKB=Q9R1W3	E3 ubiquitin-protein ligase RNF103;Rnf103;ortholog	E3 UBIQUITIN-PROTEIN LIGASE RNF103 (PTHR15302:SF0)		Mus musculus
Mmab	-0.224145	-0.235748	-0.459893	-0.608539	-0.384394	0.148646	4.5357	15.8779	0.00120125	0.00404928	MOUSE|MGI=MGI=1924947|UniProtKB=Q9D273	Cob(I)yrinic acid a,c-diamide adenosyltransferase, mitochondrial;Mmab;ortholog	COB(I)YRINIC ACID A,C-DIAMIDE ADENOSYLTRANSFERASE, MITOCHONDRIAL (PTHR12213:SF0)	dehydrogenase(PC00092)	Mus musculus
F13b	-0.226853	-0.235609	-0.462462	-0.48218	-0.255327	0.0197177	7.63767	14.985	0.00182948	0.00593858	MOUSE|MGI=MGI=88379|UniProtKB=Q07968	Coagulation factor XIII B chain;F13b;ortholog	COAGULATION FACTOR XIII B CHAIN (PTHR45785:SF3)		Mus musculus
Serinc1	-0.230039	-0.248738	-0.478778	-0.444078	-0.214039	-0.0346993	7.89571	17.7767	0.000489039	0.00178893	MOUSE|MGI=MGI=1926228|UniProtKB=Q9QZI8	Serine incorporator 1;Serinc1;ortholog	SERINE INCORPORATOR 1 (PTHR10383:SF15)	transmembrane receptor regulatory/adaptor protein(PC00226)	Mus musculus
Dynll2	-0.230954	-0.226024	-0.456978	-0.468573	-0.237619	0.0115943	7.98104	12.2865	0.00646349	0.0180489	MOUSE|MGI=MGI=1915347|UniProtKB=Q9D0M5	Dynein light chain 2, cytoplasmic;Dynll2;ortholog	DYNEIN LIGHT CHAIN 2, CYTOPLASMIC (PTHR11886:SF35)	enzyme modulator(PC00095);microtubule family cytoskeletal protein(PC00157)	Mus musculus
Atp2a2	-0.232972	-0.972046	-1.20502	-0.456923	-0.223951	-0.748096	7.65645	85.3584	2.17379e-18	4.02703e-17	MOUSE|MGI=MGI=88110|UniProtKB=O55143	Sarcoplasmic/endoplasmic reticulum calcium ATPase 2;Atp2a2;ortholog	SARCOPLASMIC/ENDOPLASMIC RETICULUM CALCIUM ATPASE 2 (PTHR42861:SF18)	cation transporter(PC00068);hydrolase(PC00121);ion channel(PC00133)	Mus musculus
Eif5	-0.233911	-0.182919	-0.41683	-0.665741	-0.43183	0.248911	7.79213	24.9809	1.55831e-05	7.56542e-05	MOUSE|MGI=MGI=95309|UniProtKB=P59325	Eukaryotic translation initiation factor 5;Eif5;ortholog	EUKARYOTIC TRANSLATION INITIATION FACTOR 5 (PTHR23001:SF7)	G-protein modulator(PC00022);translation initiation factor(PC00224)	Mus musculus
Ppm1b	-0.233943	-0.452583	-0.686526	-0.686068	-0.452126	-0.000457185	6.89415	41.5251	5.05983e-09	4.09901e-08	MOUSE|MGI=MGI=101841|UniProtKB=P36993	Protein phosphatase 1B;Ppm1b;ortholog	PROTEIN PHOSPHATASE 1B (PTHR13832:SF244)	kinase inhibitor(PC00139);protein phosphatase(PC00195)	Mus musculus
Syap1	-0.242398	-0.0505353	-0.292933	-0.553167	-0.310769	0.260234	5.81239	17.3347	0.000603116	0.00216604	MOUSE|MGI=MGI=1914293|UniProtKB=Q9D5V6	Synapse-associated protein 1;Syap1;ortholog	SYNAPSE-ASSOCIATED PROTEIN 1 (PTHR16019:SF6)		Mus musculus
Sec24a	-0.242423	-0.381025	-0.623448	-0.609558	-0.367134	-0.0138903	6.32486	26.0206	9.44334e-06	4.77488e-05	MOUSE|MGI=MGI=1924621|UniProtKB=Q3U2P1	Protein transport protein Sec24A;Sec24a;ortholog	PROTEIN TRANSPORT PROTEIN SEC24A (PTHR13803:SF1)	vesicle coat protein(PC00235)	Mus musculus
Timd2	-0.246061	-0.873164	-1.11922	-1.06002	-0.813955	-0.0592088	5.78361	92.4394	6.55434e-20	1.33828e-18	MOUSE|MGI=MGI=2159681|UniProtKB=Q8R183	T-cell immunoglobulin and mucin domain-containing protein 2;Timd2;ortholog	T-CELL IMMUNOGLOBULIN AND MUCIN DOMAIN-CONTAINING PROTEIN 2 (PTHR47009:SF6)		Mus musculus
Cnot6l	-0.254206	-0.0274242	-0.28163	-0.520321	-0.266116	0.238691	6.00097	10.9675	0.0119029	0.0307778	MOUSE|MGI=MGI=2443154|UniProtKB=Q8VEG6	CCR4-NOT transcription complex subunit 6-like;Cnot6l;ortholog	CCR4-NOT TRANSCRIPTION COMPLEX SUBUNIT 6-LIKE (PTHR12121:SF35)	exoribonuclease(PC00099)	Mus musculus
Slc33a1	-0.25529	-0.200972	-0.456262	-0.436237	-0.180947	-0.0200249	6.16447	14.0782	0.00280064	0.0086919	MOUSE|MGI=MGI=1332247|UniProtKB=Q99J27	Acetyl-coenzyme A transporter 1;Slc33a1;ortholog	ACETYL-COENZYME A TRANSPORTER 1 (PTHR12778:SF9)	transporter(PC00227)	Mus musculus
Adh4	-0.25655	-0.482478	-0.739028	-0.784457	-0.527907	0.0454288	7.51397	42.5842	3.01572e-09	2.49981e-08	MOUSE|MGI=MGI=1349472|UniProtKB=Q9QYY9	Alcohol dehydrogenase 4;Adh4;ortholog	ALCOHOL DEHYDROGENASE 4 (PTHR43880:SF14)	dehydrogenase(PC00092);reductase(PC00198)	Mus musculus
Nectin3	-0.256571	-0.357854	-0.614425	-0.54813	-0.291558	-0.0662955	6.07261	22.3866	5.41975e-05	0.000238199	MOUSE|MGI=MGI=1930171|UniProtKB=Q9JLB9	Nectin-3;Nectin3;ortholog	NECTIN-3 (PTHR23277:SF12)		Mus musculus
Mfsd4b1	-0.262762	-2.00367	-2.26644	-2.22967	-1.96691	-0.0367684	5.13981	392.008	1.19197e-84	7.76696e-82	MOUSE|MGI=MGI=2143575|UniProtKB=Q8VCV9	Sodium-dependent glucose transporter 1A;Mfsd4b1;ortholog	SODIUM-DEPENDENT GLUCOSE TRANSPORTER 1A-RELATED (PTHR23121:SF17)		Mus musculus
Uqcrb	-0.265053	-0.363244	-0.628296	-0.850874	-0.585822	0.222578	5.61822	15.1056	0.00172857	0.00564156	MOUSE|MGI=MGI=1914780|UniProtKB=Q9D855	Cytochrome b-c1 complex subunit 7;Uqcrb;ortholog	CYTOCHROME B-C1 COMPLEX SUBUNIT 7 (PTHR12022:SF0)	reductase(PC00198)	Mus musculus
Ddx50	-0.265915	-0.386271	-0.652186	-0.69084	-0.424925	0.0386544	5.68277	45.4362	7.47412e-10	6.62025e-09	MOUSE|MGI=MGI=2182303|UniProtKB=Q99MJ9	ATP-dependent RNA helicase DDX50;Ddx50;ortholog	ATP-DEPENDENT RNA HELICASE DDX50 (PTHR24031:SF327)		Mus musculus
Tmem30a	-0.266423	-0.592557	-0.85898	-1.15373	-0.887306	0.294749	7.51769	101.346	7.97974e-22	1.86572e-20	MOUSE|MGI=MGI=106402|UniProtKB=Q8VEK0	Cell cycle control protein 50A;Tmem30a;ortholog	CELL CYCLE CONTROL PROTEIN 50A (PTHR10926:SF17)		Mus musculus
Derl2	-0.26722	-0.469401	-0.736621	-0.92266	-0.65544	0.186039	5.07495	35.8098	8.21484e-08	5.61916e-07	MOUSE|MGI=MGI=2151483|UniProtKB=Q8BNI4	Derlin-2;Derl2;ortholog	DERLIN-2 (PTHR11009:SF5)	receptor(PC00197)	Mus musculus
Pon3	-0.267776	-0.264491	-0.532267	-0.545967	-0.278191	0.0137	6.451	24.9118	1.61102e-05	7.79355e-05	MOUSE|MGI=MGI=106686|UniProtKB=Q62087	Serum paraoxonase/lactonase 3;Pon3;ortholog	SERUM PARAOXONASE/LACTONASE 3 (PTHR11799:SF14)		Mus musculus
Ddi2	-0.268303	-0.551474	-0.819777	-0.61292	-0.344616	-0.206858	5.83806	23.0427	3.95641e-05	0.000178599	MOUSE|MGI=MGI=1917244|UniProtKB=A2ADY9	Protein DDI1 homolog 2;Ddi2;ortholog	PROTEIN DDI1 HOMOLOG 2 (PTHR12917:SF13)	aspartic protease(PC00053)	Mus musculus
Nqo2	-0.271923	-0.56326	-0.835182	-0.747561	-0.475638	-0.0876214	6.70446	55.2093	6.19521e-12	6.817e-11	MOUSE|MGI=MGI=104513|UniProtKB=Q9JI75	Ribosyldihydronicotinamide dehydrogenase [quinone];Nqo2;ortholog	RIBOSYLDIHYDRONICOTINAMIDE DEHYDROGENASE [QUINONE] (PTHR10204:SF33)		Mus musculus
Papd5	-0.272757	-0.203931	-0.476688	-0.539872	-0.267115	0.0631844	5.55786	18.9651	0.000277983	0.00107236	MOUSE|MGI=MGI=1917820|UniProtKB=Q68ED3	Non-canonical poly(A) RNA polymerase PAPD5;Papd5;ortholog	NON-CANONICAL POLY(A) RNA POLYMERASE PAPD5 (PTHR23092:SF51)	DNA methyltransferase(PC00013);DNA-directed DNA polymerase(PC00018)	Mus musculus
Mfsd3	-0.273794	-0.60323	-0.877024	-1.01986	-0.746065	0.142835	3.39747	39.1173	1.63916e-08	1.23696e-07	MOUSE|MGI=MGI=1916822|UniProtKB=Q5U419	Major facilitator superfamily domain-containing protein 3;Mfsd3;ortholog	MAJOR FACILITATOR SUPERFAMILY DOMAIN-CONTAINING PROTEIN 3 (PTHR12778:SF10)	transporter(PC00227)	Mus musculus
Dnajc3	-0.274084	-0.336792	-0.610875	-0.574416	-0.300333	-0.0364592	8.33838	20.9221	0.000109272	0.000454402	MOUSE|MGI=MGI=107373|UniProtKB=Q91YW3	DnaJ homolog subfamily C member 3;Dnajc3;ortholog	DNAJ HOMOLOG SUBFAMILY C MEMBER 3 (PTHR44140:SF3)		Mus musculus
A1cf	-0.275841	-0.997875	-1.27372	-1.18712	-0.911282	-0.0865932	8.11823	85.4635	2.06375e-18	3.82791e-17	MOUSE|MGI=MGI=1917115|UniProtKB=Q5YD48	APOBEC1 complementation factor;A1cf;ortholog	APOBEC1 COMPLEMENTATION FACTOR (PTHR21245:SF8)		Mus musculus
Agmo	-0.276513	-0.118637	-0.39515	-0.431085	-0.154572	0.0359345	6.41474	13.2551	0.0041162	0.012223	MOUSE|MGI=MGI=2442495|UniProtKB=Q8BS35	Alkylglycerol monooxygenase;Agmo;ortholog	ALKYLGLYCEROL MONOOXYGENASE (PTHR21624:SF1)		Mus musculus
Prkd3	-0.276862	-0.320853	-0.597714	-0.78716	-0.510298	0.189445	7.341	33.6154	2.38841e-07	1.53891e-06	MOUSE|MGI=MGI=1922542|UniProtKB=Q8K1Y2	Serine/threonine-protein kinase D3;Prkd3;ortholog	SERINE/THREONINE-PROTEIN KINASE D3 (PTHR22968:SF26)		Mus musculus
Slco2b1	-0.279045	-0.541719	-0.820765	-0.685212	-0.406167	-0.135552	7.34751	24.1589	2.31423e-05	0.000109205	MOUSE|MGI=MGI=1351872|UniProtKB=Q8BXB6	Solute carrier organic anion transporter family member 2B1;Slco2b1;ortholog	SOLUTE CARRIER ORGANIC ANION TRANSPORTER FAMILY MEMBER 2B1 (PTHR11388:SF87)	protease inhibitor(PC00191);transporter(PC00227)	Mus musculus
Dbt	-0.2832	-0.686132	-0.969332	-0.961083	-0.677883	-0.00824885	6.32148	71.0886	2.49534e-15	3.6845e-14	MOUSE|MGI=MGI=105386|UniProtKB=P53395	Lipoamide acyltransferase component of branched-chain alpha-keto acid dehydrogenase complex, mitochondrial;Dbt;ortholog	LIPOAMIDE ACYLTRANSFERASE COMPONENT OF BRANCHED-CHAIN ALPHA-KETO ACID DEHYDROGENASE COMPLEX, MITOCHONDRIAL (PTHR43178:SF5)	acetyltransferase(PC00038);acyltransferase(PC00042)	Mus musculus
Smc1a	-0.283356	-0.280019	-0.563375	-0.389832	-0.106476	-0.173543	6.1406	18.7364	0.000309943	0.00118166	MOUSE|MGI=MGI=1344345|UniProtKB=Q9CU62	Structural maintenance of chromosomes protein 1A;Smc1a;ortholog	STRUCTURAL MAINTENANCE OF CHROMOSOMES PROTEIN 1A (PTHR18937:SF170)		Mus musculus
Nr5a2	-0.283432	-0.525049	-0.808481	-0.538629	-0.255197	-0.269852	6.08796	37.5433	3.53118e-08	2.54065e-07	MOUSE|MGI=MGI=1346834|UniProtKB=P45448	Nuclear receptor subfamily 5 group A member 2;Nr5a2;ortholog	NUCLEAR RECEPTOR SUBFAMILY 5 GROUP A MEMBER 2 (PTHR24086:SF18)	C4 zinc finger nuclear receptor(PC00169)	Mus musculus
Aldh6a1	-0.284798	-0.631178	-0.915976	-0.972158	-0.687361	0.0561824	8.98783	56.6731	3.01774e-12	3.40564e-11	MOUSE|MGI=MGI=1915077|UniProtKB=Q9EQ20	Methylmalonate-semialdehyde dehydrogenase [acylating], mitochondrial;Aldh6a1;ortholog	METHYLMALONATE-SEMIALDEHYDE DEHYDROGENASE [ACYLATING], MITOCHONDRIAL (PTHR43866:SF3)	dehydrogenase(PC00092)	Mus musculus
Cacybp	-0.285407	-0.375945	-0.661352	-0.541989	-0.256582	-0.119363	4.9896	23.8451	2.69115e-05	0.000125567	MOUSE|MGI=MGI=1270839|UniProtKB=Q9CXW3	Calcyclin-binding protein;Cacybp;ortholog	CALCYCLIN-BINDING PROTEIN (PTHR13164:SF3)	ubiquitin-protein ligase(PC00234)	Mus musculus
Sos1	-0.285977	-0.624649	-0.910626	-0.941002	-0.655025	0.0303762	5.32984	49.3475	1.10014e-10	1.06648e-09	MOUSE|MGI=MGI=98354|UniProtKB=Q62245	Son of sevenless homolog 1;Sos1;ortholog	SON OF SEVENLESS HOMOLOG 1 (PTHR23113:SF168)	guanyl-nucleotide exchange factor(PC00113)	Mus musculus
Elovl2	-0.288156	-0.640188	-0.928345	-1.00725	-0.719096	0.0789076	9.42193	41.1555	6.06085e-09	4.86263e-08	MOUSE|MGI=MGI=1858960|UniProtKB=Q9JLJ4	Elongation of very long chain fatty acids protein 2;Elovl2;ortholog	ELONGATION OF VERY LONG CHAIN FATTY ACIDS PROTEIN 2 (PTHR11157:SF16)	acyltransferase(PC00042)	Mus musculus
Glud1	-0.289456	-0.389804	-0.679259	-0.71549	-0.426034	0.0362301	10.0018	31.1192	8.02312e-07	4.79436e-06	MOUSE|MGI=MGI=95812|UniProtKB=Q61627	Glutamate receptor ionotropic, delta-1;Grid1;ortholog	GLUTAMATE RECEPTOR IONOTROPIC, DELTA-1 (PTHR18966:SF108)		Mus musculus
Slc25a16	-0.291555	-0.334805	-0.62636	-0.764838	-0.473283	0.138478	6.11629	38.6935	2.01554e-08	1.50433e-07	MOUSE|MGI=MGI=1920382|UniProtKB=Q8C0K5	Graves disease carrier protein homolog;Slc25a16;ortholog	GRAVES DISEASE CARRIER PROTEIN (PTHR24089:SF0)	amino acid transporter(PC00046);calmodulin(PC00061);mitochondrial carrier protein(PC00158);transfer/carrier protein(PC00219)	Mus musculus
Myo1b	-0.292536	-0.897671	-1.19021	-0.819264	-0.526728	-0.370943	7.62766	79.5516	3.83009e-17	6.54521e-16	MOUSE|MGI=MGI=107752|UniProtKB=P46735	Unconventional myosin-Ib;Myo1b;ortholog	UNCONVENTIONAL MYOSIN-IB (PTHR13140:SF277)	G-protein modulator(PC00022);actin binding motor protein(PC00040);cell junction protein(PC00070)	Mus musculus
Asb13	-0.29527	-0.54785	-0.84312	-1.00581	-0.710541	0.16269	5.37946	62.313	1.88339e-13	2.38398e-12	MOUSE|MGI=MGI=2145525|UniProtKB=Q8VBX0	Ankyrin repeat and SOCS box protein 13;Asb13;ortholog	ANKYRIN REPEAT AND SOCS BOX PROTEIN 13 (PTHR24173:SF44)		Mus musculus
Mafk	-0.295442	1.13466	0.839218	0.620002	0.915444	0.219216	4.81364	81.4028	1.53496e-17	2.68429e-16	MOUSE|MGI=MGI=99951|UniProtKB=Q61827	Transcription factor MafK;Mafk;ortholog	TRANSCRIPTION FACTOR MAFK (PTHR10129:SF26)	basic leucine zipper transcription factor(PC00056);nucleic acid binding(PC00171)	Mus musculus
1700066M21Rik	-0.295777	-0.771678	-1.06745	-0.941838	-0.646062	-0.125616	5.22232	57.2651	2.25586e-12	2.57491e-11
Rdx	-0.296927	-0.242745	-0.539672	-0.482571	-0.185645	-0.0571008	8.15449	16.238	0.00101342	0.00346286	MOUSE|MGI=MGI=97887|UniProtKB=P26043	Radixin;Rdx;ortholog	RADIXIN (PTHR23281:SF14)	actin family cytoskeletal protein(PC00041)	Mus musculus
Acbd5	-0.297171	-0.486345	-0.783516	-1.00362	-0.706444	0.220099	8.4836	59.6799	6.8806e-13	8.22981e-12	MOUSE|MGI=MGI=1921409|UniProtKB=Q5XG73	Acyl-CoA-binding domain-containing protein 5;Acbd5;ortholog	ACYL-COA-BINDING DOMAIN-CONTAINING PROTEIN 5 (PTHR23310:SF6)	enzyme modulator(PC00095);transfer/carrier protein(PC00219)	Mus musculus
Smim10l1	-0.297886	-0.0280961	-0.325982	-0.560122	-0.262236	0.23414	6.5937	18.1548	0.000408665	0.00152128	MOUSE|MGI=MGI=1914379|UniProtKB=A0A087WNQ7	Small integral membrane protein 10-like 1;Smim10l1;ortholog	SMALL INTEGRAL MEMBRANE PROTEIN 10-LIKE PROTEIN 1 (PTHR34446:SF5)		Mus musculus
TrnW	-0.298714	0.564028	0.265314	-0.0346049	0.264109	0.299918	5.48609	11.0997	0.0111989	0.029179
Klhl9	-0.300569	-0.188604	-0.489174	-0.342284	-0.0417148	-0.14689	6.29366	13.4665	0.00372908	0.0112044	MOUSE|MGI=MGI=2180122|UniProtKB=Q6ZPT1	Kelch-like protein 9;Klhl9;ortholog	KELCH-LIKE PROTEIN 9 (PTHR45632:SF11)		Mus musculus
Cyb5b	-0.301109	-0.850771	-1.15188	-1.21152	-0.910415	0.0596441	9.37455	78.3695	6.86645e-17	1.14852e-15	MOUSE|MGI=MGI=1913677|UniProtKB=Q9CQX2	Cytochrome b5 type B;Cyb5b;ortholog	CYTOCHROME B5 TYPE B (PTHR19359:SF88)	oxidase(PC00175)	Mus musculus
Pnpla8	-0.30241	0.000656702	-0.301753	-0.490926	-0.188516	0.189173	7.25609	13.3197	0.0039938	0.0119044	MOUSE|MGI=MGI=1914702|UniProtKB=Q8K1N1	Calcium-independent phospholipase A2-gamma;Pnpla8;ortholog	CALCIUM-INDEPENDENT PHOSPHOLIPASE A2-GAMMA (PTHR24185:SF1)		Mus musculus
Slc19a2	-0.3128	-0.681398	-0.994198	-0.719619	-0.406819	-0.274579	6.71976	62.26	1.93321e-13	2.44141e-12	MOUSE|MGI=MGI=1928761|UniProtKB=Q9EQN9	Thiamine transporter 1;Slc19a2;ortholog	THIAMINE TRANSPORTER 1 (PTHR10686:SF19)	transporter(PC00227)	Mus musculus
Snx18	-0.316171	0.529367	0.213196	-0.0336094	0.282562	0.246805	5.03653	11.9653	0.00750295	0.0205645	MOUSE|MGI=MGI=2137642|UniProtKB=Q91ZR2	Sorting nexin-18;Snx18;ortholog	SORTING NEXIN-18 (PTHR45827:SF4)		Mus musculus
Abcb11	-0.323009	-0.747063	-1.07007	-0.925355	-0.602346	-0.144718	9.72118	55.1852	6.26898e-12	6.89312e-11	MOUSE|MGI=MGI=1351619|UniProtKB=Q9QY30	Bile salt export pump;Abcb11;ortholog	BILE SALT EXPORT PUMP (PTHR24221:SF165)	cysteine protease(PC00081);serine protease(PC00203)	Mus musculus
Gk	-0.325527	0.1709	-0.154627	-0.499101	-0.173574	0.344474	6.68268	14.2228	0.00261705	0.00820194	MOUSE|MGI=MGI=106594|UniProtKB=Q64516	Glycerol kinase;Gk;ortholog	GLYCEROL KINASE (PTHR10196:SF56)	carbohydrate kinase(PC00065)	Mus musculus
Svip	-0.327243	-0.524764	-0.852007	-0.858672	-0.531429	0.00666443	4.10028	34.8306	1.32291e-07	8.80785e-07	MOUSE|MGI=MGI=1922994|UniProtKB=Q3UZP4	Small VCP/p97-interacting protein;Svip;ortholog	SMALL VCP/P97-INTERACTING PROTEIN (PTHR35269:SF1)		Mus musculus
Orc4	-0.327539	-0.0705948	-0.398134	-0.636797	-0.309258	0.238663	4.12573	12.7846	0.00512625	0.0147858	MOUSE|MGI=MGI=1347043|UniProtKB=O88708	Origin recognition complex subunit 4;Orc4;ortholog	ORIGIN RECOGNITION COMPLEX SUBUNIT 4 (PTHR12087:SF0)	replication origin binding protein(PC00199)	Mus musculus
Acly	-0.330253	-1.49927	-1.82953	-1.59326	-1.26301	-0.236268	8.25022	59.9755	5.94949e-13	7.18493e-12	MOUSE|MGI=MGI=103251|UniProtKB=Q91V92	ATP-citrate synthase;Acly;ortholog	ATP-CITRATE SYNTHASE (PTHR23118:SF0)	ligase(PC00142);lyase(PC00144);transferase(PC00220)	Mus musculus
Slc25a15	-0.331676	-0.605388	-0.937064	-0.616685	-0.285009	-0.320379	8.48828	35.675	8.7719e-08	5.97023e-07	MOUSE|MGI=MGI=1342274|UniProtKB=Q9WVD5	Mitochondrial ornithine transporter 1;Slc25a15;ortholog	MITOCHONDRIAL ORNITHINE TRANSPORTER 1 (PTHR45624:SF22)		Mus musculus
Grb7	-0.333573	-0.57073	-0.904303	-0.759043	-0.425471	-0.145259	6.48831	50.2978	6.90349e-11	6.82471e-10	MOUSE|MGI=MGI=102683|UniProtKB=Q03160	Growth factor receptor-bound protein 7;Grb7;ortholog	GROWTH FACTOR RECEPTOR-BOUND PROTEIN 7 (PTHR11243:SF25)	transmembrane receptor regulatory/adaptor protein(PC00226)	Mus musculus
Synj2bp	-0.334436	-0.215518	-0.549954	-0.784313	-0.449877	0.234359	5.92041	44.4045	1.23826e-09	1.07457e-08	MOUSE|MGI=MGI=1344347|UniProtKB=Q9D6K5	Synaptojanin-2-binding protein;Synj2bp;ortholog	DISKS LARGE HOMOLOG 2-RELATED (PTHR23119:SF6)	transmembrane receptor regulatory/adaptor protein(PC00226)	Mus musculus
Ahctf1	-0.338192	-1.16475	-1.50294	-1.09964	-0.761443	-0.403309	5.6655	98.2034	3.78227e-21	8.46043e-20	MOUSE|MGI=MGI=1915033|UniProtKB=Q8CJF7	Protein ELYS;Ahctf1;ortholog	PROTEIN ELYS (PTHR21583:SF8)		Mus musculus
Clock	-0.342175	-0.969037	-1.31121	-0.937088	-0.594913	-0.374124	5.82612	67.5829	1.4051e-14	1.92664e-13	MOUSE|MGI=MGI=99698|UniProtKB=O08785	Circadian locomoter output cycles protein kaput;Clock;ortholog	CIRCADIAN LOCOMOTER OUTPUT CYCLES PROTEIN KAPUT (PTHR46055:SF2)		Mus musculus
Nadk2	-0.343268	-0.701422	-1.04469	-0.879229	-0.535961	-0.165462	5.6458	73.0346	9.55601e-16	1.45249e-14	MOUSE|MGI=MGI=1915896|UniProtKB=Q8C5H8	NAD kinase 2, mitochondrial;Nadk2;ortholog	NAD KINASE 2, MITOCHONDRIAL (PTHR13158:SF5)		Mus musculus
Pkd2	-0.345626	0.559044	0.213418	0.378322	0.723947	-0.164903	4.21958	16.025	0.00112066	0.00379986	MOUSE|MGI=MGI=1099818|UniProtKB=O35245	Polycystin-2;Pkd2;ortholog	POLYCYSTIN-2 (PTHR10877:SF114)	G-protein modulator(PC00022);ion channel(PC00133);membrane-bound signaling molecule(PC00152);protease(PC00190)	Mus musculus
TrnY	-0.346745	-0.451641	-0.798386	-0.959183	-0.612438	0.160797	5.62054	21.4915	8.32184e-05	0.000353213
Caprin1	-0.346771	-0.0835419	-0.430313	0.0877586	0.434529	-0.518071	7.91601	18.3561	0.000371388	0.00139289	MOUSE|MGI=MGI=1858234|UniProtKB=Q60865	Caprin-1;Caprin1;ortholog	CAPRIN-1 (PTHR22922:SF3)	transporter(PC00227)	Mus musculus
Sdc2	-0.34861	-0.567678	-0.916287	-0.871893	-0.523284	-0.044394	7.43529	58.3474	1.32505e-12	1.53942e-11	MOUSE|MGI=MGI=1349165|UniProtKB=P43407	Syndecan-2;Sdc2;ortholog	SYNDECAN-2 (PTHR10915:SF6)	cell adhesion molecule(PC00069);cytoskeletal protein(PC00085);defense/immunity protein(PC00090);extracellular matrix glycoprotein(PC00100);membrane-bound signaling molecule(PC00152)	Mus musculus
S1pr1	-0.350628	-1.02163	-1.37226	-1.15111	-0.800486	-0.221149	5.39404	90.4779	1.72945e-19	3.46978e-18	MOUSE|MGI=MGI=1096355|UniProtKB=O08530	Sphingosine 1-phosphate receptor 1;S1pr1;ortholog	SPHINGOSINE 1-PHOSPHATE RECEPTOR 1 (PTHR22750:SF16)	G-protein coupled receptor(PC00021)	Mus musculus
Gm4788	-0.35368	-0.926968	-1.28065	-1.29454	-0.940855	0.0138871	8.13605	113.933	1.56276e-24	4.34527e-23	MOUSE|MGI=MGI=3646434|UniProtKB=E9Q8B5	Predicted gene 4788;Gm4788;ortholog	COMPLEMENT FACTOR H (PTHR45785:SF7)		Mus musculus
Scp2	-0.356831	-0.547876	-0.904706	-1.20421	-0.847377	0.299501	11.5961	48.3235	1.81733e-10	1.72601e-09	MOUSE|MGI=MGI=1098748|UniProtKB=Q8BX07	Carboxy-terminal domain RNA polymerase II polypeptide A small phosphatase 2;Ctdsp2;ortholog	CARBOXY-TERMINAL DOMAIN RNA POLYMERASE II POLYPEPTIDE A SMALL PHOSPHATASE 2 (PTHR12210:SF50)		Mus musculus
Pura	-0.357135	-0.25673	-0.613865	-0.553374	-0.196239	-0.0604913	5.02664	16.4068	0.000935745	0.00322465	MOUSE|MGI=MGI=103079|UniProtKB=P42669	Transcriptional activator protein Pur-alpha;Pura;ortholog	TRANSCRIPTIONAL ACTIVATOR PROTEIN PUR-ALPHA (PTHR12611:SF2)	DNA binding protein(PC00009);transcription factor(PC00218)	Mus musculus
Lactb2	-0.359978	-0.720128	-1.08011	-1.37902	-1.01904	0.29891	8.07134	92.4905	6.39086e-20	1.30668e-18	MOUSE|MGI=MGI=2442551|UniProtKB=Q99KR3	Endoribonuclease LACTB2;Lactb2;ortholog	ENDORIBONUCLEASE LACTB2 (PTHR23131:SF0)	defense/immunity protein(PC00090);hydrolase(PC00121)	Mus musculus
Nfyb	-0.363867	-0.213265	-0.577131	-0.732156	-0.36829	0.155025	5.09041	27.1089	5.58588e-06	2.93019e-05	MOUSE|MGI=MGI=97317|UniProtKB=P63139	Nuclear transcription factor Y subunit beta;Nfyb;ortholog	NUCLEAR TRANSCRIPTION FACTOR Y SUBUNIT BETA (PTHR11064:SF9)		Mus musculus
Slco1b2	-0.366492	-0.37378	-0.740271	-0.909248	-0.542757	0.168977	10.0265	32.1866	4.78031e-07	2.94583e-06	MOUSE|MGI=MGI=1351899|UniProtKB=Q9JJL3	Solute carrier organic anion transporter family member 1B2;Slco1b2;ortholog	SOLUTE CARRIER ORGANIC ANION TRANSPORTER FAMILY MEMBER-RELATED (PTHR11388:SF89)	protease inhibitor(PC00191);transporter(PC00227)	Mus musculus
Nup54	-0.370699	-0.152644	-0.523342	-0.665663	-0.294964	0.142321	3.83661	12.3981	0.00613682	0.0172265	MOUSE|MGI=MGI=1920460|UniProtKB=Q8BTS4	Nuclear pore complex protein Nup54;Nup54;ortholog	NUCLEOPORIN P54 (PTHR13000:SF0)	transporter(PC00227)	Mus musculus
Gm5844	-0.371116	-0.543041	-0.914157	-0.734167	-0.363051	-0.179991	4.49826	34.1168	1.87186e-07	1.22826e-06
Il17rb	-0.377331	0.629397	0.252067	0.0859683	0.463299	0.166098	3.60266	10.814	0.0127756	0.0327352	MOUSE|MGI=MGI=1355292|UniProtKB=Q9JIP3	Interleukin-17 receptor B;Il17rb;ortholog	INTERLEUKIN-17 RECEPTOR B (PTHR15583:SF11)		Mus musculus
Gm30081	-0.380316	-0.587919	-0.968235	-0.772852	-0.392537	-0.195383	2.79594	22.6953	4.67399e-05	0.000207984
Dpyd	-0.384516	-0.86417	-1.24869	-1.21179	-0.827275	-0.0368949	8.76693	84.0082	4.23665e-18	7.70566e-17	MOUSE|MGI=MGI=2139667|UniProtKB=Q8CHR6	Dihydropyrimidine dehydrogenase [NADP(+)];Dpyd;ortholog	DIHYDROPYRIMIDINE DEHYDROGENASE [NADP(+)] (PTHR43073:SF2)	dehydrogenase(PC00092);reductase(PC00198)	Mus musculus
Dsc2	-0.385279	0.412122	0.0268425	-0.256885	0.128394	0.283728	6.0069	15.1293	0.00170941	0.0055851	MOUSE|MGI=MGI=103221|UniProtKB=P55292	Desmocollin-2;Dsc2;ortholog	DESMOCOLLIN-2 (PTHR24025:SF0)	cadherin(PC00057);cell junction protein(PC00070)	Mus musculus
Csad	-0.389301	-2.9963	-3.3856	-3.60393	-3.21463	0.218322	8.64442	702.708	5.43167e-152	1.62809e-148	MOUSE|MGI=MGI=2180098|UniProtKB=Q9DBE0	Cysteine sulfinic acid decarboxylase;Csad;ortholog	CYSTEINE SULFINIC ACID DECARBOXYLASE (PTHR45677:SF7)	decarboxylase(PC00089)	Mus musculus
Crkl	-0.391463	-0.201525	-0.592988	-0.380285	0.0111774	-0.212703	5.22766	18.2499	0.000390612	0.00145806	MOUSE|MGI=MGI=104686|UniProtKB=P47941	Crk-like protein;Crkl;ortholog	CRK-LIKE PROTEIN (PTHR19969:SF20)		Mus musculus
Tmem106b	-0.396435	-0.0629393	-0.459375	-0.537131	-0.140696	0.0777565	8.13978	13.49	0.00368838	0.0111	MOUSE|MGI=MGI=1919150|UniProtKB=Q80X71	Transmembrane protein 106B;Tmem106b;ortholog	TRANSMEMBRANE PROTEIN 106B (PTHR28556:SF1)		Mus musculus
Gm12346	-0.397061	-0.543744	-0.940805	-0.494052	-0.0969911	-0.446753	7.01564	47.2855	3.02202e-10	2.79575e-09
Cggbp1	-0.398061	-0.03065	-0.428711	-0.411628	-0.0135666	-0.0170834	5.71989	15.1574	0.00168694	0.00551892	MOUSE|MGI=MGI=2146370|UniProtKB=Q8BHG9	CGG triplet repeat-binding protein 1;Cggbp1;ortholog	SUBFAMILY NOT NAMED (PTHR32344:SF1)		Mus musculus
Lypla1	-0.405548	-0.0363883	-0.441936	-0.734751	-0.329204	0.292815	7.1998	25.3808	1.28534e-05	6.35124e-05	MOUSE|MGI=MGI=1344588|UniProtKB=P97823	Acyl-protein thioesterase 1;Lypla1;ortholog	ACYL-PROTEIN THIOESTERASE 1 (PTHR10655:SF22)		Mus musculus
Atp11c	-0.405558	-0.288892	-0.694449	-0.755118	-0.34956	0.0606687	7.7372	29.7511	1.55688e-06	8.87187e-06	MOUSE|MGI=MGI=1859661|UniProtKB=Q9QZW0	Phospholipid-transporting ATPase 11C;Atp11c;ortholog	PHOSPHOLIPID-TRANSPORTING ATPASE IG (PTHR24092:SF38)	cation transporter(PC00068);hydrolase(PC00121)	Mus musculus
Acaa1b	-0.40798	-1.01463	-1.42261	-1.71751	-1.30953	0.294899	10.1739	118.737	1.44387e-25	4.2597e-24	MOUSE|MGI=MGI=3605455|UniProtKB=Q8VCH0	3-ketoacyl-CoA thiolase B, peroxisomal;Acaa1b;ortholog	3-KETOACYL-COA THIOLASE, PEROXISOMAL (PTHR43853:SF8)	acetyltransferase(PC00038)	Mus musculus
Rtp3	-0.411829	-0.483449	-0.895278	-0.787043	-0.375214	-0.108235	4.74147	33.9755	2.00491e-07	1.30755e-06	MOUSE|MGI=MGI=2446841|UniProtKB=Q5QGU6	Receptor-transporting protein 3;Rtp3;ortholog	RECEPTOR-TRANSPORTING PROTEIN 3 (PTHR14402:SF9)		Mus musculus
TrnE	-0.412472	-0.176101	-0.588574	-1.05755	-0.64508	0.468979	9.83395	27.9711	3.68309e-06	1.98913e-05
Serp1	-0.416157	0.458915	0.0427583	-0.0836013	0.332555	0.12636	8.64892	13.1305	0.00436263	0.0128655	MOUSE|MGI=MGI=92638|UniProtKB=Q9Z1W5	Stress-associated endoplasmic reticulum protein 1;Serp1;ortholog	STRESS-ASSOCIATED ENDOPLASMIC RETICULUM PROTEIN 1 (PTHR15601:SF14)	chaperone(PC00072);ribosomal protein(PC00202)	Mus musculus
Ube2w	-0.421079	-0.03773	-0.458809	-0.756442	-0.335363	0.297633	4.39678	21.5146	8.22999e-05	0.000349643	MOUSE|MGI=MGI=1914049|UniProtKB=Q8VDW4	Ubiquitin-conjugating enzyme E2 W;Ube2w;ortholog	UBIQUITIN-CONJUGATING ENZYME E2 W (PTHR24068:SF153)		Mus musculus
Zfp943	-0.421148	-0.109838	-0.530986	-0.688071	-0.266923	0.157085	3.2531	13.554	0.00357954	0.0108115	MOUSE|MGI=MGI=1921920|UniProtKB=Q6NZP4	Zinc finger prtoein 943;Zfp943;ortholog	ZINC FINGER PRTOEIN 943 (PTHR24377:SF718)		Mus musculus
Glt28d2	-0.422983	-0.365968	-0.788951	-1.09107	-0.668084	0.302116	2.55095	24.6368	1.83898e-05	8.79412e-05	MOUSE|MGI=MGI=2443773|UniProtKB=Q8BML3	Glycosyltransferase 28 domain-containing 2;Glt28d2;ortholog	BIFUNCTIONAL UDP-N-ACETYLGLUCOSAMINE TRANSFERASE AND DEUBIQUITINASE ALG13-RELATED (PTHR12867:SF7)		Mus musculus
Alas2	-0.427958	-0.779579	-1.20754	-1.15149	-0.723529	-0.0560496	6.60153	69.3513	5.87688e-15	8.38029e-14	MOUSE|MGI=MGI=87990|UniProtKB=P08680	5-aminolevulinate synthase, erythroid-specific, mitochondrial;Alas2;ortholog	5-AMINOLEVULINATE SYNTHASE, ERYTHROID-SPECIFIC, MITOCHONDRIAL (PTHR13693:SF58)	transferase(PC00220)	Mus musculus
Slc35a3	-0.428802	-0.159088	-0.587889	-0.690814	-0.262012	0.102925	6.33246	28.0529	3.54036e-06	1.91619e-05	MOUSE|MGI=MGI=1917648|UniProtKB=Q8R1T4	UDP-N-acetylglucosamine transporter;Slc35a3;ortholog	UDP-N-ACETYLGLUCOSAMINE TRANSPORTER (PTHR10231:SF36)	transporter(PC00227)	Mus musculus
Bmi1	-0.429031	-0.0117685	-0.440799	-0.396853	0.0321776	-0.0439461	4.65761	12.9854	0.00466838	0.0136437	MOUSE|MGI=MGI=88174|UniProtKB=P25916	Polycomb complex protein BMI-1;Bmi1;ortholog	COMMD3-BMI1 READTHROUGH-RELATED (PTHR10825:SF21)		Mus musculus
Angptl8	-0.42962	-1.11608	-1.5457	-1.93179	-1.50217	0.386087	2.81961	41.2336	5.83428e-09	4.69342e-08	MOUSE|MGI=MGI=3643534|UniProtKB=Q8R1L8	Angiopoietin-like protein 8;Angptl8;ortholog	ANGIOPOIETIN-LIKE PROTEIN 8 (PTHR21463:SF0)		Mus musculus
Fam13a	-0.430707	-0.461865	-0.892572	-0.51137	-0.0806624	-0.381202	4.97141	16.1818	0.00104068	0.00355195	MOUSE|MGI=MGI=1889842|UniProtKB=Q8BGI4	Protein FAM13A;Fam13a;ortholog	PROTEIN FAM13A (PTHR15904:SF18)		Mus musculus
Klhl12	-0.43174	-0.377209	-0.808949	-0.715985	-0.284246	-0.0929632	3.61977	28.0922	3.4737e-06	1.88215e-05	MOUSE|MGI=MGI=2385619|UniProtKB=Q8BZM0	Kelch-like protein 12;Klhl12;ortholog	KELCH-LIKE PROTEIN 12 (PTHR24412:SF250)		Mus musculus
Arhgap5	-0.434651	-0.13289	-0.567541	-0.646334	-0.211683	0.0787927	6.54118	24.2998	2.16267e-05	0.000102375	MOUSE|MGI=MGI=1332637|UniProtKB=P97393	Rho GTPase-activating protein 5;Arhgap5;ortholog	RHO GTPASE-ACTIVATING PROTEIN 5 (PTHR46005:SF2)		Mus musculus
Gm38481	-0.440669	-0.0931962	-0.533866	-0.540375	-0.099706	0.00650987	6.04263	15.4266	0.00148609	0.00492743
Ss18l1	-0.440904	-0.773833	-1.21474	-0.643093	-0.202189	-0.571644	2.28277	22.0359	6.41176e-05	0.000277726	MOUSE|MGI=MGI=2444061|UniProtKB=Q8BW22	Calcium-responsive transactivator;Ss18l1;ortholog	CALCIUM-RESPONSIVE TRANSACTIVATOR-RELATED (PTHR23107:SF21)	chromatin/chromatin-binding protein(PC00077)	Mus musculus
Cfhr2	-0.443165	-1.00922	-1.45238	-1.64518	-1.20202	0.192803	8.81488	149.646	3.14121e-32	1.39282e-30	MOUSE|MGI=MGI=3611575|UniProtKB=Q4LDF6	Complement factor H-related 2;Cfhr2;ortholog	COMPLEMENT FACTOR H (PTHR45785:SF7)		Mus musculus
Gm5524	-0.446136	0.503979	0.0578435	-0.143269	0.302867	0.201113	4.46905	11.5887	0.00893354	0.0238743
Ccnf	-0.451627	-0.58964	-1.04127	-0.207217	0.24441	-0.83405	3.58853	31.0701	8.21651e-07	4.9021e-06	MOUSE|MGI=MGI=102551|UniProtKB=P51944	Cyclin-F;Ccnf;ortholog	CYCLIN-F (PTHR10177:SF252)	kinase activator(PC00138)	Mus musculus
Aox3	-0.452055	-1.02224	-1.4743	-1.59242	-1.14037	0.118126	9.11572	127.296	2.06878e-27	6.6965e-26	MOUSE|MGI=MGI=1918974|UniProtKB=G3X982	Aldehyde oxidase 3;Aox3;ortholog	ALDEHYDE OXIDASE 3 (PTHR11908:SF99)	oxidase(PC00175)	Mus musculus
Zfp654	-0.453976	-0.494873	-0.948849	-1.07983	-0.625855	0.130982	3.66566	45.0793	8.90073e-10	7.83295e-09	MOUSE|MGI=MGI=1919270|UniProtKB=Q9DAU9	Zinc finger protein 654;Znf654;ortholog	ZINC FINGER PROTEIN 654 (PTHR15507:SF16)	nuclease(PC00170);transcription factor(PC00218)	Mus musculus
Rfng	-0.461551	0.325072	-0.136479	-0.623171	-0.16162	0.486692	3.88173	11.4957	0.00932638	0.0248311	MOUSE|MGI=MGI=894275|UniProtKB=O09009	Beta-1,3-N-acetylglucosaminyltransferase radical fringe;Rfng;ortholog	BETA-1,3-N-ACETYLGLUCOSAMINYLTRANSFERASE RADICAL FRINGE (PTHR10811:SF1)	glycosyltransferase(PC00111);signaling molecule(PC00207)	Mus musculus
Ero1lb	-0.468987	-0.747284	-1.21627	-0.80181	-0.332823	-0.414461	6.28478	45.3996	7.609e-10	6.73177e-09	MOUSE|MGI=MGI=1914725|UniProtKB=Q8R2E9	ERO1-like protein beta;Ero1b;ortholog	ERO1-LIKE PROTEIN BETA (PTHR12613:SF2)	oxidoreductase(PC00176)	Mus musculus
Stard13	-0.472299	-0.848295	-1.32059	-0.616433	-0.144134	-0.704161	3.53219	41.7507	4.53187e-09	3.68525e-08	MOUSE|MGI=MGI=2385331|UniProtKB=Q923Q2	StAR-related lipid transfer protein 13;Stard13;ortholog	STAR-RELATED LIPID TRANSFER PROTEIN 13 (PTHR12659:SF6)		Mus musculus
Zranb3	-0.475959	0.747784	0.271824	0.758584	1.23454	-0.48676	2.30157	20.2618	0.000149804	0.000607773	MOUSE|MGI=MGI=1918362|UniProtKB=Q6NZP1	DNA annealing helicase and endonuclease ZRANB3;Zranb3;ortholog	DNA ANNEALING HELICASE AND ENDONUCLEASE ZRANB3 (PTHR45766:SF5)		Mus musculus
Srsf10	-0.477672	0.091152	-0.38652	-0.449614	0.0280577	0.0630943	4.74563	10.5708	0.0142883	0.0361537	MOUSE|MGI=MGI=1333805|UniProtKB=Q9R0U0	Serine/arginine-rich splicing factor 10;Srsf10;ortholog	SERINE/ARGININE-RICH SPLICING FACTOR 10 (PTHR23147:SF5)	mRNA splicing factor(PC00148)	Mus musculus
Tmie	-0.480005	-2.23667	-2.71668	-2.5102	-2.0302	-0.206475	4.0908	201.212	2.3083e-43	1.93266e-41	MOUSE|MGI=MGI=2159400|UniProtKB=Q8K467	Transmembrane inner ear expressed protein;Tmie;ortholog	TRANSMEMBRANE INNER EAR EXPRESSED PROTEIN (PTHR28635:SF1)		Mus musculus
Ppp1r3b	-0.480324	-2.36859	-2.84891	-2.27233	-1.79201	-0.576577	6.87913	146.568	1.44867e-31	6.09866e-30	MOUSE|MGI=MGI=2177268|UniProtKB=Q8C767	Protein phosphatase 1 regulatory subunit 3B;Ppp1r3b;ortholog	PROTEIN PHOSPHATASE 1 REGULATORY SUBUNIT 3B (PTHR12307:SF13)	phosphatase modulator(PC00184)	Mus musculus
Dlec1	-0.482609	-0.82286	-1.30547	-1.84638	-1.36377	0.540909	7.70812	139.11	5.87954e-30	2.2308e-28	MOUSE|MGI=MGI=2443671|UniProtKB=Q8BLA1	Deleted in lung and esophageal cancer protein 1 homolog;Dlec1;ortholog	DELETED IN LUNG AND ESOPHAGEAL CANCER PROTEIN 1 (PTHR46348:SF1)		Mus musculus
Pmvk	-0.484573	-1.05753	-1.5421	-1.4947	-1.01013	-0.047397	5.33959	100.331	1.31913e-21	3.0509e-20	MOUSE|MGI=MGI=1915853|UniProtKB=Q9D1G2	Phosphomevalonate kinase;Pmvk;ortholog	PHOSPHOMEVALONATE KINASE (PTHR13101:SF1)		Mus musculus
C230091D08Rik	-0.486587	-0.487367	-0.973954	-1.08157	-0.594979	0.107612	4.10984	47.5693	2.62979e-10	2.44951e-09
Chordc1	-0.497275	-0.648377	-1.14565	-0.494887	0.00238804	-0.650765	5.06263	29.9319	1.4263e-06	8.17749e-06	MOUSE|MGI=MGI=1914167|UniProtKB=Q9D1P4	Cysteine and histidine-rich domain-containing protein 1;Chordc1;ortholog	CYSTEINE AND HISTIDINE-RICH DOMAIN-CONTAINING PROTEIN 1 (PTHR12621:SF9)	signaling molecule(PC00207)	Mus musculus
Idi1	-0.498768	0.114539	-0.38423	-0.615868	-0.117099	0.231638	5.21527	15.4673	0.00145786	0.00484028	MOUSE|MGI=MGI=2442264|UniProtKB=P58044	Isopentenyl-diphosphate Delta-isomerase 1;Idi1;ortholog	ISOPENTENYL-DIPHOSPHATE DELTA-ISOMERASE 1 (PTHR10885:SF5)	isomerase(PC00135)	Mus musculus
Cib2	-0.498929	-0.768726	-1.26765	-1.20554	-0.706611	-0.0621144	2.15978	29.9984	1.3811e-06	7.93354e-06	MOUSE|MGI=MGI=1929293|UniProtKB=Q9Z309	Calcium and integrin-binding family member 2;Cib2;ortholog	CALCIUM AND INTEGRIN-BINDING FAMILY MEMBER 2 (PTHR45791:SF5)		Mus musculus
TrnH	-0.503023	-0.0322096	-0.535232	-0.847925	-0.344902	0.312692	3.87131	10.6356	0.0138684	0.0352222
Cep97	-0.508678	-0.435715	-0.944393	-0.624035	-0.115357	-0.320358	2.06398	15.0423	0.00178085	0.00579328	MOUSE|MGI=MGI=1921451|UniProtKB=Q9CZ62	Centrosomal protein of 97 kDa;Cep97;ortholog	CENTROSOMAL PROTEIN OF 97 KDA (PTHR45973:SF2)		Mus musculus
Cyb5rl	-0.519416	-0.381834	-0.90125	-0.86955	-0.350134	-0.0317006	3.25222	21.5255	8.18712e-05	0.000348086	MOUSE|MGI=MGI=1919657|UniProtKB=B1AS42	NADH-cytochrome b5 reductase-like;Cyb5rl;ortholog	NADH-CYTOCHROME B5 REDUCTASE-LIKE (PTHR19370:SF184)		Mus musculus
Sycp3	-0.52146	-1.21218	-1.73364	-2.29535	-1.77389	0.561713	4.282	136.258	2.42226e-29	8.89765e-28	MOUSE|MGI=MGI=109542|UniProtKB=P70281	Synaptonemal complex protein 3;Sycp3;ortholog	EG546282 PROTEIN-RELATED (PTHR19368:SF10)		Mus musculus
Olfr1033	-0.521761	0.794761	0.273	0.204689	0.72645	0.068311	3.9198	18.0792	0.000423606	0.00157104	MOUSE|MGI=MGI=3030867|UniProtKB=Q8VFK5	Olfactory receptor;Olfr1033;ortholog	OLFACTORY RECEPTOR 5M3 (PTHR26452:SF17)		Mus musculus
Dusp10	-0.526982	1.1749	0.647914	0.399924	0.926906	0.24799	2.40601	20.7766	0.00011714	0.000485233	MOUSE|MGI=MGI=1927070|UniProtKB=Q9ESS0	Dual specificity protein phosphatase 10;Dusp10;ortholog	DUAL SPECIFICITY PROTEIN PHOSPHATASE 10 (PTHR10159:SF299)		Mus musculus
Acnat2	-0.528564	0.494672	-0.033892	0.912611	1.44118	-0.946503	5.0544	25.2087	1.3964e-05	6.85669e-05	MOUSE|MGI=MGI=2444345|UniProtKB=Q8BGG9	Acyl-coenzyme A amino acid N-acyltransferase 2;Acnat2;ortholog	ACYL-COENZYME A AMINO ACID N-ACYLTRANSFERASE 1-RELATED (PTHR10824:SF1)		Mus musculus
Cldn1	-0.535836	-0.188873	-0.724709	-0.579385	-0.0435493	-0.145323	6.52813	12.5579	0.00569705	0.0161463	MOUSE|MGI=MGI=1276109|UniProtKB=O88551	Claudin-1;Cldn1;ortholog	CLAUDIN-1 (PTHR12002:SF92)	tight junction(PC00214)	Mus musculus
Khdrbs3	-0.541992	-0.19341	-0.735402	-1.03002	-0.48803	0.29462	4.24658	40.7171	7.50796e-09	5.95353e-08	MOUSE|MGI=MGI=1313312|UniProtKB=Q9R226	KH domain-containing, RNA-binding, signal transduction-associated protein 3;Khdrbs3;ortholog	KH DOMAIN-CONTAINING, RNA-BINDING, SIGNAL TRANSDUCTION-ASSOCIATED PROTEIN 3 (PTHR11208:SF29)	mRNA splicing factor(PC00148);transcription cofactor(PC00217)	Mus musculus
TrnI	-0.545499	-0.407742	-0.953241	-1.30179	-0.756293	0.348551	7.08378	39.9924	1.06947e-08	8.28327e-08
Zfp944	-0.562585	0.143002	-0.419583	-0.780687	-0.218102	0.361104	2.86709	12.1427	0.00690992	0.0191315	MOUSE|MGI=MGI=2442394|UniProtKB=E9PUS4	Zinc finger protein 944;Zfp944;ortholog	ZINC FINGER PROTEIN 300 (PTHR24377:SF815)		Mus musculus
Hsph1	-0.568154	-1.05652	-1.62468	-0.421317	0.146837	-1.20336	5.57865	49.6756	9.36652e-11	9.14502e-10	MOUSE|MGI=MGI=105053|UniProtKB=Q61699	Heat shock protein 105 kDa;Hsph1;ortholog	HEAT SHOCK PROTEIN 105 KDA (PTHR45639:SF2)		Mus musculus
Vamp7	-0.578393	0.262381	-0.316012	-0.520343	0.0580495	0.204332	5.11195	15.393	0.0015098	0.00499389	MOUSE|MGI=MGI=1096399|UniProtKB=P70280	Vesicle-associated membrane protein 7;Vamp7;ortholog	VESICLE-ASSOCIATED MEMBRANE PROTEIN 7 (PTHR21136:SF179)	SNARE protein(PC00034)	Mus musculus
Chpt1	-0.580494	-0.776853	-1.35735	-1.93147	-1.35097	0.574119	7.71544	162.894	4.34962e-35	2.33648e-33	MOUSE|MGI=MGI=2384841|UniProtKB=Q8C025	Cholinephosphotransferase 1;Chpt1;ortholog	CHOLINEPHOSPHOTRANSFERASE 1 (PTHR10414:SF32)	transferase(PC00220)	Mus musculus
Mis18bp1	-0.584314	6.59087	6.00656	1.31781	1.90212	4.68875	0.276171	60.9061	3.76384e-13	4.65034e-12	MOUSE|MGI=MGI=2145099|UniProtKB=Q80WQ8	Mis18-binding protein 1;Mis18bp1;ortholog	MIS18-BINDING PROTEIN 1 (PTHR16124:SF3)		Mus musculus
Cpeb2	-0.609177	-0.223422	-0.832599	-0.668727	-0.0595503	-0.163872	5.57057	22.3027	5.64233e-05	0.000246967	MOUSE|MGI=MGI=2442640|UniProtKB=Q812E0	Cytoplasmic polyadenylation element-binding protein 2;Cpeb2;ortholog	CYTOPLASMIC POLYADENYLATION ELEMENT-BINDING PROTEIN 2 (PTHR12566:SF8)	mRNA polyadenylation factor(PC00146)	Mus musculus
Pex12	-0.614694	-0.137013	-0.751707	-0.921673	-0.306979	0.169965	1.94007	12.2756	0.00649635	0.0181271	MOUSE|MGI=MGI=2144177|UniProtKB=Q8VC48	Peroxisome assembly protein 12;Pex12;ortholog	PEROXISOME ASSEMBLY PROTEIN 12 (PTHR12888:SF0)	transfer/carrier protein(PC00219)	Mus musculus
Snai2	-0.620053	0.0783564	-0.541697	0.250819	0.870872	-0.792516	2.30316	11.2685	0.010359	0.0272704	MOUSE|MGI=MGI=1096393|UniProtKB=P97469	Zinc finger protein SNAI2;Snai2;ortholog	ZINC FINGER PROTEIN SNAI2 (PTHR24388:SF42)		Mus musculus
Mreg	-0.624385	-0.680389	-1.30477	-1.24544	-0.621054	-0.0593342	5.30382	49.1053	1.23884e-10	1.19245e-09	MOUSE|MGI=MGI=2151839|UniProtKB=Q6NVG5	Melanoregulin;Mreg;ortholog	MELANOREGULIN (PTHR34340:SF3)		Mus musculus
Kbtbd7	-0.626739	0.126331	-0.500408	-0.691814	-0.0650751	0.191406	3.39801	17.9618	0.000447895	0.00164969	MOUSE|MGI=MGI=2685141|UniProtKB=G5E8C2	Kelch repeat and BTB (POZ) domain-containing 7;Kbtbd7;ortholog	KELCH REPEAT AND BTB DOMAIN-CONTAINING PROTEIN 7 (PTHR24412:SF23)		Mus musculus
Smyd1	-0.626841	-0.441642	-1.06848	-0.646075	-0.0192336	-0.422408	2.40932	16.2876	0.000989975	0.00338971	MOUSE|MGI=MGI=104790|UniProtKB=P97443	Histone-lysine N-methyltransferase Smyd1;Smyd1;ortholog	HISTONE-LYSINE N-METHYLTRANSFERASE SMYD1 (PTHR12197:SF184)	transcription cofactor(PC00217)	Mus musculus
Sult1b1	-0.63107	-0.167474	-0.798544	-0.702383	-0.0713126	-0.0961614	4.46784	12.5337	0.00576165	0.0162955	MOUSE|MGI=MGI=2136282|UniProtKB=Q9QWG7	Sulfotransferase family cytosolic 1B member 1;Sult1b1;ortholog	SULFOTRANSFERASE FAMILY CYTOSOLIC 1B MEMBER 1 (PTHR11783:SF14)		Mus musculus
Slc45a3	-0.632217	-0.692135	-1.32435	-0.901004	-0.268787	-0.423348	4.20538	46.6586	4.10823e-10	3.74741e-09	MOUSE|MGI=MGI=1922082|UniProtKB=Q8K0H7	Solute carrier family 45 member 3;Slc45a3;ortholog	SOLUTE CARRIER FAMILY 45 MEMBER 3 (PTHR19432:SF37)	carbohydrate transporter(PC00067)	Mus musculus
E230016M11Rik	-0.648589	1.37416	0.725575	-0.371639	0.27695	1.09721	1.46266	16.4256	0.000927469	0.00319834
1700080G11Rik	-0.656802	-0.386366	-1.04317	-1.42289	-0.766088	0.379722	1.47301	17.1006	0.000673852	0.00239143
Abtb2	-0.675758	-0.703306	-1.37906	-0.0908749	0.584883	-1.28819	3.89416	25.0391	1.51528e-05	7.38137e-05	MOUSE|MGI=MGI=2139365|UniProtKB=Q7TQI7	Ankyrin repeat and BTB/POZ domain-containing protein 2;Abtb2;ortholog	ANKYRIN REPEAT AND BTB/POZ DOMAIN-CONTAINING PROTEIN 2 (PTHR46071:SF3)	growth factor(PC00112)	Mus musculus
TrnQ	-0.723099	-0.0157409	-0.73884	-1.23244	-0.509343	0.493603	6.72138	33.9321	2.0477e-07	1.33256e-06
Arrdc3	-0.736552	-0.733062	-1.46961	-1.76792	-1.03137	0.298308	7.20414	34.9388	1.25505e-07	8.37462e-07	MOUSE|MGI=MGI=2145242|UniProtKB=Q7TPQ9	Arrestin domain-containing protein 3;Arrdc3;ortholog	ARRESTIN DOMAIN-CONTAINING PROTEIN 3 (PTHR11188:SF49)		Mus musculus
Olfm3	-0.760676	1.05332	0.292639	0.445091	1.20577	-0.152452	3.18312	20.2458	0.000150948	0.000612083	MOUSE|MGI=MGI=2387329|UniProtKB=P63056	Noelin-3;Olfm3;ortholog	NOELIN-3 (PTHR23192:SF36)	receptor(PC00197);structural protein(PC00211)	Mus musculus
Gm8163	-0.891154	-0.943887	-1.83504	-1.27598	-0.384823	-0.559064	1.93167	30.4538	1.10768e-06	6.4847e-06
Zfp930	-0.894695	0.249219	-0.645475	-0.839689	0.0550058	0.194214	2.57209	16.0953	0.0010841	0.00368756	MOUSE|MGI=MGI=2675306|UniProtKB=A0A1D5RM15	Zinc finger protein 930;Zfp930;ortholog	ZINC FINGER PROTEIN 345 (PTHR24393:SF88)		Mus musculus
Pclo	-0.900487	-1.19041	-2.0909	-2.33723	-1.43674	0.246328	0.861427	25.212	1.3942e-05	6.84851e-05	MOUSE|MGI=MGI=1349390|UniProtKB=Q9QYX7	Protein piccolo;Pclo;ortholog	PROTEIN PICCOLO (PTHR14113:SF6)		Mus musculus
Gm31734	-0.900624	-0.495644	-1.39627	-0.751347	0.149277	-0.644921	1.39353	10.3737	0.0156426	0.039114
G6pc	-0.920424	-1.13537	-2.05579	-1.97128	-1.05086	-0.0845052	7.82523	78.6873	5.8692e-17	9.88333e-16	MOUSE|MGI=MGI=95607|UniProtKB=P35576	Glucose-6-phosphatase;G6pc;ortholog	GLUCOSE-6-PHOSPHATASE (PTHR12591:SF3)		Mus musculus
5033421B08Rik	-0.932952	-0.0706421	-1.00359	-1.41567	-0.482715	0.412073	0.878542	10.2859	0.0162862	0.0405113
Slc17a8	-0.934127	-2.58252	-3.51665	-3.0526	-2.11847	-0.464051	4.89597	186.846	2.93078e-40	1.99653e-38	MOUSE|MGI=MGI=3039629|UniProtKB=Q8BFU8	Vesicular glutamate transporter 3;Slc17a8;ortholog	VESICULAR GLUTAMATE TRANSPORTER 3 (PTHR11662:SF207)	cation transporter(PC00068)	Mus musculus
Gm35829	-0.939894	-0.649305	-1.5892	-1.06194	-0.12205	-0.527255	1.38331	14.2166	0.00262462	0.00822225
TrnG	-0.958811	0.316065	-0.642746	-1.00225	-0.0434405	0.359506	5.84311	23.772	2.78731e-05	0.00012949
Slc22a27	-0.960328	2.97977	2.01945	1.10629	2.06661	0.91316	2.3496	86.0881	1.51557e-18	2.8251e-17	MOUSE|MGI=MGI=3042283|UniProtKB=Q76M72	Solute carrier family 22 member 27;Slc22a27;ortholog	SOLUTE CARRIER FAMILY 22 MEMBER 27-RELATED (PTHR24064:SF443)		Mus musculus
Erdr1	-0.981206	0.758689	-0.222517	0.589228	1.57043	-0.811745	2.84715	31.2444	7.5504e-07	4.52812e-06
Vmn2r29	-0.995201	1.63024	0.63504	-1.28255	-0.287349	1.91759	0.00843241	11.371	0.00988013	0.0261799	MOUSE|MGI=MGI=1923479|UniProtKB=L7N2D4	Vomeronasal 2, receptor 29;Vmn2r29;ortholog	EC2-V2R PHEROMONE RECEPTOR PROTEIN-RELATED (PTHR24061:SF436)	G-protein coupled receptor(PC00021);ionotropic glutamate receptor(PC00134)	Mus musculus
Ppp1r3c	-1.05007	-1.20913	-2.2592	-2.20992	-1.15985	-0.0492837	5.00026	78.7545	5.6777e-17	9.5932e-16	MOUSE|MGI=MGI=1858229|UniProtKB=Q7TMB3	Protein phosphatase 1 regulatory subunit 3C;Ppp1r3c;ortholog	PROTEIN PHOSPHATASE 1 REGULATORY SUBUNIT 3C (PTHR12307:SF15)	phosphatase modulator(PC00184)	Mus musculus
TrnL2	-1.15704	0.0354014	-1.12164	-1.98612	-0.829078	0.86448	6.85491	25.2809	1.3487e-05	6.64243e-05
Fhod3	-1.1814	-1.16966	-2.35106	-2.55407	-1.37267	0.203006	0.575598	29.363	1.87863e-06	1.05886e-05	MOUSE|MGI=MGI=1925847|UniProtKB=Q76LL6	FH1/FH2 domain-containing protein 3;Fhod3;ortholog	FH1/FH2 DOMAIN-CONTAINING PROTEIN 3 (PTHR45920:SF3)		Mus musculus
TrnR	-1.22125	0.763663	-0.457582	-1.72356	-0.502315	1.26598	5.12962	23.5565	3.09134e-05	0.000142466
Spatc1l	-1.24419	-0.266979	-1.51117	-1.84909	-0.604901	0.337923	0.653403	13.1993	0.00422489	0.0125061	MOUSE|MGI=MGI=1923823|UniProtKB=Q9D9W0	Speriolin-like protein;Spatc1l;ortholog	SPERIOLIN-LIKE PROTEIN (PTHR22192:SF1)		Mus musculus
Grik5	-1.26795	-0.550788	-1.81874	-2.00047	-0.732524	0.181736	1.84825	29.1456	2.0871e-06	1.17107e-05	MOUSE|MGI=MGI=95818|UniProtKB=Q61626	Glutamate receptor ionotropic, kainate 5;Grik5;ortholog	GLUTAMATE RECEPTOR IONOTROPIC, KAINATE 5 (PTHR18966:SF351)		Mus musculus
Rgs9	-1.29331	1.92226	0.628944	0.326663	1.61998	0.302281	0.103415	10.2549	0.0165191	0.0409886	MOUSE|MGI=MGI=1338824|UniProtKB=O54828	Regulator of G-protein signaling 9;Rgs9;ortholog	REGULATOR OF G-PROTEIN SIGNALING 9 (PTHR45746:SF1)		Mus musculus
C330013E15Rik	-1.31057	-0.68114	-1.99171	-1.8881	-0.577526	-0.103613	0.548349	21.3707	8.81686e-05	0.000373061
Snora28	-1.50287	-0.924799	-2.42767	-2.33392	-0.831053	-0.0937461	0.801725	27.1173	5.56327e-06	2.92038e-05
Gm34510	-1.51421	0.598455	-0.915752	0.0710955	1.5853	-0.986847	0.0973443	13.86	0.00310212	0.00952302
Gm33330	-1.55	-0.771667	-2.32166	-2.20928	-0.65928	-0.112386	0.177006	15.123	0.0017145	0.0055993
Unc93a	-1.55444	0.921773	-0.632663	-1.66821	-0.113773	1.03555	-0.182407	10.4361	0.0152005	0.0381654	MOUSE|MGI=MGI=1933250|UniProtKB=Q710D3	Protein unc-93 homolog A;Unc93a;ortholog	PROTEIN UNC-93 HOMOLOG A (PTHR19444:SF13)	membrane-bound signaling molecule(PC00152)	Mus musculus
Wfdc2	-1.62853	-1.33945	-2.96799	-2.57705	-0.948511	-0.390941	1.01553	61.1829	3.28472e-13	4.07855e-12	MOUSE|MGI=MGI=1914951|UniProtKB=Q9DAU7	WAP four-disulfide core domain protein 2;Wfdc2;ortholog	WAP FOUR-DISULFIDE CORE DOMAIN PROTEIN 2 (PTHR19441:SF34)	serine protease inhibitor(PC00204)	Mus musculus
Gm3435	-1.63553	0.615263	-1.02027	-1.00256	0.632974	-0.0177105	0.626378	10.3937	0.0154995	0.0388196
Gm7120	-1.76299	0.179135	-1.58385	-0.979527	0.783459	-0.604324	2.75774	39.1397	1.62135e-08	1.22476e-07	MOUSE|MGI=MGI=3648543|UniProtKB=Q8VDR5	Transmembrane protein 267;Tmem267;ortholog	TRANSMEMBRANE PROTEIN 267 (PTHR13628:SF1)		Mus musculus
Micalcl	-1.81703	-0.810138	-2.62717	-1.8157	0.0013344	-0.811472	-0.0871633	14.4922	0.00230628	0.00731518	MOUSE|MGI=MGI=1918127|UniProtKB=Q9D5U9	MICAL C-terminal-like protein;Micalcl;ortholog	MICAL C-TERMINAL-LIKE PROTEIN (PTHR23167:SF45)		Mus musculus
LOC108168331	-2.16027	0.569552	-1.59072	-2.18027	-0.0199967	0.589549	-0.0243447	10.3628	0.015721	0.039272
LOC102639762	-2.42655	-0.697197	-3.12375	-3.11933	-0.692776	-0.00442086	0.323283	27.5134	4.59473e-06	2.44449e-05
Hcrtr2	-2.51658	0.376224	-2.14036	-1.43554	1.08104	-0.704816	-0.320065	10.3013	0.016171	0.0402584	MOUSE|MGI=MGI=2680765|UniProtKB=P58308	Orexin receptor type 2;Hcrtr2;ortholog	OREXIN RECEPTOR TYPE 2 (PTHR24241:SF75)	G-protein coupled receptor(PC00021)	Mus musculus
Cyp2b9	-6.38956	5.28639	-1.10316	-1.64068	4.74888	0.537516	3.62084	246.501	3.73823e-53	4.87172e-51	MOUSE|MGI=MGI=88600|UniProtKB=P12790	Cytochrome P450 2B9;Cyp2b9;ortholog	CYTOCHROME P450 2B9-RELATED (PTHR24300:SF324)		Mus musculus
