# Supplementary material for: Gender differences in diet-induced steatotic disease in Cyp2b-null mice
Source: PLoS One. 2020 Mar 10;15(3):e0229896. doi: 10.1371/journal.pone.0229896 (PMC7064244; doi:10.1371/journal.pone.0229896)
Supplement: S3 File — GOSeq [42], a GO term enrichment analysis program was used to adjust for gene length and expression bias of significant differentially expressed genes between CDAHFD-fed groups in female and male mice. (XLSX) [file pone.0229896.s010.xlsx]

## Sheet: Females Up-reg
category	over_represented_pvalue	under_represented_pvalue	numDEInCat	numInCat	term	ontology
GO:0043167	0.00473794	0.998598	36	46	ion binding	MF
GO:0016787	0.00667164	0.998595	22	26	hydrolase activity	MF
GO:0006629	0.0206727	1	8	8	lipid metabolic process	BP
GO:0051128	0.0250823	0.993572	19	23	regulation of cellular component organization	BP
GO:2000026	0.0270775	0.993953	16	19	regulation of multicellular organismal development	BP
GO:0012505	0.0288846	0.99048	24	31	endomembrane system	CC
GO:0003824	0.0293077	0.988019	39	54	catalytic activity	MF
GO:0005488	0.0317624	0.987182	66	97	binding	MF
GO:0044421	0.0317925	1	7	7	extracellular region part	CC
GO:0016462	0.0322348	0.996247	11	12	pyrophosphatase activity	MF
GO:0017111	0.0322348	0.996247	11	12	nucleoside-triphosphatase activity	MF
GO:0022603	0.0424905	0.994791	10	11	regulation of anatomical structure morphogenesis	BP
GO:0016887	0.0498661	1	7	7	ATPase activity	MF
GO:0001525	0.0499969	1	6	6	angiogenesis	BP
GO:1901342	0.0532162	1	6	6	regulation of vasculature development	BP
GO:0031982	0.0573768	0.985096	15	18	vesicle	CC
GO:0043169	0.0594923	0.979313	19	25	cation binding	MF
GO:0010959	0.0623088	1	6	6	regulation of metal ion transport	BP
GO:0044089	0.0623724	1	6	6	positive regulation of cellular component biogenesis	BP
GO:0044255	0.0624268	1	6	6	cellular lipid metabolic process	BP
GO:0002253	0.0664913	1	6	6	activation of immune response	BP
GO:0002757	0.0664913	1	6	6	immune response-activating signal transduction	BP
GO:0002764	0.0664913	1	6	6	immune response-regulating signaling pathway	BP
GO:0051239	0.0692723	0.974984	20	26	regulation of multicellular organismal process	BP
GO:0072358	0.0724342	0.990143	8	9	cardiovascular system development	BP
GO:0022407	0.0763318	1	5	5	regulation of cell-cell adhesion	BP
GO:0031410	0.0763458	0.979002	14	17	cytoplasmic vesicle	CC
GO:0097708	0.0763458	0.979002	14	17	intracellular vesicle	CC
GO:0031984	0.0771006	0.98929	8	9	organelle subcompartment	CC
GO:0051130	0.0794572	0.982381	11	13	positive regulation of cellular component organization	BP
GO:0002250	0.0809749	0.988567	8	9	adaptive immune response	BP
GO:0046872	0.082244	0.969658	18	24	metal ion binding	MF
GO:0045765	0.0824518	1	5	5	regulation of angiogenesis	BP
GO:0002682	0.0838364	0.97339	15	19	regulation of immune system process	BP
GO:0016817	0.0856888	0.980584	11	13	hydrolase activity, acting on acid anhydrides	MF
GO:0016818	0.0856888	0.980584	11	13	hydrolase activity, acting on acid anhydrides, in phosphorus-containing anhydrides	MF
GO:0044238	0.0893569	0.955246	44	64	primary metabolic process	BP
GO:0043168	0.0915881	0.964931	20	26	anion binding	MF
GO:0050778	0.0951179	0.98581	8	9	positive regulation of immune response	BP
GO:0002684	0.103826	0.969868	12	15	positive regulation of immune system process	BP
GO:0042623	0.104096	1	5	5	ATPase activity, coupled	MF
GO:0002429	0.104698	1	5	5	immune response-activating cell surface receptor signaling pathway	BP
GO:0002768	0.104698	1	5	5	immune response-regulating cell surface receptor signaling pathway	BP
GO:0001944	0.114851	0.98226	7	8	vasculature development	BP
GO:0098793	0.115288	1	5	5	presynapse	CC
GO:0097367	0.119596	0.951695	19	25	carbohydrate derivative binding	MF
GO:0005623	0.12045	0.948685	75	116	cell	CC
GO:0044464	0.12045	0.948685	75	116	cell part	CC
GO:0032956	0.124571	1	5	5	regulation of actin cytoskeleton organization	BP
GO:0032970	0.124571	1	5	5	regulation of actin filament-based process	BP
GO:0051493	0.124571	1	5	5	regulation of cytoskeleton organization	BP
GO:0046649	0.126893	0.979638	7	8	lymphocyte activation	BP
GO:0098742	0.128449	1	4	4	cell-cell adhesion via plasma-membrane adhesion molecules	BP
GO:0007162	0.129127	0.979139	7	8	negative regulation of cell adhesion	BP
GO:0008285	0.13139	0.978628	7	8	negative regulation of cell proliferation	BP
GO:0007159	0.132452	1	4	4	leukocyte cell-cell adhesion	BP
GO:1903037	0.132452	1	4	4	regulation of leukocyte cell-cell adhesion	BP
GO:0005615	0.13361	1	4	4	extracellular space	CC
GO:0000323	0.135821	1	4	4	lytic vacuole	CC
GO:0005764	0.135821	1	4	4	lysosome	CC
GO:0005773	0.135821	1	4	4	vacuole	CC
GO:0030001	0.138094	0.977093	7	8	metal ion transport	BP
GO:0009987	0.139493	0.93309	71	109	cellular process	BP
GO:0001667	0.139788	1	4	4	ameboidal-type cell migration	BP
GO:0010631	0.139788	1	4	4	epithelial cell migration	BP
GO:0090132	0.139788	1	4	4	epithelium migration	BP
GO:0031012	0.14073	1	4	4	extracellular matrix	CC
GO:0062023	0.14073	1	4	4	collagen-containing extracellular matrix	CC
GO:0051241	0.14192	0.9762	7	8	negative regulation of multicellular organismal process	BP
GO:0036094	0.142212	0.940534	18	24	small molecule binding	MF
GO:0005737	0.142503	0.925483	63	96	cytoplasm	CC
GO:0006955	0.142977	0.949069	13	17	immune response	BP
GO:0005768	0.144275	0.975645	7	8	endosome	CC
GO:0050867	0.144633	1	4	4	positive regulation of cell activation	BP
GO:0044087	0.148817	0.974561	7	8	regulation of cellular component biogenesis	BP
GO:0006873	0.150956	1	4	4	cellular ion homeostasis	BP
GO:0006875	0.150956	1	4	4	cellular metal ion homeostasis	BP
GO:0030003	0.150956	1	4	4	cellular cation homeostasis	BP
GO:0022604	0.151689	1	4	4	regulation of cell morphogenesis	BP
GO:0098660	0.151774	0.973847	7	8	inorganic ion transmembrane transport	BP
GO:0050920	0.154187	1	4	4	regulation of chemotaxis	BP
GO:0060326	0.154187	1	4	4	cell chemotaxis	BP
GO:0006816	0.155973	1	4	4	calcium ion transport	BP
GO:0051924	0.155973	1	4	4	regulation of calcium ion transport	BP
GO:0070838	0.155973	1	4	4	divalent metal ion transport	BP
GO:0072511	0.155973	1	4	4	divalent inorganic cation transport	BP
GO:0035639	0.15634	0.937146	16	21	purine ribonucleoside triphosphate binding	MF
GO:0031344	0.161073	0.972623	6	7	regulation of cell projection organization	BP
GO:0120035	0.161073	0.972623	6	7	regulation of plasma membrane bounded cell projection organization	BP
GO:0005886	0.161341	0.919866	25	35	plasma membrane	CC
GO:0032101	0.161935	0.956787	9	11	regulation of response to external stimulus	BP
GO:0001568	0.162405	0.972298	6	7	blood vessel development	BP
GO:0048514	0.162405	0.972298	6	7	blood vessel morphogenesis	BP
GO:0000228	0.16277	1	4	4	nuclear chromosome	CC
GO:0044454	0.16277	1	4	4	nuclear chromosome part	CC
GO:0071704	0.16864	0.904851	46	69	organic substance metabolic process	BP
GO:0005576	0.171619	0.943945	10	13	extracellular region	CC
GO:0043227	0.171952	0.90411	57	87	membrane-bounded organelle	CC
GO:0031329	0.172363	0.95407	8	10	regulation of cellular catabolic process	BP
GO:0051240	0.17348	0.934654	13	17	positive regulation of multicellular organismal process	BP
GO:0030029	0.174676	0.968079	7	8	actin filament-based process	BP
GO:0030036	0.174676	0.968079	7	8	actin cytoskeleton organization	BP
GO:0050794	0.176836	0.899359	50	75	regulation of cellular process	BP
GO:0022804	0.176977	1	4	4	active transmembrane transporter activity	MF
GO:0043492	0.177985	1	4	4	ATPase activity, coupled to movement of substances	MF
GO:0051249	0.182234	0.967295	6	7	regulation of lymphocyte activation	BP
GO:0098552	0.183913	0.966858	6	7	side of membrane	CC
GO:0007186	0.184131	1	4	4	G protein-coupled receptor signaling pathway	BP
GO:0050789	0.18441	0.894558	53	80	regulation of biological process	BP
GO:0030155	0.185596	0.937774	10	13	regulation of cell adhesion	BP
GO:0071944	0.186641	0.902451	26	37	cell periphery	CC
GO:0098794	0.189231	1	4	4	postsynapse	CC
GO:0031345	0.190043	1	3	3	negative regulation of cell projection organization	BP
GO:0000166	0.191733	0.914025	17	23	nucleotide binding	MF
GO:1901265	0.191733	0.914025	17	23	nucleoside phosphate binding	MF
GO:0110053	0.19445	1	4	4	regulation of actin filament organization	BP
GO:1902903	0.19445	1	4	4	regulation of supramolecular fiber organization	BP
GO:0002285	0.195355	1	3	3	lymphocyte activation involved in immune response	BP
GO:0007010	0.195706	0.944018	9	11	cytoskeleton organization	BP
GO:0005794	0.196804	0.932684	10	13	Golgi apparatus	CC
GO:0051179	0.200466	0.887467	33	48	localization	BP
GO:0005975	0.200491	0.962415	6	7	carbohydrate metabolic process	BP
GO:0016020	0.202175	0.88169	46	70	membrane	CC
GO:0050801	0.203222	0.961662	6	7	ion homeostasis	BP
GO:1903706	0.20472	1	3	3	regulation of hemopoiesis	BP
GO:0022402	0.205602	0.941383	8	10	cell cycle process	BP
GO:0050776	0.208354	0.927306	10	13	regulation of immune response	BP
GO:0048519	0.211494	0.88144	30	44	negative regulation of biological process	BP
GO:0004497	0.211686	1	3	3	monooxygenase activity	MF
GO:0016705	0.211686	1	3	3	oxidoreductase activity, acting on paired donors, with incorporation or reduction of molecular oxygen	MF
GO:0005524	0.212413	0.914861	13	17	ATP binding	MF
GO:0008144	0.212413	0.914861	13	17	drug binding	MF
GO:0005783	0.214056	0.91608	11	15	endoplasmic reticulum	CC
GO:0042113	0.214629	1	3	3	B cell activation	BP
GO:0044237	0.215155	0.872809	43	65	cellular metabolic process	BP
GO:1903362	0.215718	1	3	3	regulation of cellular protein catabolic process	BP
GO:1903363	0.215718	1	3	3	negative regulation of cellular protein catabolic process	BP
GO:0043542	0.216894	1	3	3	endothelial cell migration	BP
GO:0002696	0.217141	1	3	3	positive regulation of leukocyte activation	BP
GO:0051251	0.217141	1	3	3	positive regulation of lymphocyte activation	BP
GO:0044456	0.217499	0.957632	6	7	synapse part	CC
GO:0007155	0.217566	0.905618	14	19	cell adhesion	BP
GO:0022610	0.217566	0.905618	14	19	biological adhesion	BP
GO:0008152	0.221219	0.868155	46	70	metabolic process	BP
GO:0019722	0.222715	1	3	3	calcium-mediated signaling	BP
GO:0050435	0.22337	1	3	3	amyloid-beta metabolic process	BP
GO:0004553	0.22362	1	3	3	hydrolase activity, hydrolyzing O-glycosyl compounds	MF
GO:0016798	0.22362	1	3	3	hydrolase activity, acting on glycosyl bonds	MF
GO:0051093	0.22647	0.918605	10	13	negative regulation of developmental process	BP
GO:0042060	0.226944	0.954876	6	7	wound healing	BP
GO:0009986	0.2277	0.919465	9	12	cell surface	CC
GO:0008202	0.229889	1	3	3	steroid metabolic process	BP
GO:0070588	0.230483	1	3	3	calcium ion transmembrane transport	BP
GO:1903169	0.230483	1	3	3	regulation of calcium ion transmembrane transport	BP
GO:0009894	0.233659	0.91656	9	12	regulation of catabolic process	BP
GO:0010632	0.23508	1	3	3	regulation of epithelial cell migration	BP
GO:0003170	0.236819	1	3	3	heart valve development	BP
GO:0003179	0.236819	1	3	3	heart valve morphogenesis	BP
GO:0022408	0.237	1	3	3	negative regulation of cell-cell adhesion	BP
GO:0016042	0.24015	1	3	3	lipid catabolic process	BP
GO:0044242	0.24015	1	3	3	cellular lipid catabolic process	BP
GO:0030133	0.242655	1	3	3	transport vesicle	CC
GO:0051928	0.242812	1	3	3	positive regulation of calcium ion transport	BP
GO:0031334	0.244069	1	3	3	positive regulation of protein complex assembly	BP
GO:0050767	0.245032	0.951587	5	6	regulation of neurogenesis	BP
GO:0051960	0.245032	0.951587	5	6	regulation of nervous system development	BP
GO:0060284	0.245032	0.951587	5	6	regulation of cell development	BP
GO:0060041	0.24719	1	3	3	retina development in camera-type eye	BP
GO:0016358	0.24751	1	3	3	dendrite development	BP
GO:0048813	0.24751	1	3	3	dendrite morphogenesis	BP
GO:0050773	0.24751	1	3	3	regulation of dendrite development	BP
GO:0042110	0.248073	0.950668	5	6	T cell activation	BP
GO:0046983	0.249218	0.881338	15	21	protein dimerization activity	MF
GO:0033218	0.249599	1	3	3	amide binding	MF
GO:0042277	0.249599	1	3	3	peptide binding	MF
GO:0002460	0.251723	0.949554	5	6	adaptive immune response based on somatic recombination of immune receptors built from immunoglobulin superfamily domains	BP
GO:0017076	0.252281	0.878558	16	22	purine nucleotide binding	MF
GO:0032553	0.252281	0.878558	16	22	ribonucleotide binding	MF
GO:0032555	0.252281	0.878558	16	22	purine ribonucleotide binding	MF
GO:0099503	0.2525	1	3	3	secretory vesicle	CC
GO:0050851	0.252885	1	3	3	antigen receptor-mediated signaling pathway	BP
GO:0051234	0.253091	0.85833	25	36	establishment of localization	BP
GO:0006874	0.25456	1	3	3	cellular calcium ion homeostasis	BP
GO:0007204	0.25456	1	3	3	positive regulation of cytosolic calcium ion concentration	BP
GO:0051480	0.25456	1	3	3	regulation of cytosolic calcium ion concentration	BP
GO:0055074	0.25456	1	3	3	calcium ion homeostasis	BP
GO:0072503	0.25456	1	3	3	cellular divalent inorganic cation homeostasis	BP
GO:0044425	0.255798	0.844799	37	56	membrane part	CC
GO:0048523	0.257948	0.849036	29	43	negative regulation of cellular process	BP
GO:0002688	0.258416	1	3	3	regulation of leukocyte chemotaxis	BP
GO:0002690	0.258416	1	3	3	positive regulation of leukocyte chemotaxis	BP
GO:0030595	0.258416	1	3	3	leukocyte chemotaxis	BP
GO:0050921	0.258416	1	3	3	positive regulation of chemotaxis	BP
GO:0000082	0.259812	1	3	3	G1/S transition of mitotic cell cycle	BP
GO:0044843	0.259812	1	3	3	cell cycle G1/S phase transition	BP
GO:1902806	0.259812	1	3	3	regulation of cell cycle G1/S phase transition	BP
GO:2000045	0.259812	1	3	3	regulation of G1/S transition of mitotic cell cycle	BP
GO:0045321	0.260301	0.920258	7	9	leukocyte activation	BP
GO:0043229	0.260425	0.845244	62	96	intracellular organelle	CC
GO:0006897	0.262351	0.946251	5	6	endocytosis	BP
GO:0051129	0.263425	0.945912	5	6	negative regulation of cellular component organization	BP
GO:0030308	0.263496	1	3	3	negative regulation of cell growth	BP
GO:0045926	0.263496	1	3	3	negative regulation of growth	BP
GO:0008610	0.263554	1	3	3	lipid biosynthetic process	BP
GO:0044092	0.263859	0.945774	5	6	negative regulation of molecular function	BP
GO:0048870	0.264283	0.888666	11	15	cell motility	BP
GO:0051674	0.264283	0.888666	11	15	localization of cell	BP
GO:0005622	0.264452	0.849481	68	106	intracellular	CC
GO:0044424	0.264452	0.849481	68	106	intracellular part	CC
GO:0006954	0.265367	0.918005	7	9	inflammatory response	BP
GO:0042803	0.265691	0.887861	11	15	protein homodimerization activity	MF
GO:0048518	0.266236	0.838834	34	51	positive regulation of biological process	BP
GO:0050865	0.266942	0.917299	7	9	regulation of cell activation	BP
GO:0010812	0.267512	1	3	3	negative regulation of cell-substrate adhesion	BP
GO:1904062	0.269497	0.943978	5	6	regulation of cation transmembrane transport	BP
GO:0001837	0.270398	1	3	3	epithelial to mesenchymal transition	BP
GO:0010717	0.270398	1	3	3	regulation of epithelial to mesenchymal transition	BP
GO:0048762	0.270398	1	3	3	mesenchymal cell differentiation	BP
GO:0031589	0.270743	0.943577	5	6	cell-substrate adhesion	BP
GO:0050793	0.271429	0.852587	20	29	regulation of developmental process	BP
GO:0015399	0.27439	1	3	3	primary active transmembrane transporter activity	MF
GO:0015405	0.27439	1	3	3	P-P-bond-hydrolysis-driven transmembrane transporter activity	MF
GO:0042626	0.27439	1	3	3	ATPase activity, coupled to transmembrane movement of substances	MF
GO:0032269	0.274398	0.942394	5	6	negative regulation of cellular protein metabolic process	BP
GO:0051726	0.274494	0.913883	7	9	regulation of cell cycle	BP
GO:0010948	0.27455	1	3	3	negative regulation of cell cycle process	BP
GO:1901988	0.27455	1	3	3	negative regulation of cell cycle phase transition	BP
GO:1901991	0.27455	1	3	3	negative regulation of mitotic cell cycle phase transition	BP
GO:0044431	0.275132	0.942155	5	6	Golgi apparatus part	CC
GO:0098791	0.275132	0.942155	5	6	Golgi subcompartment	CC
GO:0002520	0.276254	0.894766	9	12	immune system development	BP
GO:0010564	0.276622	0.941669	5	6	regulation of cell cycle process	BP
GO:0009057	0.277818	0.882509	10	14	macromolecule catabolic process	BP
GO:0008064	0.278225	1	3	3	regulation of actin polymerization or depolymerization	BP
GO:0008154	0.278225	1	3	3	actin polymerization or depolymerization	BP
GO:0030832	0.278225	1	3	3	regulation of actin filament length	BP
GO:0032535	0.278225	1	3	3	regulation of cellular component size	BP
GO:0098662	0.278667	0.940999	5	6	inorganic cation transmembrane transport	BP
GO:0030099	0.279054	1	3	3	myeloid cell differentiation	BP
GO:0048646	0.282822	0.891245	9	12	anatomical structure formation involved in morphogenesis	BP
GO:0051017	0.283873	1	3	3	actin filament bundle assembly	BP
GO:0061572	0.283873	1	3	3	actin filament bundle organization	BP
GO:0031224	0.28516	0.826213	31	47	intrinsic component of membrane	CC
GO:0005802	0.285717	1	3	3	trans-Golgi network	CC
GO:0051094	0.287192	0.865133	13	18	positive regulation of developmental process	BP
GO:0006812	0.287701	0.907775	7	9	cation transport	BP
GO:0002376	0.288095	0.845511	18	26	immune system process	BP
GO:0006810	0.290497	0.832068	24	35	transport	BP
GO:0045596	0.293931	0.904835	7	9	negative regulation of cell differentiation	BP
GO:0044306	0.295297	1	3	3	neuron projection terminus	CC
GO:1901575	0.296533	0.846309	15	22	organic substance catabolic process	BP
GO:0044265	0.297942	0.885237	8	11	cellular macromolecule catabolic process	BP
GO:0099572	0.299	1	3	3	postsynaptic specialization	CC
GO:0045786	0.299097	0.934108	5	6	negative regulation of cell cycle	BP
GO:0042127	0.299791	0.858541	12	17	regulation of cell proliferation	BP
GO:0005515	0.300212	0.808828	48	73	protein binding	MF
GO:0016491	0.300998	0.904454	6	8	oxidoreductase activity	MF
GO:0043231	0.302436	0.808499	53	83	intracellular membrane-bounded organelle	CC
GO:0006928	0.305306	0.853587	13	18	movement of cell or subcellular component	BP
GO:0040008	0.309819	0.93035	5	6	regulation of growth	BP
GO:0044432	0.314494	0.932649	4	5	endoplasmic reticulum part	CC
GO:0061041	0.315087	1	3	3	regulation of wound healing	BP
GO:1903034	0.315087	1	3	3	regulation of response to wounding	BP
GO:0003774	0.317342	1	3	3	motor activity	MF
GO:0010721	0.317643	1	2	2	negative regulation of cell development	BP
GO:0010977	0.317643	1	2	2	negative regulation of neuron projection development	BP
GO:0045665	0.317643	1	2	2	negative regulation of neuron differentiation	BP
GO:0050768	0.317643	1	2	2	negative regulation of neurogenesis	BP
GO:0051961	0.317643	1	2	2	negative regulation of nervous system development	BP
GO:0002312	0.324833	1	2	2	B cell activation involved in immune response	BP
GO:0016765	0.325472	1	2	2	transferase activity, transferring alkyl or aryl (other than methyl) groups	MF
GO:0042175	0.325804	0.92867	4	5	nuclear outer membrane-endoplasmic reticulum membrane network	CC
GO:0035239	0.329075	0.890781	6	8	tube morphogenesis	BP
GO:0022409	0.329097	1	2	2	positive regulation of cell-cell adhesion	BP
GO:0031294	0.329097	1	2	2	lymphocyte costimulation	BP
GO:0031295	0.329097	1	2	2	T cell costimulation	BP
GO:0050870	0.329097	1	2	2	positive regulation of T cell activation	BP
GO:1903039	0.329097	1	2	2	positive regulation of leukocyte cell-cell adhesion	BP
GO:0004527	0.331351	1	2	2	exonuclease activity	MF
GO:0002521	0.332543	0.926246	4	5	leukocyte differentiation	BP
GO:0030098	0.332543	0.926246	4	5	lymphocyte differentiation	BP
GO:2000648	0.334011	1	2	2	positive regulation of stem cell proliferation	BP
GO:0030554	0.334277	0.834457	13	18	adenyl nucleotide binding	MF
GO:0032559	0.334277	0.834457	13	18	adenyl ribonucleotide binding	MF
GO:0043226	0.335099	0.788977	62	97	organelle	CC
GO:0006952	0.337866	0.862554	8	11	defense response	BP
GO:0016021	0.338287	0.785318	30	46	integral component of membrane	CC
GO:0042176	0.342107	0.922734	4	5	regulation of protein catabolic process	BP
GO:0016477	0.342263	0.843127	10	14	cell migration	BP
GO:0002694	0.343224	0.883587	6	8	regulation of leukocyte activation	BP
GO:0002821	0.344781	1	2	2	positive regulation of adaptive immune response	BP
GO:0002824	0.344781	1	2	2	positive regulation of adaptive immune response based on somatic recombination of immune receptors built from immunoglobulin superfamily domains	BP
GO:0090130	0.344947	0.921676	4	5	tissue migration	BP
GO:0050863	0.345127	0.921608	4	5	regulation of T cell activation	BP
GO:1903708	0.345144	1	2	2	positive regulation of hemopoiesis	BP
GO:0001775	0.34639	0.857499	8	11	cell activation	BP
GO:0010975	0.347234	0.920818	4	5	regulation of neuron projection development	BP
GO:0045664	0.347234	0.920818	4	5	regulation of neuron differentiation	BP
GO:0009896	0.34747	0.920729	4	5	positive regulation of catabolic process	BP
GO:0030097	0.349111	0.85587	8	11	hemopoiesis	BP
GO:0048534	0.349111	0.85587	8	11	hematopoietic or lymphoid organ development	BP
GO:0019955	0.349545	1	2	2	cytokine binding	MF
GO:0065007	0.350162	0.770517	54	84	biological regulation	BP
GO:0005765	0.350209	1	2	2	lysosomal membrane	CC
GO:0005774	0.350209	1	2	2	vacuolar membrane	CC
GO:0044437	0.350209	1	2	2	vacuolar part	CC
GO:0098852	0.350209	1	2	2	lytic vacuole membrane	CC
GO:0038024	0.352624	1	2	2	cargo receptor activity	MF
GO:0098609	0.354192	0.852806	8	11	cell-cell adhesion	BP
GO:2000107	0.354275	1	2	2	negative regulation of leukocyte apoptotic process	BP
GO:0044459	0.355412	0.797866	17	25	plasma membrane part	CC
GO:0003674	0.355792	0.863376	82	131	molecular_function	MF
GO:1901019	0.355843	1	2	2	regulation of calcium ion transmembrane transporter activity	BP
GO:1901021	0.355843	1	2	2	positive regulation of calcium ion transmembrane transporter activity	BP
GO:1901385	0.355843	1	2	2	regulation of voltage-gated calcium channel activity	BP
GO:1901387	0.355843	1	2	2	positive regulation of voltage-gated calcium channel activity	BP
GO:1904427	0.355843	1	2	2	positive regulation of calcium ion transmembrane transport	BP
GO:0017171	0.358117	1	2	2	serine hydrolase activity	MF
GO:0045766	0.360014	1	2	2	positive regulation of angiogenesis	BP
GO:1904018	0.360014	1	2	2	positive regulation of vasculature development	BP
GO:0009410	0.360415	1	2	2	response to xenobiotic stimulus	BP
GO:0071466	0.360415	1	2	2	cellular response to xenobiotic stimulus	BP
GO:0002573	0.361322	1	2	2	myeloid leukocyte differentiation	BP
GO:0045619	0.361322	1	2	2	regulation of lymphocyte differentiation	BP
GO:1902105	0.361322	1	2	2	regulation of leukocyte differentiation	BP
GO:0004033	0.362343	1	2	2	aldo-keto reductase (NADP) activity	MF
GO:0016614	0.362343	1	2	2	oxidoreductase activity, acting on CH-OH group of donors	MF
GO:0016616	0.362343	1	2	2	oxidoreductase activity, acting on the CH-OH group of donors, NAD or NADP as acceptor	MF
GO:0010594	0.363405	1	2	2	regulation of endothelial cell migration	BP
GO:0043534	0.363405	1	2	2	blood vessel endothelial cell migration	BP
GO:0043535	0.363405	1	2	2	regulation of blood vessel endothelial cell migration	BP
GO:0008201	0.363751	1	2	2	heparin binding	MF
GO:1901681	0.363751	1	2	2	sulfur compound binding	MF
GO:0009897	0.363813	0.914454	4	5	external side of plasma membrane	CC
GO:0045595	0.367635	0.795608	15	22	regulation of cell differentiation	BP
GO:0005506	0.369898	1	2	2	iron ion binding	MF
GO:0034109	0.369947	1	2	2	homotypic cell-cell adhesion	BP
GO:0009605	0.370676	0.793333	15	22	response to external stimulus	BP
GO:0006401	0.370873	0.911665	4	5	RNA catabolic process	BP
GO:0006402	0.370873	0.911665	4	5	mRNA catabolic process	BP
GO:0016071	0.370873	0.911665	4	5	mRNA metabolic process	BP
GO:0008180	0.372152	1	2	2	COP9 signalosome	CC
GO:0031346	0.373561	0.91059	4	5	positive regulation of cell projection organization	BP
GO:0002526	0.374555	1	2	2	acute inflammatory response	BP
GO:0031098	0.375026	0.910002	4	5	stress-activated protein kinase signaling cascade	BP
GO:0006811	0.375944	0.807176	12	17	ion transport	BP
GO:0001816	0.377285	0.865415	6	8	cytokine production	BP
GO:0043410	0.377754	0.908901	4	5	positive regulation of MAPK cascade	BP
GO:0055065	0.379181	0.908322	4	5	metal ion homeostasis	BP
GO:0055080	0.379181	0.908322	4	5	cation homeostasis	BP
GO:0098771	0.379181	0.908322	4	5	inorganic ion homeostasis	BP
GO:1901657	0.380191	1	2	2	glycosyl compound metabolic process	BP
GO:1901658	0.380191	1	2	2	glycosyl compound catabolic process	BP
GO:0048699	0.380873	0.836272	8	11	generation of neurons	BP
GO:1903047	0.381018	0.863348	6	8	mitotic cell cycle process	BP
GO:0006935	0.381114	0.863295	6	8	chemotaxis	BP
GO:0042330	0.381114	0.863295	6	8	taxis	BP
GO:0003171	0.382151	1	2	2	atrioventricular valve development	BP
GO:0003181	0.382151	1	2	2	atrioventricular valve morphogenesis	BP
GO:0010719	0.382151	1	2	2	negative regulation of epithelial to mesenchymal transition	BP
GO:0033627	0.382151	1	2	2	cell adhesion mediated by integrin	BP
GO:0033628	0.382151	1	2	2	regulation of cell adhesion mediated by integrin	BP
GO:0060317	0.382151	1	2	2	cardiac epithelial to mesenchymal transition	BP
GO:1905314	0.382151	1	2	2	semi-lunar valve development	BP
GO:0045861	0.383737	1	2	2	negative regulation of proteolysis	BP
GO:1903050	0.383737	1	2	2	regulation of proteolysis involved in cellular protein catabolic process	BP
GO:1903051	0.383737	1	2	2	negative regulation of proteolysis involved in cellular protein catabolic process	BP
GO:0016407	0.384171	1	2	2	acetyltransferase activity	MF
GO:0019216	0.384348	1	2	2	regulation of lipid metabolic process	BP
GO:0045834	0.384348	1	2	2	positive regulation of lipid metabolic process	BP
GO:0032943	0.384909	0.905978	4	5	mononuclear cell proliferation	BP
GO:0032944	0.384909	0.905978	4	5	regulation of mononuclear cell proliferation	BP
GO:0046651	0.384909	0.905978	4	5	lymphocyte proliferation	BP
GO:0050670	0.384909	0.905978	4	5	regulation of lymphocyte proliferation	BP
GO:0070661	0.384909	0.905978	4	5	leukocyte proliferation	BP
GO:0070663	0.384909	0.905978	4	5	regulation of leukocyte proliferation	BP
GO:0044770	0.385347	0.905798	4	5	cell cycle phase transition	BP
GO:0044772	0.385347	0.905798	4	5	mitotic cell cycle phase transition	BP
GO:1901987	0.385347	0.905798	4	5	regulation of cell cycle phase transition	BP
GO:1901990	0.385347	0.905798	4	5	regulation of mitotic cell cycle phase transition	BP
GO:0032103	0.386436	0.905348	4	5	positive regulation of response to external stimulus	BP
GO:0020037	0.387202	1	2	2	heme binding	MF
GO:0046906	0.387202	1	2	2	tetrapyrrole binding	MF
GO:0043383	0.38785	1	2	2	negative T cell selection	BP
GO:0045058	0.38785	1	2	2	T cell selection	BP
GO:0050852	0.38785	1	2	2	T cell receptor signaling pathway	BP
GO:0031225	0.388818	1	2	2	anchored component of membrane	CC
GO:0001818	0.389056	1	2	2	negative regulation of cytokine production	BP
GO:0002701	0.389056	1	2	2	negative regulation of production of molecular mediator of immune response	BP
GO:0046486	0.389281	1	2	2	glycerolipid metabolic process	BP
GO:0042982	0.389534	1	2	2	amyloid precursor protein metabolic process	BP
GO:0042987	0.389534	1	2	2	amyloid precursor protein catabolic process	BP
GO:0043270	0.389598	0.904036	4	5	positive regulation of ion transport	BP
GO:0006643	0.389877	1	2	2	membrane lipid metabolic process	BP
GO:1901615	0.390595	0.90362	4	5	organic hydroxy compound metabolic process	BP
GO:0006887	0.390734	0.903562	4	5	exocytosis	BP
GO:0004222	0.391523	1	2	2	metalloendopeptidase activity	MF
GO:0008021	0.391523	1	2	2	synaptic vesicle	CC
GO:0008237	0.391523	1	2	2	metallopeptidase activity	MF
GO:0070382	0.391523	1	2	2	exocytic vesicle	CC
GO:0030027	0.393009	1	2	2	lamellipodium	CC
GO:0032874	0.393144	1	2	2	positive regulation of stress-activated MAPK cascade	BP
GO:0070304	0.393144	1	2	2	positive regulation of stress-activated protein kinase signaling cascade	BP
GO:1901654	0.393144	1	2	2	response to ketone	BP
GO:0031398	0.393224	1	2	2	positive regulation of protein ubiquitination	BP
GO:1903322	0.393224	1	2	2	positive regulation of protein modification by small protein conjugation or removal	BP
GO:0050864	0.393336	1	2	2	regulation of B cell activation	BP
GO:0032102	0.39411	0.902146	4	5	negative regulation of response to external stimulus	BP
GO:0045088	0.394134	1	2	2	regulation of innate immune response	BP
GO:0045089	0.394134	1	2	2	positive regulation of innate immune response	BP
GO:0002507	0.394792	1	2	2	tolerance induction	BP
GO:0004930	0.394792	1	2	2	G protein-coupled receptor activity	MF
GO:0010758	0.394792	1	2	2	regulation of macrophage chemotaxis	BP
GO:0010759	0.394792	1	2	2	positive regulation of macrophage chemotaxis	BP
GO:0030593	0.394792	1	2	2	neutrophil chemotaxis	BP
GO:0048246	0.394792	1	2	2	macrophage chemotaxis	BP
GO:0071621	0.394792	1	2	2	granulocyte chemotaxis	BP
GO:0071622	0.394792	1	2	2	regulation of granulocyte chemotaxis	BP
GO:0071624	0.394792	1	2	2	positive regulation of granulocyte chemotaxis	BP
GO:0071674	0.394792	1	2	2	mononuclear cell migration	BP
GO:0071675	0.394792	1	2	2	regulation of mononuclear cell migration	BP
GO:0090022	0.394792	1	2	2	regulation of neutrophil chemotaxis	BP
GO:0090023	0.394792	1	2	2	positive regulation of neutrophil chemotaxis	BP
GO:0097529	0.394792	1	2	2	myeloid leukocyte migration	BP
GO:0097530	0.394792	1	2	2	granulocyte migration	BP
GO:1902622	0.394792	1	2	2	regulation of neutrophil migration	BP
GO:1902624	0.394792	1	2	2	positive regulation of neutrophil migration	BP
GO:1905517	0.394792	1	2	2	macrophage migration	BP
GO:1905521	0.394792	1	2	2	regulation of macrophage migration	BP
GO:1905523	0.394792	1	2	2	positive regulation of macrophage migration	BP
GO:1990266	0.394792	1	2	2	neutrophil migration	BP
GO:0006909	0.394973	1	2	2	phagocytosis	BP
GO:0032410	0.395172	1	2	2	negative regulation of transporter activity	BP
GO:0046982	0.395426	0.85523	6	8	protein heterodimerization activity	MF
GO:0055082	0.395991	0.901352	4	5	cellular chemical homeostasis	BP
GO:0016051	0.397405	1	2	2	carbohydrate biosynthetic process	BP
GO:0032946	0.397409	1	2	2	positive regulation of mononuclear cell proliferation	BP
GO:0050671	0.397409	1	2	2	positive regulation of lymphocyte proliferation	BP
GO:0070665	0.397409	1	2	2	positive regulation of leukocyte proliferation	BP
GO:0051640	0.397754	0.900605	4	5	organelle localization	BP
GO:0000187	0.399239	1	2	2	activation of MAPK activity	BP
GO:0010818	0.399239	1	2	2	T cell chemotaxis	BP
GO:0010819	0.399239	1	2	2	regulation of T cell chemotaxis	BP
GO:0010820	0.399239	1	2	2	positive regulation of T cell chemotaxis	BP
GO:0048247	0.399239	1	2	2	lymphocyte chemotaxis	BP
GO:0140131	0.399239	1	2	2	positive regulation of lymphocyte chemotaxis	BP
GO:1901623	0.399239	1	2	2	regulation of lymphocyte chemotaxis	BP
GO:2000403	0.399239	1	2	2	positive regulation of lymphocyte migration	BP
GO:2000406	0.399239	1	2	2	positive regulation of T cell migration	BP
GO:0008203	0.39955	1	2	2	cholesterol metabolic process	BP
GO:0016125	0.39955	1	2	2	sterol metabolic process	BP
GO:1902652	0.39955	1	2	2	secondary alcohol metabolic process	BP
GO:0040012	0.400995	0.806207	9	13	regulation of locomotion	BP
GO:0051270	0.400995	0.806207	9	13	regulation of cellular component movement	BP
GO:2000145	0.400995	0.806207	9	13	regulation of cell motility	BP
GO:0010769	0.401901	1	2	2	regulation of cell morphogenesis involved in differentiation	BP
GO:0048814	0.401901	1	2	2	regulation of dendrite morphogenesis	BP
GO:0050803	0.401901	1	2	2	regulation of synapse structure or activity	BP
GO:0050807	0.401901	1	2	2	regulation of synapse organization	BP
GO:0050808	0.401901	1	2	2	synapse organization	BP
GO:0060996	0.401901	1	2	2	dendritic spine development	BP
GO:0060997	0.401901	1	2	2	dendritic spine morphogenesis	BP
GO:0060998	0.401901	1	2	2	regulation of dendritic spine development	BP
GO:0061001	0.401901	1	2	2	regulation of dendritic spine morphogenesis	BP
GO:0097061	0.401901	1	2	2	dendritic spine organization	BP
GO:0099173	0.401901	1	2	2	postsynapse organization	BP
GO:0099175	0.401901	1	2	2	regulation of postsynapse organization	BP
GO:0106027	0.401901	1	2	2	neuron projection organization	BP
GO:0003407	0.402465	1	2	2	neural retina development	BP
GO:0010563	0.403363	0.898207	4	5	negative regulation of phosphorus metabolic process	BP
GO:0045936	0.403363	0.898207	4	5	negative regulation of phosphate metabolic process	BP
GO:0031529	0.403381	1	2	2	ruffle organization	BP
GO:0051495	0.403381	1	2	2	positive regulation of cytoskeleton organization	BP
GO:0070528	0.403381	1	2	2	protein kinase C signaling	BP
GO:1902905	0.403381	1	2	2	positive regulation of supramolecular fiber organization	BP
GO:0043254	0.404165	0.897861	4	5	regulation of protein complex assembly	BP
GO:0000776	0.404344	1	2	2	kinetochore	CC
GO:0000777	0.404344	1	2	2	condensed chromosome kinetochore	CC
GO:0000778	0.404344	1	2	2	condensed nuclear chromosome kinetochore	CC
GO:0000779	0.404344	1	2	2	condensed chromosome, centromeric region	CC
GO:0000780	0.404344	1	2	2	condensed nuclear chromosome, centromeric region	CC
GO:0000793	0.404344	1	2	2	condensed chromosome	CC
GO:0000794	0.404344	1	2	2	condensed nuclear chromosome	CC
GO:0009898	0.404391	1	2	2	cytoplasmic side of plasma membrane	CC
GO:0031234	0.404391	1	2	2	extrinsic component of cytoplasmic side of plasma membrane	CC
GO:0098562	0.404391	1	2	2	cytoplasmic side of membrane	CC
GO:0007049	0.404683	0.803619	9	13	cell cycle	BP
GO:0003279	0.404768	1	2	2	cardiac septum development	BP
GO:0003281	0.404768	1	2	2	ventricular septum development	BP
GO:0060411	0.404768	1	2	2	cardiac septum morphogenesis	BP
GO:0060412	0.404768	1	2	2	ventricular septum morphogenesis	BP
GO:0032945	0.404838	1	2	2	negative regulation of mononuclear cell proliferation	BP
GO:0042130	0.404838	1	2	2	negative regulation of T cell proliferation	BP
GO:0050672	0.404838	1	2	2	negative regulation of lymphocyte proliferation	BP
GO:0050868	0.404838	1	2	2	negative regulation of T cell activation	BP
GO:0051250	0.404838	1	2	2	negative regulation of lymphocyte activation	BP
GO:0070664	0.404838	1	2	2	negative regulation of leukocyte proliferation	BP
GO:1903038	0.404838	1	2	2	negative regulation of leukocyte cell-cell adhesion	BP
GO:0044422	0.406047	0.722328	40	62	organelle part	CC
GO:0043062	0.406486	0.896858	4	5	extracellular structure organization	BP
GO:0000790	0.409139	1	2	2	nuclear chromatin	CC
GO:0044798	0.409139	1	2	2	nuclear transcription factor complex	CC
GO:0001558	0.409387	0.895596	4	5	regulation of cell growth	BP
GO:0045787	0.409532	1	2	2	positive regulation of cell cycle	BP
GO:0008284	0.412315	0.819472	7	10	positive regulation of cell proliferation	BP
GO:0016192	0.412368	0.798179	9	13	vesicle-mediated transport	BP
GO:0000075	0.412571	1	2	2	cell cycle checkpoint	BP
GO:0043266	0.412801	1	2	2	regulation of potassium ion transport	BP
GO:1901379	0.412801	1	2	2	regulation of potassium ion transmembrane transport	BP
GO:0033043	0.412943	0.845051	6	8	regulation of organelle organization	BP
GO:0019538	0.413116	0.738301	21	32	protein metabolic process	BP
GO:0007423	0.413439	0.893818	4	5	sensory organ development	BP
GO:0008238	0.415732	1	2	2	exopeptidase activity	MF
GO:1902807	0.41835	1	2	2	negative regulation of cell cycle G1/S phase transition	BP
GO:2000134	0.41835	1	2	2	negative regulation of G1/S transition of mitotic cell cycle	BP
GO:0005509	0.41892	0.899455	3	4	calcium ion binding	MF
GO:0030041	0.419621	1	2	2	actin filament polymerization	BP
GO:0030833	0.419621	1	2	2	regulation of actin filament polymerization	BP
GO:0032271	0.419621	1	2	2	regulation of protein polymerization	BP
GO:0046914	0.420315	0.846022	5	7	transition metal ion binding	MF
GO:1900006	0.421526	1	2	2	positive regulation of dendrite development	BP
GO:0030865	0.421537	1	2	2	cortical cytoskeleton organization	BP
GO:0030866	0.421537	1	2	2	cortical actin cytoskeleton organization	BP
GO:0008283	0.423928	0.763653	12	18	cell proliferation	BP
GO:1901343	0.42433	1	2	2	negative regulation of vasculature development	BP
GO:0014069	0.426103	1	2	2	postsynaptic density	CC
GO:0032279	0.426103	1	2	2	asymmetric synapse	CC
GO:0098984	0.426103	1	2	2	neuron to neuron synapse	CC
GO:0034763	0.426114	1	2	2	negative regulation of transmembrane transport	BP
GO:0034766	0.426114	1	2	2	negative regulation of ion transmembrane transport	BP
GO:0043271	0.426114	1	2	2	negative regulation of ion transport	BP
GO:1904063	0.426114	1	2	2	negative regulation of cation transmembrane transport	BP
GO:0030336	0.428263	1	2	2	negative regulation of cell migration	BP
GO:0040013	0.428263	1	2	2	negative regulation of locomotion	BP
GO:0051271	0.428263	1	2	2	negative regulation of cellular component movement	BP
GO:0051494	0.428263	1	2	2	negative regulation of cytoskeleton organization	BP
GO:1902904	0.428263	1	2	2	negative regulation of supramolecular fiber organization	BP
GO:2000146	0.428263	1	2	2	negative regulation of cell motility	BP
GO:0051648	0.428806	1	2	2	vesicle localization	BP
GO:0051650	0.428806	1	2	2	establishment of vesicle localization	BP
GO:0030258	0.430514	1	2	2	lipid modification	BP
GO:0055037	0.431519	1	2	2	recycling endosome	CC
GO:0048667	0.432343	0.885299	4	5	cell morphogenesis involved in neuron differentiation	BP
GO:0005543	0.433814	1	2	2	phospholipid binding	MF
GO:0035091	0.433814	1	2	2	phosphatidylinositol binding	MF
GO:0043325	0.433814	1	2	2	phosphatidylinositol-3,4-bisphosphate binding	MF
GO:1901981	0.433814	1	2	2	phosphatidylinositol phosphate binding	MF
GO:1902936	0.433814	1	2	2	phosphatidylinositol bisphosphate binding	MF
GO:1901888	0.437795	1	2	2	regulation of cell junction assembly	BP
GO:0002263	0.438897	0.890682	3	4	cell activation involved in immune response	BP
GO:0002366	0.438897	0.890682	3	4	leukocyte activation involved in immune response	BP
GO:1902930	0.439102	1	2	2	regulation of alcohol biosynthetic process	BP
GO:0005604	0.439242	1	2	2	basement membrane	CC
GO:0043679	0.443908	1	2	2	axon terminus	CC
GO:0030030	0.448032	0.772088	9	13	cell projection organization	BP
GO:0006807	0.450505	0.683379	38	60	nitrogen compound metabolic process	BP
GO:0071345	0.450571	0.827659	5	7	cellular response to cytokine stimulus	BP
GO:0031347	0.453593	0.825764	5	7	regulation of defense response	BP
GO:0051641	0.455507	0.727876	14	21	cellular localization	BP
GO:0010171	0.456224	1	2	2	body morphogenesis	BP
GO:1903053	0.456224	1	2	2	regulation of extracellular matrix organization	BP
GO:1903055	0.456224	1	2	2	positive regulation of extracellular matrix organization	BP
GO:0003013	0.456791	0.823747	5	7	circulatory system process	BP
GO:0008015	0.456791	0.823747	5	7	blood circulation	BP
GO:0043583	0.456798	1	2	2	ear development	BP
GO:0048839	0.456798	1	2	2	inner ear development	BP
GO:0060021	0.456798	1	2	2	roof of mouth development	BP
GO:0000165	0.458303	0.822789	5	7	MAPK cascade	BP
GO:0023014	0.458303	0.822789	5	7	signal transduction by protein phosphorylation	BP
GO:0043408	0.458303	0.822789	5	7	regulation of MAPK cascade	BP
GO:0006950	0.458353	0.711004	17	26	response to stress	BP
GO:0005253	0.458595	1	2	2	anion channel activity	MF
GO:0005254	0.458595	1	2	2	chloride channel activity	MF
GO:0006821	0.458595	1	2	2	chloride transport	BP
GO:0015103	0.458595	1	2	2	inorganic anion transmembrane transporter activity	MF
GO:0015108	0.458595	1	2	2	chloride transmembrane transporter activity	MF
GO:0015698	0.458595	1	2	2	inorganic anion transport	BP
GO:0098661	0.458595	1	2	2	inorganic anion transmembrane transport	BP
GO:1902476	0.458595	1	2	2	chloride transmembrane transport	BP
GO:1901564	0.459549	0.683628	28	44	organonitrogen compound metabolic process	BP
GO:0005789	0.462939	0.879535	3	4	endoplasmic reticulum membrane	CC
GO:0098827	0.462939	0.879535	3	4	endoplasmic reticulum subcompartment	CC
GO:0007017	0.463009	0.870653	4	5	microtubule-based process	BP
GO:0005575	0.464447	0.861882	84	135	cellular_component	CC
GO:0048878	0.465336	0.782768	7	10	chemical homeostasis	BP
GO:0002819	0.465352	0.87838	3	4	regulation of adaptive immune response	BP
GO:0002822	0.465352	0.87838	3	4	regulation of adaptive immune response based on somatic recombination of immune receptors built from immunoglobulin superfamily domains	BP
GO:0030246	0.466653	0.877753	3	4	carbohydrate binding	MF
GO:0032231	0.467651	1	2	2	regulation of actin filament bundle assembly	BP
GO:0005730	0.46768	0.816783	5	7	nucleolus	CC
GO:0007600	0.469759	1	2	2	sensory perception	BP
GO:0048856	0.472665	0.669596	30	47	anatomical structure development	BP
GO:0098657	0.473551	0.812966	5	7	import into cell	BP
GO:0001952	0.474558	1	2	2	regulation of cell-matrix adhesion	BP
GO:0001953	0.474558	1	2	2	negative regulation of cell-matrix adhesion	BP
GO:0007160	0.474558	1	2	2	cell-matrix adhesion	BP
GO:0061045	0.474558	1	2	2	negative regulation of wound healing	BP
GO:1903035	0.474558	1	2	2	negative regulation of response to wounding	BP
GO:0007015	0.475037	0.864616	4	5	actin filament organization	BP
GO:0030182	0.476055	0.774941	7	10	neuron differentiation	BP
GO:0048666	0.476055	0.774941	7	10	neuron development	BP
GO:0051338	0.476597	0.810969	5	7	regulation of transferase activity	BP
GO:0051347	0.476597	0.810969	5	7	positive regulation of transferase activity	BP
GO:0001817	0.477278	0.81052	5	7	regulation of cytokine production	BP
GO:0051248	0.477548	0.810342	5	7	negative regulation of protein metabolic process	BP
GO:0022008	0.481139	0.746576	9	13	neurogenesis	BP
GO:0031981	0.481625	0.690813	17	26	nuclear lumen	CC
GO:0098655	0.481687	0.807604	5	7	cation transmembrane transport	BP
GO:0008270	0.483748	0.869339	3	4	zinc ion binding	MF
GO:0005759	0.485458	0.868478	3	4	mitochondrial matrix	CC
GO:0042177	0.485518	0.868448	3	4	negative regulation of protein catabolic process	BP
GO:0065008	0.486168	0.675116	21	32	regulation of biological quality	BP
GO:0002449	0.487042	0.867677	3	4	lymphocyte mediated immunity	BP
GO:0044428	0.487166	0.675161	20	31	nuclear part	CC
GO:0003777	0.487283	1	2	2	microtubule motor activity	MF
GO:0005871	0.487283	1	2	2	kinesin complex	CC
GO:0005875	0.487283	1	2	2	microtubule associated complex	CC
GO:0007018	0.487283	1	2	2	microtubule-based movement	BP
GO:0045165	0.487676	1	2	2	cell fate commitment	BP
GO:0061035	0.487676	1	2	2	regulation of cartilage development	BP
GO:0001882	0.490391	0.865973	3	4	nucleoside binding	MF
GO:0001883	0.490391	0.865973	3	4	purine nucleoside binding	MF
GO:0003924	0.490391	0.865973	3	4	GTPase activity	MF
GO:0005525	0.490391	0.865973	3	4	GTP binding	MF
GO:0019001	0.490391	0.865973	3	4	guanyl nucleotide binding	MF
GO:0032549	0.490391	0.865973	3	4	ribonucleoside binding	MF
GO:0032550	0.490391	0.865973	3	4	purine ribonucleoside binding	MF
GO:0032561	0.490391	0.865973	3	4	guanyl ribonucleotide binding	MF
GO:0034220	0.491505	0.763408	7	10	ion transmembrane transport	BP
GO:0031331	0.492125	0.865085	3	4	positive regulation of cellular catabolic process	BP
GO:0034097	0.49324	0.767443	6	9	response to cytokine	BP
GO:0005102	0.493498	0.76725	6	9	signaling receptor binding	MF
GO:0007275	0.493738	0.652541	28	44	multicellular organism development	BP
GO:0019932	0.493835	0.864206	3	4	second-messenger-mediated signaling	BP
GO:0072359	0.494408	0.720529	10	15	circulatory system development	BP
GO:0071887	0.495431	0.863381	3	4	leukocyte apoptotic process	BP
GO:2000106	0.495431	0.863381	3	4	regulation of leukocyte apoptotic process	BP
GO:0098588	0.49609	0.738341	8	12	bounding membrane of organelle	CC
GO:0140096	0.498139	0.717413	10	15	catalytic activity, acting on a protein	MF
GO:0032872	0.4985	0.861788	3	4	regulation of stress-activated MAPK cascade	BP
GO:0051403	0.4985	0.861788	3	4	stress-activated MAPK cascade	BP
GO:0070302	0.4985	0.861788	3	4	regulation of stress-activated protein kinase signaling cascade	BP
GO:0030334	0.498585	0.736331	8	12	regulation of cell migration	BP
GO:0004518	0.499575	0.861227	3	4	nuclease activity	MF
GO:0002252	0.501223	0.761403	6	9	immune effector process	BP
GO:0000070	0.50298	0.85944	3	4	mitotic sister chromatid segregation	BP
GO:0000819	0.50298	0.85944	3	4	sister chromatid segregation	BP
GO:0098813	0.50298	0.85944	3	4	nuclear chromosome segregation	BP
GO:0032411	0.506418	0.85762	3	4	positive regulation of transporter activity	BP
GO:0032414	0.506418	0.85762	3	4	positive regulation of ion transmembrane transporter activity	BP
GO:0034764	0.506418	0.85762	3	4	positive regulation of transmembrane transport	BP
GO:0034767	0.506418	0.85762	3	4	positive regulation of ion transmembrane transport	BP
GO:0048731	0.50694	0.645486	25	39	system development	BP
GO:0009056	0.510229	0.668258	15	24	catabolic process	BP
GO:0051051	0.510306	0.855544	3	4	negative regulation of transport	BP
GO:0031349	0.51044	0.855472	3	4	positive regulation of defense response	BP
GO:0008233	0.511121	0.855106	3	4	peptidase activity	MF
GO:0070011	0.511121	0.855106	3	4	peptidase activity, acting on L-amino acid peptides	MF
GO:0042098	0.511844	0.854717	3	4	T cell proliferation	BP
GO:0042129	0.511844	0.854717	3	4	regulation of T cell proliferation	BP
GO:0006518	0.511925	0.753173	6	9	peptide metabolic process	BP
GO:0032990	0.511929	0.786907	5	7	cell part morphogenesis	BP
GO:0048858	0.511929	0.786907	5	7	cell projection morphogenesis	BP
GO:0120039	0.511929	0.786907	5	7	plasma membrane bounded cell projection morphogenesis	BP
GO:0034655	0.512135	0.75301	6	9	nucleobase-containing compound catabolic process	BP
GO:0033036	0.512327	0.663354	17	26	macromolecule localization	BP
GO:0016604	0.513045	0.854069	3	4	nuclear body	CC
GO:0044451	0.513045	0.854069	3	4	nucleoplasm part	CC
GO:0045087	0.513503	0.853822	3	4	innate immune response	BP
GO:0002687	0.513798	0.853662	3	4	positive regulation of leukocyte migration	BP
GO:0008289	0.515367	0.852811	3	4	lipid binding	MF
GO:0002683	0.517259	0.851781	3	4	negative regulation of immune system process	BP
GO:0000902	0.518673	0.742386	7	10	cell morphogenesis	BP
GO:0097458	0.518815	0.675161	13	20	neuron part	CC
GO:0008217	0.520299	0.850114	3	4	regulation of blood pressure	BP
GO:0022411	0.520861	0.849805	3	4	cellular component disassembly	BP
GO:0006066	0.521726	0.849328	3	4	alcohol metabolic process	BP
GO:0001654	0.522061	0.849143	3	4	eye development	BP
GO:0043010	0.522061	0.849143	3	4	camera-type eye development	BP
GO:0048880	0.522061	0.849143	3	4	sensory system development	BP
GO:0150063	0.522061	0.849143	3	4	visual system development	BP
GO:0005654	0.523035	0.671372	13	20	nucleoplasm	CC
GO:0010810	0.524628	0.84772	3	4	regulation of cell-substrate adhesion	BP
GO:0043487	0.524898	0.847571	3	4	regulation of RNA stability	BP
GO:0043488	0.524898	0.847571	3	4	regulation of mRNA stability	BP
GO:0061013	0.524898	0.847571	3	4	regulation of mRNA catabolic process	BP
GO:1903311	0.524898	0.847571	3	4	regulation of mRNA metabolic process	BP
GO:0080134	0.52494	0.681984	11	17	regulation of response to stress	BP
GO:0031325	0.525284	0.645998	18	28	positive regulation of cellular metabolic process	BP
GO:0007034	0.525924	0.846999	3	4	vacuolar transport	BP
GO:0060485	0.527838	0.845929	3	4	mesenchyme development	BP
GO:0072676	0.528549	0.84553	3	4	lymphocyte migration	BP
GO:0072678	0.528549	0.84553	3	4	T cell migration	BP
GO:0030054	0.530226	0.689933	10	15	cell junction	CC
GO:0072507	0.530313	0.844537	3	4	divalent inorganic cation homeostasis	BP
GO:0010720	0.530496	0.844434	3	4	positive regulation of cell development	BP
GO:0050769	0.530496	0.844434	3	4	positive regulation of neurogenesis	BP
GO:0051962	0.530496	0.844434	3	4	positive regulation of nervous system development	BP
GO:0048522	0.532251	0.619082	26	41	positive regulation of cellular process	BP
GO:0008104	0.532339	0.653025	15	23	protein localization	BP
GO:0001819	0.532452	0.843328	3	4	positive regulation of cytokine production	BP
GO:0019898	0.532979	0.843028	3	4	extrinsic component of membrane	CC
GO:0030198	0.535474	0.841608	3	4	extracellular matrix organization	BP
GO:0006508	0.535687	0.734344	6	9	proteolysis	BP
GO:0043170	0.536591	0.606692	32	51	macromolecule metabolic process	BP
GO:1901137	0.53842	0.839919	3	4	carbohydrate derivative biosynthetic process	BP
GO:0032502	0.539001	0.60436	32	51	developmental process	BP
GO:0016323	0.539702	0.83918	3	4	basolateral plasma membrane	CC
GO:0040011	0.539766	0.668697	11	17	locomotion	BP
GO:0120036	0.540812	0.701136	8	12	plasma membrane bounded cell projection organization	BP
GO:1901617	0.541511	0.838134	3	4	organic hydroxy compound biosynthetic process	BP
GO:0002313	0.542091	1	1	1	mature B cell differentiation involved in immune response	BP
GO:0002317	0.542091	1	1	1	plasma cell differentiation	BP
GO:0002335	0.542091	1	1	1	mature B cell differentiation	BP
GO:0005534	0.542091	1	1	1	galactose binding	MF
GO:0007157	0.542091	1	1	1	heterophilic cell-cell adhesion via plasma membrane cell adhesion molecules	BP
GO:0019058	0.542091	1	1	1	viral life cycle	BP
GO:0030183	0.542091	1	1	1	B cell differentiation	BP
GO:0030260	0.542091	1	1	1	entry into host cell	BP
GO:0030395	0.542091	1	1	1	lactose binding	MF
GO:0034110	0.542091	1	1	1	regulation of homotypic cell-cell adhesion	BP
GO:0034112	0.542091	1	1	1	positive regulation of homotypic cell-cell adhesion	BP
GO:0034117	0.542091	1	1	1	erythrocyte aggregation	BP
GO:0034118	0.542091	1	1	1	regulation of erythrocyte aggregation	BP
GO:0034120	0.542091	1	1	1	positive regulation of erythrocyte aggregation	BP
GO:0043236	0.542091	1	1	1	laminin binding	MF
GO:0043900	0.542091	1	1	1	regulation of multi-organism process	BP
GO:0043902	0.542091	1	1	1	positive regulation of multi-organism process	BP
GO:0043903	0.542091	1	1	1	regulation of symbiosis, encompassing mutualism through parasitism	BP
GO:0044409	0.542091	1	1	1	entry into host	BP
GO:0046596	0.542091	1	1	1	regulation of viral entry into host cell	BP
GO:0046598	0.542091	1	1	1	positive regulation of viral entry into host cell	BP
GO:0046718	0.542091	1	1	1	viral entry into host cell	BP
GO:0048030	0.542091	1	1	1	disaccharide binding	MF
GO:0048524	0.542091	1	1	1	positive regulation of viral process	BP
GO:0050792	0.542091	1	1	1	regulation of viral process	BP
GO:0050840	0.542091	1	1	1	extracellular matrix binding	MF
GO:0051701	0.542091	1	1	1	interaction with host	BP
GO:0051806	0.542091	1	1	1	entry into cell of other organism involved in symbiotic interaction	BP
GO:0051828	0.542091	1	1	1	entry into other organism involved in symbiotic interaction	BP
GO:0070492	0.542091	1	1	1	oligosaccharide binding	MF
GO:1903900	0.542091	1	1	1	regulation of viral life cycle	BP
GO:1903902	0.542091	1	1	1	positive regulation of viral life cycle	BP
GO:0042802	0.542111	0.63724	16	25	identical protein binding	MF
GO:0055085	0.542505	0.679084	10	15	transmembrane transport	BP
GO:0008150	0.542897	0.812929	84	135	biological_process	BP
GO:0002040	0.5438	1	1	1	sprouting angiogenesis	BP
GO:0016528	0.5438	1	1	1	sarcoplasm	CC
GO:0016529	0.5438	1	1	1	sarcoplasmic reticulum	CC
GO:0044548	0.5438	1	1	1	S100 protein binding	MF
GO:0048306	0.5438	1	1	1	calcium-dependent protein binding	MF
GO:0051117	0.5438	1	1	1	ATPase binding	MF
GO:1903670	0.5438	1	1	1	regulation of sprouting angiogenesis	BP
GO:1903672	0.5438	1	1	1	positive regulation of sprouting angiogenesis	BP
GO:0005319	0.544465	0.836414	3	4	lipid transporter activity	MF
GO:0006869	0.544465	0.836414	3	4	lipid transport	BP
GO:0010876	0.544465	0.836414	3	4	lipid localization	BP
GO:0016788	0.547006	0.770548	4	6	hydrolase activity, acting on ester bonds	MF
GO:0072657	0.547459	0.834659	3	4	protein localization to membrane	BP
GO:0070997	0.547951	0.834369	3	4	neuron death	BP
GO:1901214	0.547951	0.834369	3	4	regulation of neuron death	BP
GO:0000226	0.550971	0.832582	3	4	microtubule cytoskeleton organization	BP
GO:0045930	0.552159	0.831876	3	4	negative regulation of mitotic cell cycle	BP
GO:0031324	0.553084	0.635468	14	22	negative regulation of cellular metabolic process	BP
GO:0003008	0.556137	0.687783	8	12	system process	BP
GO:0044260	0.556369	0.59145	28	45	cellular macromolecule metabolic process	BP
GO:0045597	0.55699	0.68703	8	12	positive regulation of cell differentiation	BP
GO:0010639	0.558198	0.828252	3	4	negative regulation of organelle organization	BP
GO:0031330	0.558359	0.761996	4	6	negative regulation of cellular catabolic process	BP
GO:0036477	0.558645	0.715396	6	9	somatodendritic compartment	CC
GO:0031023	0.559386	1	1	1	microtubule organizing center organization	BP
GO:0051300	0.559386	1	1	1	spindle pole body organization	BP
GO:0000278	0.560336	0.71397	6	9	mitotic cell cycle	BP
GO:0004364	0.560722	1	1	1	glutathione transferase activity	MF
GO:0004602	0.560722	1	1	1	glutathione peroxidase activity	MF
GO:0006749	0.560722	1	1	1	glutathione metabolic process	BP
GO:0015035	0.560722	1	1	1	protein disulfide oxidoreductase activity	MF
GO:0015036	0.560722	1	1	1	disulfide oxidoreductase activity	MF
GO:0016667	0.560722	1	1	1	oxidoreductase activity, acting on a sulfur group of donors	MF
GO:0044446	0.562141	0.578101	37	59	intracellular organelle part	CC
GO:0051649	0.562478	0.712157	6	9	establishment of localization in cell	BP
GO:0001503	0.563706	1	1	1	ossification	BP
GO:0001649	0.563706	1	1	1	osteoblast differentiation	BP
GO:0030278	0.563706	1	1	1	regulation of ossification	BP
GO:0030282	0.563706	1	1	1	bone mineralization	BP
GO:0030500	0.563706	1	1	1	regulation of bone mineralization	BP
GO:0030501	0.563706	1	1	1	positive regulation of bone mineralization	BP
GO:0031214	0.563706	1	1	1	biomineral tissue development	BP
GO:0033687	0.563706	1	1	1	osteoblast proliferation	BP
GO:0033688	0.563706	1	1	1	regulation of osteoblast proliferation	BP
GO:0033689	0.563706	1	1	1	negative regulation of osteoblast proliferation	BP
GO:0045667	0.563706	1	1	1	regulation of osteoblast differentiation	BP
GO:0045669	0.563706	1	1	1	positive regulation of osteoblast differentiation	BP
GO:0045778	0.563706	1	1	1	positive regulation of ossification	BP
GO:0070167	0.563706	1	1	1	regulation of biomineral tissue development	BP
GO:0070169	0.563706	1	1	1	positive regulation of biomineral tissue development	BP
GO:0001702	0.5638	1	1	1	gastrulation with mouth forming second	BP
GO:0004468	0.5638	1	1	1	lysine N-acetyltransferase activity, acting on acetyl phosphate as donor	MF
GO:0005793	0.5638	1	1	1	endoplasmic reticulum-Golgi intermediate compartment	CC
GO:0006473	0.5638	1	1	1	protein acetylation	BP
GO:0006475	0.5638	1	1	1	internal protein amino acid acetylation	BP
GO:0008080	0.5638	1	1	1	N-acetyltransferase activity	MF
GO:0018003	0.5638	1	1	1	peptidyl-lysine N6-acetylation	BP
GO:0018205	0.5638	1	1	1	peptidyl-lysine modification	BP
GO:0018393	0.5638	1	1	1	internal peptidyl-lysine acetylation	BP
GO:0018394	0.5638	1	1	1	peptidyl-lysine acetylation	BP
GO:0033116	0.5638	1	1	1	endoplasmic reticulum-Golgi intermediate compartment membrane	CC
GO:0043543	0.5638	1	1	1	protein acylation	BP
GO:0090407	0.565406	0.823854	3	4	organophosphate biosynthetic process	BP
GO:0000014	0.565912	1	1	1	single-stranded DNA endodeoxyribonuclease activity	MF
GO:0000737	0.565912	1	1	1	DNA catabolic process, endonucleolytic	BP
GO:0004520	0.565912	1	1	1	endodeoxyribonuclease activity	MF
GO:0004529	0.565912	1	1	1	exodeoxyribonuclease activity	MF
GO:0004536	0.565912	1	1	1	deoxyribonuclease activity	MF
GO:0006308	0.565912	1	1	1	DNA catabolic process	BP
GO:0006309	0.565912	1	1	1	apoptotic DNA fragmentation	BP
GO:0006921	0.565912	1	1	1	cellular component disassembly involved in execution phase of apoptosis	BP
GO:0030262	0.565912	1	1	1	apoptotic nuclear changes	BP
GO:0043204	0.565912	1	1	1	perikaryon	CC
GO:0090305	0.565912	1	1	1	nucleic acid phosphodiester bond hydrolysis	BP
GO:0097194	0.565912	1	1	1	execution phase of apoptosis	BP
GO:0140097	0.565912	1	1	1	catalytic activity, acting on DNA	MF
GO:1900117	0.565912	1	1	1	regulation of execution phase of apoptosis	BP
GO:1900119	0.565912	1	1	1	positive regulation of execution phase of apoptosis	BP
GO:1900409	0.565912	1	1	1	positive regulation of cellular response to oxidative stress	BP
GO:1901033	0.565912	1	1	1	positive regulation of response to reactive oxygen species	BP
GO:1901300	0.565912	1	1	1	positive regulation of hydrogen peroxide-mediated programmed cell death	BP
GO:1902510	0.565912	1	1	1	regulation of apoptotic DNA fragmentation	BP
GO:1902512	0.565912	1	1	1	positive regulation of apoptotic DNA fragmentation	BP
GO:1902884	0.565912	1	1	1	positive regulation of response to oxidative stress	BP
GO:1903209	0.565912	1	1	1	positive regulation of oxidative stress-induced cell death	BP
GO:1903624	0.565912	1	1	1	regulation of DNA catabolic process	BP
GO:1903626	0.565912	1	1	1	positive regulation of DNA catabolic process	BP
GO:1905206	0.565912	1	1	1	positive regulation of hydrogen peroxide-induced cell death	BP
GO:2001040	0.565912	1	1	1	positive regulation of cellular response to drug	BP
GO:0050727	0.567365	0.755066	4	6	regulation of inflammatory response	BP
GO:0048863	0.568231	0.822108	3	4	stem cell differentiation	BP
GO:0031323	0.569924	0.583057	25	40	regulation of cellular metabolic process	BP
GO:0001912	0.57064	1	1	1	positive regulation of leukocyte mediated cytotoxicity	BP
GO:0001916	0.57064	1	1	1	positive regulation of T cell mediated cytotoxicity	BP
GO:0002428	0.57064	1	1	1	antigen processing and presentation of peptide antigen via MHC class Ib	BP
GO:0002475	0.57064	1	1	1	antigen processing and presentation via MHC class Ib	BP
GO:0002476	0.57064	1	1	1	antigen processing and presentation of endogenous peptide antigen via MHC class Ib	BP
GO:0002483	0.57064	1	1	1	antigen processing and presentation of endogenous peptide antigen	BP
GO:0002705	0.57064	1	1	1	positive regulation of leukocyte mediated immunity	BP
GO:0002708	0.57064	1	1	1	positive regulation of lymphocyte mediated immunity	BP
GO:0002711	0.57064	1	1	1	positive regulation of T cell mediated immunity	BP
GO:0003823	0.57064	1	1	1	antigen binding	MF
GO:0005795	0.57064	1	1	1	Golgi stack	CC
GO:0005797	0.57064	1	1	1	Golgi medial cisterna	CC
GO:0019883	0.57064	1	1	1	antigen processing and presentation of endogenous antigen	BP
GO:0030881	0.57064	1	1	1	beta-2-microglobulin binding	MF
GO:0031343	0.57064	1	1	1	positive regulation of cell killing	BP
GO:0031985	0.57064	1	1	1	Golgi cisterna	CC
GO:0042605	0.57064	1	1	1	peptide antigen binding	MF
GO:0042608	0.57064	1	1	1	T cell receptor binding	MF
GO:0042611	0.57064	1	1	1	MHC protein complex	CC
GO:0042612	0.57064	1	1	1	MHC class I protein complex	CC
GO:0046977	0.57064	1	1	1	TAP binding	MF
GO:0048002	0.57064	1	1	1	antigen processing and presentation of peptide antigen	BP
GO:0070971	0.57064	1	1	1	endoplasmic reticulum exit site	CC
GO:0006919	0.571282	1	1	1	activation of cysteine-type endopeptidase activity involved in apoptotic process	BP
GO:0043280	0.571282	1	1	1	positive regulation of cysteine-type endopeptidase activity involved in apoptotic process	BP
GO:0043281	0.571282	1	1	1	regulation of cysteine-type endopeptidase activity involved in apoptotic process	BP
GO:0071425	0.571282	1	1	1	hematopoietic stem cell proliferation	BP
GO:1901532	0.571282	1	1	1	regulation of hematopoietic progenitor cell differentiation	BP
GO:1902033	0.571282	1	1	1	regulation of hematopoietic stem cell proliferation	BP
GO:1902035	0.571282	1	1	1	positive regulation of hematopoietic stem cell proliferation	BP
GO:0010033	0.576362	0.604401	16	25	response to organic substance	BP
GO:0004032	0.576725	1	1	1	alditol:NADP+ 1-oxidoreductase activity	MF
GO:0006805	0.576725	1	1	1	xenobiotic metabolic process	BP
GO:0008106	0.576725	1	1	1	alcohol dehydrogenase (NADP+) activity	MF
GO:0016229	0.576725	1	1	1	steroid dehydrogenase activity	MF
GO:0016709	0.576725	1	1	1	oxidoreductase activity, acting on paired donors, with incorporation or reduction of molecular oxygen, NAD(P)H as one donor, and incorporation of one atom of oxygen	MF
GO:0047086	0.576725	1	1	1	ketosteroid monooxygenase activity	MF
GO:0000314	0.577173	1	1	1	organellar small ribosomal subunit	CC
GO:0003735	0.577173	1	1	1	structural constituent of ribosome	MF
GO:0005763	0.577173	1	1	1	mitochondrial small ribosomal subunit	CC
GO:0015935	0.577173	1	1	1	small ribosomal subunit	CC
GO:0004873	0.577352	1	1	1	asialoglycoprotein receptor activity	MF
GO:0009991	0.577352	1	1	1	response to extracellular stimulus	BP
GO:0031668	0.577352	1	1	1	cellular response to extracellular stimulus	BP
GO:0009611	0.577784	0.699004	6	9	response to wounding	BP
GO:0004806	0.577978	1	1	1	triglyceride lipase activity	MF
GO:0006638	0.577978	1	1	1	neutral lipid metabolic process	BP
GO:0006639	0.577978	1	1	1	acylglycerol metabolic process	BP
GO:0006641	0.577978	1	1	1	triglyceride metabolic process	BP
GO:0010896	0.577978	1	1	1	regulation of triglyceride catabolic process	BP
GO:0010898	0.577978	1	1	1	positive regulation of triglyceride catabolic process	BP
GO:0016298	0.577978	1	1	1	lipase activity	MF
GO:0019213	0.577978	1	1	1	deacetylase activity	MF
GO:0019433	0.577978	1	1	1	triglyceride catabolic process	BP
GO:0046461	0.577978	1	1	1	neutral lipid catabolic process	BP
GO:0046464	0.577978	1	1	1	acylglycerol catabolic process	BP
GO:0046503	0.577978	1	1	1	glycerolipid catabolic process	BP
GO:0050994	0.577978	1	1	1	regulation of lipid catabolic process	BP
GO:0050996	0.577978	1	1	1	positive regulation of lipid catabolic process	BP
GO:0052689	0.577978	1	1	1	carboxylic ester hydrolase activity	MF
GO:0090207	0.577978	1	1	1	regulation of triglyceride metabolic process	BP
GO:0090208	0.577978	1	1	1	positive regulation of triglyceride metabolic process	BP
GO:0005216	0.578304	0.81578	3	4	ion channel activity	MF
GO:0015267	0.578304	0.81578	3	4	channel activity	MF
GO:0022803	0.578304	0.81578	3	4	passive transmembrane transporter activity	MF
GO:0022836	0.578304	0.81578	3	4	gated channel activity	MF
GO:0022838	0.578304	0.81578	3	4	substrate-specific channel activity	MF
GO:0022839	0.578304	0.81578	3	4	ion gated channel activity	MF
GO:0000338	0.579002	1	1	1	protein deneddylation	BP
GO:0004843	0.579002	1	1	1	thiol-dependent ubiquitin-specific protease activity	MF
GO:0006986	0.579002	1	1	1	response to unfolded protein	BP
GO:0008234	0.579002	1	1	1	cysteine-type peptidase activity	MF
GO:0016579	0.579002	1	1	1	protein deubiquitination	BP
GO:0019783	0.579002	1	1	1	ubiquitin-like protein-specific protease activity	MF
GO:0019784	0.579002	1	1	1	NEDD8-specific protease activity	MF
GO:0030968	0.579002	1	1	1	endoplasmic reticulum unfolded protein response	BP
GO:0034620	0.579002	1	1	1	cellular response to unfolded protein	BP
GO:0034976	0.579002	1	1	1	response to endoplasmic reticulum stress	BP
GO:0035718	0.579002	1	1	1	macrophage migration inhibitory factor binding	MF
GO:0035966	0.579002	1	1	1	response to topologically incorrect protein	BP
GO:0035967	0.579002	1	1	1	cellular response to topologically incorrect protein	BP
GO:0036459	0.579002	1	1	1	thiol-dependent ubiquitinyl hydrolase activity	MF
GO:0036498	0.579002	1	1	1	IRE1-mediated unfolded protein response	BP
GO:0070646	0.579002	1	1	1	protein modification by small protein removal	BP
GO:0097734	0.579002	1	1	1	extracellular exosome biogenesis	BP
GO:0101005	0.579002	1	1	1	ubiquitinyl hydrolase activity	MF
GO:0140112	0.579002	1	1	1	extracellular vesicle biogenesis	BP
GO:1900101	0.579002	1	1	1	regulation of endoplasmic reticulum unfolded protein response	BP
GO:1903894	0.579002	1	1	1	regulation of IRE1-mediated unfolded protein response	BP
GO:1905897	0.579002	1	1	1	regulation of response to endoplasmic reticulum stress	BP
GO:1990182	0.579002	1	1	1	exosomal secretion	BP
GO:0032501	0.579871	0.561423	35	56	multicellular organismal process	BP
GO:0043269	0.580328	0.696782	6	9	regulation of ion transport	BP
GO:0001078	0.580654	0.81428	3	4	proximal promoter DNA-binding transcription repressor activity, RNA polymerase II-specific	MF
GO:0001227	0.580654	0.81428	3	4	DNA-binding transcription repressor activity, RNA polymerase II-specific	MF
GO:0005201	0.582838	1	1	1	extracellular matrix structural constituent	MF
GO:0005518	0.582838	1	1	1	collagen binding	MF
GO:0008047	0.582838	1	1	1	enzyme activator activity	MF
GO:0016504	0.582838	1	1	1	peptidase activator activity	MF
GO:1990823	0.582838	1	1	1	response to leukemia inhibitory factor	BP
GO:1990830	0.582838	1	1	1	cellular response to leukemia inhibitory factor	BP
GO:0004659	0.583166	1	1	1	prenyltransferase activity	MF
GO:0004661	0.583166	1	1	1	protein geranylgeranyltransferase activity	MF
GO:0004663	0.583166	1	1	1	Rab geranylgeranyltransferase activity	MF
GO:0005968	0.583166	1	1	1	Rab-protein geranylgeranyltransferase complex	CC
GO:0008318	0.583166	1	1	1	protein prenyltransferase activity	MF
GO:0017137	0.583166	1	1	1	Rab GTPase binding	MF
GO:0018342	0.583166	1	1	1	protein prenylation	BP
GO:0018344	0.583166	1	1	1	protein geranylgeranylation	BP
GO:0019840	0.583166	1	1	1	isoprenoid binding	MF
GO:0097354	0.583166	1	1	1	prenylation	BP
GO:0022857	0.584101	0.69347	6	9	transmembrane transporter activity	MF
GO:0034613	0.58515	0.643421	9	14	cellular protein localization	BP
GO:0070727	0.58515	0.643421	9	14	cellular macromolecule localization	BP
GO:0042063	0.585655	0.811059	3	4	gliogenesis	BP
GO:0035295	0.586552	0.665342	7	11	tube development	BP
GO:0003174	0.587169	1	1	1	mitral valve development	BP
GO:0003176	0.587169	1	1	1	aortic valve development	BP
GO:0003180	0.587169	1	1	1	aortic valve morphogenesis	BP
GO:0003183	0.587169	1	1	1	mitral valve morphogenesis	BP
GO:0003188	0.587169	1	1	1	heart valve formation	BP
GO:0003199	0.587169	1	1	1	endocardial cushion to mesenchymal transition involved in heart valve formation	BP
GO:0010771	0.587169	1	1	1	negative regulation of cell morphogenesis involved in differentiation	BP
GO:0014028	0.587169	1	1	1	notochord formation	BP
GO:0030903	0.587169	1	1	1	notochord development	BP
GO:0034205	0.587169	1	1	1	amyloid-beta formation	BP
GO:0034446	0.587169	1	1	1	substrate adhesion-dependent cell spreading	BP
GO:0046658	0.587169	1	1	1	anchored component of plasma membrane	CC
GO:0046875	0.587169	1	1	1	ephrin receptor binding	MF
GO:0048013	0.587169	1	1	1	ephrin receptor signaling pathway	BP
GO:0048570	0.587169	1	1	1	notochord morphogenesis	BP
GO:0050770	0.587169	1	1	1	regulation of axonogenesis	BP
GO:0050774	0.587169	1	1	1	negative regulation of dendrite morphogenesis	BP
GO:0061000	0.587169	1	1	1	negative regulation of dendritic spine development	BP
GO:0061002	0.587169	1	1	1	negative regulation of dendritic spine morphogenesis	BP
GO:0061097	0.587169	1	1	1	regulation of protein tyrosine kinase activity	BP
GO:0061098	0.587169	1	1	1	positive regulation of protein tyrosine kinase activity	BP
GO:0070229	0.587169	1	1	1	negative regulation of lymphocyte apoptotic process	BP
GO:0070233	0.587169	1	1	1	negative regulation of T cell apoptotic process	BP
GO:0070242	0.587169	1	1	1	thymocyte apoptotic process	BP
GO:0070243	0.587169	1	1	1	regulation of thymocyte apoptotic process	BP
GO:0070244	0.587169	1	1	1	negative regulation of thymocyte apoptotic process	BP
GO:0090500	0.587169	1	1	1	endocardial cushion to mesenchymal transition	BP
GO:1902003	0.587169	1	1	1	regulation of amyloid-beta formation	BP
GO:1902004	0.587169	1	1	1	positive regulation of amyloid-beta formation	BP
GO:1902959	0.587169	1	1	1	regulation of aspartic-type endopeptidase activity involved in amyloid precursor protein catabolic process	BP
GO:1902961	0.587169	1	1	1	positive regulation of aspartic-type endopeptidase activity involved in amyloid precursor protein catabolic process	BP
GO:1902991	0.587169	1	1	1	regulation of amyloid precursor protein catabolic process	BP
GO:1902993	0.587169	1	1	1	positive regulation of amyloid precursor protein catabolic process	BP
GO:1905245	0.587169	1	1	1	regulation of aspartic-type peptidase activity	BP
GO:1905247	0.587169	1	1	1	positive regulation of aspartic-type peptidase activity	BP
GO:1905809	0.587169	1	1	1	negative regulation of synapse organization	BP
GO:2000171	0.587169	1	1	1	negative regulation of dendrite development	BP
GO:0016328	0.587555	1	1	1	lateral plasma membrane	CC
GO:0023019	0.587555	1	1	1	signal transduction involved in regulation of gene expression	BP
GO:0044331	0.587555	1	1	1	cell-cell adhesion mediated by cadherin	BP
GO:0045296	0.587555	1	1	1	cadherin binding	MF
GO:0098631	0.587555	1	1	1	cell adhesion mediator activity	MF
GO:0098632	0.587555	1	1	1	cell-cell adhesion mediator activity	MF
GO:0098641	0.587555	1	1	1	cadherin binding involved in cell-cell adhesion	MF
GO:2000047	0.587555	1	1	1	regulation of cell-cell adhesion mediated by cadherin	BP
GO:2000048	0.587555	1	1	1	negative regulation of cell-cell adhesion mediated by cadherin	BP
GO:0000175	0.588196	1	1	1	3'-5'-exoribonuclease activity	MF
GO:0000184	0.588196	1	1	1	nuclear-transcribed mRNA catabolic process, nonsense-mediated decay	BP
GO:0000288	0.588196	1	1	1	nuclear-transcribed mRNA catabolic process, deadenylation-dependent decay	BP
GO:0000289	0.588196	1	1	1	nuclear-transcribed mRNA poly(A) tail shortening	BP
GO:0000956	0.588196	1	1	1	nuclear-transcribed mRNA catabolic process	BP
GO:0001824	0.588196	1	1	1	blastocyst development	BP
GO:0001825	0.588196	1	1	1	blastocyst formation	BP
GO:0004532	0.588196	1	1	1	exoribonuclease activity	MF
GO:0004535	0.588196	1	1	1	poly(A)-specific ribonuclease activity	MF
GO:0008408	0.588196	1	1	1	3'-5' exonuclease activity	MF
GO:0016796	0.588196	1	1	1	exonuclease activity, active with either ribo- or deoxyribonucleic acids and producing 5'-phosphomonoesters	MF
GO:0016896	0.588196	1	1	1	exoribonuclease activity, producing 5'-phosphomonoesters	MF
GO:0009892	0.588502	0.594112	15	24	negative regulation of metabolic process	BP
GO:0005838	0.589048	1	1	1	proteasome regulatory particle	CC
GO:0008540	0.589048	1	1	1	proteasome regulatory particle, base subcomplex	CC
GO:0017025	0.589048	1	1	1	TBP-class protein binding	MF
GO:0022624	0.589048	1	1	1	proteasome accessory complex	CC
GO:0036402	0.589048	1	1	1	proteasome-activating ATPase activity	MF
GO:0033674	0.589335	0.737603	4	6	positive regulation of kinase activity	BP
GO:0043549	0.589335	0.737603	4	6	regulation of kinase activity	BP
GO:0045859	0.589335	0.737603	4	6	regulation of protein kinase activity	BP
GO:0045860	0.589335	0.737603	4	6	positive regulation of protein kinase activity	BP
GO:0030163	0.589899	0.696258	5	8	protein catabolic process	BP
GO:0019725	0.591467	0.735865	4	6	cellular homeostasis	BP
GO:0000271	0.59236	1	1	1	polysaccharide biosynthetic process	BP
GO:0003844	0.59236	1	1	1	1,4-alpha-glucan branching enzyme activity	MF
GO:0005976	0.59236	1	1	1	polysaccharide metabolic process	BP
GO:0005977	0.59236	1	1	1	glycogen metabolic process	BP
GO:0005978	0.59236	1	1	1	glycogen biosynthetic process	BP
GO:0006073	0.59236	1	1	1	cellular glucan metabolic process	BP
GO:0006112	0.59236	1	1	1	energy reserve metabolic process	BP
GO:0009250	0.59236	1	1	1	glucan biosynthetic process	BP
GO:0033692	0.59236	1	1	1	cellular polysaccharide biosynthetic process	BP
GO:0034637	0.59236	1	1	1	cellular carbohydrate biosynthetic process	BP
GO:0044042	0.59236	1	1	1	glucan metabolic process	BP
GO:0044264	0.59236	1	1	1	cellular polysaccharide metabolic process	BP
GO:0032409	0.592709	0.734849	4	6	regulation of transporter activity	BP
GO:0004089	0.593757	1	1	1	carbonate dehydratase activity	MF
GO:0002181	0.595206	1	1	1	cytoplasmic translation	BP
GO:0006400	0.595206	1	1	1	tRNA modification	BP
GO:0008171	0.595206	1	1	1	O-methyltransferase activity	MF
GO:0008175	0.595206	1	1	1	tRNA methyltransferase activity	MF
GO:0009020	0.595206	1	1	1	tRNA (guanosine-2'-O-)-methyltransferase activity	MF
GO:0016423	0.595206	1	1	1	tRNA (guanine) methyltransferase activity	MF
GO:0016427	0.595206	1	1	1	tRNA (cytosine) methyltransferase activity	MF
GO:0030488	0.595206	1	1	1	tRNA methylation	BP
GO:0052666	0.595206	1	1	1	tRNA (cytosine-2'-O-)-methyltransferase activity	MF
GO:0106050	0.595206	1	1	1	tRNA 2'-O-methyltransferase activity	MF
GO:0050900	0.596285	0.731908	4	6	leukocyte migration	BP
GO:0098656	0.597469	0.80328	3	4	anion transmembrane transport	BP
GO:0030424	0.598111	0.680972	6	9	axon	CC
GO:0044093	0.598219	0.616772	10	16	positive regulation of molecular function	BP
GO:0004139	0.598559	1	1	1	deoxyribose-phosphate aldolase activity	MF
GO:0009116	0.598559	1	1	1	nucleoside metabolic process	BP
GO:0009120	0.598559	1	1	1	deoxyribonucleoside metabolic process	BP
GO:0009164	0.598559	1	1	1	nucleoside catabolic process	BP
GO:0009262	0.598559	1	1	1	deoxyribonucleotide metabolic process	BP
GO:0009264	0.598559	1	1	1	deoxyribonucleotide catabolic process	BP
GO:0016830	0.598559	1	1	1	carbon-carbon lyase activity	MF
GO:0016832	0.598559	1	1	1	aldehyde-lyase activity	MF
GO:0034656	0.598559	1	1	1	nucleobase-containing small molecule catabolic process	BP
GO:0046121	0.598559	1	1	1	deoxyribonucleoside catabolic process	BP
GO:0000018	0.599085	1	1	1	regulation of DNA recombination	BP
GO:0002200	0.599085	1	1	1	somatic diversification of immune receptors	BP
GO:0002204	0.599085	1	1	1	somatic recombination of immunoglobulin genes involved in immune response	BP
GO:0002208	0.599085	1	1	1	somatic diversification of immunoglobulins involved in immune response	BP
GO:0002377	0.599085	1	1	1	immunoglobulin production	BP
GO:0002381	0.599085	1	1	1	immunoglobulin production involved in immunoglobulin mediated immune response	BP
GO:0002562	0.599085	1	1	1	somatic diversification of immune receptors via germline recombination within a single locus	BP
GO:0002637	0.599085	1	1	1	regulation of immunoglobulin production	BP
GO:0002638	0.599085	1	1	1	negative regulation of immunoglobulin production	BP
GO:0002707	0.599085	1	1	1	negative regulation of lymphocyte mediated immunity	BP
GO:0002712	0.599085	1	1	1	regulation of B cell mediated immunity	BP
GO:0002713	0.599085	1	1	1	negative regulation of B cell mediated immunity	BP
GO:0002761	0.599085	1	1	1	regulation of myeloid leukocyte differentiation	BP
GO:0002820	0.599085	1	1	1	negative regulation of adaptive immune response	BP
GO:0002823	0.599085	1	1	1	negative regulation of adaptive immune response based on somatic recombination of immune receptors built from immunoglobulin superfamily domains	BP
GO:0002828	0.599085	1	1	1	regulation of type 2 immune response	BP
GO:0002829	0.599085	1	1	1	negative regulation of type 2 immune response	BP
GO:0002889	0.599085	1	1	1	regulation of immunoglobulin mediated immune response	BP
GO:0002890	0.599085	1	1	1	negative regulation of immunoglobulin mediated immune response	BP
GO:0006310	0.599085	1	1	1	DNA recombination	BP
GO:0006879	0.599085	1	1	1	cellular iron ion homeostasis	BP
GO:0016064	0.599085	1	1	1	immunoglobulin mediated immune response	BP
GO:0016444	0.599085	1	1	1	somatic cell DNA recombination	BP
GO:0016445	0.599085	1	1	1	somatic diversification of immunoglobulins	BP
GO:0016447	0.599085	1	1	1	somatic recombination of immunoglobulin gene segments	BP
GO:0019724	0.599085	1	1	1	B cell mediated immunity	BP
GO:0032633	0.599085	1	1	1	interleukin-4 production	BP
GO:0032673	0.599085	1	1	1	regulation of interleukin-4 production	BP
GO:0032713	0.599085	1	1	1	negative regulation of interleukin-4 production	BP
GO:0042092	0.599085	1	1	1	type 2 immune response	BP
GO:0045190	0.599085	1	1	1	isotype switching	BP
GO:0045191	0.599085	1	1	1	regulation of isotype switching	BP
GO:0045637	0.599085	1	1	1	regulation of myeloid cell differentiation	BP
GO:0045732	0.599085	1	1	1	positive regulation of protein catabolic process	BP
GO:0045829	0.599085	1	1	1	negative regulation of isotype switching	BP
GO:0045910	0.599085	1	1	1	negative regulation of DNA recombination	BP
GO:0046916	0.599085	1	1	1	cellular transition metal ion homeostasis	BP
GO:0048289	0.599085	1	1	1	isotype switching to IgE isotypes	BP
GO:0048291	0.599085	1	1	1	isotype switching to IgG isotypes	BP
GO:0048293	0.599085	1	1	1	regulation of isotype switching to IgE isotypes	BP
GO:0048294	0.599085	1	1	1	negative regulation of isotype switching to IgE isotypes	BP
GO:0048302	0.599085	1	1	1	regulation of isotype switching to IgG isotypes	BP
GO:0050699	0.599085	1	1	1	WW domain binding	MF
GO:0050869	0.599085	1	1	1	negative regulation of B cell activation	BP
GO:0051224	0.599085	1	1	1	negative regulation of protein transport	BP
GO:0055072	0.599085	1	1	1	iron ion homeostasis	BP
GO:0055076	0.599085	1	1	1	transition metal ion homeostasis	BP
GO:1904950	0.599085	1	1	1	negative regulation of establishment of protein localization	BP
GO:0004556	0.599227	1	1	1	alpha-amylase activity	MF
GO:0016160	0.599227	1	1	1	amylase activity	MF
GO:0031404	0.599227	1	1	1	chloride ion binding	MF
GO:0048468	0.600125	0.611792	11	17	cell development	BP
GO:0005634	0.600311	0.544029	30	49	nucleus	CC
GO:0007346	0.601451	0.72762	4	6	regulation of mitotic cell cycle	BP
GO:0004019	0.601515	1	1	1	adenylosuccinate synthase activity	MF
GO:0006167	0.601515	1	1	1	AMP biosynthetic process	BP
GO:0006531	0.601515	1	1	1	aspartate metabolic process	BP
GO:0009066	0.601515	1	1	1	aspartate family amino acid metabolic process	BP
GO:0016874	0.601515	1	1	1	ligase activity	MF
GO:0016879	0.601515	1	1	1	ligase activity, forming carbon-nitrogen bonds	MF
GO:0043648	0.601515	1	1	1	dicarboxylic acid metabolic process	BP
GO:0044208	0.601515	1	1	1	'de novo' AMP biosynthetic process	BP
GO:0046033	0.601515	1	1	1	AMP metabolic process	BP
GO:0046040	0.601515	1	1	1	IMP metabolic process	BP
GO:0005743	0.601748	0.657693	6	10	mitochondrial inner membrane	CC
GO:0001725	0.602688	1	1	1	stress fiber	CC
GO:0005884	0.602688	1	1	1	actin filament	CC
GO:0014812	0.602688	1	1	1	muscle cell migration	BP
GO:0014909	0.602688	1	1	1	smooth muscle cell migration	BP
GO:0014910	0.602688	1	1	1	regulation of smooth muscle cell migration	BP
GO:0014912	0.602688	1	1	1	negative regulation of smooth muscle cell migration	BP
GO:0030838	0.602688	1	1	1	positive regulation of actin filament polymerization	BP
GO:0032273	0.602688	1	1	1	positive regulation of protein polymerization	BP
GO:0032432	0.602688	1	1	1	actin filament bundle	CC
GO:0034314	0.602688	1	1	1	Arp2/3 complex-mediated actin nucleation	BP
GO:0034315	0.602688	1	1	1	regulation of Arp2/3 complex-mediated actin nucleation	BP
GO:0034316	0.602688	1	1	1	negative regulation of Arp2/3 complex-mediated actin nucleation	BP
GO:0035767	0.602688	1	1	1	endothelial cell chemotaxis	BP
GO:0036119	0.602688	1	1	1	response to platelet-derived growth factor	BP
GO:0036120	0.602688	1	1	1	cellular response to platelet-derived growth factor stimulus	BP
GO:0042641	0.602688	1	1	1	actomyosin	CC
GO:0045010	0.602688	1	1	1	actin nucleation	BP
GO:0050922	0.602688	1	1	1	negative regulation of chemotaxis	BP
GO:0051125	0.602688	1	1	1	regulation of actin nucleation	BP
GO:0051126	0.602688	1	1	1	negative regulation of actin nucleation	BP
GO:0071670	0.602688	1	1	1	smooth muscle cell chemotaxis	BP
GO:0071671	0.602688	1	1	1	regulation of smooth muscle cell chemotaxis	BP
GO:0071672	0.602688	1	1	1	negative regulation of smooth muscle cell chemotaxis	BP
GO:0071933	0.602688	1	1	1	Arp2/3 complex binding	MF
GO:0072673	0.602688	1	1	1	lamellipodium morphogenesis	BP
GO:0090135	0.602688	1	1	1	actin filament branching	BP
GO:0097517	0.602688	1	1	1	contractile actin filament bundle	CC
GO:0097581	0.602688	1	1	1	lamellipodium organization	BP
GO:1902463	0.602688	1	1	1	protein localization to cell leading edge	BP
GO:1902743	0.602688	1	1	1	regulation of lamellipodium organization	BP
GO:1902744	0.602688	1	1	1	negative regulation of lamellipodium organization	BP
GO:1902745	0.602688	1	1	1	positive regulation of lamellipodium organization	BP
GO:2000392	0.602688	1	1	1	regulation of lamellipodium morphogenesis	BP
GO:2000393	0.602688	1	1	1	negative regulation of lamellipodium morphogenesis	BP
GO:2000394	0.602688	1	1	1	positive regulation of lamellipodium morphogenesis	BP
GO:0005640	0.60411	1	1	1	nuclear outer membrane	CC
GO:0008395	0.604463	1	1	1	steroid hydroxylase activity	MF
GO:0030343	0.604463	1	1	1	vitamin D3 25-hydroxylase activity	MF
GO:0031073	0.604463	1	1	1	cholesterol 26-hydroxylase activity	MF
GO:0070643	0.604463	1	1	1	vitamin D 25-hydroxylase activity	MF
GO:0001637	0.606007	1	1	1	G protein-coupled chemoattractant receptor activity	MF
GO:0001653	0.606007	1	1	1	peptide receptor activity	MF
GO:0001767	0.606007	1	1	1	establishment of lymphocyte polarity	BP
GO:0001768	0.606007	1	1	1	establishment of T cell polarity	BP
GO:0001771	0.606007	1	1	1	immunological synapse formation	BP
GO:0002286	0.606007	1	1	1	T cell activation involved in immune response	BP
GO:0002287	0.606007	1	1	1	alpha-beta T cell activation involved in immune response	BP
GO:0002292	0.606007	1	1	1	T cell differentiation involved in immune response	BP
GO:0002293	0.606007	1	1	1	alpha-beta T cell differentiation involved in immune response	BP
GO:0002294	0.606007	1	1	1	CD4-positive, alpha-beta T cell differentiation involved in immune response	BP
GO:0002407	0.606007	1	1	1	dendritic cell chemotaxis	BP
GO:0002408	0.606007	1	1	1	myeloid dendritic cell chemotaxis	BP
GO:0002437	0.606007	1	1	1	inflammatory response to antigenic stimulus	BP
GO:0002438	0.606007	1	1	1	acute inflammatory response to antigenic stimulus	BP
GO:0002468	0.606007	1	1	1	dendritic cell antigen processing and presentation	BP
GO:0002513	0.606007	1	1	1	tolerance induction to self antigen	BP
GO:0002518	0.606007	1	1	1	lymphocyte chemotaxis across high endothelial venule	BP
GO:0002524	0.606007	1	1	1	hypersensitivity	BP
GO:0002577	0.606007	1	1	1	regulation of antigen processing and presentation	BP
GO:0002579	0.606007	1	1	1	positive regulation of antigen processing and presentation	BP
GO:0002604	0.606007	1	1	1	regulation of dendritic cell antigen processing and presentation	BP
GO:0002606	0.606007	1	1	1	positive regulation of dendritic cell antigen processing and presentation	BP
GO:0002643	0.606007	1	1	1	regulation of tolerance induction	BP
GO:0002649	0.606007	1	1	1	regulation of tolerance induction to self antigen	BP
GO:0002673	0.606007	1	1	1	regulation of acute inflammatory response	BP
GO:0002675	0.606007	1	1	1	positive regulation of acute inflammatory response	BP
GO:0002825	0.606007	1	1	1	regulation of T-helper 1 type immune response	BP
GO:0002827	0.606007	1	1	1	positive regulation of T-helper 1 type immune response	BP
GO:0002861	0.606007	1	1	1	regulation of inflammatory response to antigenic stimulus	BP
GO:0002863	0.606007	1	1	1	positive regulation of inflammatory response to antigenic stimulus	BP
GO:0002864	0.606007	1	1	1	regulation of acute inflammatory response to antigenic stimulus	BP
GO:0002866	0.606007	1	1	1	positive regulation of acute inflammatory response to antigenic stimulus	BP
GO:0002883	0.606007	1	1	1	regulation of hypersensitivity	BP
GO:0002885	0.606007	1	1	1	positive regulation of hypersensitivity	BP
GO:0002920	0.606007	1	1	1	regulation of humoral immune response	BP
GO:0002922	0.606007	1	1	1	positive regulation of humoral immune response	BP
GO:0004896	0.606007	1	1	1	cytokine receptor activity	MF
GO:0004950	0.606007	1	1	1	chemokine receptor activity	MF
GO:0006959	0.606007	1	1	1	humoral immune response	BP
GO:0007257	0.606007	1	1	1	activation of JUN kinase activity	BP
GO:0008037	0.606007	1	1	1	cell recognition	BP
GO:0008528	0.606007	1	1	1	G protein-coupled peptide receptor activity	MF
GO:0009100	0.606007	1	1	1	glycoprotein metabolic process	BP
GO:0009101	0.606007	1	1	1	glycoprotein biosynthetic process	BP
GO:0009988	0.606007	1	1	1	cell-cell recognition	BP
GO:0010559	0.606007	1	1	1	regulation of glycoprotein biosynthetic process	BP
GO:0010560	0.606007	1	1	1	positive regulation of glycoprotein biosynthetic process	BP
GO:0016493	0.606007	1	1	1	C-C chemokine receptor activity	MF
GO:0019956	0.606007	1	1	1	chemokine binding	MF
GO:0019957	0.606007	1	1	1	C-C chemokine binding	MF
GO:0030100	0.606007	1	1	1	regulation of endocytosis	BP
GO:0032615	0.606007	1	1	1	interleukin-12 production	BP
GO:0032640	0.606007	1	1	1	tumor necrosis factor production	BP
GO:0032655	0.606007	1	1	1	regulation of interleukin-12 production	BP
GO:0032680	0.606007	1	1	1	regulation of tumor necrosis factor production	BP
GO:0032735	0.606007	1	1	1	positive regulation of interleukin-12 production	BP
GO:0032760	0.606007	1	1	1	positive regulation of tumor necrosis factor production	BP
GO:0034694	0.606007	1	1	1	response to prostaglandin	BP
GO:0034695	0.606007	1	1	1	response to prostaglandin E	BP
GO:0035710	0.606007	1	1	1	CD4-positive, alpha-beta T cell activation	BP
GO:0035757	0.606007	1	1	1	chemokine (C-C motif) ligand 19 binding	MF
GO:0035758	0.606007	1	1	1	chemokine (C-C motif) ligand 21 binding	MF
GO:0036336	0.606007	1	1	1	dendritic cell migration	BP
GO:0038117	0.606007	1	1	1	C-C motif chemokine 19 receptor activity	MF
GO:0038121	0.606007	1	1	1	C-C motif chemokine 21 receptor activity	MF
GO:0042088	0.606007	1	1	1	T-helper 1 type immune response	BP
GO:0042093	0.606007	1	1	1	T-helper cell differentiation	BP
GO:0042102	0.606007	1	1	1	positive regulation of T cell proliferation	BP
GO:0043087	0.606007	1	1	1	regulation of GTPase activity	BP
GO:0043367	0.606007	1	1	1	CD4-positive, alpha-beta T cell differentiation	BP
GO:0043370	0.606007	1	1	1	regulation of CD4-positive, alpha-beta T cell differentiation	BP
GO:0043372	0.606007	1	1	1	positive regulation of CD4-positive, alpha-beta T cell differentiation	BP
GO:0043506	0.606007	1	1	1	regulation of JUN kinase activity	BP
GO:0043507	0.606007	1	1	1	positive regulation of JUN kinase activity	BP
GO:0043547	0.606007	1	1	1	positive regulation of GTPase activity	BP
GO:0045060	0.606007	1	1	1	negative thymic T cell selection	BP
GO:0045061	0.606007	1	1	1	thymic T cell selection	BP
GO:0045063	0.606007	1	1	1	T-helper 1 cell differentiation	BP
GO:0045580	0.606007	1	1	1	regulation of T cell differentiation	BP
GO:0045582	0.606007	1	1	1	positive regulation of T cell differentiation	BP
GO:0045621	0.606007	1	1	1	positive regulation of lymphocyte differentiation	BP
GO:0045622	0.606007	1	1	1	regulation of T-helper cell differentiation	BP
GO:0045624	0.606007	1	1	1	positive regulation of T-helper cell differentiation	BP
GO:0045625	0.606007	1	1	1	regulation of T-helper 1 cell differentiation	BP
GO:0045627	0.606007	1	1	1	positive regulation of T-helper 1 cell differentiation	BP
GO:0045807	0.606007	1	1	1	positive regulation of endocytosis	BP
GO:0046330	0.606007	1	1	1	positive regulation of JNK cascade	BP
GO:0046631	0.606007	1	1	1	alpha-beta T cell activation	BP
GO:0046632	0.606007	1	1	1	alpha-beta T cell differentiation	BP
GO:0046634	0.606007	1	1	1	regulation of alpha-beta T cell activation	BP
GO:0046635	0.606007	1	1	1	positive regulation of alpha-beta T cell activation	BP
GO:0046637	0.606007	1	1	1	regulation of alpha-beta T cell differentiation	BP
GO:0046638	0.606007	1	1	1	positive regulation of alpha-beta T cell differentiation	BP
GO:0046847	0.606007	1	1	1	filopodium assembly	BP
GO:0048259	0.606007	1	1	1	regulation of receptor-mediated endocytosis	BP
GO:0048260	0.606007	1	1	1	positive regulation of receptor-mediated endocytosis	BP
GO:0050764	0.606007	1	1	1	regulation of phagocytosis	BP
GO:0050766	0.606007	1	1	1	positive regulation of phagocytosis	BP
GO:0050854	0.606007	1	1	1	regulation of antigen receptor-mediated signaling pathway	BP
GO:0050856	0.606007	1	1	1	regulation of T cell receptor signaling pathway	BP
GO:0050857	0.606007	1	1	1	positive regulation of antigen receptor-mediated signaling pathway	BP
GO:0050862	0.606007	1	1	1	positive regulation of T cell receptor signaling pathway	BP
GO:0051489	0.606007	1	1	1	regulation of filopodium assembly	BP
GO:0051491	0.606007	1	1	1	positive regulation of filopodium assembly	BP
GO:0060491	0.606007	1	1	1	regulation of cell projection assembly	BP
GO:0070542	0.606007	1	1	1	response to fatty acid	BP
GO:0071706	0.606007	1	1	1	tumor necrosis factor superfamily cytokine production	BP
GO:0071731	0.606007	1	1	1	response to nitric oxide	BP
GO:0072610	0.606007	1	1	1	interleukin-12 secretion	BP
GO:0072679	0.606007	1	1	1	thymocyte migration	BP
GO:0097021	0.606007	1	1	1	lymphocyte migration into lymphoid organs	BP
GO:0097022	0.606007	1	1	1	lymphocyte migration into lymph node	BP
GO:0097026	0.606007	1	1	1	dendritic cell dendrite assembly	BP
GO:0097028	0.606007	1	1	1	dendritic cell differentiation	BP
GO:0097029	0.606007	1	1	1	mature conventional dendritic cell differentiation	BP
GO:0097305	0.606007	1	1	1	response to alcohol	BP
GO:0097366	0.606007	1	1	1	response to bronchodilator	BP
GO:0120032	0.606007	1	1	1	regulation of plasma membrane bounded cell projection assembly	BP
GO:0120034	0.606007	1	1	1	positive regulation of plasma membrane bounded cell projection assembly	BP
GO:1902107	0.606007	1	1	1	positive regulation of leukocyte differentiation	BP
GO:1903018	0.606007	1	1	1	regulation of glycoprotein metabolic process	BP
GO:1903020	0.606007	1	1	1	positive regulation of glycoprotein metabolic process	BP
GO:1903555	0.606007	1	1	1	regulation of tumor necrosis factor superfamily cytokine production	BP
GO:1903557	0.606007	1	1	1	positive regulation of tumor necrosis factor superfamily cytokine production	BP
GO:2000410	0.606007	1	1	1	regulation of thymocyte migration	BP
GO:2000412	0.606007	1	1	1	positive regulation of thymocyte migration	BP
GO:2000508	0.606007	1	1	1	regulation of dendritic cell chemotaxis	BP
GO:2000510	0.606007	1	1	1	positive regulation of dendritic cell chemotaxis	BP
GO:2000514	0.606007	1	1	1	regulation of CD4-positive, alpha-beta T cell activation	BP
GO:2000516	0.606007	1	1	1	positive regulation of CD4-positive, alpha-beta T cell activation	BP
GO:2000520	0.606007	1	1	1	regulation of immunological synapse formation	BP
GO:2000522	0.606007	1	1	1	positive regulation of immunological synapse formation	BP
GO:2000523	0.606007	1	1	1	regulation of T cell costimulation	BP
GO:2000525	0.606007	1	1	1	positive regulation of T cell costimulation	BP
GO:2000526	0.606007	1	1	1	positive regulation of glycoprotein biosynthetic process involved in immunological synapse formation	BP
GO:2000547	0.606007	1	1	1	regulation of dendritic cell dendrite assembly	BP
GO:0005874	0.60629	0.797316	3	4	microtubule	CC
GO:0019904	0.609078	0.721201	4	6	protein domain specific binding	MF
GO:0004888	0.609294	0.721018	4	6	transmembrane signaling receptor activity	MF
GO:0038023	0.609294	0.721018	4	6	signaling receptor activity	MF
GO:0060089	0.609294	0.721018	4	6	molecular transducer activity	MF
GO:0042592	0.609346	0.620135	9	14	homeostatic process	BP
GO:0002532	0.609417	1	1	1	production of molecular mediator involved in inflammatory response	BP
GO:0002534	0.609417	1	1	1	cytokine production involved in inflammatory response	BP
GO:0032621	0.609417	1	1	1	interleukin-18 production	BP
GO:0034067	0.609417	1	1	1	protein localization to Golgi apparatus	BP
GO:0044546	0.609417	1	1	1	NLRP3 inflammasome complex assembly	BP
GO:0051262	0.609417	1	1	1	protein tetramerization	BP
GO:0051289	0.609417	1	1	1	protein homotetramerization	BP
GO:0071346	0.609417	1	1	1	cellular response to interferon-gamma	BP
GO:0072616	0.609417	1	1	1	interleukin-18 secretion	BP
GO:1900015	0.609417	1	1	1	regulation of cytokine production involved in inflammatory response	BP
GO:1900017	0.609417	1	1	1	positive regulation of cytokine production involved in inflammatory response	BP
GO:1900225	0.609417	1	1	1	regulation of NLRP3 inflammasome complex assembly	BP
GO:1900227	0.609417	1	1	1	positive regulation of NLRP3 inflammasome complex assembly	BP
GO:0006820	0.61121	0.668997	6	9	anion transport	BP
GO:0044281	0.611621	0.603541	10	16	small molecule metabolic process	BP
GO:0000444	0.611841	1	1	1	MIS12/MIND type complex	CC
GO:0000818	0.611841	1	1	1	nuclear MIS12/MIND complex	CC
GO:0000939	0.611841	1	1	1	condensed chromosome inner kinetochore	CC
GO:0000941	0.611841	1	1	1	condensed nuclear chromosome inner kinetochore	CC
GO:0006662	0.614711	1	1	1	glycerol ether metabolic process	BP
GO:0016714	0.614711	1	1	1	oxidoreductase activity, acting on paired donors, with incorporation or reduction of molecular oxygen, reduced pteridine as one donor, and incorporation of one atom of oxygen	MF
GO:0018904	0.614711	1	1	1	ether metabolic process	BP
GO:0046485	0.614711	1	1	1	ether lipid metabolic process	BP
GO:0050479	0.614711	1	1	1	glyceryl-ether monooxygenase activity	MF
GO:0004674	0.616052	0.71524	4	6	protein serine/threonine kinase activity	MF
GO:0032989	0.618659	0.62984	8	12	cellular component morphogenesis	BP
GO:0022412	0.619118	1	1	1	cellular process involved in reproduction in multicellular organism	BP
GO:0032391	0.619118	1	1	1	photoreceptor connecting cilium	CC
GO:0035845	0.619118	1	1	1	photoreceptor cell outer segment organization	BP
GO:0035869	0.619118	1	1	1	ciliary transition zone	CC
GO:0042461	0.619118	1	1	1	photoreceptor cell development	BP
GO:0046530	0.619118	1	1	1	photoreceptor cell differentiation	BP
GO:0048515	0.619118	1	1	1	spermatid differentiation	BP
GO:0070830	0.619118	1	1	1	bicellular tight junction assembly	BP
GO:0097546	0.619118	1	1	1	ciliary base	CC
GO:0097730	0.619118	1	1	1	non-motile cilium	CC
GO:0097731	0.619118	1	1	1	9+0 non-motile cilium	CC
GO:0097733	0.619118	1	1	1	photoreceptor cell cilium	CC
GO:0120192	0.619118	1	1	1	tight junction assembly	BP
GO:0120193	0.619118	1	1	1	tight junction organization	BP
GO:1901890	0.619118	1	1	1	positive regulation of cell junction assembly	BP
GO:1903348	0.619118	1	1	1	positive regulation of bicellular tight junction assembly	BP
GO:2000810	0.619118	1	1	1	regulation of bicellular tight junction assembly	BP
GO:0002154	0.62069	1	1	1	thyroid hormone mediated signaling pathway	BP
GO:0002155	0.62069	1	1	1	regulation of thyroid hormone mediated signaling pathway	BP
GO:0002254	0.62069	1	1	1	kinin cascade	BP
GO:0002353	0.62069	1	1	1	plasma kallikrein-kinin cascade	BP
GO:0003073	0.62069	1	1	1	regulation of systemic arterial blood pressure	BP
GO:0003085	0.62069	1	1	1	negative regulation of systemic arterial blood pressure	BP
GO:0004177	0.62069	1	1	1	aminopeptidase activity	MF
GO:0004180	0.62069	1	1	1	carboxypeptidase activity	MF
GO:0008236	0.62069	1	1	1	serine-type peptidase activity	MF
GO:0008239	0.62069	1	1	1	dipeptidyl-peptidase activity	MF
GO:0009755	0.62069	1	1	1	hormone-mediated signaling pathway	BP
GO:0060055	0.62069	1	1	1	angiogenesis involved in wound healing	BP
GO:0072376	0.62069	1	1	1	protein activation cascade	BP
GO:0097009	0.62069	1	1	1	energy homeostasis	BP
GO:0007040	0.620868	1	1	1	lysosome organization	BP
GO:0080171	0.620868	1	1	1	lytic vacuole organization	BP
GO:0006612	0.620939	1	1	1	protein targeting to membrane	BP
GO:0006620	0.620939	1	1	1	posttranslational protein targeting to endoplasmic reticulum membrane	BP
GO:0045047	0.620939	1	1	1	protein targeting to ER	BP
GO:0070972	0.620939	1	1	1	protein localization to endoplasmic reticulum	BP
GO:0072599	0.620939	1	1	1	establishment of protein localization to endoplasmic reticulum	BP
GO:0090150	0.620939	1	1	1	establishment of protein localization to membrane	BP
GO:0010842	0.621435	1	1	1	retina layer formation	BP
GO:0048592	0.621435	1	1	1	eye morphogenesis	BP
GO:0048593	0.621435	1	1	1	camera-type eye morphogenesis	BP
GO:0060042	0.621435	1	1	1	retina morphogenesis in camera-type eye	BP
GO:0090596	0.621435	1	1	1	sensory organ morphogenesis	BP
GO:0045944	0.621651	0.632041	7	11	positive regulation of transcription by RNA polymerase II	BP
GO:0009893	0.622022	0.537824	21	34	positive regulation of metabolic process	BP
GO:0048869	0.62338	0.532219	23	37	cellular developmental process	BP
GO:0003727	0.623698	1	1	1	single-stranded RNA binding	MF
GO:0006378	0.623698	1	1	1	mRNA polyadenylation	BP
GO:0008143	0.623698	1	1	1	poly(A) binding	MF
GO:0031123	0.623698	1	1	1	RNA 3'-end processing	BP
GO:0031124	0.623698	1	1	1	mRNA 3'-end processing	BP
GO:0031440	0.623698	1	1	1	regulation of mRNA 3'-end processing	BP
GO:0031441	0.623698	1	1	1	negative regulation of mRNA 3'-end processing	BP
GO:0032838	0.623698	1	1	1	plasma membrane bounded cell projection cytoplasm	CC
GO:0032839	0.623698	1	1	1	dendrite cytoplasm	CC
GO:0043631	0.623698	1	1	1	RNA polyadenylation	BP
GO:0050684	0.623698	1	1	1	regulation of mRNA processing	BP
GO:0050686	0.623698	1	1	1	negative regulation of mRNA processing	BP
GO:0070717	0.623698	1	1	1	poly-purine tract binding	MF
GO:0120111	0.623698	1	1	1	neuron projection cytoplasm	CC
GO:1900363	0.623698	1	1	1	regulation of mRNA polyadenylation	BP
GO:1900364	0.623698	1	1	1	negative regulation of mRNA polyadenylation	BP
GO:1904115	0.623698	1	1	1	axon cytoplasm	CC
GO:0044429	0.623934	0.594918	9	15	mitochondrial part	CC
GO:0015711	0.624469	0.707924	4	6	organic anion transport	BP
GO:0001571	0.625171	1	1	1	non-tyrosine kinase fibroblast growth factor receptor activity	MF
GO:0005007	0.625171	1	1	1	fibroblast growth factor-activated receptor activity	MF
GO:0008543	0.625171	1	1	1	fibroblast growth factor receptor signaling pathway	BP
GO:0017134	0.625171	1	1	1	fibroblast growth factor binding	MF
GO:0040036	0.625171	1	1	1	regulation of fibroblast growth factor receptor signaling pathway	BP
GO:0040037	0.625171	1	1	1	negative regulation of fibroblast growth factor receptor signaling pathway	BP
GO:0044291	0.625171	1	1	1	cell-cell contact zone	CC
GO:0044344	0.625171	1	1	1	cellular response to fibroblast growth factor stimulus	BP
GO:0060539	0.625171	1	1	1	diaphragm development	BP
GO:0071774	0.625171	1	1	1	response to fibroblast growth factor	BP
GO:0000077	0.625412	1	1	1	DNA damage checkpoint	BP
GO:0000083	0.625412	1	1	1	regulation of transcription involved in G1/S transition of mitotic cell cycle	BP
GO:0008630	0.625412	1	1	1	intrinsic apoptotic signaling pathway in response to DNA damage	BP
GO:0014009	0.625412	1	1	1	glial cell proliferation	BP
GO:0014013	0.625412	1	1	1	regulation of gliogenesis	BP
GO:0014015	0.625412	1	1	1	positive regulation of gliogenesis	BP
GO:0031570	0.625412	1	1	1	DNA integrity checkpoint	BP
GO:0035189	0.625412	1	1	1	Rb-E2F complex	CC
GO:0043276	0.625412	1	1	1	anoikis	BP
GO:0043392	0.625412	1	1	1	negative regulation of DNA binding	BP
GO:0045598	0.625412	1	1	1	regulation of fat cell differentiation	BP
GO:0045599	0.625412	1	1	1	negative regulation of fat cell differentiation	BP
GO:0051100	0.625412	1	1	1	negative regulation of binding	BP
GO:0051101	0.625412	1	1	1	regulation of DNA binding	BP
GO:0060251	0.625412	1	1	1	regulation of glial cell proliferation	BP
GO:0060252	0.625412	1	1	1	positive regulation of glial cell proliferation	BP
GO:0070341	0.625412	1	1	1	fat cell proliferation	BP
GO:0070344	0.625412	1	1	1	regulation of fat cell proliferation	BP
GO:0070345	0.625412	1	1	1	negative regulation of fat cell proliferation	BP
GO:0071930	0.625412	1	1	1	negative regulation of transcription involved in G1/S transition of mitotic cell cycle	BP
GO:0072332	0.625412	1	1	1	intrinsic apoptotic signaling pathway by p53 class mediator	BP
GO:0090575	0.625412	1	1	1	RNA polymerase II transcription factor complex	CC
GO:1904019	0.625412	1	1	1	epithelial cell apoptotic process	BP
GO:1990086	0.625412	1	1	1	lens fiber cell apoptotic process	BP
GO:1990089	0.625412	1	1	1	response to nerve growth factor	BP
GO:1990090	0.625412	1	1	1	cellular response to nerve growth factor stimulus	BP
GO:0044248	0.625685	0.568381	12	20	cellular catabolic process	BP
GO:0072089	0.62764	0.802671	2	3	stem cell proliferation	BP
GO:0072091	0.62764	0.802671	2	3	regulation of stem cell proliferation	BP
GO:0015459	0.62841	1	1	1	potassium channel regulator activity	MF
GO:0016247	0.62841	1	1	1	channel regulator activity	MF
GO:0034394	0.62841	1	1	1	protein localization to cell surface	BP
GO:0044224	0.62841	1	1	1	juxtaparanode region of axon	CC
GO:0044304	0.62841	1	1	1	main axon	CC
GO:0044325	0.62841	1	1	1	ion channel binding	MF
GO:0099106	0.62841	1	1	1	ion channel regulator activity	MF
GO:1990031	0.62841	1	1	1	pinceau fiber	CC
GO:2000008	0.62841	1	1	1	regulation of protein localization to cell surface	BP
GO:0061448	0.631173	0.779725	3	4	connective tissue development	BP
GO:0040017	0.631276	0.658217	5	8	positive regulation of locomotion	BP
GO:0051272	0.631276	0.658217	5	8	positive regulation of cellular component movement	BP
GO:2000147	0.631276	0.658217	5	8	positive regulation of cell motility	BP
GO:0015318	0.63174	0.701495	4	6	inorganic molecular entity transmembrane transporter activity	MF
GO:0000022	0.632808	1	1	1	mitotic spindle elongation	BP
GO:0000281	0.632808	1	1	1	mitotic cytokinesis	BP
GO:0000910	0.632808	1	1	1	cytokinesis	BP
GO:0000912	0.632808	1	1	1	assembly of actomyosin apparatus involved in cytokinesis	BP
GO:0000915	0.632808	1	1	1	actomyosin contractile ring assembly	BP
GO:0010970	0.632808	1	1	1	transport along microtubule	BP
GO:0030496	0.632808	1	1	1	midbody	CC
GO:0030705	0.632808	1	1	1	cytoskeleton-dependent intracellular transport	BP
GO:0032465	0.632808	1	1	1	regulation of cytokinesis	BP
GO:0032467	0.632808	1	1	1	positive regulation of cytokinesis	BP
GO:0032506	0.632808	1	1	1	cytokinetic process	BP
GO:0044837	0.632808	1	1	1	actomyosin contractile ring organization	BP
GO:0045171	0.632808	1	1	1	intercellular bridge	CC
GO:0047496	0.632808	1	1	1	vesicle transport along microtubule	BP
GO:0051231	0.632808	1	1	1	spindle elongation	BP
GO:0051255	0.632808	1	1	1	spindle midzone assembly	BP
GO:0051256	0.632808	1	1	1	mitotic spindle midzone assembly	BP
GO:0061640	0.632808	1	1	1	cytoskeleton-dependent cytokinesis	BP
GO:0072383	0.632808	1	1	1	plus-end-directed vesicle transport along microtubule	BP
GO:0072384	0.632808	1	1	1	organelle transport along microtubule	BP
GO:0072386	0.632808	1	1	1	plus-end-directed organelle transport along microtubule	BP
GO:0090068	0.632808	1	1	1	positive regulation of cell cycle process	BP
GO:0097149	0.632808	1	1	1	centralspindlin complex	CC
GO:0099111	0.632808	1	1	1	microtubule-based transport	BP
GO:0099518	0.632808	1	1	1	vesicle cytoskeletal trafficking	BP
GO:0048584	0.633759	0.557568	13	21	positive regulation of response to stimulus	BP
GO:0003015	0.633828	0.798299	2	3	heart process	BP
GO:0008016	0.633828	0.798299	2	3	regulation of heart contraction	BP
GO:0060047	0.633828	0.798299	2	3	heart contraction	BP
GO:0060541	0.63637	0.79648	2	3	respiratory system development	BP
GO:0004557	0.63647	1	1	1	alpha-galactosidase activity	MF
GO:0006664	0.63647	1	1	1	glycolipid metabolic process	BP
GO:0006665	0.63647	1	1	1	sphingolipid metabolic process	BP
GO:0006672	0.63647	1	1	1	ceramide metabolic process	BP
GO:0006677	0.63647	1	1	1	glycosylceramide metabolic process	BP
GO:0006687	0.63647	1	1	1	glycosphingolipid metabolic process	BP
GO:0006809	0.63647	1	1	1	nitric oxide biosynthetic process	BP
GO:0009311	0.63647	1	1	1	oligosaccharide metabolic process	BP
GO:0015925	0.63647	1	1	1	galactosidase activity	MF
GO:0016137	0.63647	1	1	1	glycoside metabolic process	BP
GO:0016139	0.63647	1	1	1	glycoside catabolic process	BP
GO:0016936	0.63647	1	1	1	galactoside binding	MF
GO:0019377	0.63647	1	1	1	glycolipid catabolic process	BP
GO:0030149	0.63647	1	1	1	sphingolipid catabolic process	BP
GO:0032769	0.63647	1	1	1	negative regulation of monooxygenase activity	BP
GO:0045019	0.63647	1	1	1	negative regulation of nitric oxide biosynthetic process	BP
GO:0045428	0.63647	1	1	1	regulation of nitric oxide biosynthetic process	BP
GO:0046209	0.63647	1	1	1	nitric oxide metabolic process	BP
GO:0046466	0.63647	1	1	1	membrane lipid catabolic process	BP
GO:0046477	0.63647	1	1	1	glycosylceramide catabolic process	BP
GO:0046479	0.63647	1	1	1	glycosphingolipid catabolic process	BP
GO:0046514	0.63647	1	1	1	ceramide catabolic process	BP
GO:0051001	0.63647	1	1	1	negative regulation of nitric-oxide synthase activity	BP
GO:0052692	0.63647	1	1	1	raffinose alpha-galactosidase activity	MF
GO:1903409	0.63647	1	1	1	reactive oxygen species biosynthetic process	BP
GO:1903426	0.63647	1	1	1	regulation of reactive oxygen species biosynthetic process	BP
GO:1903427	0.63647	1	1	1	negative regulation of reactive oxygen species biosynthetic process	BP
GO:1903509	0.63647	1	1	1	liposaccharide metabolic process	BP
GO:1904406	0.63647	1	1	1	negative regulation of nitric oxide metabolic process	BP
GO:0002706	0.636531	0.796364	2	3	regulation of lymphocyte mediated immunity	BP
GO:0019222	0.636848	0.509881	27	44	regulation of metabolic process	BP
GO:0048872	0.636918	0.696853	4	6	homeostasis of number of cells	BP
GO:0008360	0.638194	1	1	1	regulation of cell shape	BP
GO:0043197	0.638194	1	1	1	dendritic spine	CC
GO:0044309	0.638194	1	1	1	neuron spine	CC
GO:0004540	0.639185	0.794451	2	3	ribonuclease activity	MF
GO:0043368	0.641424	1	1	1	positive T cell selection	BP
GO:0006778	0.641838	1	1	1	porphyrin-containing compound metabolic process	BP
GO:0006779	0.641838	1	1	1	porphyrin-containing compound biosynthetic process	BP
GO:0015232	0.641838	1	1	1	heme transporter activity	MF
GO:0015439	0.641838	1	1	1	heme-transporting ATPase activity	MF
GO:0015562	0.641838	1	1	1	efflux transmembrane transporter activity	MF
GO:0015886	0.641838	1	1	1	heme transport	BP
GO:0033013	0.641838	1	1	1	tetrapyrrole metabolic process	BP
GO:0033014	0.641838	1	1	1	tetrapyrrole biosynthetic process	BP
GO:0051181	0.641838	1	1	1	cofactor transport	BP
GO:0051184	0.641838	1	1	1	cofactor transmembrane transporter activity	MF
GO:1901678	0.641838	1	1	1	iron coordination entity transport	BP
GO:0019882	0.642881	0.79176	2	3	antigen processing and presentation	BP
GO:0048812	0.644326	0.69012	4	6	neuron projection morphogenesis	BP
GO:0016829	0.644522	0.790556	2	3	lyase activity	MF
GO:0032268	0.644706	0.558073	11	18	regulation of cellular protein metabolic process	BP
GO:0005694	0.646247	0.643699	5	8	chromosome	CC
GO:0044427	0.646247	0.643699	5	8	chromosomal part	CC
GO:0043085	0.646673	0.586902	8	13	positive regulation of catalytic activity	BP
GO:0005923	0.64702	0.788713	2	3	bicellular tight junction	CC
GO:0070160	0.64702	0.788713	2	3	tight junction	CC
GO:0001562	0.64785	1	1	1	response to protozoan	BP
GO:0002218	0.64785	1	1	1	activation of innate immune response	BP
GO:0002221	0.64785	1	1	1	pattern recognition receptor signaling pathway	BP
GO:0002224	0.64785	1	1	1	toll-like receptor signaling pathway	BP
GO:0002758	0.64785	1	1	1	innate immune response-activating signal transduction	BP
GO:0042832	0.64785	1	1	1	defense response to protozoan	BP
GO:0098542	0.64785	1	1	1	defense response to other organism	BP
GO:0030154	0.648245	0.510129	21	34	cell differentiation	BP
GO:0042493	0.648316	0.641659	5	8	response to drug	BP
GO:1990234	0.64842	0.787674	2	3	transferase complex	CC
GO:0045935	0.648955	0.565326	10	16	positive regulation of nucleobase-containing compound metabolic process	BP
GO:0000904	0.64939	0.685452	4	6	cell morphogenesis involved in differentiation	BP
GO:0001502	0.649419	1	1	1	cartilage condensation	BP
GO:0001540	0.649419	1	1	1	amyloid-beta binding	MF
GO:0001838	0.649419	1	1	1	embryonic epithelial tube formation	BP
GO:0001841	0.649419	1	1	1	neural tube formation	BP
GO:0001843	0.649419	1	1	1	neural tube closure	BP
GO:0001974	0.649419	1	1	1	blood vessel remodeling	BP
GO:0002719	0.649419	1	1	1	negative regulation of cytokine production involved in immune response	BP
GO:0003148	0.649419	1	1	1	outflow tract septum morphogenesis	BP
GO:0003149	0.649419	1	1	1	membranous septum morphogenesis	BP
GO:0003151	0.649419	1	1	1	outflow tract morphogenesis	BP
GO:0003177	0.649419	1	1	1	pulmonary valve development	BP
GO:0003184	0.649419	1	1	1	pulmonary valve morphogenesis	BP
GO:0003198	0.649419	1	1	1	epithelial to mesenchymal transition involved in endocardial cushion formation	BP
GO:0003203	0.649419	1	1	1	endocardial cushion morphogenesis	BP
GO:0003209	0.649419	1	1	1	cardiac atrium morphogenesis	BP
GO:0003215	0.649419	1	1	1	cardiac right ventricle morphogenesis	BP
GO:0003222	0.649419	1	1	1	ventricular trabecula myocardium morphogenesis	BP
GO:0003229	0.649419	1	1	1	ventricular cardiac muscle tissue development	BP
GO:0003230	0.649419	1	1	1	cardiac atrium development	BP
GO:0003272	0.649419	1	1	1	endocardial cushion formation	BP
GO:0003274	0.649419	1	1	1	endocardial cushion fusion	BP
GO:0003275	0.649419	1	1	1	apoptotic process involved in outflow tract morphogenesis	BP
GO:0003278	0.649419	1	1	1	apoptotic process involved in heart morphogenesis	BP
GO:0003283	0.649419	1	1	1	atrial septum development	BP
GO:0003284	0.649419	1	1	1	septum primum development	BP
GO:0003289	0.649419	1	1	1	atrial septum primum morphogenesis	BP
GO:0005114	0.649419	1	1	1	type II transforming growth factor beta receptor binding	MF
GO:0005125	0.649419	1	1	1	cytokine activity	MF
GO:0005126	0.649419	1	1	1	cytokine receptor binding	MF
GO:0005160	0.649419	1	1	1	transforming growth factor beta receptor binding	MF
GO:0007009	0.649419	1	1	1	plasma membrane organization	BP
GO:0007050	0.649419	1	1	1	cell cycle arrest	BP
GO:0007219	0.649419	1	1	1	Notch signaling pathway	BP
GO:0008083	0.649419	1	1	1	growth factor activity	MF
GO:0008347	0.649419	1	1	1	glial cell migration	BP
GO:0008406	0.649419	1	1	1	gonad development	BP
GO:0008584	0.649419	1	1	1	male gonad development	BP
GO:0008593	0.649419	1	1	1	regulation of Notch signaling pathway	BP
GO:0010002	0.649419	1	1	1	cardioblast differentiation	BP
GO:0010522	0.649419	1	1	1	regulation of calcium ion transport into cytosol	BP
GO:0010523	0.649419	1	1	1	negative regulation of calcium ion transport into cytosol	BP
GO:0010634	0.649419	1	1	1	positive regulation of epithelial cell migration	BP
GO:0010692	0.649419	1	1	1	regulation of alkaline phosphatase activity	BP
GO:0010693	0.649419	1	1	1	negative regulation of alkaline phosphatase activity	BP
GO:0010715	0.649419	1	1	1	regulation of extracellular matrix disassembly	BP
GO:0010718	0.649419	1	1	1	positive regulation of epithelial to mesenchymal transition	BP
GO:0010862	0.649419	1	1	1	positive regulation of pathway-restricted SMAD protein phosphorylation	BP
GO:0010923	0.649419	1	1	1	negative regulation of phosphatase activity	BP
GO:0010934	0.649419	1	1	1	macrophage cytokine production	BP
GO:0010935	0.649419	1	1	1	regulation of macrophage cytokine production	BP
GO:0010936	0.649419	1	1	1	negative regulation of macrophage cytokine production	BP
GO:0014020	0.649419	1	1	1	primary neural tube formation	BP
GO:0014068	0.649419	1	1	1	positive regulation of phosphatidylinositol 3-kinase signaling	BP
GO:0014855	0.649419	1	1	1	striated muscle cell proliferation	BP
GO:0016525	0.649419	1	1	1	negative regulation of angiogenesis	BP
GO:0021915	0.649419	1	1	1	neural tube development	BP
GO:0022617	0.649419	1	1	1	extracellular matrix disassembly	BP
GO:0030141	0.649419	1	1	1	secretory granule	CC
GO:0030199	0.649419	1	1	1	collagen fibril organization	BP
GO:0030326	0.649419	1	1	1	embryonic limb morphogenesis	BP
GO:0030545	0.649419	1	1	1	receptor regulator activity	MF
GO:0030857	0.649419	1	1	1	negative regulation of epithelial cell differentiation	BP
GO:0031069	0.649419	1	1	1	hair follicle morphogenesis	BP
GO:0032570	0.649419	1	1	1	response to progesterone	BP
GO:0032906	0.649419	1	1	1	transforming growth factor beta2 production	BP
GO:0032909	0.649419	1	1	1	regulation of transforming growth factor beta2 production	BP
GO:0033630	0.649419	1	1	1	positive regulation of cell adhesion mediated by integrin	BP
GO:0034504	0.649419	1	1	1	protein localization to nucleus	BP
GO:0034714	0.649419	1	1	1	type III transforming growth factor beta receptor binding	MF
GO:0035107	0.649419	1	1	1	appendage morphogenesis	BP
GO:0035108	0.649419	1	1	1	limb morphogenesis	BP
GO:0035113	0.649419	1	1	1	embryonic appendage morphogenesis	BP
GO:0035148	0.649419	1	1	1	tube formation	BP
GO:0035265	0.649419	1	1	1	organ growth	BP
GO:0035305	0.649419	1	1	1	negative regulation of dephosphorylation	BP
GO:0035904	0.649419	1	1	1	aorta development	BP
GO:0035905	0.649419	1	1	1	ascending aorta development	BP
GO:0035909	0.649419	1	1	1	aorta morphogenesis	BP
GO:0035910	0.649419	1	1	1	ascending aorta morphogenesis	BP
GO:0038034	0.649419	1	1	1	signal transduction in absence of ligand	BP
GO:0042634	0.649419	1	1	1	regulation of hair cycle	BP
GO:0042635	0.649419	1	1	1	positive regulation of hair cycle	BP
GO:0042637	0.649419	1	1	1	catagen	BP
GO:0043525	0.649419	1	1	1	positive regulation of neuron apoptotic process	BP
GO:0043627	0.649419	1	1	1	response to estrogen	BP
GO:0044848	0.649419	1	1	1	biological phase	BP
GO:0044851	0.649419	1	1	1	hair cycle phase	BP
GO:0045112	0.649419	1	1	1	integrin biosynthetic process	BP
GO:0045113	0.649419	1	1	1	regulation of integrin biosynthetic process	BP
GO:0045137	0.649419	1	1	1	development of primary sexual characteristics	BP
GO:0045605	0.649419	1	1	1	negative regulation of epidermal cell differentiation	BP
GO:0045616	0.649419	1	1	1	regulation of keratinocyte differentiation	BP
GO:0045617	0.649419	1	1	1	negative regulation of keratinocyte differentiation	BP
GO:0045683	0.649419	1	1	1	negative regulation of epidermis development	BP
GO:0045726	0.649419	1	1	1	positive regulation of integrin biosynthetic process	BP
GO:0045747	0.649419	1	1	1	positive regulation of Notch signaling pathway	BP
GO:0046546	0.649419	1	1	1	development of primary male sexual characteristics	BP
GO:0046580	0.649419	1	1	1	negative regulation of Ras protein signal transduction	BP
GO:0047485	0.649419	1	1	1	protein N-terminus binding	MF
GO:0048018	0.649419	1	1	1	receptor ligand activity	MF
GO:0048545	0.649419	1	1	1	response to steroid hormone	BP
GO:0048663	0.649419	1	1	1	neuron fate commitment	BP
GO:0048701	0.649419	1	1	1	embryonic cranial skeleton morphogenesis	BP
GO:0048702	0.649419	1	1	1	embryonic neurocranium morphogenesis	BP
GO:0048730	0.649419	1	1	1	epidermis morphogenesis	BP
GO:0048818	0.649419	1	1	1	positive regulation of hair follicle maturation	BP
GO:0048819	0.649419	1	1	1	regulation of hair follicle maturation	BP
GO:0051058	0.649419	1	1	1	negative regulation of small GTPase mediated signal transduction	BP
GO:0051208	0.649419	1	1	1	sequestering of calcium ion	BP
GO:0051209	0.649419	1	1	1	release of sequestered calcium ion into cytosol	BP
GO:0051279	0.649419	1	1	1	regulation of release of sequestered calcium ion into cytosol	BP
GO:0051280	0.649419	1	1	1	negative regulation of release of sequestered calcium ion into cytosol	BP
GO:0051282	0.649419	1	1	1	regulation of sequestering of calcium ion	BP
GO:0051283	0.649419	1	1	1	negative regulation of sequestering of calcium ion	BP
GO:0051284	0.649419	1	1	1	positive regulation of sequestering of calcium ion	BP
GO:0051346	0.649419	1	1	1	negative regulation of hydrolase activity	BP
GO:0051794	0.649419	1	1	1	regulation of timing of catagen	BP
GO:0051795	0.649419	1	1	1	positive regulation of timing of catagen	BP
GO:0051797	0.649419	1	1	1	regulation of hair follicle development	BP
GO:0051798	0.649419	1	1	1	positive regulation of hair follicle development	BP
GO:0051890	0.649419	1	1	1	regulation of cardioblast differentiation	BP
GO:0051891	0.649419	1	1	1	positive regulation of cardioblast differentiation	BP
GO:0051926	0.649419	1	1	1	negative regulation of calcium ion transport	BP
GO:0055010	0.649419	1	1	1	ventricular cardiac muscle tissue morphogenesis	BP
GO:0055017	0.649419	1	1	1	cardiac muscle tissue growth	BP
GO:0060037	0.649419	1	1	1	pharyngeal system development	BP
GO:0060038	0.649419	1	1	1	cardiac muscle cell proliferation	BP
GO:0060065	0.649419	1	1	1	uterus development	BP
GO:0060323	0.649419	1	1	1	head morphogenesis	BP
GO:0060324	0.649419	1	1	1	face development	BP
GO:0060325	0.649419	1	1	1	face morphogenesis	BP
GO:0060389	0.649419	1	1	1	pathway-restricted SMAD protein phosphorylation	BP
GO:0060393	0.649419	1	1	1	regulation of pathway-restricted SMAD protein phosphorylation	BP
GO:0060401	0.649419	1	1	1	cytosolic calcium ion transport	BP
GO:0060402	0.649419	1	1	1	calcium ion transport into cytosol	BP
GO:0060413	0.649419	1	1	1	atrial septum morphogenesis	BP
GO:0060419	0.649419	1	1	1	heart growth	BP
GO:0060561	0.649419	1	1	1	apoptotic process involved in morphogenesis	BP
GO:0060606	0.649419	1	1	1	tube closure	BP
GO:0061037	0.649419	1	1	1	negative regulation of cartilage development	BP
GO:0061082	0.649419	1	1	1	myeloid leukocyte cytokine production	BP
GO:0061343	0.649419	1	1	1	cell adhesion involved in heart morphogenesis	BP
GO:0061383	0.649419	1	1	1	trabecula morphogenesis	BP
GO:0061384	0.649419	1	1	1	heart trabecula morphogenesis	BP
GO:0061614	0.649419	1	1	1	pri-miRNA transcription by RNA polymerase II	BP
GO:0061626	0.649419	1	1	1	pharyngeal arch artery morphogenesis	BP
GO:0062009	0.649419	1	1	1	secondary palate development	BP
GO:0062042	0.649419	1	1	1	regulation of cardiac epithelial to mesenchymal transition	BP
GO:0062043	0.649419	1	1	1	positive regulation of cardiac epithelial to mesenchymal transition	BP
GO:0062044	0.649419	1	1	1	negative regulation of cardiac epithelial to mesenchymal transition	BP
GO:0070230	0.649419	1	1	1	positive regulation of lymphocyte apoptotic process	BP
GO:0070234	0.649419	1	1	1	positive regulation of T cell apoptotic process	BP
GO:0070237	0.649419	1	1	1	positive regulation of activation-induced cell death of T cells	BP
GO:0071604	0.649419	1	1	1	transforming growth factor beta production	BP
GO:0071634	0.649419	1	1	1	regulation of transforming growth factor beta production	BP
GO:0072175	0.649419	1	1	1	epithelial tube formation	BP
GO:0090091	0.649419	1	1	1	positive regulation of extracellular matrix disassembly	BP
GO:0090100	0.649419	1	1	1	positive regulation of transmembrane receptor protein serine/threonine kinase signaling pathway	BP
GO:0097191	0.649419	1	1	1	extrinsic apoptotic signaling pathway	BP
GO:0097192	0.649419	1	1	1	extrinsic apoptotic signaling pathway in absence of ligand	BP
GO:0097553	0.649419	1	1	1	calcium ion transmembrane import into cytosol	BP
GO:0098743	0.649419	1	1	1	cell aggregation	BP
GO:0110110	0.649419	1	1	1	positive regulation of animal organ morphogenesis	BP
GO:0110111	0.649419	1	1	1	negative regulation of animal organ morphogenesis	BP
GO:1900180	0.649419	1	1	1	regulation of protein localization to nucleus	BP
GO:1900182	0.649419	1	1	1	positive regulation of protein localization to nucleus	BP
GO:1901216	0.649419	1	1	1	positive regulation of neuron death	BP
GO:1902256	0.649419	1	1	1	regulation of apoptotic process involved in outflow tract morphogenesis	BP
GO:1902337	0.649419	1	1	1	regulation of apoptotic process involved in morphogenesis	BP
GO:1902742	0.649419	1	1	1	apoptotic process involved in development	BP
GO:1902893	0.649419	1	1	1	regulation of pri-miRNA transcription by RNA polymerase II	BP
GO:1902895	0.649419	1	1	1	positive regulation of pri-miRNA transcription by RNA polymerase II	BP
GO:1903170	0.649419	1	1	1	negative regulation of calcium ion transmembrane transport	BP
GO:1903701	0.649419	1	1	1	substantia propria of cornea development	BP
GO:1903729	0.649419	1	1	1	regulation of plasma membrane organization	BP
GO:1904424	0.649419	1	1	1	regulation of GTP binding	BP
GO:1904426	0.649419	1	1	1	positive regulation of GTP binding	BP
GO:1904748	0.649419	1	1	1	regulation of apoptotic process involved in development	BP
GO:1904888	0.649419	1	1	1	cranial skeletal system development	BP
GO:1905005	0.649419	1	1	1	regulation of epithelial to mesenchymal transition involved in endocardial cushion formation	BP
GO:1905006	0.649419	1	1	1	negative regulation of epithelial to mesenchymal transition involved in endocardial cushion formation	BP
GO:1905007	0.649419	1	1	1	positive regulation of epithelial to mesenchymal transition involved in endocardial cushion formation	BP
GO:1905209	0.649419	1	1	1	positive regulation of cardiocyte differentiation	BP
GO:2000027	0.649419	1	1	1	regulation of animal organ morphogenesis	BP
GO:2000108	0.649419	1	1	1	positive regulation of leukocyte apoptotic process	BP
GO:2000181	0.649419	1	1	1	negative regulation of blood vessel morphogenesis	BP
GO:2000826	0.649419	1	1	1	regulation of heart morphogenesis	BP
GO:2001236	0.649419	1	1	1	regulation of extrinsic apoptotic signaling pathway	BP
GO:2001238	0.649419	1	1	1	positive regulation of extrinsic apoptotic signaling pathway	BP
GO:2001239	0.649419	1	1	1	regulation of extrinsic apoptotic signaling pathway in absence of ligand	BP
GO:2001241	0.649419	1	1	1	positive regulation of extrinsic apoptotic signaling pathway in absence of ligand	BP
GO:0016757	0.64953	0.786847	2	3	transferase activity, transferring glycosyl groups	MF
GO:0016758	0.64953	0.786847	2	3	transferase activity, transferring hexosyl groups	MF
GO:0061134	0.650456	0.786155	2	3	peptidase regulator activity	MF
GO:0007254	0.651118	0.785659	2	3	JNK cascade	BP
GO:0046328	0.651118	0.785659	2	3	regulation of JNK cascade	BP
GO:0061136	0.651766	1	1	1	regulation of proteasomal protein catabolic process	BP
GO:1901799	0.651766	1	1	1	negative regulation of proteasomal protein catabolic process	BP
GO:0001848	0.651879	1	1	1	complement binding	MF
GO:0001850	0.651879	1	1	1	complement component C3a binding	MF
GO:0002430	0.651879	1	1	1	complement receptor mediated signaling pathway	BP
GO:0002461	0.651879	1	1	1	tolerance induction dependent upon immune response	BP
GO:0002462	0.651879	1	1	1	tolerance induction to nonself antigen	BP
GO:0004875	0.651879	1	1	1	complement receptor activity	MF
GO:0004876	0.651879	1	1	1	complement component C3a receptor activity	MF
GO:0007200	0.651879	1	1	1	phospholipase C-activating G protein-coupled receptor signaling pathway	BP
GO:0010573	0.651879	1	1	1	vascular endothelial growth factor production	BP
GO:0010574	0.651879	1	1	1	regulation of vascular endothelial growth factor production	BP
GO:0010575	0.651879	1	1	1	positive regulation of vascular endothelial growth factor production	BP
GO:0032835	0.651879	1	1	1	glomerulus development	BP
GO:0051482	0.651879	1	1	1	positive regulation of cytosolic calcium ion concentration involved in phospholipase C-activating G protein-coupled signaling pathway	BP
GO:0061437	0.651879	1	1	1	renal system vasculature development	BP
GO:0061440	0.651879	1	1	1	kidney vasculature development	BP
GO:0072006	0.651879	1	1	1	nephron development	BP
GO:0072012	0.651879	1	1	1	glomerulus vasculature development	BP
GO:0072109	0.651879	1	1	1	glomerular mesangium development	BP
GO:0072110	0.651879	1	1	1	glomerular mesangial cell proliferation	BP
GO:0072111	0.651879	1	1	1	cell proliferation involved in kidney development	BP
GO:0072124	0.651879	1	1	1	regulation of glomerular mesangial cell proliferation	BP
GO:0072126	0.651879	1	1	1	positive regulation of glomerular mesangial cell proliferation	BP
GO:0090183	0.651879	1	1	1	regulation of kidney development	BP
GO:0090184	0.651879	1	1	1	positive regulation of kidney development	BP
GO:0090192	0.651879	1	1	1	regulation of glomerulus development	BP
GO:0090193	0.651879	1	1	1	positive regulation of glomerulus development	BP
GO:1901722	0.651879	1	1	1	regulation of cell proliferation involved in kidney development	BP
GO:1901724	0.651879	1	1	1	positive regulation of cell proliferation involved in kidney development	BP
GO:2000573	0.651879	1	1	1	positive regulation of DNA biosynthetic process	BP
GO:1901136	0.652099	0.784922	2	3	carbohydrate derivative catabolic process	BP
GO:0001891	0.652148	1	1	1	phagocytic cup	CC
GO:0002431	0.652148	1	1	1	Fc receptor mediated stimulatory signaling pathway	BP
GO:0002433	0.652148	1	1	1	immune response-regulating cell surface receptor signaling pathway involved in phagocytosis	BP
GO:0005546	0.652148	1	1	1	phosphatidylinositol-4,5-bisphosphate binding	MF
GO:0005547	0.652148	1	1	1	phosphatidylinositol-3,4,5-trisphosphate binding	MF
GO:0030175	0.652148	1	1	1	filopodium	CC
GO:0038093	0.652148	1	1	1	Fc receptor signaling pathway	BP
GO:0038094	0.652148	1	1	1	Fc-gamma receptor signaling pathway	BP
GO:0038096	0.652148	1	1	1	Fc-gamma receptor signaling pathway involved in phagocytosis	BP
GO:0071976	0.652148	1	1	1	cell gliding	BP
GO:0120117	0.652148	1	1	1	T cell meandering migration	BP
GO:0005247	0.652275	1	1	1	voltage-gated chloride channel activity	MF
GO:0008308	0.652275	1	1	1	voltage-gated anion channel activity	MF
GO:0015291	0.652275	1	1	1	secondary active transmembrane transporter activity	MF
GO:0015297	0.652275	1	1	1	antiporter activity	MF
GO:0000462	0.654153	1	1	1	maturation of SSU-rRNA from tricistronic rRNA transcript (SSU-rRNA, 5.8S rRNA, LSU-rRNA)	BP
GO:0030490	0.654153	1	1	1	maturation of SSU-rRNA	BP
GO:0030684	0.654153	1	1	1	preribosome	CC
GO:0030688	0.654153	1	1	1	preribosome, small subunit precursor	CC
GO:0034511	0.654153	1	1	1	U3 snoRNA binding	MF
GO:0000038	0.654348	1	1	1	very long-chain fatty acid metabolic process	BP
GO:0005324	0.654348	1	1	1	long-chain fatty acid transporter activity	MF
GO:0005778	0.654348	1	1	1	peroxisomal membrane	CC
GO:0006631	0.654348	1	1	1	fatty acid metabolic process	BP
GO:0006633	0.654348	1	1	1	fatty acid biosynthetic process	BP
GO:0006635	0.654348	1	1	1	fatty acid beta-oxidation	BP
GO:0007031	0.654348	1	1	1	peroxisome organization	BP
GO:0009062	0.654348	1	1	1	fatty acid catabolic process	BP
GO:0015908	0.654348	1	1	1	fatty acid transport	BP
GO:0015909	0.654348	1	1	1	long-chain fatty acid transport	BP
GO:0015910	0.654348	1	1	1	peroxisomal long-chain fatty acid import	BP
GO:0016054	0.654348	1	1	1	organic acid catabolic process	BP
GO:0019395	0.654348	1	1	1	fatty acid oxidation	BP
GO:0031903	0.654348	1	1	1	microbody membrane	CC
GO:0034440	0.654348	1	1	1	lipid oxidation	BP
GO:0042760	0.654348	1	1	1	very long-chain fatty acid catabolic process	BP
GO:0043621	0.654348	1	1	1	protein self-association	MF
GO:0046395	0.654348	1	1	1	carboxylic acid catabolic process	BP
GO:0072329	0.654348	1	1	1	monocarboxylic acid catabolic process	BP
GO:1904064	0.655056	0.782689	2	3	positive regulation of cation transmembrane transport	BP
GO:2001257	0.655056	0.782689	2	3	regulation of cation channel activity	BP
GO:2001259	0.655056	0.782689	2	3	positive regulation of cation channel activity	BP
GO:0051173	0.655534	0.518604	16	26	positive regulation of nitrogen compound metabolic process	BP
GO:0031624	0.655592	1	1	1	ubiquitin conjugating enzyme binding	MF
GO:0032182	0.655592	1	1	1	ubiquitin-like protein binding	MF
GO:0044390	0.655592	1	1	1	ubiquitin-like protein conjugating enzyme binding	MF
GO:0045116	0.655592	1	1	1	protein neddylation	BP
GO:0051438	0.655592	1	1	1	regulation of ubiquitin-protein transferase activity	BP
GO:0051443	0.655592	1	1	1	positive regulation of ubiquitin-protein transferase activity	BP
GO:0097602	0.655592	1	1	1	cullin family protein binding	MF
GO:2000434	0.655592	1	1	1	regulation of protein neddylation	BP
GO:2000436	0.655592	1	1	1	positive regulation of protein neddylation	BP
GO:0000768	0.655757	1	1	1	syncytium formation by plasma membrane fusion	BP
GO:0006949	0.655757	1	1	1	syncytium formation	BP
GO:0007520	0.655757	1	1	1	myoblast fusion	BP
GO:0010830	0.655757	1	1	1	regulation of myotube differentiation	BP
GO:0010831	0.655757	1	1	1	positive regulation of myotube differentiation	BP
GO:0014902	0.655757	1	1	1	myotube differentiation	BP
GO:0014904	0.655757	1	1	1	myotube cell development	BP
GO:0030888	0.655757	1	1	1	regulation of B cell proliferation	BP
GO:0030890	0.655757	1	1	1	positive regulation of B cell proliferation	BP
GO:0033173	0.655757	1	1	1	calcineurin-NFAT signaling cascade	BP
GO:0035886	0.655757	1	1	1	vascular smooth muscle cell differentiation	BP
GO:0042100	0.655757	1	1	1	B cell proliferation	BP
GO:0048016	0.655757	1	1	1	inositol phosphate-mediated signaling	BP
GO:0050853	0.655757	1	1	1	B cell receptor signaling pathway	BP
GO:0050871	0.655757	1	1	1	positive regulation of B cell activation	BP
GO:0051149	0.655757	1	1	1	positive regulation of muscle cell differentiation	BP
GO:0051151	0.655757	1	1	1	negative regulation of smooth muscle cell differentiation	BP
GO:0051155	0.655757	1	1	1	positive regulation of striated muscle cell differentiation	BP
GO:0060142	0.655757	1	1	1	regulation of syncytium formation by plasma membrane fusion	BP
GO:0060143	0.655757	1	1	1	positive regulation of syncytium formation by plasma membrane fusion	BP
GO:0097720	0.655757	1	1	1	calcineurin-mediated signaling	BP
GO:0140253	0.655757	1	1	1	cell-cell fusion	BP
GO:1901739	0.655757	1	1	1	regulation of myoblast fusion	BP
GO:1901741	0.655757	1	1	1	positive regulation of myoblast fusion	BP
GO:1905063	0.655757	1	1	1	regulation of vascular smooth muscle cell differentiation	BP
GO:1905064	0.655757	1	1	1	negative regulation of vascular smooth muscle cell differentiation	BP
GO:0004012	0.65588	1	1	1	phospholipid-translocating ATPase activity	MF
GO:0006890	0.65588	1	1	1	retrograde vesicle-mediated transport, Golgi to ER	BP
GO:0034204	0.65588	1	1	1	lipid translocation	BP
GO:0045332	0.65588	1	1	1	phospholipid translocation	BP
GO:0097035	0.65588	1	1	1	regulation of membrane lipid distribution	BP
GO:0044267	0.656084	0.5126	17	28	cellular protein metabolic process	BP
GO:0048037	0.657428	0.780883	2	3	cofactor binding	MF
GO:0004867	0.657557	1	1	1	serine-type endopeptidase inhibitor activity	MF
GO:0005520	0.657557	1	1	1	insulin-like growth factor binding	MF
GO:0002028	0.658447	1	1	1	regulation of sodium ion transport	BP
GO:0003333	0.658447	1	1	1	amino acid transmembrane transport	BP
GO:0006865	0.658447	1	1	1	amino acid transport	BP
GO:0006970	0.658447	1	1	1	response to osmotic stress	BP
GO:0006971	0.658447	1	1	1	hypotonic response	BP
GO:0007586	0.658447	1	1	1	digestion	BP
GO:0007589	0.658447	1	1	1	body fluid secretion	BP
GO:0010766	0.658447	1	1	1	negative regulation of sodium ion transport	BP
GO:0019221	0.658447	1	1	1	cytokine-mediated signaling pathway	BP
GO:0022600	0.658447	1	1	1	digestive system process	BP
GO:0023016	0.658447	1	1	1	signal transduction by trans-phosphorylation	BP
GO:0030157	0.658447	1	1	1	pancreatic juice secretion	BP
GO:0032413	0.658447	1	1	1	negative regulation of ion transmembrane transporter activity	BP
GO:0032890	0.658447	1	1	1	regulation of organic acid transport	BP
GO:0032891	0.658447	1	1	1	negative regulation of organic acid transport	BP
GO:0032941	0.658447	1	1	1	secretion by tissue	BP
GO:0036438	0.658447	1	1	1	maintenance of lens transparency	BP
GO:0038146	0.658447	1	1	1	chemokine (C-X-C motif) ligand 12 signaling pathway	BP
GO:0043267	0.658447	1	1	1	negative regulation of potassium ion transport	BP
GO:0043268	0.658447	1	1	1	positive regulation of potassium ion transport	BP
GO:0044058	0.658447	1	1	1	regulation of digestive system process	BP
GO:0051953	0.658447	1	1	1	negative regulation of amine transport	BP
GO:0051955	0.658447	1	1	1	regulation of amino acid transport	BP
GO:0051956	0.658447	1	1	1	negative regulation of amino acid transport	BP
GO:0060457	0.658447	1	1	1	negative regulation of digestive system process	BP
GO:0070098	0.658447	1	1	1	chemokine-mediated signaling pathway	BP
GO:0071470	0.658447	1	1	1	cellular response to osmotic stress	BP
GO:0071476	0.658447	1	1	1	cellular hypotonic response	BP
GO:0090186	0.658447	1	1	1	regulation of pancreatic juice secretion	BP
GO:0090188	0.658447	1	1	1	negative regulation of pancreatic juice secretion	BP
GO:1901016	0.658447	1	1	1	regulation of potassium ion transmembrane transporter activity	BP
GO:1901017	0.658447	1	1	1	negative regulation of potassium ion transmembrane transporter activity	BP
GO:1901380	0.658447	1	1	1	negative regulation of potassium ion transmembrane transport	BP
GO:1902305	0.658447	1	1	1	regulation of sodium ion transmembrane transport	BP
GO:1902306	0.658447	1	1	1	negative regulation of sodium ion transmembrane transport	BP
GO:1903789	0.658447	1	1	1	regulation of amino acid transmembrane transport	BP
GO:1903792	0.658447	1	1	1	negative regulation of anion transport	BP
GO:1903825	0.658447	1	1	1	organic acid transmembrane transport	BP
GO:1903960	0.658447	1	1	1	negative regulation of anion transmembrane transport	BP
GO:1905039	0.658447	1	1	1	carboxylic acid transmembrane transport	BP
GO:1905407	0.658447	1	1	1	regulation of creatine transmembrane transporter activity	BP
GO:1905408	0.658447	1	1	1	negative regulation of creatine transmembrane transporter activity	BP
GO:1990868	0.658447	1	1	1	response to chemokine	BP
GO:1990869	0.658447	1	1	1	cellular response to chemokine	BP
GO:2000649	0.658447	1	1	1	regulation of sodium ion transmembrane transporter activity	BP
GO:2000650	0.658447	1	1	1	negative regulation of sodium ion transmembrane transporter activity	BP
GO:0030101	0.658474	1	1	1	natural killer cell activation	BP
GO:0032814	0.658474	1	1	1	regulation of natural killer cell activation	BP
GO:0048471	0.658543	0.574483	8	13	perinuclear region of cytoplasm	CC
GO:1990904	0.658638	0.631357	5	8	ribonucleoprotein complex	CC
GO:0005667	0.659085	0.676367	4	6	transcription factor complex	CC
GO:0002698	0.659425	0.779354	2	3	negative regulation of immune effector process	BP
GO:0050777	0.659425	0.779354	2	3	negative regulation of immune response	BP
GO:0016049	0.660031	0.67547	4	6	cell growth	BP
GO:0006694	0.660234	1	1	1	steroid biosynthetic process	BP
GO:0006695	0.660234	1	1	1	cholesterol biosynthetic process	BP
GO:0010742	0.660234	1	1	1	macrophage derived foam cell differentiation	BP
GO:0010743	0.660234	1	1	1	regulation of macrophage derived foam cell differentiation	BP
GO:0010745	0.660234	1	1	1	negative regulation of macrophage derived foam cell differentiation	BP
GO:0010872	0.660234	1	1	1	regulation of cholesterol esterification	BP
GO:0010874	0.660234	1	1	1	regulation of cholesterol efflux	BP
GO:0010875	0.660234	1	1	1	positive regulation of cholesterol efflux	BP
GO:0010883	0.660234	1	1	1	regulation of lipid storage	BP
GO:0010888	0.660234	1	1	1	negative regulation of lipid storage	BP
GO:0010893	0.660234	1	1	1	positive regulation of steroid biosynthetic process	BP
GO:0015248	0.660234	1	1	1	sterol transporter activity	MF
GO:0015918	0.660234	1	1	1	sterol transport	BP
GO:0016126	0.660234	1	1	1	sterol biosynthetic process	BP
GO:0017127	0.660234	1	1	1	cholesterol transporter activity	MF
GO:0019218	0.660234	1	1	1	regulation of steroid metabolic process	BP
GO:0019534	0.660234	1	1	1	toxin transmembrane transporter activity	MF
GO:0019915	0.660234	1	1	1	lipid storage	BP
GO:0030301	0.660234	1	1	1	cholesterol transport	BP
GO:0032365	0.660234	1	1	1	intracellular lipid transport	BP
GO:0032366	0.660234	1	1	1	intracellular sterol transport	BP
GO:0032367	0.660234	1	1	1	intracellular cholesterol transport	BP
GO:0032368	0.660234	1	1	1	regulation of lipid transport	BP
GO:0032370	0.660234	1	1	1	positive regulation of lipid transport	BP
GO:0032371	0.660234	1	1	1	regulation of sterol transport	BP
GO:0032373	0.660234	1	1	1	positive regulation of sterol transport	BP
GO:0032374	0.660234	1	1	1	regulation of cholesterol transport	BP
GO:0032376	0.660234	1	1	1	positive regulation of cholesterol transport	BP
GO:0033344	0.660234	1	1	1	cholesterol efflux	BP
GO:0033700	0.660234	1	1	1	phospholipid efflux	BP
GO:0034040	0.660234	1	1	1	lipid-transporting ATPase activity	MF
GO:0034041	0.660234	1	1	1	sterol-transporting ATPase activity	MF
GO:0034367	0.660234	1	1	1	protein-containing complex remodeling	BP
GO:0034368	0.660234	1	1	1	protein-lipid complex remodeling	BP
GO:0034369	0.660234	1	1	1	plasma lipoprotein particle remodeling	BP
GO:0034374	0.660234	1	1	1	low-density lipoprotein particle remodeling	BP
GO:0034375	0.660234	1	1	1	high-density lipoprotein particle remodeling	BP
GO:0034433	0.660234	1	1	1	steroid esterification	BP
GO:0034434	0.660234	1	1	1	sterol esterification	BP
GO:0034435	0.660234	1	1	1	cholesterol esterification	BP
GO:0034436	0.660234	1	1	1	glycoprotein transport	BP
GO:0034437	0.660234	1	1	1	glycoprotein transporter activity	MF
GO:0042632	0.660234	1	1	1	cholesterol homeostasis	BP
GO:0043531	0.660234	1	1	1	ADP binding	MF
GO:0043691	0.660234	1	1	1	reverse cholesterol transport	BP
GO:0045540	0.660234	1	1	1	regulation of cholesterol biosynthetic process	BP
GO:0045542	0.660234	1	1	1	positive regulation of cholesterol biosynthetic process	BP
GO:0045940	0.660234	1	1	1	positive regulation of steroid metabolic process	BP
GO:0046889	0.660234	1	1	1	positive regulation of lipid biosynthetic process	BP
GO:0046890	0.660234	1	1	1	regulation of lipid biosynthetic process	BP
GO:0050810	0.660234	1	1	1	regulation of steroid biosynthetic process	BP
GO:0055081	0.660234	1	1	1	anion homeostasis	BP
GO:0055088	0.660234	1	1	1	lipid homeostasis	BP
GO:0055091	0.660234	1	1	1	phospholipid homeostasis	BP
GO:0055092	0.660234	1	1	1	sterol homeostasis	BP
GO:0071402	0.660234	1	1	1	cellular response to lipoprotein particle stimulus	BP
GO:0071403	0.660234	1	1	1	cellular response to high density lipoprotein particle stimulus	BP
GO:0071825	0.660234	1	1	1	protein-lipid complex subunit organization	BP
GO:0071827	0.660234	1	1	1	plasma lipoprotein particle organization	BP
GO:0090077	0.660234	1	1	1	foam cell differentiation	BP
GO:0090181	0.660234	1	1	1	regulation of cholesterol metabolic process	BP
GO:0090205	0.660234	1	1	1	positive regulation of cholesterol metabolic process	BP
GO:0097006	0.660234	1	1	1	regulation of plasma lipoprotein particle levels	BP
GO:0106118	0.660234	1	1	1	regulation of sterol biosynthetic process	BP
GO:0106120	0.660234	1	1	1	positive regulation of sterol biosynthetic process	BP
GO:1901618	0.660234	1	1	1	organic hydroxy compound transmembrane transporter activity	MF
GO:1902653	0.660234	1	1	1	secondary alcohol biosynthetic process	BP
GO:1902932	0.660234	1	1	1	positive regulation of alcohol biosynthetic process	BP
GO:1905952	0.660234	1	1	1	regulation of lipid localization	BP
GO:1905953	0.660234	1	1	1	negative regulation of lipid localization	BP
GO:1905954	0.660234	1	1	1	positive regulation of lipid localization	BP
GO:0000940	0.660842	1	1	1	condensed chromosome outer kinetochore	CC
GO:0007062	0.660842	1	1	1	sister chromatid cohesion	BP
GO:0007093	0.660842	1	1	1	mitotic cell cycle checkpoint	BP
GO:0007094	0.660842	1	1	1	mitotic spindle assembly checkpoint	BP
GO:0007135	0.660842	1	1	1	meiosis II	BP
GO:0031577	0.660842	1	1	1	spindle checkpoint	BP
[truncated: 2,224 more rows]

## Sheet: Females Down-reg
category	over_represented_pvalue	under_represented_pvalue	numDEInCat	numInCat	term	ontology
GO:0042127	0.00662457	0.99948	11	12	regulation of cell proliferation	BP
GO:0048523	0.00892976	0.998	19	24	negative regulation of cellular process	BP
GO:0032502	0.00923808	0.997207	29	41	developmental process	BP
GO:0048856	0.0121537	0.99626	27	38	anatomical structure development	BP
GO:0008283	0.012658	0.998204	12	14	cell proliferation	BP
GO:0007275	0.0145833	0.995511	25	35	multicellular organism development	BP
GO:0048869	0.0164745	0.995173	22	30	cellular developmental process	BP
GO:0008284	0.0184314	1	7	7	positive regulation of cell proliferation	BP
GO:0030154	0.0199327	0.994266	20	27	cell differentiation	BP
GO:0032501	0.0216827	0.992609	27	39	multicellular organismal process	BP
GO:0048731	0.0222239	0.992729	24	34	system development	BP
GO:0048519	0.0229859	0.993226	20	27	negative regulation of biological process	BP
GO:0048513	0.0235923	0.993069	19	26	animal organ development	BP
GO:0009987	0.0280376	0.990539	47	74	cellular process	BP
GO:0044238	0.0298694	0.988827	33	49	primary metabolic process	BP
GO:0071704	0.0298694	0.988827	33	49	organic substance metabolic process	BP
GO:0008152	0.0323507	0.987696	34	51	metabolic process	BP
GO:0043228	0.0333902	0.989488	20	27	non-membrane-bounded organelle	CC
GO:0043232	0.0333902	0.989488	20	27	intracellular non-membrane-bounded organelle	CC
GO:0030855	0.0348466	1	5	5	epithelial cell differentiation	BP
GO:0030029	0.0362945	1	5	5	actin filament-based process	BP
GO:0030036	0.0362945	1	5	5	actin cytoskeleton organization	BP
GO:0042110	0.0366107	1	6	6	T cell activation	BP
GO:0006952	0.0368386	1	6	6	defense response	BP
GO:0012505	0.0369202	0.990538	15	19	endomembrane system	CC
GO:0005615	0.0375714	1	6	6	extracellular space	CC
GO:0051716	0.0415384	0.983721	31	46	cellular response to stimulus	BP
GO:0051093	0.0428085	1	5	5	negative regulation of developmental process	BP
GO:0005794	0.0431828	1	5	5	Golgi apparatus	CC
GO:0002376	0.0441502	0.992016	10	12	immune system process	BP
GO:0006259	0.0445984	0.994883	8	9	DNA metabolic process	BP
GO:0045121	0.0462237	1	5	5	membrane raft	CC
GO:0098589	0.0462237	1	5	5	membrane region	CC
GO:0098857	0.0462237	1	5	5	membrane microdomain	CC
GO:0070887	0.0463131	0.985481	17	23	cellular response to chemical stimulus	BP
GO:0001775	0.0477065	0.994414	8	9	cell activation	BP
GO:0044459	0.0488699	0.988827	11	14	plasma membrane part	CC
GO:0048585	0.0490219	0.994447	7	8	negative regulation of response to stimulus	BP
GO:0044451	0.0499629	1	5	5	nucleoplasm part	CC
GO:0031981	0.0529086	0.98195	19	26	nuclear lumen	CC
GO:0044446	0.0532988	0.978418	29	43	intracellular organelle part	CC
GO:0050673	0.054078	1	5	5	epithelial cell proliferation	BP
GO:0050678	0.054078	1	5	5	regulation of epithelial cell proliferation	BP
GO:0005737	0.0542454	0.977489	36	55	cytoplasm	CC
GO:0032991	0.0555979	0.979446	21	30	protein-containing complex	CC
GO:0009893	0.056279	0.981811	16	22	positive regulation of metabolic process	BP
GO:0010604	0.056279	0.981811	16	22	positive regulation of macromolecule metabolic process	BP
GO:0031323	0.0570427	0.978809	21	30	regulation of cellular metabolic process	BP
GO:0080090	0.0570427	0.978809	21	30	regulation of primary metabolic process	BP
GO:0000280	0.0586582	1	5	5	nuclear division	BP
GO:0048285	0.0586582	1	5	5	organelle fission	BP
GO:0061061	0.0588895	1	5	5	muscle structure development	BP
GO:0045934	0.0619705	0.984959	11	14	negative regulation of nucleobase-containing compound metabolic process	BP
GO:0009890	0.0621501	0.984904	11	14	negative regulation of biosynthetic process	BP
GO:0044422	0.0639582	0.973029	30	45	organelle part	CC
GO:0009889	0.0647589	0.978434	16	22	regulation of biosynthetic process	BP
GO:0009888	0.0656742	0.98417	10	13	tissue development	BP
GO:0005856	0.0658872	0.983752	11	14	cytoskeleton	CC
GO:0044297	0.0671563	1	5	5	cell body	CC
GO:0098590	0.0681222	0.986905	8	10	plasma membrane region	CC
GO:0005654	0.068153	0.98047	13	17	nucleoplasm	CC
GO:0050896	0.0715608	0.968865	32	49	response to stimulus	BP
GO:0044424	0.0729153	0.969666	44	70	intracellular part	CC
GO:0045321	0.074568	0.990301	7	8	leukocyte activation	BP
GO:0046649	0.074568	0.990301	7	8	lymphocyte activation	BP
GO:0006082	0.0751665	0.990197	7	8	organic acid metabolic process	BP
GO:0019752	0.0751665	0.990197	7	8	carboxylic acid metabolic process	BP
GO:0043436	0.0751665	0.990197	7	8	oxoacid metabolic process	BP
GO:0009891	0.0758758	0.978016	12	16	positive regulation of biosynthetic process	BP
GO:0010557	0.0758758	0.978016	12	16	positive regulation of macromolecule biosynthetic process	BP
GO:0031328	0.0758758	0.978016	12	16	positive regulation of cellular biosynthetic process	BP
GO:1901360	0.0761854	0.971114	19	27	organic cyclic compound metabolic process	BP
GO:0044281	0.0762098	0.984368	9	11	small molecule metabolic process	BP
GO:0034641	0.0773089	0.970599	19	27	cellular nitrogen compound metabolic process	BP
GO:0045935	0.0774811	0.977432	12	16	positive regulation of nucleobase-containing compound metabolic process	BP
GO:0009607	0.0790722	1	5	5	response to biotic stimulus	BP
GO:0043207	0.0790722	1	5	5	response to external biotic stimulus	BP
GO:0051707	0.0790722	1	5	5	response to other organism	BP
GO:0009968	0.079261	0.98997	6	7	negative regulation of signal transduction	BP
GO:0010648	0.079261	0.98997	6	7	negative regulation of cell communication	BP
GO:0023057	0.079261	0.98997	6	7	negative regulation of signaling	BP
GO:0048878	0.0809347	1	4	4	chemical homeostasis	BP
GO:0048583	0.081013	0.971933	15	21	regulation of response to stimulus	BP
GO:0031325	0.0815298	0.971713	15	21	positive regulation of cellular metabolic process	BP
GO:0051171	0.0849952	0.966012	20	29	regulation of nitrogen compound metabolic process	BP
GO:0044237	0.085053	0.961995	30	46	cellular metabolic process	BP
GO:1901700	0.0866644	0.982059	8	10	response to oxygen-containing compound	BP
GO:0008285	0.0870541	1	4	4	negative regulation of cell proliferation	BP
GO:0023051	0.0871409	0.969298	15	21	regulation of signaling	BP
GO:0098805	0.088905	0.988264	6	7	whole membrane	CC
GO:0019219	0.0892532	0.968378	15	21	regulation of nucleobase-containing compound metabolic process	BP
GO:1902494	0.0894955	0.988156	6	7	catalytic complex	CC
GO:0043170	0.0900178	0.960016	27	41	macromolecule metabolic process	BP
GO:0019222	0.090512	0.96241	21	31	regulation of metabolic process	BP
GO:0060255	0.090512	0.96241	21	31	regulation of macromolecule metabolic process	BP
GO:0048471	0.0906559	0.987945	6	7	perinuclear region of cytoplasm	CC
GO:0010556	0.0913861	0.967443	15	21	regulation of macromolecule biosynthetic process	BP
GO:0031326	0.0913861	0.967443	15	21	regulation of cellular biosynthetic process	BP
GO:2000112	0.0913861	0.967443	15	21	regulation of cellular macromolecule biosynthetic process	BP
GO:0035295	0.0917498	0.980659	8	10	tube development	BP
GO:0031327	0.0922494	0.97558	10	13	negative regulation of cellular biosynthetic process	BP
GO:0044425	0.0937398	0.960788	21	31	membrane part	CC
GO:0031974	0.0941035	0.962687	19	27	membrane-enclosed lumen	CC
GO:0043233	0.0941035	0.962687	19	27	organelle lumen	CC
GO:0070013	0.0941035	0.962687	19	27	intracellular organelle lumen	CC
GO:0000910	0.0979357	1	4	4	cytokinesis	BP
GO:0032506	0.0979357	1	4	4	cytokinetic process	BP
GO:0061640	0.0979357	1	4	4	cytoskeleton-dependent cytokinesis	BP
GO:0006807	0.0985502	0.955453	27	41	nitrogen compound metabolic process	BP
GO:0036477	0.099281	0.986336	6	7	somatodendritic compartment	CC
GO:0098797	0.0997429	1	4	4	plasma membrane protein complex	CC
GO:0098802	0.0997429	1	4	4	plasma membrane receptor complex	CC
GO:0006139	0.102483	0.958861	18	26	nucleobase-containing compound metabolic process	BP
GO:0006725	0.102483	0.958861	18	26	cellular aromatic compound metabolic process	BP
GO:0046483	0.102483	0.958861	18	26	heterocycle metabolic process	BP
GO:0051259	0.103909	1	4	4	protein complex oligomerization	BP
GO:0007517	0.104233	1	4	4	muscle organ development	BP
GO:0007166	0.104322	0.964329	13	18	cell surface receptor signaling pathway	BP
GO:0044430	0.104348	0.971371	10	13	cytoskeletal part	CC
GO:0050794	0.104505	0.951207	37	59	regulation of cellular process	BP
GO:0000982	0.104561	1	4	4	transcription factor activity, RNA polymerase II proximal promoter sequence-specific DNA binding	MF
GO:0048584	0.106785	0.966724	11	15	positive regulation of response to stimulus	BP
GO:0007276	0.107807	0.984682	6	7	gamete generation	BP
GO:0032504	0.107807	0.984682	6	7	multicellular organism reproduction	BP
GO:0048609	0.107807	0.984682	6	7	multicellular organismal reproductive process	BP
GO:0005623	0.107811	0.955959	49	80	cell	CC
GO:0044464	0.107811	0.955959	49	80	cell part	CC
GO:0044877	0.108135	0.97071	9	12	protein-containing complex binding	MF
GO:0006508	0.108475	0.98455	6	7	proteolysis	BP
GO:0005789	0.110257	1	4	4	endoplasmic reticulum membrane	CC
GO:0031984	0.110257	1	4	4	organelle subcompartment	CC
GO:0042175	0.110257	1	4	4	nuclear outer membrane-endoplasmic reticulum membrane network	CC
GO:0044432	0.110257	1	4	4	endoplasmic reticulum part	CC
GO:0098827	0.110257	1	4	4	endoplasmic reticulum subcompartment	CC
GO:0050789	0.11036	0.948138	38	61	regulation of biological process	BP
GO:0065007	0.11036	0.948138	38	61	biological regulation	BP
GO:0031324	0.110771	0.961534	13	18	negative regulation of cellular metabolic process	BP
GO:0005622	0.11163	0.949732	44	71	intracellular	CC
GO:0050877	0.112036	1	4	4	nervous system process	BP
GO:0016043	0.112818	0.947821	25	39	cellular component organization	BP
GO:0071840	0.112818	0.947821	25	39	cellular component organization or biogenesis	BP
GO:0010628	0.113298	0.964108	11	15	positive regulation of gene expression	BP
GO:0065008	0.117135	0.95403	15	22	regulation of biological quality	BP
GO:0021700	0.11804	1	4	4	developmental maturation	BP
GO:0003008	0.119315	0.982353	6	7	system process	BP
GO:0006357	0.12011	0.961318	11	15	regulation of transcription by RNA polymerase II	BP
GO:0006366	0.12011	0.961318	11	15	transcription by RNA polymerase II	BP
GO:0005819	0.12036	1	4	4	spindle	CC
GO:0043229	0.120839	0.943139	41	66	intracellular organelle	CC
GO:0044249	0.121011	0.9517	16	23	cellular biosynthetic process	BP
GO:0060429	0.121029	0.972985	7	9	epithelium development	BP
GO:0043025	0.121323	1	4	4	neuronal cell body	CC
GO:0051173	0.122092	0.953814	14	20	positive regulation of nitrogen compound metabolic process	BP
GO:0099080	0.122888	1	4	4	supramolecular complex	CC
GO:0099081	0.122888	1	4	4	supramolecular polymer	CC
GO:0099512	0.122888	1	4	4	supramolecular fiber	CC
GO:1901701	0.123135	0.972346	7	9	cellular response to oxygen-containing compound	BP
GO:0009605	0.123828	0.971168	8	10	response to external stimulus	BP
GO:0042221	0.125439	0.947629	17	25	response to chemical	BP
GO:0006631	0.125997	0.98095	6	7	fatty acid metabolic process	BP
GO:0032787	0.125997	0.98095	6	7	monocarboxylic acid metabolic process	BP
GO:0021953	0.126743	1	3	3	central nervous system neuron differentiation	BP
GO:0009790	0.127023	0.963833	9	12	embryo development	BP
GO:0010467	0.133197	0.943592	17	25	gene expression	BP
GO:0090304	0.133959	0.943192	17	25	nucleic acid metabolic process	BP
GO:0010558	0.134118	0.961146	9	12	negative regulation of macromolecule biosynthetic process	BP
GO:2000113	0.134118	0.961146	9	12	negative regulation of cellular macromolecule biosynthetic process	BP
GO:0043226	0.135307	0.935391	42	68	organelle	CC
GO:0044271	0.135459	0.947368	14	20	cellular nitrogen compound biosynthetic process	BP
GO:0065009	0.135957	0.954618	11	15	regulation of molecular function	BP
GO:0009058	0.136745	0.941723	17	25	biosynthetic process	BP
GO:0035239	0.137809	0.967769	7	9	tube morphogenesis	BP
GO:1990778	0.13812	1	3	3	protein localization to cell periphery	BP
GO:0030856	0.139944	1	3	3	regulation of epithelial cell differentiation	BP
GO:0045596	0.139944	1	3	3	negative regulation of cell differentiation	BP
GO:0001838	0.140317	1	3	3	embryonic epithelial tube formation	BP
GO:0001841	0.140317	1	3	3	neural tube formation	BP
GO:0001843	0.140317	1	3	3	neural tube closure	BP
GO:0014020	0.140317	1	3	3	primary neural tube formation	BP
GO:0021915	0.140317	1	3	3	neural tube development	BP
GO:0035148	0.140317	1	3	3	tube formation	BP
GO:0060606	0.140317	1	3	3	tube closure	BP
GO:0072175	0.140317	1	3	3	epithelial tube formation	BP
GO:0009617	0.141909	1	4	4	response to bacterium	BP
GO:0000122	0.143394	0.965969	7	9	negative regulation of transcription by RNA polymerase II	BP
GO:0010646	0.14373	0.940655	15	22	regulation of cell communication	BP
GO:0001101	0.144994	1	3	3	response to acid chemical	BP
GO:0010468	0.145863	0.939548	15	22	regulation of gene expression	BP
GO:0048598	0.146157	0.977762	5	6	embryonic morphogenesis	BP
GO:0060562	0.146838	0.977612	5	6	epithelial tube morphogenesis	BP
GO:0000278	0.149791	0.976957	5	6	mitotic cell cycle	BP
GO:0016477	0.150062	0.963778	7	9	cell migration	BP
GO:0120025	0.152159	0.944008	11	16	plasma membrane bounded cell projection	CC
GO:0043933	0.154272	0.962373	7	9	protein-containing complex subunit organization	BP
GO:0051172	0.154279	0.942137	12	17	negative regulation of nitrogen compound metabolic process	BP
GO:0051090	0.154912	1	3	3	regulation of DNA-binding transcription factor activity	BP
GO:0030425	0.155858	0.97559	5	6	dendrite	CC
GO:0097447	0.155858	0.97559	5	6	dendritic tree	CC
GO:0008150	0.156454	1	60	102	biological_process	BP
GO:0050680	0.156583	1	3	3	negative regulation of epithelial cell proliferation	BP
GO:0099568	0.156775	1	3	3	cytoplasmic region	CC
GO:0004888	0.15713	0.9753	5	6	transmembrane signaling receptor activity	MF
GO:0045926	0.15747	1	3	3	negative regulation of growth	BP
GO:0051235	0.157867	1	3	3	maintenance of location	BP
GO:0009059	0.158291	0.932995	15	22	macromolecule biosynthetic process	BP
GO:0034645	0.158291	0.932995	15	22	cellular macromolecule biosynthetic process	BP
GO:0015630	0.158392	0.951539	9	12	microtubule cytoskeleton	CC
GO:0062013	0.161483	1	3	3	positive regulation of small molecule metabolic process	BP
GO:0098794	0.161527	1	3	3	postsynapse	CC
GO:0007399	0.161789	0.94407	10	14	nervous system development	BP
GO:0045893	0.161889	0.944024	10	14	positive regulation of transcription, DNA-templated	BP
GO:0051254	0.161889	0.944024	10	14	positive regulation of RNA metabolic process	BP
GO:1902680	0.161889	0.944024	10	14	positive regulation of RNA biosynthetic process	BP
GO:1903508	0.161889	0.944024	10	14	positive regulation of nucleic acid-templated transcription	BP
GO:0032153	0.162281	1	3	3	cell division site	CC
GO:0032155	0.162281	1	3	3	cell division site part	CC
GO:0097458	0.164137	0.95044	8	11	neuron part	CC
GO:0005515	0.165	0.914887	33	53	protein binding	MF
GO:0023061	0.165178	1	3	3	signal release	BP
GO:1903532	0.165178	1	3	3	positive regulation of secretion by cell	BP
GO:0051051	0.16758	1	3	3	negative regulation of transport	BP
GO:0070838	0.167974	1	3	3	divalent metal ion transport	BP
GO:0072511	0.167974	1	3	3	divalent inorganic cation transport	BP
GO:0051302	0.16801	1	3	3	regulation of cell division	BP
GO:0010033	0.171975	0.929496	13	19	response to organic substance	BP
GO:0006950	0.173083	0.93287	12	17	response to stress	BP
GO:0051291	0.174504	1	3	3	protein heterooligomerization	BP
GO:0043231	0.174801	0.90931	37	60	intracellular membrane-bounded organelle	CC
GO:0009056	0.175437	0.955041	7	9	catabolic process	BP
GO:0006351	0.176419	0.927149	13	19	transcription, DNA-templated	BP
GO:0006355	0.176419	0.927149	13	19	regulation of transcription, DNA-templated	BP
GO:0018130	0.176419	0.927149	13	19	heterocycle biosynthetic process	BP
GO:0019438	0.176419	0.927149	13	19	aromatic compound biosynthetic process	BP
GO:0032774	0.176419	0.927149	13	19	RNA biosynthetic process	BP
GO:0034654	0.176419	0.927149	13	19	nucleobase-containing compound biosynthetic process	BP
GO:0051252	0.176419	0.927149	13	19	regulation of RNA metabolic process	BP
GO:0097659	0.176419	0.927149	13	19	nucleic acid-templated transcription	BP
GO:1901362	0.176419	0.927149	13	19	organic cyclic compound biosynthetic process	BP
GO:1903506	0.176419	0.927149	13	19	regulation of nucleic acid-templated transcription	BP
GO:2001141	0.176419	0.927149	13	19	regulation of RNA biosynthetic process	BP
GO:0019220	0.176705	0.954588	7	9	regulation of phosphate metabolic process	BP
GO:0042325	0.176705	0.954588	7	9	regulation of phosphorylation	BP
GO:0051174	0.176705	0.954588	7	9	regulation of phosphorus metabolic process	BP
GO:0001667	0.180161	1	3	3	ameboidal-type cell migration	BP
GO:0010631	0.180161	1	3	3	epithelial cell migration	BP
GO:0090130	0.180161	1	3	3	tissue migration	BP
GO:0090132	0.180161	1	3	3	epithelium migration	BP
GO:1901576	0.180655	0.918028	16	24	organic substance biosynthetic process	BP
GO:0098687	0.181154	1	3	3	chromosomal region	CC
GO:0007610	0.181767	1	3	3	behavior	BP
GO:0040007	0.185804	0.953148	6	8	growth	BP
GO:0045892	0.185974	0.941298	8	11	negative regulation of transcription, DNA-templated	BP
GO:0051253	0.185974	0.941298	8	11	negative regulation of RNA metabolic process	BP
GO:1902679	0.185974	0.941298	8	11	negative regulation of RNA biosynthetic process	BP
GO:1903507	0.185974	0.941298	8	11	negative regulation of nucleic acid-templated transcription	BP
GO:0007600	0.186182	1	3	3	sensory perception	BP
GO:0044428	0.18739	0.909206	19	29	nuclear part	CC
GO:0042391	0.187965	1	3	3	regulation of membrane potential	BP
GO:0006793	0.188251	0.931676	10	14	phosphorus metabolic process	BP
GO:0006796	0.188251	0.931676	10	14	phosphate-containing compound metabolic process	BP
GO:0007005	0.189331	1	3	3	mitochondrion organization	BP
GO:0005575	0.189391	0.97341	59	100	cellular_component	CC
GO:0071310	0.189665	0.925429	11	16	cellular response to organic substance	BP
GO:0009892	0.193092	0.914534	14	21	negative regulation of metabolic process	BP
GO:0007507	0.193168	0.950493	6	8	heart development	BP
GO:0030217	0.196003	1	3	3	T cell differentiation	BP
GO:0050863	0.19615	1	3	3	regulation of T cell activation	BP
GO:0098552	0.198476	1	3	3	side of membrane	CC
GO:0000790	0.199369	1	3	3	nuclear chromatin	CC
GO:1901564	0.201377	0.90594	16	24	organonitrogen compound metabolic process	BP
GO:0019900	0.202501	0.945031	7	9	kinase binding	MF
GO:0051301	0.203179	0.946799	6	8	cell division	BP
GO:0007015	0.204182	1	2	2	actin filament organization	BP
GO:0097435	0.204182	1	2	2	supramolecular fiber organization	BP
GO:0048522	0.204276	0.894075	22	35	positive regulation of cellular process	BP
GO:0051338	0.204783	0.963502	5	6	regulation of transferase activity	BP
GO:0000922	0.205019	1	3	3	spindle pole	CC
GO:0005887	0.205435	0.945953	6	8	integral component of plasma membrane	CC
GO:0031226	0.205435	0.945953	6	8	intrinsic component of plasma membrane	CC
GO:0001077	0.206935	1	3	3	proximal promoter DNA-binding transcription activator activity, RNA polymerase II-specific	MF
GO:0001228	0.206935	1	3	3	DNA-binding transcription activator activity, RNA polymerase II-specific	MF
GO:0000070	0.21033	1	3	3	mitotic sister chromatid segregation	BP
GO:0000819	0.21033	1	3	3	sister chromatid segregation	BP
GO:0051983	0.21033	1	3	3	regulation of chromosome segregation	BP
GO:0098813	0.21033	1	3	3	nuclear chromosome segregation	BP
GO:0140014	0.21033	1	3	3	mitotic nuclear division	BP
GO:1902850	0.21033	1	3	3	microtubule cytoskeleton organization involved in mitosis	BP
GO:0003158	0.210347	1	3	3	endothelium development	BP
GO:0045944	0.210574	0.930412	8	11	positive regulation of transcription by RNA polymerase II	BP
GO:0030545	0.210839	1	3	3	receptor regulator activity	MF
GO:0048018	0.210839	1	3	3	receptor ligand activity	MF
GO:0005576	0.211361	0.930053	8	11	extracellular region	CC
GO:0031347	0.211599	1	3	3	regulation of defense response	BP
GO:0005874	0.212929	1	3	3	microtubule	CC
GO:0099513	0.212929	1	3	3	polymeric cytoskeletal fiber	CC
GO:0001935	0.213403	1	3	3	endothelial cell proliferation	BP
GO:0001936	0.213403	1	3	3	regulation of endothelial cell proliferation	BP
GO:0007155	0.213515	0.942883	6	8	cell adhesion	BP
GO:0022610	0.213515	0.942883	6	8	biological adhesion	BP
GO:0050679	0.214359	1	3	3	positive regulation of epithelial cell proliferation	BP
GO:0017144	0.214867	0.960775	5	6	drug metabolic process	BP
GO:0051640	0.215122	0.942265	6	8	organelle localization	BP
GO:0009792	0.216049	0.941907	6	8	embryo development ending in birth or egg hatching	BP
GO:0043009	0.216049	0.941907	6	8	chordate embryonic development	BP
GO:0009966	0.216455	0.906157	12	18	regulation of signal transduction	BP
GO:0005901	0.216708	1	2	2	caveola	CC
GO:0030879	0.216708	1	2	2	mammary gland development	BP
GO:0044853	0.216708	1	2	2	plasma membrane raft	CC
GO:0006928	0.217861	0.918483	9	13	movement of cell or subcellular component	BP
GO:0040008	0.218159	0.96257	4	5	regulation of growth	BP
GO:0002684	0.220411	1	3	3	positive regulation of immune system process	BP
GO:0006955	0.220411	1	3	3	immune response	BP
GO:0050776	0.220411	1	3	3	regulation of immune response	BP
GO:0050778	0.220411	1	3	3	positive regulation of immune response	BP
GO:0098542	0.222154	1	3	3	defense response to other organism	BP
GO:0001676	0.223203	1	3	3	long-chain fatty acid metabolic process	BP
GO:0004497	0.223203	1	3	3	monooxygenase activity	MF
GO:0006690	0.223203	1	3	3	icosanoid metabolic process	BP
GO:0008391	0.223203	1	3	3	arachidonic acid monooxygenase activity	MF
GO:0008392	0.223203	1	3	3	arachidonic acid epoxygenase activity	MF
GO:0008395	0.223203	1	3	3	steroid hydroxylase activity	MF
GO:0016705	0.223203	1	3	3	oxidoreductase activity, acting on paired donors, with incorporation or reduction of molecular oxygen	MF
GO:0016712	0.223203	1	3	3	oxidoreductase activity, acting on paired donors, with incorporation or reduction of molecular oxygen, reduced flavin or flavoprotein as one donor, and incorporation of one atom of oxygen	MF
GO:0019369	0.223203	1	3	3	arachidonic acid metabolic process	BP
GO:0019373	0.223203	1	3	3	epoxygenase P450 pathway	BP
GO:0020037	0.223203	1	3	3	heme binding	MF
GO:0033559	0.223203	1	3	3	unsaturated fatty acid metabolic process	BP
GO:0042737	0.223203	1	3	3	drug catabolic process	BP
GO:0042738	0.223203	1	3	3	exogenous drug catabolic process	BP
GO:0046906	0.223203	1	3	3	tetrapyrrole binding	MF
GO:1901568	0.223203	1	3	3	fatty acid derivative metabolic process	BP
GO:0001656	0.22323	1	2	2	metanephros development	BP
GO:0001657	0.22323	1	2	2	ureteric bud development	BP
GO:0001658	0.22323	1	2	2	branching involved in ureteric bud morphogenesis	BP
GO:0001823	0.22323	1	2	2	mesonephros development	BP
GO:0007224	0.22323	1	2	2	smoothened signaling pathway	BP
GO:0008589	0.22323	1	2	2	regulation of smoothened signaling pathway	BP
GO:0030326	0.22323	1	2	2	embryonic limb morphogenesis	BP
GO:0035107	0.22323	1	2	2	appendage morphogenesis	BP
GO:0035108	0.22323	1	2	2	limb morphogenesis	BP
GO:0035113	0.22323	1	2	2	embryonic appendage morphogenesis	BP
GO:0035137	0.22323	1	2	2	hindlimb morphogenesis	BP
GO:0045879	0.22323	1	2	2	negative regulation of smoothened signaling pathway	BP
GO:0060675	0.22323	1	2	2	ureteric bud morphogenesis	BP
GO:0061005	0.22323	1	2	2	cell differentiation involved in kidney development	BP
GO:0061326	0.22323	1	2	2	renal tubule development	BP
GO:0061333	0.22323	1	2	2	renal tubule morphogenesis	BP
GO:0072009	0.22323	1	2	2	nephron epithelium development	BP
GO:0072028	0.22323	1	2	2	nephron morphogenesis	BP
GO:0072073	0.22323	1	2	2	kidney epithelium development	BP
GO:0072078	0.22323	1	2	2	nephron tubule morphogenesis	BP
GO:0072080	0.22323	1	2	2	nephron tubule development	BP
GO:0072088	0.22323	1	2	2	nephron epithelium morphogenesis	BP
GO:0072163	0.22323	1	2	2	mesonephric epithelium development	BP
GO:0072164	0.22323	1	2	2	mesonephric tubule development	BP
GO:0072171	0.22323	1	2	2	mesonephric tubule morphogenesis	BP
GO:0002520	0.225206	0.93833	6	8	immune system development	BP
GO:0030097	0.225206	0.93833	6	8	hemopoiesis	BP
GO:0048534	0.225206	0.93833	6	8	hematopoietic or lymphoid organ development	BP
GO:0010629	0.225273	0.914703	9	13	negative regulation of gene expression	BP
GO:0042995	0.225514	0.902273	11	17	cell projection	CC
GO:0009887	0.226181	0.940946	5	7	animal organ morphogenesis	BP
GO:0048468	0.226423	0.907242	10	15	cell development	BP
GO:0065003	0.22644	0.937841	6	8	protein-containing complex assembly	BP
GO:0048518	0.22649	0.878283	23	37	positive regulation of biological process	BP
GO:0007010	0.226525	0.925168	7	10	cytoskeleton organization	BP
GO:0098609	0.227753	0.959997	4	5	cell-cell adhesion	BP
GO:0022402	0.229534	0.936611	6	8	cell cycle process	BP
GO:0043005	0.230055	0.923529	7	10	neuron projection	CC
GO:0051641	0.230532	0.89363	13	20	cellular localization	BP
GO:0072359	0.230587	0.923281	7	10	circulatory system development	BP
GO:0046914	0.231022	0.936016	6	8	transition metal ion binding	MF
GO:0045165	0.231518	0.958968	4	5	cell fate commitment	BP
GO:0030175	0.232102	1	2	2	filopodium	CC
GO:0098858	0.232102	1	2	2	actin-based cell projection	CC
GO:0050790	0.232266	0.920305	8	11	regulation of catalytic activity	BP
GO:0080134	0.232503	0.935421	6	8	regulation of response to stress	BP
GO:0010605	0.235192	0.895359	12	18	negative regulation of macromolecule metabolic process	BP
GO:0007267	0.236864	0.933658	6	8	cell-cell signaling	BP
GO:0016324	0.241786	1	2	2	apical plasma membrane	CC
GO:0045177	0.241786	1	2	2	apical part of cell	CC
GO:0051604	0.241982	1	2	2	protein maturation	BP
GO:0098796	0.24222	0.955979	4	5	membrane protein complex	CC
GO:0006281	0.242443	0.955916	4	5	DNA repair	BP
GO:0048646	0.242796	0.917511	7	10	anatomical structure formation involved in morphogenesis	BP
GO:1990234	0.242998	0.955758	4	5	transferase complex	CC
GO:0051656	0.243793	0.955532	4	5	establishment of organelle localization	BP
GO:0051239	0.244771	0.884983	13	20	regulation of multicellular organismal process	BP
GO:0044260	0.244999	0.865728	23	37	cellular macromolecule metabolic process	BP
GO:0010562	0.247456	0.9293	6	8	positive regulation of phosphorus metabolic process	BP
GO:0045937	0.247456	0.9293	6	8	positive regulation of phosphate metabolic process	BP
GO:0019953	0.248872	0.928709	6	8	sexual reproduction	BP
GO:0044703	0.248872	0.928709	6	8	multi-organism reproductive process	BP
GO:0043227	0.248965	0.860573	38	63	membrane-bounded organelle	CC
GO:0016021	0.251592	0.875753	15	23	integral component of membrane	CC
GO:0031224	0.251592	0.875753	15	23	intrinsic component of membrane	CC
GO:0009967	0.254004	0.912081	7	10	positive regulation of signal transduction	BP
GO:0005694	0.254215	0.926462	6	8	chromosome	CC
GO:0044427	0.254215	0.926462	6	8	chromosomal part	CC
GO:0044248	0.254632	0.926285	6	8	cellular catabolic process	BP
GO:0003002	0.254712	1	2	2	regionalization	BP
GO:0009953	0.254712	1	2	2	dorsal/ventral pattern formation	BP
GO:0021510	0.254712	1	2	2	spinal cord development	BP
GO:0021515	0.254712	1	2	2	cell differentiation in spinal cord	BP
GO:0021517	0.254712	1	2	2	ventral spinal cord development	BP
GO:0048640	0.256363	1	2	2	negative regulation of developmental growth	BP
GO:0051704	0.25877	0.896926	9	13	multi-organism process	BP
GO:0043085	0.259239	0.924324	6	8	positive regulation of catalytic activity	BP
GO:0044093	0.259239	0.924324	6	8	positive regulation of molecular function	BP
GO:0051241	0.259653	0.927574	5	7	negative regulation of multicellular organismal process	BP
GO:0015850	0.261739	1	2	2	organic hydroxy compound transport	BP
GO:0099572	0.261739	1	2	2	postsynaptic specialization	CC
GO:0071944	0.261858	0.862807	17	27	cell periphery	CC
GO:0031090	0.262765	0.94998	4	5	organelle membrane	CC
GO:0002064	0.26343	1	2	2	epithelial cell development	BP
GO:0045597	0.263645	0.949715	4	5	positive regulation of cell differentiation	BP
GO:0033500	0.264315	1	2	2	carbohydrate homeostasis	BP
GO:0042593	0.264315	1	2	2	glucose homeostasis	BP
GO:0030496	0.265621	0.949118	4	5	midbody	CC
GO:0072657	0.265679	1	2	2	protein localization to membrane	BP
GO:0072659	0.265679	1	2	2	protein localization to plasma membrane	BP
GO:0000981	0.266626	0.948813	4	5	DNA-binding transcription factor activity, RNA polymerase II-specific	MF
GO:0044421	0.268643	0.920255	6	8	extracellular region part	CC
GO:0019637	0.268792	0.948154	4	5	organophosphate metabolic process	BP
GO:0051052	0.26963	0.947898	4	5	regulation of DNA metabolic process	BP
GO:0009719	0.270426	0.903896	7	10	response to endogenous stimulus	BP
GO:1903047	0.270866	0.947519	4	5	mitotic cell cycle process	BP
GO:0005938	0.271332	1	2	2	cell cortex	CC
GO:0008092	0.27144	0.947342	4	5	cytoskeletal protein binding	MF
GO:0001701	0.271471	0.947332	4	5	in utero embryonic development	BP
GO:0031982	0.271503	0.903349	7	10	vesicle	CC
GO:0045444	0.272381	1	2	2	fat cell differentiation	BP
GO:0014065	0.275745	1	2	2	phosphatidylinositol 3-kinase signaling	BP
GO:0019904	0.276221	0.916914	6	8	protein domain specific binding	MF
GO:0022412	0.277448	0.945479	4	5	cellular process involved in reproduction in multicellular organism	BP
GO:0009410	0.278499	0.94515	4	5	response to xenobiotic stimulus	BP
GO:0005975	0.278691	1	2	2	carbohydrate metabolic process	BP
GO:0005996	0.278691	1	2	2	monosaccharide metabolic process	BP
GO:0006006	0.278691	1	2	2	glucose metabolic process	BP
GO:0006109	0.278691	1	2	2	regulation of carbohydrate metabolic process	BP
GO:0010675	0.278691	1	2	2	regulation of cellular carbohydrate metabolic process	BP
GO:0010676	0.278691	1	2	2	positive regulation of cellular carbohydrate metabolic process	BP
GO:0010906	0.278691	1	2	2	regulation of glucose metabolic process	BP
GO:0010907	0.278691	1	2	2	positive regulation of glucose metabolic process	BP
GO:0016051	0.278691	1	2	2	carbohydrate biosynthetic process	BP
GO:0019318	0.278691	1	2	2	hexose metabolic process	BP
GO:0043255	0.278691	1	2	2	regulation of carbohydrate biosynthetic process	BP
GO:0044262	0.278691	1	2	2	cellular carbohydrate metabolic process	BP
GO:0045913	0.278691	1	2	2	positive regulation of carbohydrate metabolic process	BP
GO:0030858	0.280566	1	2	2	positive regulation of epithelial cell differentiation	BP
GO:0019901	0.281224	0.914677	6	8	protein kinase binding	MF
GO:0009986	0.281962	0.944059	4	5	cell surface	CC
GO:0005488	0.282352	0.838704	40	67	binding	MF
GO:0009653	0.283447	0.861899	12	19	anatomical structure morphogenesis	BP
GO:0048232	0.283989	0.943416	4	5	male gamete generation	BP
GO:2000177	0.286365	1	2	2	regulation of neural precursor cell proliferation	BP
GO:0000228	0.286488	0.942618	4	5	nuclear chromosome	CC
GO:0044454	0.286488	0.942618	4	5	nuclear chromosome part	CC
GO:0005783	0.287412	0.892482	8	11	endoplasmic reticulum	CC
GO:0051321	0.287608	1	2	2	meiotic cell cycle	BP
GO:0140013	0.287608	1	2	2	meiotic nuclear division	BP
GO:1903046	0.287608	1	2	2	meiotic cell cycle process	BP
GO:0001708	0.287667	1	2	2	cell fate specification	BP
GO:0008544	0.287667	1	2	2	epidermis development	BP
GO:0048870	0.288107	0.894776	7	10	cell motility	BP
GO:0051674	0.288107	0.894776	7	10	localization of cell	BP
GO:0002790	0.289402	1	2	2	peptide secretion	BP
GO:0002791	0.289402	1	2	2	regulation of peptide secretion	BP
GO:0002793	0.289402	1	2	2	positive regulation of peptide secretion	BP
GO:0009306	0.289402	1	2	2	protein secretion	BP
GO:0009914	0.289402	1	2	2	hormone transport	BP
GO:0010817	0.289402	1	2	2	regulation of hormone levels	BP
GO:0030072	0.289402	1	2	2	peptide hormone secretion	BP
GO:0030073	0.289402	1	2	2	insulin secretion	BP
GO:0046879	0.289402	1	2	2	hormone secretion	BP
GO:0046883	0.289402	1	2	2	regulation of hormone secretion	BP
GO:0046887	0.289402	1	2	2	positive regulation of hormone secretion	BP
GO:0050708	0.289402	1	2	2	regulation of protein secretion	BP
GO:0050796	0.289402	1	2	2	regulation of insulin secretion	BP
GO:0090276	0.289402	1	2	2	regulation of peptide hormone secretion	BP
GO:0090277	0.289402	1	2	2	positive regulation of peptide hormone secretion	BP
GO:0097190	0.290231	0.941413	4	5	apoptotic signaling pathway	BP
GO:0008286	0.29076	1	2	2	insulin receptor signaling pathway	BP
GO:0008643	0.29076	1	2	2	carbohydrate transport	BP
GO:0008645	0.29076	1	2	2	hexose transmembrane transport	BP
GO:0010827	0.29076	1	2	2	regulation of glucose transmembrane transport	BP
GO:0015749	0.29076	1	2	2	monosaccharide transmembrane transport	BP
GO:0032868	0.29076	1	2	2	response to insulin	BP
GO:0032869	0.29076	1	2	2	cellular response to insulin stimulus	BP
GO:0034219	0.29076	1	2	2	carbohydrate transmembrane transport	BP
GO:0043434	0.29076	1	2	2	response to peptide hormone	BP
GO:0046323	0.29076	1	2	2	glucose import	BP
GO:0046324	0.29076	1	2	2	regulation of glucose import	BP
GO:0046626	0.29076	1	2	2	regulation of insulin receptor signaling pathway	BP
GO:0046627	0.29076	1	2	2	negative regulation of insulin receptor signaling pathway	BP
GO:0071375	0.29076	1	2	2	cellular response to peptide hormone stimulus	BP
GO:1900076	0.29076	1	2	2	regulation of cellular response to insulin stimulus	BP
GO:1900077	0.29076	1	2	2	negative regulation of cellular response to insulin stimulus	BP
GO:1901652	0.29076	1	2	2	response to peptide	BP
GO:1901653	0.29076	1	2	2	cellular response to peptide	BP
GO:1904659	0.29076	1	2	2	glucose transmembrane transport	BP
GO:0009628	0.291445	0.941019	4	5	response to abiotic stimulus	BP
GO:0042592	0.291905	0.880654	8	12	homeostatic process	BP
GO:0099003	0.292088	1	2	2	vesicle-mediated transport in synapse	BP
GO:0099504	0.292088	1	2	2	synaptic vesicle cycle	BP
GO:0040011	0.292468	0.88033	8	12	locomotion	BP
GO:0002682	0.294885	0.939898	4	5	regulation of immune system process	BP
GO:0061448	0.295135	1	2	2	connective tissue development	BP
GO:0002009	0.295974	0.911815	5	7	morphogenesis of an epithelium	BP
GO:0048729	0.295974	0.911815	5	7	tissue morphogenesis	BP
GO:0038023	0.29631	0.911663	5	7	signaling receptor activity	MF
GO:0060089	0.29631	0.911663	5	7	molecular transducer activity	MF
GO:0005634	0.298767	0.823436	27	45	nucleus	CC
GO:0051347	0.299284	0.938449	4	5	positive regulation of transferase activity	BP
GO:0007417	0.299593	0.944071	3	4	central nervous system development	BP
GO:0000785	0.299704	0.93831	4	5	chromatin	CC
GO:0043549	0.299774	0.938287	4	5	regulation of kinase activity	BP
GO:2000779	0.301249	1	2	2	regulation of double-strand break repair	BP
GO:0051293	0.303245	1	2	2	establishment of spindle localization	BP
GO:0051653	0.303245	1	2	2	spindle localization	BP
GO:0044444	0.303274	0.821695	25	41	cytoplasmic part	CC
GO:0016070	0.304105	0.842	14	22	RNA metabolic process	BP
GO:0061695	0.305567	1	2	2	transferase complex, transferring phosphorus-containing groups	CC
GO:1902911	0.305567	1	2	2	protein kinase complex	CC
GO:2000026	0.30779	0.861647	9	14	regulation of multicellular organismal development	BP
GO:0030155	0.308962	0.935203	4	5	regulation of cell adhesion	BP
GO:0006457	0.310222	1	2	2	protein folding	BP
GO:0061077	0.310222	1	2	2	chaperone-mediated protein folding	BP
GO:0051240	0.310627	0.882698	7	10	positive regulation of multicellular organismal process	BP
GO:0001558	0.31079	1	2	2	regulation of cell growth	BP
GO:0016049	0.31079	1	2	2	cell growth	BP
GO:0032154	0.311091	1	2	2	cleavage furrow	CC
GO:0010647	0.311966	0.868933	8	12	positive regulation of cell communication	BP
GO:0023056	0.311966	0.868933	8	12	positive regulation of signaling	BP
GO:0006816	0.312007	1	2	2	calcium ion transport	BP
GO:0030857	0.312057	1	2	2	negative regulation of epithelial cell differentiation	BP
GO:0005178	0.31242	1	2	2	integrin binding	MF
GO:0051179	0.312727	0.819913	20	33	localization	BP
GO:0051094	0.313118	0.903918	5	7	positive regulation of developmental process	BP
GO:0010369	0.31331	1	2	2	chromocenter	CC
GO:0050801	0.3144	1	2	2	ion homeostasis	BP
GO:0055065	0.3144	1	2	2	metal ion homeostasis	BP
GO:0055080	0.3144	1	2	2	cation homeostasis	BP
GO:0098771	0.3144	1	2	2	inorganic ion homeostasis	BP
GO:0019725	0.314553	1	2	2	cellular homeostasis	BP
GO:0055082	0.314553	1	2	2	cellular chemical homeostasis	BP
GO:0001763	0.316606	0.938639	3	4	morphogenesis of a branching structure	BP
GO:0048754	0.316606	0.938639	3	4	branching morphogenesis of an epithelial tube	BP
GO:0061138	0.316606	0.938639	3	4	morphogenesis of a branching epithelium	BP
GO:0000281	0.317308	1	2	2	mitotic cytokinesis	BP
GO:0000912	0.317308	1	2	2	assembly of actomyosin apparatus involved in cytokinesis	BP
GO:0000915	0.317308	1	2	2	actomyosin contractile ring assembly	BP
GO:0030865	0.317308	1	2	2	cortical cytoskeleton organization	BP
GO:0030866	0.317308	1	2	2	cortical actin cytoskeleton organization	BP
GO:0031032	0.317308	1	2	2	actomyosin structure organization	BP
GO:0044837	0.317308	1	2	2	actomyosin contractile ring organization	BP
GO:0019538	0.317338	0.832833	14	22	protein metabolic process	BP
GO:0010324	0.318331	1	2	2	membrane invagination	BP
GO:0036089	0.318331	1	2	2	cleavage furrow formation	BP
GO:0099024	0.318331	1	2	2	plasma membrane invagination	BP
GO:0016310	0.318569	0.864984	8	12	phosphorylation	BP
GO:0014706	0.319271	1	2	2	striated muscle tissue development	BP
GO:0048738	0.319271	1	2	2	cardiac muscle tissue development	BP
GO:0044255	0.320333	0.877331	7	10	cellular lipid metabolic process	BP
GO:0006996	0.320935	0.836932	12	19	organelle organization	BP
GO:0071229	0.321616	1	2	2	cellular response to acid chemical	BP
GO:0042981	0.321662	0.93082	4	5	regulation of apoptotic process	BP
GO:0043067	0.321662	0.93082	4	5	regulation of programmed cell death	BP
GO:1905368	0.322537	1	2	2	peptidase complex	CC
GO:0001158	0.324297	1	2	2	enhancer sequence-specific DNA binding	MF
GO:0001655	0.324544	0.936016	3	4	urogenital system development	BP
GO:0072001	0.324544	0.936016	3	4	renal system development	BP
GO:0006511	0.324647	1	2	2	ubiquitin-dependent protein catabolic process	BP
GO:0010498	0.324647	1	2	2	proteasomal protein catabolic process	BP
GO:0019941	0.324647	1	2	2	modification-dependent protein catabolic process	BP
GO:0030163	0.324647	1	2	2	protein catabolic process	BP
GO:0043161	0.324647	1	2	2	proteasome-mediated ubiquitin-dependent protein catabolic process	BP
GO:0043632	0.324647	1	2	2	modification-dependent macromolecule catabolic process	BP
GO:0044257	0.324647	1	2	2	cellular protein catabolic process	BP
GO:0051603	0.324647	1	2	2	proteolysis involved in cellular protein catabolic process	BP
GO:1901565	0.324647	1	2	2	organonitrogen compound catabolic process	BP
GO:0042493	0.325348	0.898101	5	7	response to drug	BP
GO:0001508	0.326189	1	2	2	action potential	BP
GO:0007601	0.326947	1	2	2	visual perception	BP
GO:0050953	0.326947	1	2	2	sensory perception of light stimulus	BP
GO:0003015	0.328569	1	2	2	heart process	BP
GO:0008016	0.328569	1	2	2	regulation of heart contraction	BP
GO:0060047	0.328569	1	2	2	heart contraction	BP
GO:0033002	0.330432	1	2	2	muscle cell proliferation	BP
GO:0016604	0.332073	1	2	2	nuclear body	CC
GO:0016607	0.332073	1	2	2	nuclear speck	CC
GO:0005886	0.333527	0.813258	16	26	plasma membrane	CC
GO:0001666	0.333841	1	2	2	response to hypoxia	BP
GO:0036293	0.333841	1	2	2	response to decreased oxygen levels	BP
GO:0070482	0.333841	1	2	2	response to oxygen levels	BP
GO:0051648	0.333993	1	2	2	vesicle localization	BP
GO:0051650	0.333993	1	2	2	establishment of vesicle localization	BP
GO:0055114	0.334906	0.893448	5	7	oxidation-reduction process	BP
GO:0006629	0.335087	0.854909	8	12	lipid metabolic process	BP
GO:0032963	0.335187	1	2	2	collagen metabolic process	BP
GO:0009897	0.3357	1	2	2	external side of plasma membrane	CC
GO:0001952	0.336247	1	2	2	regulation of cell-matrix adhesion	BP
GO:0007044	0.336247	1	2	2	cell-substrate junction assembly	BP
GO:0007045	0.336247	1	2	2	cell-substrate adherens junction assembly	BP
GO:0007160	0.336247	1	2	2	cell-matrix adhesion	BP
GO:0034329	0.336247	1	2	2	cell junction assembly	BP
GO:0034332	0.336247	1	2	2	adherens junction organization	BP
GO:0034333	0.336247	1	2	2	adherens junction assembly	BP
GO:0048041	0.336247	1	2	2	focal adhesion assembly	BP
GO:0051893	0.336247	1	2	2	regulation of focal adhesion assembly	BP
GO:0090109	0.336247	1	2	2	regulation of cell-substrate junction assembly	BP
GO:1901888	0.336247	1	2	2	regulation of cell junction assembly	BP
GO:1903391	0.336247	1	2	2	regulation of adherens junction organization	BP
GO:0060074	0.337394	1	2	2	synapse maturation	BP
GO:0015276	0.337822	1	2	2	ligand-gated ion channel activity	MF
GO:0022834	0.337822	1	2	2	ligand-gated channel activity	MF
GO:0022836	0.337822	1	2	2	gated channel activity	MF
GO:0022839	0.337822	1	2	2	ion gated channel activity	MF
GO:0099094	0.337822	1	2	2	ligand-gated cation channel activity	MF
GO:0016020	0.338483	0.793907	26	43	membrane	CC
GO:0023052	0.338689	0.796383	23	38	signaling	BP
GO:0008083	0.338695	1	2	2	growth factor activity	MF
GO:0070741	0.339552	1	2	2	response to interleukin-6	BP
GO:0071354	0.339552	1	2	2	cellular response to interleukin-6	BP
GO:1901566	0.339698	0.924347	4	5	organonitrogen compound biosynthetic process	BP
GO:0001937	0.343021	1	2	2	negative regulation of endothelial cell proliferation	BP
GO:0003159	0.343021	1	2	2	morphogenesis of an endothelium	BP
GO:0010594	0.343021	1	2	2	regulation of endothelial cell migration	BP
GO:0010596	0.343021	1	2	2	negative regulation of endothelial cell migration	BP
GO:0010632	0.343021	1	2	2	regulation of epithelial cell migration	BP
GO:0010633	0.343021	1	2	2	negative regulation of epithelial cell migration	BP
GO:0030336	0.343021	1	2	2	negative regulation of cell migration	BP
GO:0035904	0.343021	1	2	2	aorta development	BP
GO:0035907	0.343021	1	2	2	dorsal aorta development	BP
GO:0035909	0.343021	1	2	2	aorta morphogenesis	BP
GO:0035912	0.343021	1	2	2	dorsal aorta morphogenesis	BP
GO:0040013	0.343021	1	2	2	negative regulation of locomotion	BP
GO:0043534	0.343021	1	2	2	blood vessel endothelial cell migration	BP
GO:0043535	0.343021	1	2	2	regulation of blood vessel endothelial cell migration	BP
GO:0043537	0.343021	1	2	2	negative regulation of blood vessel endothelial cell migration	BP
GO:0043542	0.343021	1	2	2	endothelial cell migration	BP
GO:0048844	0.343021	1	2	2	artery morphogenesis	BP
GO:0051271	0.343021	1	2	2	negative regulation of cellular component movement	BP
GO:0060840	0.343021	1	2	2	artery development	BP
GO:0061154	0.343021	1	2	2	endothelial tube morphogenesis	BP
GO:2000146	0.343021	1	2	2	negative regulation of cell motility	BP
GO:0009611	0.344629	1	2	2	response to wounding	BP
GO:0042060	0.344629	1	2	2	wound healing	BP
GO:0002252	0.345328	1	2	2	immune effector process	BP
GO:0008017	0.346469	1	2	2	microtubule binding	MF
GO:0015631	0.346469	1	2	2	tubulin binding	MF
GO:0042327	0.347332	0.887256	5	7	positive regulation of phosphorylation	BP
GO:0005773	0.349657	1	2	2	vacuole	CC
GO:0071495	0.350972	0.863805	6	9	cellular response to endogenous stimulus	BP
GO:0006954	0.351354	1	2	2	inflammatory response	BP
GO:0008584	0.351354	1	2	2	male gonad development	BP
GO:0046546	0.351354	1	2	2	development of primary male sexual characteristics	BP
GO:0046661	0.351354	1	2	2	male sex differentiation	BP
GO:1903706	0.351354	1	2	2	regulation of hemopoiesis	BP
GO:0035051	0.351551	1	2	2	cardiocyte differentiation	BP
GO:0050890	0.351935	1	2	2	cognition	BP
GO:0000165	0.352078	1	2	2	MAPK cascade	BP
GO:0023014	0.352078	1	2	2	signal transduction by protein phosphorylation	BP
GO:0032147	0.352078	1	2	2	activation of protein kinase activity	BP
GO:0043408	0.352078	1	2	2	regulation of MAPK cascade	BP
GO:0043410	0.352078	1	2	2	positive regulation of MAPK cascade	BP
GO:0051053	0.352622	1	2	2	negative regulation of DNA metabolic process	BP
GO:0007389	0.352683	0.926259	3	4	pattern specification process	BP
GO:0140096	0.353062	0.832405	9	14	catalytic activity, acting on a protein	MF
GO:0019838	0.354046	1	2	2	growth factor binding	MF
GO:0019955	0.354046	1	2	2	cytokine binding	MF
GO:0031616	0.354535	1	2	2	spindle pole centrosome	CC
GO:0004175	0.354649	1	2	2	endopeptidase activity	MF
GO:0070011	0.354649	1	2	2	peptidase activity, acting on L-amino acid peptides	MF
GO:0002250	0.354741	1	2	2	adaptive immune response	BP
GO:0002460	0.354741	1	2	2	adaptive immune response based on somatic recombination of immune receptors built from immunoglobulin superfamily domains	BP
GO:0002696	0.354741	1	2	2	positive regulation of leukocyte activation	BP
GO:0007159	0.354741	1	2	2	leukocyte cell-cell adhesion	BP
GO:0022407	0.354741	1	2	2	regulation of cell-cell adhesion	BP
GO:0022409	0.354741	1	2	2	positive regulation of cell-cell adhesion	BP
GO:0050867	0.354741	1	2	2	positive regulation of cell activation	BP
GO:0050870	0.354741	1	2	2	positive regulation of T cell activation	BP
GO:0051251	0.354741	1	2	2	positive regulation of lymphocyte activation	BP
GO:1903037	0.354741	1	2	2	regulation of leukocyte cell-cell adhesion	BP
GO:1903039	0.354741	1	2	2	positive regulation of leukocyte cell-cell adhesion	BP
GO:0012501	0.355182	0.857249	7	10	programmed cell death	BP
GO:0016331	0.355636	0.925192	3	4	morphogenesis of embryonic epithelium	BP
GO:0001933	0.355751	1	2	2	negative regulation of protein phosphorylation	BP
GO:0010563	0.355751	1	2	2	negative regulation of phosphorus metabolic process	BP
GO:0042326	0.355751	1	2	2	negative regulation of phosphorylation	BP
GO:0045936	0.355751	1	2	2	negative regulation of phosphate metabolic process	BP
GO:0000775	0.355796	1	2	2	chromosome, centromeric region	CC
GO:0000776	0.355796	1	2	2	kinetochore	CC
GO:0000779	0.355796	1	2	2	condensed chromosome, centromeric region	CC
GO:0007088	0.355796	1	2	2	regulation of mitotic nuclear division	BP
GO:0007091	0.355796	1	2	2	metaphase/anaphase transition of mitotic cell cycle	BP
GO:0007094	0.355796	1	2	2	mitotic spindle assembly checkpoint	BP
GO:0010965	0.355796	1	2	2	regulation of mitotic sister chromatid separation	BP
GO:0030071	0.355796	1	2	2	regulation of mitotic metaphase/anaphase transition	BP
GO:0031577	0.355796	1	2	2	spindle checkpoint	BP
GO:0033045	0.355796	1	2	2	regulation of sister chromatid segregation	BP
GO:0033046	0.355796	1	2	2	negative regulation of sister chromatid segregation	BP
GO:0033047	0.355796	1	2	2	regulation of mitotic sister chromatid segregation	BP
GO:0033048	0.355796	1	2	2	negative regulation of mitotic sister chromatid segregation	BP
GO:0034501	0.355796	1	2	2	protein localization to kinetochore	BP
GO:0034502	0.355796	1	2	2	protein localization to chromosome	BP
GO:0044784	0.355796	1	2	2	metaphase/anaphase transition of cell cycle	BP
GO:0045839	0.355796	1	2	2	negative regulation of mitotic nuclear division	BP
GO:0045841	0.355796	1	2	2	negative regulation of mitotic metaphase/anaphase transition	BP
GO:0051304	0.355796	1	2	2	chromosome separation	BP
GO:0051306	0.355796	1	2	2	mitotic sister chromatid separation	BP
GO:0051783	0.355796	1	2	2	regulation of nuclear division	BP
GO:0051784	0.355796	1	2	2	negative regulation of nuclear division	BP
GO:0051985	0.355796	1	2	2	negative regulation of chromosome segregation	BP
GO:0071173	0.355796	1	2	2	spindle assembly checkpoint	BP
GO:0071174	0.355796	1	2	2	mitotic spindle checkpoint	BP
GO:0071459	0.355796	1	2	2	protein localization to chromosome, centromeric region	BP
GO:1902099	0.355796	1	2	2	regulation of metaphase/anaphase transition of cell cycle	BP
GO:1902100	0.355796	1	2	2	negative regulation of metaphase/anaphase transition of cell cycle	BP
GO:1905818	0.355796	1	2	2	regulation of chromosome separation	BP
GO:1905819	0.355796	1	2	2	negative regulation of chromosome separation	BP
GO:2000816	0.355796	1	2	2	negative regulation of mitotic sister chromatid separation	BP
GO:0060326	0.356668	1	2	2	cell chemotaxis	BP
GO:0008270	0.357001	0.924696	3	4	zinc ion binding	MF
GO:0048469	0.359096	1	2	2	cell maturation	BP
GO:0062012	0.359558	0.923763	3	4	regulation of small molecule metabolic process	BP
GO:0090407	0.359768	1	2	2	organophosphate biosynthetic process	BP
GO:0003007	0.359921	0.92363	3	4	heart morphogenesis	BP
GO:0061351	0.362252	0.922772	3	4	neural precursor cell proliferation	BP
GO:0007346	0.362615	0.922638	3	4	regulation of mitotic cell cycle	BP
GO:0006163	0.362702	1	2	2	purine nucleotide metabolic process	BP
GO:0006753	0.362702	1	2	2	nucleoside phosphate metabolic process	BP
GO:0009117	0.362702	1	2	2	nucleotide metabolic process	BP
GO:0009150	0.362702	1	2	2	purine ribonucleotide metabolic process	BP
GO:0009259	0.362702	1	2	2	ribonucleotide metabolic process	BP
GO:0019693	0.362702	1	2	2	ribose phosphate metabolic process	BP
GO:0055086	0.362702	1	2	2	nucleobase-containing small molecule metabolic process	BP
GO:0072521	0.362702	1	2	2	purine-containing compound metabolic process	BP
GO:0000022	0.363438	1	2	2	mitotic spindle elongation	BP
GO:0007051	0.363438	1	2	2	spindle organization	BP
GO:0007052	0.363438	1	2	2	mitotic spindle organization	BP
GO:0032465	0.363438	1	2	2	regulation of cytokinesis	BP
GO:0032467	0.363438	1	2	2	positive regulation of cytokinesis	BP
GO:0051225	0.363438	1	2	2	spindle assembly	BP
GO:0051231	0.363438	1	2	2	spindle elongation	BP
GO:0051233	0.363438	1	2	2	spindle midzone	CC
GO:0051255	0.363438	1	2	2	spindle midzone assembly	BP
GO:0051256	0.363438	1	2	2	mitotic spindle midzone assembly	BP
GO:0051781	0.363438	1	2	2	positive regulation of cell division	BP
GO:0072686	0.363438	1	2	2	mitotic spindle	CC
GO:0090307	0.363438	1	2	2	mitotic spindle assembly	BP
GO:0002262	0.364189	1	2	2	myeloid cell homeostasis	BP
GO:0030099	0.364189	1	2	2	myeloid cell differentiation	BP
GO:0030218	0.364189	1	2	2	erythrocyte differentiation	BP
GO:0034101	0.364189	1	2	2	erythrocyte homeostasis	BP
GO:0051260	0.366786	1	2	2	protein homooligomerization	BP
GO:0006935	0.368636	0.920398	3	4	chemotaxis	BP
GO:0042330	0.368636	0.920398	3	4	taxis	BP
GO:1901575	0.368782	0.920343	3	4	organic substance catabolic process	BP
GO:0071897	0.369262	1	2	2	DNA biosynthetic process	BP
GO:2000278	0.369262	1	2	2	regulation of DNA biosynthetic process	BP
GO:0001783	0.36995	1	2	2	B cell apoptotic process	BP
GO:0002902	0.36995	1	2	2	regulation of B cell apoptotic process	BP
GO:0002903	0.36995	1	2	2	negative regulation of B cell apoptotic process	BP
GO:0070227	0.36995	1	2	2	lymphocyte apoptotic process	BP
GO:0070228	0.36995	1	2	2	regulation of lymphocyte apoptotic process	BP
GO:0070229	0.36995	1	2	2	negative regulation of lymphocyte apoptotic process	BP
GO:0071887	0.36995	1	2	2	leukocyte apoptotic process	BP
GO:2000106	0.36995	1	2	2	regulation of leukocyte apoptotic process	BP
GO:2000107	0.36995	1	2	2	negative regulation of leukocyte apoptotic process	BP
GO:0070330	0.370083	1	2	2	aromatase activity	MF
GO:0051047	0.370667	0.919634	3	4	positive regulation of secretion	BP
GO:0019207	0.370788	1	2	2	kinase regulator activity	MF
GO:0001932	0.373445	0.873709	5	7	regulation of protein phosphorylation	BP
GO:0035091	0.373548	1	2	2	phosphatidylinositol binding	MF
GO:0001945	0.374864	1	2	2	lymph vessel development	BP
GO:0001946	0.374864	1	2	2	lymphangiogenesis	BP
GO:0036303	0.374864	1	2	2	lymph vessel morphogenesis	BP
GO:0045446	0.374864	1	2	2	endothelial cell differentiation	BP
GO:0060836	0.374864	1	2	2	lymphatic endothelial cell differentiation	BP
GO:0009416	0.375289	1	2	2	response to light stimulus	BP
GO:0003712	0.376198	0.917534	3	4	transcription coregulator activity	MF
GO:0008022	0.379232	1	2	2	protein C-terminus binding	MF
GO:0001938	0.379902	1	2	2	positive regulation of endothelial cell proliferation	BP
GO:0002237	0.380585	1	2	2	response to molecule of bacterial origin	BP
GO:0031349	0.380585	1	2	2	positive regulation of defense response	BP
GO:0032496	0.380585	1	2	2	response to lipopolysaccharide	BP
GO:0045087	0.380585	1	2	2	innate immune response	BP
GO:0045088	0.380585	1	2	2	regulation of innate immune response	BP
GO:0045089	0.380585	1	2	2	positive regulation of innate immune response	BP
GO:0022008	0.380608	0.829426	7	11	neurogenesis	BP
GO:0048699	0.380608	0.829426	7	11	generation of neurons	BP
GO:0003382	0.383496	1	1	1	epithelial cell morphogenesis	BP
GO:0030027	0.383496	1	1	1	lamellipodium	CC
GO:0035088	0.383496	1	1	1	establishment or maintenance of apical/basal cell polarity	BP
GO:0045197	0.383496	1	1	1	establishment or maintenance of epithelial cell apical/basal polarity	BP
GO:0061245	0.383496	1	1	1	establishment or maintenance of bipolar cell polarity	BP
GO:0072091	0.386661	1	2	2	regulation of stem cell proliferation	BP
GO:0043603	0.387417	1	2	2	cellular amide metabolic process	BP
GO:0045202	0.390748	0.871358	4	6	synapse	CC
GO:0048589	0.391931	0.870723	4	6	developmental growth	BP
GO:0042742	0.392594	1	2	2	defense response to bacterium	BP
GO:0000978	0.396784	0.909452	3	4	RNA polymerase II proximal promoter sequence-specific DNA binding	MF
GO:0000987	0.396784	0.909452	3	4	proximal promoter sequence-specific DNA binding	MF
GO:0022607	0.400508	0.789536	10	16	cellular component assembly	BP
GO:0044085	0.400508	0.789536	10	16	cellular component biogenesis	BP
GO:0044057	0.401347	0.907603	3	4	regulation of system process	BP
GO:0034330	0.401347	0.907602	3	4	cell junction organization	BP
GO:0030234	0.401793	0.858158	5	7	enzyme regulator activity	MF
GO:0006468	0.403849	0.831575	6	9	protein phosphorylation	BP
GO:0044463	0.407945	0.797516	8	13	cell projection part	CC
GO:0120038	0.407945	0.797516	8	13	plasma membrane bounded cell projection part	CC
GO:0060249	0.409103	0.90441	3	4	anatomical structure homeostasis	BP
GO:0048568	0.410489	0.860546	4	6	embryonic organ development	BP
GO:0043169	0.411562	0.764362	13	21	cation binding	MF
GO:0008289	0.411838	0.903269	3	4	lipid binding	MF
GO:0006974	0.412159	0.85961	4	6	cellular response to DNA damage stimulus	BP
GO:0002521	0.412949	0.902803	3	4	leukocyte differentiation	BP
GO:0030098	0.412949	0.902803	3	4	lymphocyte differentiation	BP
GO:0002694	0.413139	0.902724	3	4	regulation of leukocyte activation	BP
GO:0050865	0.413139	0.902724	3	4	regulation of cell activation	BP
GO:0051249	0.413139	0.902724	3	4	regulation of lymphocyte activation	BP
GO:0032940	0.413472	0.902583	3	4	secretion by cell	BP
GO:1903530	0.413472	0.902583	3	4	regulation of secretion by cell	BP
GO:0001974	0.414036	0.902346	3	4	blood vessel remodeling	BP
GO:0048771	0.414036	0.902346	3	4	tissue remodeling	BP
GO:0007167	0.415136	0.901883	3	4	enzyme linked receptor protein signaling pathway	BP
GO:0003013	0.41525	0.901835	3	4	circulatory system process	BP
GO:0008015	0.41525	0.901835	3	4	blood circulation	BP
GO:0034762	0.418216	0.900578	3	4	regulation of transmembrane transport	BP
GO:0033554	0.420603	0.802179	7	11	cellular response to stress	BP
GO:0007059	0.424262	0.897987	3	4	chromosome segregation	BP
GO:0010564	0.424262	0.897987	3	4	regulation of cell cycle process	BP
GO:0007154	0.424722	0.725612	23	39	cell communication	BP
GO:0033674	0.427072	0.896769	3	4	positive regulation of kinase activity	BP
GO:0000003	0.429062	0.796185	7	11	reproduction	BP
GO:0022414	0.429062	0.796185	7	11	reproductive process	BP
GO:0007283	0.429657	0.895642	3	4	spermatogenesis	BP
GO:0043235	0.430378	0.84919	4	6	receptor complex	CC
GO:0008324	0.430499	0.895273	3	4	cation transmembrane transporter activity	MF
GO:0015075	0.430499	0.895273	3	4	ion transmembrane transporter activity	MF
GO:0015318	0.430499	0.895273	3	4	inorganic molecular entity transmembrane transporter activity	MF
GO:0022857	0.430499	0.895273	3	4	transmembrane transporter activity	MF
GO:0022890	0.430499	0.895273	3	4	inorganic cation transmembrane transporter activity	MF
GO:0030334	0.436184	0.845785	4	6	regulation of cell migration	BP
GO:0040012	0.436184	0.845785	4	6	regulation of locomotion	BP
GO:0051270	0.436184	0.845785	4	6	regulation of cellular component movement	BP
GO:2000145	0.436184	0.845785	4	6	regulation of cell motility	BP
GO:0001817	0.436917	0.892436	3	4	regulation of cytokine production	BP
GO:0001819	0.436917	0.892436	3	4	positive regulation of cytokine production	BP
GO:0000793	0.437707	0.892083	3	4	condensed chromosome	CC
GO:0072089	0.438304	0.891816	3	4	stem cell proliferation	BP
GO:0045785	0.440542	0.890813	3	4	positive regulation of cell adhesion	BP
GO:0000578	0.44058	1	1	1	embryonic axis specification	BP
GO:0001664	0.44058	1	1	1	G protein-coupled receptor binding	MF
GO:0001709	0.44058	1	1	1	cell fate determination	BP
GO:0005113	0.44058	1	1	1	patched binding	MF
GO:0005119	0.44058	1	1	1	smoothened binding	MF
GO:0005496	0.44058	1	1	1	steroid binding	MF
GO:0005539	0.44058	1	1	1	glycosaminoglycan binding	MF
GO:0008158	0.44058	1	1	1	hedgehog receptor activity	MF
GO:0008201	0.44058	1	1	1	heparin binding	MF
GO:0009798	0.44058	1	1	1	axis specification	BP
GO:0009880	0.44058	1	1	1	embryonic pattern specification	BP
GO:0009913	0.44058	1	1	1	epidermal cell differentiation	BP
GO:0009957	0.44058	1	1	1	epidermal cell fate specification	BP
GO:0010157	0.44058	1	1	1	response to chlorate	BP
GO:0010874	0.44058	1	1	1	regulation of cholesterol efflux	BP
GO:0010875	0.44058	1	1	1	positive regulation of cholesterol efflux	BP
GO:0014069	0.44058	1	1	1	postsynaptic density	CC
GO:0015485	0.44058	1	1	1	cholesterol binding	MF
GO:0015918	0.44058	1	1	1	sterol transport	BP
GO:0016485	0.44058	1	1	1	protein processing	BP
GO:0021522	0.44058	1	1	1	spinal cord motor neuron differentiation	BP
GO:0021532	0.44058	1	1	1	neural tube patterning	BP
GO:0021904	0.44058	1	1	1	dorsal/ventral neural tube patterning	BP
GO:0021997	0.44058	1	1	1	neural plate axis specification	BP
GO:0022612	0.44058	1	1	1	gland morphogenesis	BP
GO:0030279	0.44058	1	1	1	negative regulation of ossification	BP
GO:0030301	0.44058	1	1	1	cholesterol transport	BP
GO:0030332	0.44058	1	1	1	cyclin binding	MF
GO:0032279	0.44058	1	1	1	asymmetric synapse	CC
GO:0032371	0.44058	1	1	1	regulation of sterol transport	BP
GO:0032373	0.44058	1	1	1	positive regulation of sterol transport	BP
GO:0032374	0.44058	1	1	1	regulation of cholesterol transport	BP
GO:0032376	0.44058	1	1	1	positive regulation of cholesterol transport	BP
GO:0032934	0.44058	1	1	1	sterol binding	MF
GO:0033344	0.44058	1	1	1	cholesterol efflux	BP
GO:0035264	0.44058	1	1	1	multicellular organism growth	BP
GO:0036314	0.44058	1	1	1	response to sterol	BP
GO:0036315	0.44058	1	1	1	cellular response to sterol	BP
GO:0040014	0.44058	1	1	1	regulation of multicellular organism growth	BP
GO:0040015	0.44058	1	1	1	negative regulation of multicellular organism growth	BP
GO:0043178	0.44058	1	1	1	alcohol binding	MF
GO:0043433	0.44058	1	1	1	negative regulation of DNA-binding transcription factor activity	BP
GO:0043616	0.44058	1	1	1	keratinocyte proliferation	BP
GO:0044292	0.44058	1	1	1	dendrite terminus	CC
GO:0044294	0.44058	1	1	1	dendritic growth cone	CC
GO:0044295	0.44058	1	1	1	axonal growth cone	CC
GO:0045604	0.44058	1	1	1	regulation of epidermal cell differentiation	BP
GO:0045606	0.44058	1	1	1	positive regulation of epidermal cell differentiation	BP
GO:0045668	0.44058	1	1	1	negative regulation of osteoblast differentiation	BP
GO:0045682	0.44058	1	1	1	regulation of epidermis development	BP
GO:0045684	0.44058	1	1	1	positive regulation of epidermis development	BP
GO:0051782	0.44058	1	1	1	negative regulation of cell division	BP
GO:0060037	0.44058	1	1	1	pharyngeal system development	BP
GO:0060443	0.44058	1	1	1	mammary gland morphogenesis	BP
GO:0060603	0.44058	1	1	1	mammary gland duct morphogenesis	BP
GO:0060644	0.44058	1	1	1	mammary gland epithelial cell differentiation	BP
GO:0060831	0.44058	1	1	1	smoothened signaling pathway involved in dorsal/ventral neural tube patterning	BP
GO:0060896	0.44058	1	1	1	neural plate pattern specification	BP
GO:0061053	0.44058	1	1	1	somite development	BP
GO:0061180	0.44058	1	1	1	mammary gland epithelium development	BP
GO:0070723	0.44058	1	1	1	response to cholesterol	BP
GO:0071397	0.44058	1	1	1	cellular response to cholesterol	BP
GO:0071679	0.44058	1	1	1	commissural neuron axon guidance	BP
GO:0072111	0.44058	1	1	1	cell proliferation involved in kidney development	BP
GO:0072203	0.44058	1	1	1	cell proliferation involved in metanephros development	BP
GO:0097108	0.44058	1	1	1	hedgehog family protein binding	MF
GO:1901681	0.44058	1	1	1	sulfur compound binding	MF
GO:0033365	0.441293	0.842755	4	6	protein localization to organelle	BP
GO:0048872	0.442469	0.889944	3	4	homeostasis of number of cells	BP
GO:0140110	0.443365	0.785862	7	11	transcription regulator activity	MF
GO:0048037	0.445415	0.888608	3	4	cofactor binding	MF
GO:0090596	0.446173	0.903225	2	3	sensory organ morphogenesis	BP
GO:0006805	0.447291	0.887752	3	4	xenobiotic metabolic process	BP
GO:0071466	0.447291	0.887752	3	4	cellular response to xenobiotic stimulus	BP
GO:0043066	0.44832	0.887281	3	4	negative regulation of apoptotic process	BP
GO:0043069	0.44832	0.887281	3	4	negative regulation of programmed cell death	BP
GO:0016192	0.449377	0.807879	5	8	vesicle-mediated transport	BP
GO:0007420	0.450682	0.901307	2	3	brain development	BP
GO:0060322	0.450682	0.901307	2	3	head development	BP
GO:0030001	0.451821	0.836408	4	6	metal ion transport	BP
GO:0009725	0.452331	0.836097	4	6	response to hormone	BP
GO:0022603	0.453531	0.835364	4	6	regulation of anatomical structure morphogenesis	BP
GO:0051726	0.454278	0.834907	4	6	regulation of cell cycle	BP
GO:0006915	0.456657	0.796194	6	9	apoptotic process	BP
GO:0008047	0.459969	0.881863	3	4	enzyme activator activity	MF
GO:0001525	0.463845	0.828989	4	6	angiogenesis	BP
GO:0001568	0.463845	0.828989	4	6	blood vessel development	BP
GO:0001944	0.463845	0.828989	4	6	vasculature development	BP
GO:0048514	0.463845	0.828989	4	6	blood vessel morphogenesis	BP
GO:0072358	0.463845	0.828989	4	6	cardiovascular system development	BP
GO:0007268	0.464969	0.879489	3	4	chemical synaptic transmission	BP
GO:0050804	0.464969	0.879489	3	4	modulation of chemical synaptic transmission	BP
GO:0098916	0.464969	0.879489	3	4	anterograde trans-synaptic signaling	BP
GO:0099177	0.464969	0.879489	3	4	regulation of trans-synaptic signaling	BP
GO:0099536	0.464969	0.879489	3	4	synaptic signaling	BP
GO:0099537	0.464969	0.879489	3	4	trans-synaptic signaling	BP
GO:0050793	0.467878	0.73078	10	17	regulation of developmental process	BP
GO:0010876	0.471464	0.892153	2	3	lipid localization	BP
GO:0046982	0.47291	0.823273	4	6	protein heterodimerization activity	MF
GO:0007165	0.473252	0.68573	21	36	signal transduction	BP
GO:0001822	0.474447	0.890795	2	3	kidney development	BP
GO:0060993	0.474447	0.890795	2	3	kidney morphogenesis	BP
GO:0072006	0.474447	0.890795	2	3	nephron development	BP
GO:0055085	0.47447	0.822278	4	6	transmembrane transport	BP
GO:0045859	0.474486	0.874888	3	4	regulation of protein kinase activity	BP
GO:0031410	0.478179	0.787714	5	8	cytoplasmic vesicle	CC
GO:0097708	0.478179	0.787714	5	8	intracellular vesicle	CC
GO:0005911	0.481129	0.887715	2	3	cell-cell junction	CC
GO:0051129	0.484539	0.815782	4	6	negative regulation of cellular component organization	BP
GO:0005829	0.486948	0.724702	9	15	cytosol	CC
GO:0016491	0.487091	0.814113	4	6	oxidoreductase activity	MF
GO:0007017	0.488375	0.780319	5	8	microtubule-based process	BP
GO:0008219	0.488393	0.751775	7	11	cell death	BP
GO:0019899	0.489617	0.701932	12	20	enzyme binding	MF
GO:0046872	0.49392	0.698198	12	20	metal ion binding	MF
GO:0000271	0.494137	1	1	1	polysaccharide biosynthetic process	BP
GO:0002053	0.494137	1	1	1	positive regulation of mesenchymal cell proliferation	BP
GO:0002792	0.494137	1	1	1	negative regulation of peptide secretion	BP
GO:0005068	0.494137	1	1	1	transmembrane receptor protein tyrosine kinase adaptor activity	MF
GO:0005080	0.494137	1	1	1	protein kinase C binding	MF
GO:0005158	0.494137	1	1	1	insulin receptor binding	MF
GO:0005159	0.494137	1	1	1	insulin-like growth factor receptor binding	MF
GO:0005899	0.494137	1	1	1	insulin receptor complex	CC
GO:0005976	0.494137	1	1	1	polysaccharide metabolic process	BP
GO:0005977	0.494137	1	1	1	glycogen metabolic process	BP
GO:0005978	0.494137	1	1	1	glycogen biosynthetic process	BP
GO:0005979	0.494137	1	1	1	regulation of glycogen biosynthetic process	BP
GO:0006073	0.494137	1	1	1	cellular glucan metabolic process	BP
GO:0006091	0.494137	1	1	1	generation of precursor metabolites and energy	BP
GO:0006112	0.494137	1	1	1	energy reserve metabolic process	BP
GO:0006635	0.494137	1	1	1	fatty acid beta-oxidation	BP
GO:0009062	0.494137	1	1	1	fatty acid catabolic process	BP
GO:0009250	0.494137	1	1	1	glucan biosynthetic process	BP
GO:0010463	0.494137	1	1	1	mesenchymal cell proliferation	BP
GO:0010464	0.494137	1	1	1	regulation of mesenchymal cell proliferation	BP
GO:0010828	0.494137	1	1	1	positive regulation of glucose transmembrane transport	BP
GO:0010962	0.494137	1	1	1	regulation of glucan biosynthetic process	BP
GO:0015980	0.494137	1	1	1	energy derivation by oxidation of organic compounds	BP
GO:0016042	0.494137	1	1	1	lipid catabolic process	BP
GO:0016054	0.494137	1	1	1	organic acid catabolic process	BP
GO:0019395	0.494137	1	1	1	fatty acid oxidation	BP
GO:0031000	0.494137	1	1	1	response to caffeine	BP
GO:0031998	0.494137	1	1	1	regulation of fatty acid beta-oxidation	BP
GO:0032000	0.494137	1	1	1	positive regulation of fatty acid beta-oxidation	BP
GO:0032881	0.494137	1	1	1	regulation of polysaccharide metabolic process	BP
GO:0032885	0.494137	1	1	1	regulation of polysaccharide biosynthetic process	BP
GO:0033692	0.494137	1	1	1	cellular polysaccharide biosynthetic process	BP
GO:0034440	0.494137	1	1	1	lipid oxidation	BP
GO:0034637	0.494137	1	1	1	cellular carbohydrate biosynthetic process	BP
GO:0034764	0.494137	1	1	1	positive regulation of transmembrane transport	BP
GO:0036270	0.494137	1	1	1	response to diuretic	BP
GO:0042169	0.494137	1	1	1	SH2 domain binding	MF
GO:0043279	0.494137	1	1	1	response to alkaloid	BP
GO:0043467	0.494137	1	1	1	regulation of generation of precursor metabolites and energy	BP
GO:0043491	0.494137	1	1	1	protein kinase B signaling	BP
GO:0043548	0.494137	1	1	1	phosphatidylinositol 3-kinase binding	MF
GO:0043550	0.494137	1	1	1	regulation of lipid kinase activity	BP
GO:0043551	0.494137	1	1	1	regulation of phosphatidylinositol 3-kinase activity	BP
GO:0043552	0.494137	1	1	1	positive regulation of phosphatidylinositol 3-kinase activity	BP
GO:0044042	0.494137	1	1	1	glucan metabolic process	BP
GO:0044242	0.494137	1	1	1	cellular lipid catabolic process	BP
GO:0044264	0.494137	1	1	1	cellular polysaccharide metabolic process	BP
GO:0044282	0.494137	1	1	1	small molecule catabolic process	BP
GO:0045725	0.494137	1	1	1	positive regulation of glycogen biosynthetic process	BP
GO:0045834	0.494137	1	1	1	positive regulation of lipid metabolic process	BP
GO:0045923	0.494137	1	1	1	positive regulation of fatty acid metabolic process	BP
GO:0046320	0.494137	1	1	1	regulation of fatty acid oxidation	BP
GO:0046321	0.494137	1	1	1	positive regulation of fatty acid oxidation	BP
GO:0046326	0.494137	1	1	1	positive regulation of glucose import	BP
GO:0046395	0.494137	1	1	1	carboxylic acid catabolic process	BP
GO:0046628	0.494137	1	1	1	positive regulation of insulin receptor signaling pathway	BP
GO:0046676	0.494137	1	1	1	negative regulation of insulin secretion	BP
GO:0046888	0.494137	1	1	1	negative regulation of hormone secretion	BP
GO:0048009	0.494137	1	1	1	insulin-like growth factor receptor signaling pathway	BP
GO:0050709	0.494137	1	1	1	negative regulation of protein secretion	BP
GO:0050994	0.494137	1	1	1	regulation of lipid catabolic process	BP
GO:0050996	0.494137	1	1	1	positive regulation of lipid catabolic process	BP
GO:0051048	0.494137	1	1	1	negative regulation of secretion	BP
GO:0051224	0.494137	1	1	1	negative regulation of protein transport	BP
GO:0070091	0.494137	1	1	1	glucagon secretion	BP
GO:0070092	0.494137	1	1	1	regulation of glucagon secretion	BP
GO:0070094	0.494137	1	1	1	positive regulation of glucagon secretion	BP
GO:0070253	0.494137	1	1	1	somatostatin secretion	BP
GO:0070873	0.494137	1	1	1	regulation of glycogen metabolic process	BP
GO:0070875	0.494137	1	1	1	positive regulation of glycogen metabolic process	BP
GO:0072329	0.494137	1	1	1	monocarboxylic acid catabolic process	BP
GO:0090218	0.494137	1	1	1	positive regulation of lipid kinase activity	BP
GO:0090273	0.494137	1	1	1	regulation of somatostatin secretion	BP
GO:0090275	0.494137	1	1	1	negative regulation of somatostatin secretion	BP
GO:0090278	0.494137	1	1	1	negative regulation of peptide hormone secretion	BP
GO:1900078	0.494137	1	1	1	positive regulation of cellular response to insulin stimulus	BP
GO:1903531	0.494137	1	1	1	negative regulation of secretion by cell	BP
GO:1903725	0.494137	1	1	1	regulation of phospholipid metabolic process	BP
GO:1903727	0.494137	1	1	1	positive regulation of phospholipid metabolic process	BP
GO:1904385	0.494137	1	1	1	cellular response to angiotensin	BP
GO:1904950	0.494137	1	1	1	negative regulation of establishment of protein localization	BP
GO:1990776	0.494137	1	1	1	response to angiotensin	BP
GO:0032268	0.497789	0.728161	8	13	regulation of cellular protein metabolic process	BP
GO:0051246	0.497789	0.728161	8	13	regulation of protein metabolic process	BP
GO:0051276	0.500185	0.805415	4	6	chromosome organization	BP
GO:0010941	0.500897	0.804935	4	6	regulation of cell death	BP
GO:0071702	0.501335	0.730102	7	12	organic substance transport	BP
GO:0019915	0.504713	1	1	1	lipid storage	BP
GO:0036465	0.504713	1	1	1	synaptic vesicle recycling	BP
GO:0048488	0.504713	1	1	1	synaptic vesicle endocytosis	BP
GO:0060612	0.504713	1	1	1	adipose tissue development	BP
GO:0140238	0.504713	1	1	1	presynaptic endocytosis	BP
GO:0030426	0.505822	0.875832	2	3	growth cone	CC
GO:0030427	0.505822	0.875832	2	3	site of polarized growth	CC
GO:0005815	0.507204	0.766299	5	8	microtubule organizing center	CC
GO:0000118	0.507247	1	1	1	histone deacetylase complex	CC
GO:0000792	0.507247	1	1	1	heterochromatin	CC
GO:0001078	0.507247	1	1	1	proximal promoter DNA-binding transcription repressor activity, RNA polymerase II-specific	MF
GO:0001227	0.507247	1	1	1	DNA-binding transcription repressor activity, RNA polymerase II-specific	MF
GO:0003279	0.507247	1	1	1	cardiac septum development	BP
GO:0003281	0.507247	1	1	1	ventricular septum development	BP
GO:0003337	0.507247	1	1	1	mesenchymal to epithelial transition involved in metanephros morphogenesis	BP
GO:0003338	0.507247	1	1	1	metanephros morphogenesis	BP
GO:0003339	0.507247	1	1	1	regulation of mesenchymal to epithelial transition involved in metanephros morphogenesis	BP
GO:0003340	0.507247	1	1	1	negative regulation of mesenchymal to epithelial transition involved in metanephros morphogenesis	BP
GO:0004407	0.507247	1	1	1	histone deacetylase activity	MF
GO:0007398	0.507247	1	1	1	ectoderm development	BP
GO:0007498	0.507247	1	1	1	mesoderm development	BP
GO:0016581	0.507247	1	1	1	NuRD complex	CC
GO:0016810	0.507247	1	1	1	hydrolase activity, acting on carbon-nitrogen (but not peptide) bonds	MF
GO:0016811	0.507247	1	1	1	hydrolase activity, acting on carbon-nitrogen (but not peptide) bonds, in linear amides	MF
GO:0017053	0.507247	1	1	1	transcriptional repressor complex	CC
GO:0019213	0.507247	1	1	1	deacetylase activity	MF
GO:0021537	0.507247	1	1	1	telencephalon development	BP
GO:0021545	0.507247	1	1	1	cranial nerve development	BP
GO:0021553	0.507247	1	1	1	olfactory nerve development	BP
GO:0021675	0.507247	1	1	1	nerve development	BP
GO:0021772	0.507247	1	1	1	olfactory bulb development	BP
GO:0021872	0.507247	1	1	1	forebrain generation of neurons	BP
GO:0021879	0.507247	1	1	1	forebrain neuron differentiation	BP
GO:0021889	0.507247	1	1	1	olfactory bulb interneuron differentiation	BP
GO:0021988	0.507247	1	1	1	olfactory lobe development	BP
GO:0031128	0.507247	1	1	1	developmental induction	BP
GO:0031129	0.507247	1	1	1	inductive cell-cell signaling	BP
GO:0033558	0.507247	1	1	1	protein deacetylase activity	MF
GO:0035019	0.507247	1	1	1	somatic stem cell population maintenance	BP
GO:0035136	0.507247	1	1	1	forelimb morphogenesis	BP
GO:0035850	0.507247	1	1	1	epithelial cell differentiation involved in kidney development	BP
GO:0042471	0.507247	1	1	1	ear morphogenesis	BP
GO:0042473	0.507247	1	1	1	outer ear morphogenesis	BP
GO:0042733	0.507247	1	1	1	embryonic digit morphogenesis	BP
GO:0043583	0.507247	1	1	1	ear development	BP
GO:0048562	0.507247	1	1	1	embryonic organ morphogenesis	BP
GO:0048565	0.507247	1	1	1	digestive tract development	BP
GO:0048566	0.507247	1	1	1	embryonic digestive tract development	BP
GO:0055123	0.507247	1	1	1	digestive system development	BP
GO:0060231	0.507247	1	1	1	mesenchymal to epithelial transition	BP
GO:0060677	0.507247	1	1	1	ureteric bud elongation	BP
GO:0060688	0.507247	1	1	1	regulation of morphogenesis of a branching structure	BP
GO:0061034	0.507247	1	1	1	olfactory bulb mitral cell layer development	BP
GO:0061213	0.507247	1	1	1	positive regulation of mesonephros development	BP
GO:0061217	0.507247	1	1	1	regulation of mesonephros development	BP
GO:0070603	0.507247	1	1	1	SWI/SNF superfamily-type complex	CC
GO:0072033	0.507247	1	1	1	renal vesicle formation	BP
GO:0072038	0.507247	1	1	1	mesenchymal stem cell maintenance involved in nephron morphogenesis	BP
GO:0072077	0.507247	1	1	1	renal vesicle morphogenesis	BP
GO:0072087	0.507247	1	1	1	renal vesicle development	BP
GO:0072092	0.507247	1	1	1	ureteric bud invasion	BP
GO:0072093	0.507247	1	1	1	metanephric renal vesicle formation	BP
GO:0072202	0.507247	1	1	1	cell differentiation involved in metanephros development	BP
GO:0072210	0.507247	1	1	1	metanephric nephron development	BP
GO:0072215	0.507247	1	1	1	regulation of metanephros development	BP
GO:0072217	0.507247	1	1	1	negative regulation of metanephros development	BP
GO:0072273	0.507247	1	1	1	metanephric nephron morphogenesis	BP
GO:0072283	0.507247	1	1	1	metanephric renal vesicle morphogenesis	BP
GO:0072309	0.507247	1	1	1	mesenchymal stem cell maintenance involved in metanephric nephron morphogenesis	BP
GO:0090183	0.507247	1	1	1	regulation of kidney development	BP
GO:0090184	0.507247	1	1	1	positive regulation of kidney development	BP
GO:0090185	0.507247	1	1	1	negative regulation of kidney development	BP
GO:0090189	0.507247	1	1	1	regulation of branching involved in ureteric bud morphogenesis	BP
GO:0090190	0.507247	1	1	1	positive regulation of branching involved in ureteric bud morphogenesis	BP
GO:0090545	0.507247	1	1	1	CHD-type complex	CC
GO:0090568	0.507247	1	1	1	nuclear transcriptional repressor complex	CC
GO:0110110	0.507247	1	1	1	positive regulation of animal organ morphogenesis	BP
GO:0110111	0.507247	1	1	1	negative regulation of animal organ morphogenesis	BP
GO:1904949	0.507247	1	1	1	ATPase complex	CC
GO:1905330	0.507247	1	1	1	regulation of morphogenesis of an epithelium	BP
GO:1905331	0.507247	1	1	1	negative regulation of morphogenesis of an epithelium	BP
GO:1905332	0.507247	1	1	1	positive regulation of morphogenesis of an epithelium	BP
GO:2000027	0.507247	1	1	1	regulation of animal organ morphogenesis	BP
GO:2000380	0.507247	1	1	1	regulation of mesoderm development	BP
GO:2000381	0.507247	1	1	1	negative regulation of mesoderm development	BP
GO:2000383	0.507247	1	1	1	regulation of ectoderm development	BP
GO:2000384	0.507247	1	1	1	negative regulation of ectoderm development	BP
GO:2000696	0.507247	1	1	1	regulation of epithelial cell differentiation involved in kidney development	BP
GO:2000697	0.507247	1	1	1	negative regulation of epithelial cell differentiation involved in kidney development	BP
GO:0045595	0.507305	0.742622	6	10	regulation of cell differentiation	BP
GO:0016788	0.507929	0.857832	3	4	hydrolase activity, acting on ester bonds	MF
GO:0048638	0.508277	0.874606	2	3	regulation of developmental growth	BP
GO:0048015	0.512726	0.872365	2	3	phosphatidylinositol-mediated signaling	BP
GO:0048017	0.512726	0.872365	2	3	inositol lipid-mediated signaling	BP
GO:0008134	0.514499	0.760736	5	8	transcription factor binding	MF
GO:0008144	0.515061	0.795243	4	6	drug binding	MF
GO:0030424	0.515695	0.80835	3	5	axon	CC
GO:0033267	0.515695	0.80835	3	5	axon part	CC
GO:0048736	0.5157	0.87085	2	3	appendage development	BP
GO:0060173	0.5157	0.87085	2	3	limb development	BP
GO:0001662	0.517183	1	1	1	behavioral fear response	BP
GO:0002209	0.517183	1	1	1	behavioral defense response	BP
GO:0007143	0.517183	1	1	1	female meiotic nuclear division	BP
GO:0007292	0.517183	1	1	1	female gamete generation	BP
GO:0008064	0.517183	1	1	1	regulation of actin polymerization or depolymerization	BP
GO:0008154	0.517183	1	1	1	actin polymerization or depolymerization	BP
GO:0012506	0.517183	1	1	1	vesicle membrane	CC
GO:0030041	0.517183	1	1	1	actin filament polymerization	BP
GO:0030046	0.517183	1	1	1	parallel actin filament bundle assembly	BP
GO:0030659	0.517183	1	1	1	cytoplasmic vesicle membrane	CC
GO:0030832	0.517183	1	1	1	regulation of actin filament length	BP
GO:0030833	0.517183	1	1	1	regulation of actin filament polymerization	BP
GO:0030838	0.517183	1	1	1	positive regulation of actin filament polymerization	BP
GO:0032271	0.517183	1	1	1	regulation of protein polymerization	BP
GO:0032273	0.517183	1	1	1	positive regulation of protein polymerization	BP
GO:0032956	0.517183	1	1	1	regulation of actin cytoskeleton organization	BP
GO:0032970	0.517183	1	1	1	regulation of actin filament-based process	BP
GO:0033206	0.517183	1	1	1	meiotic cytokinesis	BP
GO:0033555	0.517183	1	1	1	multicellular organismal response to stress	BP
GO:0040038	0.517183	1	1	1	polar body extrusion after meiotic divisions	BP
GO:0042596	0.517183	1	1	1	fear response	BP
GO:0045010	0.517183	1	1	1	actin nucleation	BP
GO:0048193	0.517183	1	1	1	Golgi vesicle transport	BP
GO:0051017	0.517183	1	1	1	actin filament bundle assembly	BP
GO:0051258	0.517183	1	1	1	protein polymerization	BP
GO:0051295	0.517183	1	1	1	establishment of meiotic spindle localization	BP
GO:0051493	0.517183	1	1	1	regulation of cytoskeleton organization	BP
GO:0051495	0.517183	1	1	1	positive regulation of cytoskeleton organization	BP
GO:0060996	0.517183	1	1	1	dendritic spine development	BP
GO:0061572	0.517183	1	1	1	actin filament bundle organization	BP
GO:0070649	0.517183	1	1	1	formin-nucleated actin cable assembly	BP
GO:0110009	0.517183	1	1	1	formin-nucleated actin cable organization	BP
GO:0110053	0.517183	1	1	1	regulation of actin filament organization	BP
GO:1902903	0.517183	1	1	1	regulation of supramolecular fiber organization	BP
GO:1902905	0.517183	1	1	1	positive regulation of supramolecular fiber organization	BP
GO:2000781	0.517183	1	1	1	positive regulation of double-strand break repair	BP
GO:0051649	0.517534	0.716594	7	12	establishment of localization in cell	BP
GO:0051050	0.521811	0.765456	4	7	positive regulation of transport	BP
GO:0051234	0.52727	0.652928	14	25	establishment of localization	BP
GO:0030554	0.527314	0.786627	4	6	adenyl nucleotide binding	MF
GO:0032559	0.527314	0.786627	4	6	adenyl ribonucleotide binding	MF
GO:0046983	0.528811	0.749608	5	8	protein dimerization activity	MF
GO:0005826	0.529204	1	1	1	actomyosin contractile ring	CC
GO:0015629	0.529204	1	1	1	actin cytoskeleton	CC
GO:0017049	0.529204	1	1	1	GTP-Rho binding	MF
GO:0030863	0.529204	1	1	1	cortical cytoskeleton	CC
GO:0030864	0.529204	1	1	1	cortical actin cytoskeleton	CC
GO:0031106	0.529204	1	1	1	septin ring organization	BP
GO:0032059	0.529204	1	1	1	bleb	CC
GO:0032060	0.529204	1	1	1	bleb assembly	BP
GO:0032185	0.529204	1	1	1	septin cytoskeleton organization	BP
GO:0044380	0.529204	1	1	1	protein localization to cytoskeleton	BP
GO:0044448	0.529204	1	1	1	cell cortex part	CC
GO:0070938	0.529204	1	1	1	contractile ring	CC
GO:0072697	0.529204	1	1	1	protein localization to cell cortex	BP
GO:0072741	0.529204	1	1	1	protein localization to cell division site	BP
GO:0090521	0.529204	1	1	1	glomerular visceral epithelial cell migration	BP
GO:0099738	0.529204	1	1	1	cell cortex region	CC
GO:1903119	0.529204	1	1	1	protein localization to actin cytoskeleton	BP
GO:1904170	0.529204	1	1	1	regulation of bleb assembly	BP
GO:1904172	0.529204	1	1	1	positive regulation of bleb assembly	BP
GO:1904498	0.529204	1	1	1	protein localization to mitotic actomyosin contractile ring	BP
GO:1990179	0.529204	1	1	1	protein localization to actomyosin contractile ring	BP
GO:0005730	0.530379	0.784437	4	6	nucleolus	CC
GO:0098772	0.533313	0.698076	8	13	molecular function regulator	MF
GO:0044456	0.533352	0.796185	3	5	synapse part	CC
GO:0003700	0.534603	0.745021	5	8	DNA-binding transcription factor activity	MF
GO:0003205	0.537641	0.859293	2	3	cardiac chamber development	BP
GO:0003231	0.537641	0.859293	2	3	cardiac ventricle development	BP
GO:0044433	0.537858	0.859175	2	3	cytoplasmic vesicle part	CC
GO:0007049	0.539901	0.697386	7	12	cell cycle	BP
GO:0006282	0.542781	0.856484	2	3	regulation of DNA repair	BP
GO:0006302	0.542781	0.856484	2	3	double-strand break repair	BP
GO:0003756	0.542986	1	1	1	protein disulfide isomerase activity	MF
GO:0006458	0.542986	1	1	1	'de novo' protein folding	BP
GO:0006520	0.542986	1	1	1	cellular amino acid metabolic process	BP
GO:0006575	0.542986	1	1	1	cellular modified amino acid metabolic process	BP
GO:0006873	0.542986	1	1	1	cellular ion homeostasis	BP
GO:0006874	0.542986	1	1	1	cellular calcium ion homeostasis	BP
GO:0006875	0.542986	1	1	1	cellular metal ion homeostasis	BP
GO:0007204	0.542986	1	1	1	positive regulation of cytosolic calcium ion concentration	BP
GO:0015035	0.542986	1	1	1	protein disulfide oxidoreductase activity	MF
GO:0015036	0.542986	1	1	1	disulfide oxidoreductase activity	MF
GO:0016667	0.542986	1	1	1	oxidoreductase activity, acting on a sulfur group of donors	MF
GO:0016671	0.542986	1	1	1	oxidoreductase activity, acting on a sulfur group of donors, disulfide as acceptor	MF
GO:0016853	0.542986	1	1	1	isomerase activity	MF
GO:0016860	0.542986	1	1	1	intramolecular oxidoreductase activity	MF
GO:0016864	0.542986	1	1	1	intramolecular oxidoreductase activity, transposing S-S bonds	MF
GO:0019471	0.542986	1	1	1	4-hydroxyproline metabolic process	BP
GO:0022417	0.542986	1	1	1	protein maturation by protein folding	BP
GO:0030003	0.542986	1	1	1	cellular cation homeostasis	BP
GO:0030176	0.542986	1	1	1	integral component of endoplasmic reticulum membrane	CC
GO:0030968	0.542986	1	1	1	endoplasmic reticulum unfolded protein response	BP
GO:0031227	0.542986	1	1	1	intrinsic component of endoplasmic reticulum membrane	CC
GO:0034620	0.542986	1	1	1	cellular response to unfolded protein	BP
GO:0034975	0.542986	1	1	1	protein folding in endoplasmic reticulum	BP
GO:0035967	0.542986	1	1	1	cellular response to topologically incorrect protein	BP
GO:0045454	0.542986	1	1	1	cell redox homeostasis	BP
GO:0050873	0.542986	1	1	1	brown fat cell differentiation	BP
GO:0051084	0.542986	1	1	1	'de novo' posttranslational protein folding	BP
GO:0051085	0.542986	1	1	1	chaperone cofactor-dependent protein refolding	BP
GO:0051208	0.542986	1	1	1	sequestering of calcium ion	BP
GO:0051209	0.542986	1	1	1	release of sequestered calcium ion into cytosol	BP
GO:0051282	0.542986	1	1	1	regulation of sequestering of calcium ion	BP
GO:0051283	0.542986	1	1	1	negative regulation of sequestering of calcium ion	BP
GO:0051480	0.542986	1	1	1	regulation of cytosolic calcium ion concentration	BP
GO:0055074	0.542986	1	1	1	calcium ion homeostasis	BP
GO:0060401	0.542986	1	1	1	cytosolic calcium ion transport	BP
GO:0060402	0.542986	1	1	1	calcium ion transport into cytosol	BP
GO:0070059	0.542986	1	1	1	intrinsic apoptotic signaling pathway in response to endoplasmic reticulum stress	BP
GO:0070588	0.542986	1	1	1	calcium ion transmembrane transport	BP
GO:0072503	0.542986	1	1	1	cellular divalent inorganic cation homeostasis	BP
GO:0072507	0.542986	1	1	1	divalent inorganic cation homeostasis	BP
GO:0097553	0.542986	1	1	1	calcium ion transmembrane import into cytosol	BP
GO:1901605	0.542986	1	1	1	alpha-amino acid metabolic process	BP
GO:0097159	0.545262	0.628813	17	29	organic cyclic compound binding	MF
GO:0010243	0.545404	0.787604	3	5	response to organonitrogen compound	BP
GO:0071417	0.545404	0.787604	3	5	cellular response to organonitrogen compound	BP
GO:0015095	0.546828	1	1	1	magnesium ion transmembrane transporter activity	MF
GO:0015693	0.546828	1	1	1	magnesium ion transport	BP
GO:0042180	0.547735	0.853739	2	3	cellular ketone metabolic process	BP
GO:0006644	0.547799	0.853703	2	3	phospholipid metabolic process	BP
GO:0005102	0.551658	0.672618	8	14	signaling receptor binding	MF
GO:0001954	0.553477	1	1	1	positive regulation of cell-matrix adhesion	BP
GO:0005581	0.553477	1	1	1	collagen trimer	CC
GO:0030020	0.553477	1	1	1	extracellular matrix structural constituent conferring tensile strength	MF
GO:0033622	0.553477	1	1	1	integrin activation	BP
GO:0033627	0.553477	1	1	1	cell adhesion mediated by integrin	BP
GO:0043200	0.553477	1	1	1	response to amino acid	BP
GO:0051894	0.553477	1	1	1	positive regulation of focal adhesion assembly	BP
GO:0071230	0.553477	1	1	1	cellular response to amino acid stimulus	BP
GO:1901890	0.553477	1	1	1	positive regulation of cell junction assembly	BP
GO:1903393	0.553477	1	1	1	positive regulation of adherens junction organization	BP
GO:0032879	0.553557	0.650037	10	18	regulation of localization	BP
GO:0003713	0.553727	0.850368	2	3	transcription coactivator activity	MF
GO:0061024	0.553995	0.850216	2	3	membrane organization	BP
GO:0001503	0.555626	0.849288	2	3	ossification	BP
GO:0051054	0.558965	0.847376	2	3	positive regulation of DNA metabolic process	BP
GO:0007140	0.558992	1	1	1	male meiotic nuclear division	BP
GO:0023035	0.558992	1	1	1	CD40 signaling pathway	BP
GO:0032101	0.558992	1	1	1	regulation of response to external stimulus	BP
GO:0036297	0.558992	1	1	1	interstrand cross-link repair	BP
GO:0043240	0.558992	1	1	1	Fanconi anaemia nuclear complex	CC
GO:0045066	0.558992	1	1	1	regulatory T cell differentiation	BP
GO:0045580	0.558992	1	1	1	regulation of T cell differentiation	BP
GO:0045589	0.558992	1	1	1	regulation of regulatory T cell differentiation	BP
GO:0045619	0.558992	1	1	1	regulation of lymphocyte differentiation	BP
GO:0050727	0.558992	1	1	1	regulation of inflammatory response	BP
GO:1902105	0.558992	1	1	1	regulation of leukocyte differentiation	BP
GO:2000348	0.558992	1	1	1	regulation of CD40 signaling pathway	BP
GO:0050839	0.56001	0.846773	2	3	cell adhesion molecule binding	MF
GO:0000123	0.563736	1	1	1	histone acetyltransferase complex	CC
GO:0000124	0.563736	1	1	1	SAGA complex	CC
GO:0006094	0.563736	1	1	1	gluconeogenesis	BP
GO:0006111	0.563736	1	1	1	regulation of gluconeogenesis	BP
GO:0019319	0.563736	1	1	1	hexose biosynthetic process	BP
GO:0031248	0.563736	1	1	1	protein acetyltransferase complex	CC
GO:0035947	0.563736	1	1	1	regulation of gluconeogenesis by regulation of transcription from RNA polymerase II promoter	BP
GO:0035948	0.563736	1	1	1	positive regulation of gluconeogenesis by positive regulation of transcription from RNA polymerase II promoter	BP
GO:0045722	0.563736	1	1	1	positive regulation of gluconeogenesis	BP
GO:0046364	0.563736	1	1	1	monosaccharide biosynthetic process	BP
GO:0070461	0.563736	1	1	1	SAGA-type complex	CC
GO:1900402	0.563736	1	1	1	regulation of carbohydrate metabolic process by regulation of transcription from RNA polymerase II promoter	BP
GO:1902493	0.563736	1	1	1	acetyltransferase complex	CC
GO:0004842	0.56412	0.844388	2	3	ubiquitin-protein transferase activity	MF
GO:0019787	0.56412	0.844388	2	3	ubiquitin-like protein transferase activity	MF
GO:0031399	0.564566	0.694469	6	10	regulation of protein modification process	BP
GO:0002040	0.565723	1	1	1	sprouting angiogenesis	BP
GO:0002042	0.565723	1	1	1	cell migration involved in sprouting angiogenesis	BP
GO:0002043	0.565723	1	1	1	blood vessel endothelial cell proliferation involved in sprouting angiogenesis	BP
GO:0003209	0.565723	1	1	1	cardiac atrium morphogenesis	BP
GO:0003222	0.565723	1	1	1	ventricular trabecula myocardium morphogenesis	BP
GO:0003229	0.565723	1	1	1	ventricular cardiac muscle tissue development	BP
GO:0003230	0.565723	1	1	1	cardiac atrium development	BP
GO:0003344	0.565723	1	1	1	pericardium morphogenesis	BP
GO:0003407	0.565723	1	1	1	neural retina development	BP
GO:0016525	0.565723	1	1	1	negative regulation of angiogenesis	BP
GO:0021511	0.565723	1	1	1	spinal cord patterning	BP
GO:0021513	0.565723	1	1	1	spinal cord dorsal/ventral patterning	BP
GO:0021514	0.565723	1	1	1	ventral spinal cord interneuron differentiation	BP
GO:0035924	0.565723	1	1	1	cellular response to vascular endothelial growth factor stimulus	BP
GO:0044344	0.565723	1	1	1	cellular response to fibroblast growth factor stimulus	BP
GO:0045746	0.565723	1	1	1	negative regulation of Notch signaling pathway	BP
GO:0048644	0.565723	1	1	1	muscle organ morphogenesis	BP
GO:0048663	0.565723	1	1	1	neuron fate commitment	BP
GO:0055008	0.565723	1	1	1	cardiac muscle tissue morphogenesis	BP
GO:0055010	0.565723	1	1	1	ventricular cardiac muscle tissue morphogenesis	BP
GO:0060039	0.565723	1	1	1	pericardium development	BP
GO:0060415	0.565723	1	1	1	muscle tissue morphogenesis	BP
GO:0060579	0.565723	1	1	1	ventral spinal cord interneuron fate commitment	BP
GO:0060581	0.565723	1	1	1	cell fate commitment involved in pattern specification	BP
GO:0061074	0.565723	1	1	1	regulation of neural retina development	BP
GO:0061311	0.565723	1	1	1	cell surface receptor signaling pathway involved in heart development	BP
GO:0061314	0.565723	1	1	1	Notch signaling involved in heart development	BP
GO:0061383	0.565723	1	1	1	trabecula morphogenesis	BP
GO:0061384	0.565723	1	1	1	heart trabecula morphogenesis	BP
GO:0071774	0.565723	1	1	1	response to fibroblast growth factor	BP
GO:0072554	0.565723	1	1	1	blood vessel lumenization	BP
GO:0090049	0.565723	1	1	1	regulation of cell migration involved in sprouting angiogenesis	BP
GO:0090051	0.565723	1	1	1	negative regulation of cell migration involved in sprouting angiogenesis	BP
GO:1901343	0.565723	1	1	1	negative regulation of vasculature development	BP
GO:1902866	0.565723	1	1	1	regulation of retina development in camera-type eye	BP
GO:1903587	0.565723	1	1	1	regulation of blood vessel endothelial cell proliferation involved in sprouting angiogenesis	BP
GO:1903588	0.565723	1	1	1	negative regulation of blood vessel endothelial cell proliferation involved in sprouting angiogenesis	BP
GO:1903670	0.565723	1	1	1	regulation of sprouting angiogenesis	BP
GO:1903671	0.565723	1	1	1	negative regulation of sprouting angiogenesis	BP
GO:2000179	0.565723	1	1	1	positive regulation of neural precursor cell proliferation	BP
GO:2000181	0.565723	1	1	1	negative regulation of blood vessel morphogenesis	BP
GO:0097193	0.566363	0.843075	2	3	intrinsic apoptotic signaling pathway	BP
GO:0005929	0.566928	0.771697	3	5	cilium	CC
GO:0019005	0.567468	1	1	1	SCF ubiquitin ligase complex	CC
GO:0031146	0.567468	1	1	1	SCF-dependent proteasomal ubiquitin-dependent protein catabolic process	BP
GO:0031461	0.567468	1	1	1	cullin-RING ubiquitin ligase complex	CC
GO:0061630	0.567468	1	1	1	ubiquitin protein ligase activity	MF
GO:0061659	0.567468	1	1	1	ubiquitin-like protein ligase activity	MF
GO:0003779	0.567804	0.842227	2	3	actin binding	MF
GO:0001894	0.568477	0.84183	2	3	tissue homeostasis	BP
GO:0001669	0.568586	1	1	1	acrosomal vesicle	CC
GO:0005923	0.568586	1	1	1	bicellular tight junction	CC
GO:0008354	0.568586	1	1	1	germ cell migration	BP
GO:0009615	0.568586	1	1	1	response to virus	BP
GO:0010669	0.568586	1	1	1	epithelial structure maintenance	BP
GO:0014704	0.568586	1	1	1	intercalated disc	CC
GO:0014855	0.568586	1	1	1	striated muscle cell proliferation	BP
GO:0016202	0.568586	1	1	1	regulation of striated muscle tissue development	BP
GO:0016323	0.568586	1	1	1	basolateral plasma membrane	CC
GO:0016327	0.568586	1	1	1	apicolateral plasma membrane	CC
GO:0030141	0.568586	1	1	1	secretory granule	CC
GO:0030165	0.568586	1	1	1	PDZ domain binding	MF
GO:0030593	0.568586	1	1	1	neutrophil chemotaxis	BP
GO:0030595	0.568586	1	1	1	leukocyte chemotaxis	BP
GO:0031532	0.568586	1	1	1	actin cytoskeleton reorganization	BP
GO:0031594	0.568586	1	1	1	neuromuscular junction	CC
GO:0034109	0.568586	1	1	1	homotypic cell-cell adhesion	BP
GO:0034113	0.568586	1	1	1	heterotypic cell-cell adhesion	BP
GO:0035637	0.568586	1	1	1	multicellular organismal signaling	BP
GO:0042692	0.568586	1	1	1	muscle cell differentiation	BP
GO:0045843	0.568586	1	1	1	negative regulation of striated muscle tissue development	BP
GO:0046621	0.568586	1	1	1	negative regulation of organ growth	BP
GO:0046629	0.568586	1	1	1	gamma-delta T cell activation	BP
GO:0048634	0.568586	1	1	1	regulation of muscle organ development	BP
GO:0048635	0.568586	1	1	1	negative regulation of muscle organ development	BP
GO:0048739	0.568586	1	1	1	cardiac muscle fiber development	BP
GO:0048747	0.568586	1	1	1	muscle fiber development	BP
GO:0050900	0.568586	1	1	1	leukocyte migration	BP
GO:0051146	0.568586	1	1	1	striated muscle cell differentiation	BP
GO:0051607	0.568586	1	1	1	defense response to virus	BP
GO:0055001	0.568586	1	1	1	muscle cell development	BP
GO:0055002	0.568586	1	1	1	striated muscle cell development	BP
GO:0055006	0.568586	1	1	1	cardiac cell development	BP
GO:0055007	0.568586	1	1	1	cardiac muscle cell differentiation	BP
GO:0055013	0.568586	1	1	1	cardiac muscle cell development	BP
GO:0055017	0.568586	1	1	1	cardiac muscle tissue growth	BP
GO:0055021	0.568586	1	1	1	regulation of cardiac muscle tissue growth	BP
GO:0055022	0.568586	1	1	1	negative regulation of cardiac muscle tissue growth	BP
GO:0055024	0.568586	1	1	1	regulation of cardiac muscle tissue development	BP
GO:0055026	0.568586	1	1	1	negative regulation of cardiac muscle tissue development	BP
GO:0060038	0.568586	1	1	1	cardiac muscle cell proliferation	BP
GO:0060043	0.568586	1	1	1	regulation of cardiac muscle cell proliferation	BP
GO:0060044	0.568586	1	1	1	negative regulation of cardiac muscle cell proliferation	BP
GO:0060054	0.568586	1	1	1	positive regulation of epithelial cell proliferation involved in wound healing	BP
GO:0061117	0.568586	1	1	1	negative regulation of heart growth	BP
GO:0061337	0.568586	1	1	1	cardiac conduction	BP
GO:0070160	0.568586	1	1	1	tight junction	CC
GO:0070633	0.568586	1	1	1	transepithelial transport	BP
GO:0071253	0.568586	1	1	1	connexin binding	MF
GO:0071621	0.568586	1	1	1	granulocyte chemotaxis	BP
GO:0086001	0.568586	1	1	1	cardiac muscle cell action potential	BP
GO:0086016	0.568586	1	1	1	AV node cell action potential	BP
GO:0086019	0.568586	1	1	1	cell-cell signaling involved in cardiac conduction	BP
GO:0086027	0.568586	1	1	1	AV node cell to bundle of His cell signaling	BP
GO:0086042	0.568586	1	1	1	cardiac muscle cell-cardiac muscle cell adhesion	BP
GO:0086065	0.568586	1	1	1	cell communication involved in cardiac conduction	BP
GO:0086067	0.568586	1	1	1	AV node cell to bundle of His cell communication	BP
GO:0086072	0.568586	1	1	1	AV node cell-bundle of His cell adhesion involved in cell communication	BP
GO:0086080	0.568586	1	1	1	protein binding involved in heterotypic cell-cell adhesion	MF
GO:0086082	0.568586	1	1	1	cell adhesive protein binding involved in AV node cell-bundle of His cell communication	MF
GO:0097529	0.568586	1	1	1	myeloid leukocyte migration	BP
GO:0097530	0.568586	1	1	1	granulocyte migration	BP
GO:0098631	0.568586	1	1	1	cell adhesion mediator activity	MF
GO:0098632	0.568586	1	1	1	cell-cell adhesion mediator activity	MF
GO:0098900	0.568586	1	1	1	regulation of action potential	BP
GO:0098901	0.568586	1	1	1	regulation of cardiac muscle cell action potential	BP
GO:0098904	0.568586	1	1	1	regulation of AV node cell action potential	BP
GO:0099503	0.568586	1	1	1	secretory vesicle	CC
GO:1901861	0.568586	1	1	1	regulation of muscle tissue development	BP
GO:1901862	0.568586	1	1	1	negative regulation of muscle tissue development	BP
GO:1903779	0.568586	1	1	1	regulation of cardiac conduction	BP
GO:1990266	0.568586	1	1	1	neutrophil migration	BP
GO:0060537	0.568629	0.84174	2	3	muscle tissue development	BP
GO:1905114	0.572305	0.839556	2	3	cell surface receptor signaling pathway involved in cell-cell signaling	BP
GO:0035326	0.573259	0.838985	2	3	enhancer binding	MF
GO:0080135	0.573631	0.766586	3	5	regulation of cellular response to stress	BP
GO:0098588	0.574979	0.837954	2	3	bounding membrane of organelle	CC
GO:0000502	0.57622	1	1	1	proteasome complex	CC
GO:0005776	0.57622	1	1	1	autophagosome	CC
GO:0009895	0.57622	1	1	1	negative regulation of catabolic process	BP
GO:0010507	0.57622	1	1	1	negative regulation of autophagy	BP
GO:0016242	0.57622	1	1	1	negative regulation of macroautophagy	BP
GO:0022411	0.57622	1	1	1	cellular component disassembly	BP
GO:0031330	0.57622	1	1	1	negative regulation of cellular catabolic process	BP
GO:0031593	0.57622	1	1	1	polyubiquitin modification-dependent protein binding	MF
GO:0031595	0.57622	1	1	1	nuclear proteasome complex	CC
GO:0031597	0.57622	1	1	1	cytosolic proteasome complex	CC
GO:0032434	0.57622	1	1	1	regulation of proteasomal ubiquitin-dependent protein catabolic process	BP
GO:0032984	0.57622	1	1	1	protein-containing complex disassembly	BP
GO:0042176	0.57622	1	1	1	regulation of protein catabolic process	BP
GO:0043242	0.57622	1	1	1	negative regulation of protein complex disassembly	BP
GO:0043244	0.57622	1	1	1	regulation of protein complex disassembly	BP
GO:0061136	0.57622	1	1	1	regulation of proteasomal protein catabolic process	BP
GO:0097352	0.57622	1	1	1	autophagosome maturation	BP
GO:0140030	0.57622	1	1	1	modification-dependent protein binding	MF
GO:1901096	0.57622	1	1	1	regulation of autophagosome maturation	BP
GO:1901097	0.57622	1	1	1	negative regulation of autophagosome maturation	BP
GO:1903050	0.57622	1	1	1	regulation of proteolysis involved in cellular protein catabolic process	BP
GO:1903362	0.57622	1	1	1	regulation of cellular protein catabolic process	BP
GO:1905369	0.57622	1	1	1	endopeptidase complex	CC
GO:2000058	0.57622	1	1	1	regulation of ubiquitin-dependent protein catabolic process	BP
GO:0005518	0.576896	1	1	1	collagen binding	MF
GO:0030574	0.576896	1	1	1	collagen catabolic process	BP
GO:0030182	0.576913	0.691947	5	9	neuron differentiation	BP
GO:0007169	0.577034	0.836714	2	3	transmembrane receptor protein tyrosine kinase signaling pathway	BP
GO:1903522	0.577174	0.836629	2	3	regulation of blood circulation	BP
GO:0032870	0.577513	0.763591	3	5	cellular response to hormone stimulus	BP
GO:0001505	0.577785	1	1	1	regulation of neurotransmitter levels	BP
GO:0005230	0.577785	1	1	1	extracellular ligand-gated ion channel activity	MF
GO:0005231	0.577785	1	1	1	excitatory extracellular ligand-gated ion channel activity	MF
GO:0005892	0.577785	1	1	1	acetylcholine-gated channel complex	CC
GO:0006836	0.577785	1	1	1	neurotransmitter transport	BP
GO:0007269	0.577785	1	1	1	neurotransmitter secretion	BP
GO:0007271	0.577785	1	1	1	synaptic transmission, cholinergic	BP
GO:0007274	0.577785	1	1	1	neuromuscular synaptic transmission	BP
GO:0007585	0.577785	1	1	1	respiratory gaseous exchange	BP
GO:0007626	0.577785	1	1	1	locomotory behavior	BP
GO:0014046	0.577785	1	1	1	dopamine secretion	BP
GO:0014059	0.577785	1	1	1	regulation of dopamine secretion	BP
GO:0015464	0.577785	1	1	1	acetylcholine receptor activity	MF
GO:0015696	0.577785	1	1	1	ammonium transport	BP
GO:0015837	0.577785	1	1	1	amine transport	BP
GO:0015844	0.577785	1	1	1	monoamine transport	BP
GO:0015872	0.577785	1	1	1	dopamine transport	BP
GO:0015893	0.577785	1	1	1	drug transport	BP
GO:0016079	0.577785	1	1	1	synaptic vesicle exocytosis	BP
GO:0017156	0.577785	1	1	1	calcium ion regulated exocytosis	BP
GO:0017158	0.577785	1	1	1	regulation of calcium ion-dependent exocytosis	BP
GO:0019233	0.577785	1	1	1	sensory perception of pain	BP
GO:0022824	0.577785	1	1	1	transmitter-gated ion channel activity	MF
GO:0022835	0.577785	1	1	1	transmitter-gated channel activity	MF
GO:0022848	0.577785	1	1	1	acetylcholine-gated cation-selective channel activity	MF
GO:0030534	0.577785	1	1	1	adult behavior	BP
GO:0030594	0.577785	1	1	1	neurotransmitter receptor activity	MF
GO:0031644	0.577785	1	1	1	regulation of neurological system process	BP
GO:0033603	0.577785	1	1	1	positive regulation of dopamine secretion	BP
GO:0033605	0.577785	1	1	1	positive regulation of catecholamine secretion	BP
GO:0034702	0.577785	1	1	1	ion channel complex	CC
GO:0035094	0.577785	1	1	1	response to nicotine	BP
GO:0035095	0.577785	1	1	1	behavioral response to nicotine	BP
GO:0035640	0.577785	1	1	1	exploration behavior	BP
GO:0042165	0.577785	1	1	1	neurotransmitter binding	MF
GO:0042166	0.577785	1	1	1	acetylcholine binding	MF
GO:0042562	0.577785	1	1	1	hormone binding	MF
GO:0045055	0.577785	1	1	1	regulated exocytosis	BP
GO:0045211	0.577785	1	1	1	postsynaptic membrane	CC
GO:0046928	0.577785	1	1	1	regulation of neurotransmitter secretion	BP
GO:0048489	0.577785	1	1	1	synaptic vesicle transport	BP
GO:0050432	0.577785	1	1	1	catecholamine secretion	BP
GO:0050433	0.577785	1	1	1	regulation of catecholamine secretion	BP
GO:0051588	0.577785	1	1	1	regulation of neurotransmitter transport	BP
GO:0051899	0.577785	1	1	1	membrane depolarization	BP
GO:0051937	0.577785	1	1	1	catecholamine transport	BP
GO:0051952	0.577785	1	1	1	regulation of amine transport	BP
GO:0051954	0.577785	1	1	1	positive regulation of amine transport	BP
GO:0060078	0.577785	1	1	1	regulation of postsynaptic membrane potential	BP
GO:0060079	0.577785	1	1	1	excitatory postsynaptic potential	BP
GO:0060080	0.577785	1	1	1	inhibitory postsynaptic potential	BP
GO:0060359	0.577785	1	1	1	response to ammonium ion	BP
GO:0070405	0.577785	1	1	1	ammonium ion binding	MF
GO:0071242	0.577785	1	1	1	cellular response to ammonium ion	BP
GO:0095500	0.577785	1	1	1	acetylcholine receptor signaling pathway	BP
GO:0097479	0.577785	1	1	1	synaptic vesicle localization	BP
GO:0097480	0.577785	1	1	1	establishment of synaptic vesicle localization	BP
GO:0098691	0.577785	1	1	1	dopaminergic synapse	CC
GO:0098693	0.577785	1	1	1	regulation of synaptic vesicle cycle	BP
GO:0098815	0.577785	1	1	1	modulation of excitatory postsynaptic potential	BP
GO:0098936	0.577785	1	1	1	intrinsic component of postsynaptic membrane	CC
GO:0098948	0.577785	1	1	1	intrinsic component of postsynaptic specialization membrane	CC
GO:0098960	0.577785	1	1	1	postsynaptic neurotransmitter receptor activity	MF
GO:0098962	0.577785	1	1	1	regulation of postsynaptic neurotransmitter receptor activity	BP
GO:0098981	0.577785	1	1	1	cholinergic synapse	CC
GO:0099055	0.577785	1	1	1	integral component of postsynaptic membrane	CC
GO:0099060	0.577785	1	1	1	integral component of postsynaptic specialization membrane	CC
GO:0099529	0.577785	1	1	1	neurotransmitter receptor activity involved in regulation of postsynaptic membrane potential	MF
GO:0099565	0.577785	1	1	1	chemical synaptic transmission, postsynaptic	BP
GO:0099634	0.577785	1	1	1	postsynaptic specialization membrane	CC
GO:0099643	0.577785	1	1	1	signal release from synapse	BP
GO:1902495	0.577785	1	1	1	transmembrane transporter complex	CC
GO:1902803	0.577785	1	1	1	regulation of synaptic vesicle transport	BP
GO:1903048	0.577785	1	1	1	regulation of acetylcholine-gated cation channel activity	BP
GO:1903305	0.577785	1	1	1	regulation of regulated secretory pathway	BP
GO:1903831	0.577785	1	1	1	signal transduction involved in cellular response to ammonium ion	BP
GO:1904315	0.577785	1	1	1	transmitter-gated ion channel activity involved in regulation of postsynaptic membrane potential	MF
GO:1905144	0.577785	1	1	1	response to acetylcholine	BP
GO:1905145	0.577785	1	1	1	cellular response to acetylcholine	BP
GO:1990351	0.577785	1	1	1	transporter complex	CC
GO:2000300	0.577785	1	1	1	regulation of synaptic vesicle exocytosis	BP
GO:2001023	0.577785	1	1	1	regulation of response to drug	BP
GO:2001025	0.577785	1	1	1	positive regulation of response to drug	BP
GO:0009057	0.578463	0.835848	2	3	macromolecule catabolic process	BP
GO:0044265	0.578463	0.835848	2	3	cellular macromolecule catabolic process	BP
GO:0006979	0.580571	0.834563	2	3	response to oxidative stress	BP
GO:0045765	0.581822	0.833798	2	3	regulation of angiogenesis	BP
GO:1901342	0.581822	0.833798	2	3	regulation of vasculature development	BP
GO:0002027	0.581864	1	1	1	regulation of heart rate	BP
GO:0006584	0.581864	1	1	1	catecholamine metabolic process	BP
GO:0009308	0.581864	1	1	1	amine metabolic process	BP
GO:0009712	0.581864	1	1	1	catechol-containing compound metabolic process	BP
GO:0009713	0.581864	1	1	1	catechol-containing compound biosynthetic process	BP
GO:0018958	0.581864	1	1	1	phenol-containing compound metabolic process	BP
GO:0030323	0.581864	1	1	1	respiratory tube development	BP
GO:0030324	0.581864	1	1	1	lung development	BP
GO:0033238	0.581864	1	1	1	regulation of cellular amine metabolic process	BP
GO:0033240	0.581864	1	1	1	positive regulation of cellular amine metabolic process	BP
GO:0035035	0.581864	1	1	1	histone acetyltransferase binding	MF
GO:0036294	0.581864	1	1	1	cellular response to decreased oxygen levels	BP
GO:0042053	0.581864	1	1	1	regulation of dopamine metabolic process	BP
GO:0042069	0.581864	1	1	1	regulation of catecholamine metabolic process	BP
GO:0042415	0.581864	1	1	1	norepinephrine metabolic process	BP
GO:0042416	0.581864	1	1	1	dopamine biosynthetic process	BP
GO:0042417	0.581864	1	1	1	dopamine metabolic process	BP
GO:0042421	0.581864	1	1	1	norepinephrine biosynthetic process	BP
GO:0042423	0.581864	1	1	1	catecholamine biosynthetic process	BP
GO:0043129	0.581864	1	1	1	surfactant homeostasis	BP
GO:0043618	0.581864	1	1	1	regulation of transcription from RNA polymerase II promoter in response to stress	BP
GO:0043619	0.581864	1	1	1	regulation of transcription from RNA polymerase II promoter in response to oxidative stress	BP
GO:0043620	0.581864	1	1	1	regulation of DNA-templated transcription in response to stress	BP
GO:0044106	0.581864	1	1	1	cellular amine metabolic process	BP
GO:0045445	0.581864	1	1	1	myoblast differentiation	BP
GO:0045915	0.581864	1	1	1	positive regulation of catecholamine metabolic process	BP
GO:0045964	0.581864	1	1	1	positive regulation of dopamine metabolic process	BP
GO:0046189	0.581864	1	1	1	phenol-containing compound biosynthetic process	BP
GO:0048625	0.581864	1	1	1	myoblast fate commitment	BP
GO:0048875	0.581864	1	1	1	chemical homeostasis within a tissue	BP
GO:0050897	0.581864	1	1	1	cobalt ion binding	MF
GO:0055072	0.581864	1	1	1	iron ion homeostasis	BP
GO:0055076	0.581864	1	1	1	transition metal ion homeostasis	BP
GO:0060541	0.581864	1	1	1	respiratory system development	BP
GO:0071453	0.581864	1	1	1	cellular response to oxygen levels	BP
GO:0071456	0.581864	1	1	1	cellular response to hypoxia	BP
GO:0097164	0.581864	1	1	1	ammonium ion metabolic process	BP
GO:1901615	0.581864	1	1	1	organic hydroxy compound metabolic process	BP
GO:1901617	0.581864	1	1	1	organic hydroxy compound biosynthetic process	BP
GO:1903179	0.581864	1	1	1	regulation of dopamine biosynthetic process	BP
GO:1903181	0.581864	1	1	1	positive regulation of dopamine biosynthetic process	BP
GO:0000149	0.582123	1	1	1	SNARE binding	MF
GO:0001678	0.582123	1	1	1	cellular glucose homeostasis	BP
GO:0007018	0.582123	1	1	1	microtubule-based movement	BP
GO:0008088	0.582123	1	1	1	axo-dendritic transport	BP
GO:0008089	0.582123	1	1	1	anterograde axonal transport	BP
GO:0009743	0.582123	1	1	1	response to carbohydrate	BP
GO:0009746	0.582123	1	1	1	response to hexose	BP
GO:0009749	0.582123	1	1	1	response to glucose	BP
GO:0010970	0.582123	1	1	1	transport along microtubule	BP
GO:0016482	0.582123	1	1	1	cytosolic transport	BP
GO:0017075	0.582123	1	1	1	syntaxin-1 binding	MF
GO:0019894	0.582123	1	1	1	kinesin binding	MF
GO:0019896	0.582123	1	1	1	axonal transport of mitochondrion	BP
GO:0019905	0.582123	1	1	1	syntaxin binding	MF
GO:0030705	0.582123	1	1	1	cytoskeleton-dependent intracellular transport	BP
GO:0032024	0.582123	1	1	1	positive regulation of insulin secretion	BP
GO:0032252	0.582123	1	1	1	secretory granule localization	BP
GO:0032253	0.582123	1	1	1	dense core granule localization	BP
GO:0032838	0.582123	1	1	1	plasma membrane bounded cell projection cytoplasm	CC
GO:0034284	0.582123	1	1	1	response to monosaccharide	BP
GO:0034643	0.582123	1	1	1	establishment of mitochondrion localization, microtubule-mediated	BP
GO:0035773	0.582123	1	1	1	insulin secretion involved in cellular response to glucose stimulus	BP
GO:0035774	0.582123	1	1	1	positive regulation of insulin secretion involved in cellular response to glucose stimulus	BP
GO:0047496	0.582123	1	1	1	vesicle transport along microtubule	BP
GO:0047497	0.582123	1	1	1	mitochondrion transport along microtubule	BP
GO:0050714	0.582123	1	1	1	positive regulation of protein secretion	BP
GO:0051646	0.582123	1	1	1	mitochondrion localization	BP
GO:0051654	0.582123	1	1	1	establishment of mitochondrion localization	BP
GO:0060025	0.582123	1	1	1	regulation of synaptic activity	BP
GO:0061178	0.582123	1	1	1	regulation of insulin secretion involved in cellular response to glucose stimulus	BP
GO:0071322	0.582123	1	1	1	cellular response to carbohydrate stimulus	BP
GO:0071326	0.582123	1	1	1	cellular response to monosaccharide stimulus	BP
GO:0071331	0.582123	1	1	1	cellular response to hexose stimulus	BP
GO:0071333	0.582123	1	1	1	cellular response to glucose stimulus	BP
GO:0072384	0.582123	1	1	1	organelle transport along microtubule	BP
GO:0097433	0.582123	1	1	1	dense body	CC
GO:0098930	0.582123	1	1	1	axonal transport	BP
GO:0099111	0.582123	1	1	1	microtubule-based transport	BP
GO:0099518	0.582123	1	1	1	vesicle cytoskeletal trafficking	BP
GO:0099519	0.582123	1	1	1	dense core granule cytoskeletal transport	BP
GO:0120111	0.582123	1	1	1	neuron projection cytoplasm	CC
GO:1901950	0.582123	1	1	1	dense core granule transport	BP
GO:1904115	0.582123	1	1	1	axon cytoplasm	CC
GO:1990048	0.582123	1	1	1	anterograde neuronal dense core vesicle transport	BP
GO:0000018	0.582583	1	1	1	regulation of DNA recombination	BP
GO:0010569	0.582583	1	1	1	regulation of double-strand break repair via homologous recombination	BP
GO:0045738	0.582583	1	1	1	negative regulation of DNA repair	BP
GO:0045910	0.582583	1	1	1	negative regulation of DNA recombination	BP
GO:2000042	0.582583	1	1	1	negative regulation of double-strand break repair via homologous recombination	BP
GO:2000780	0.582583	1	1	1	negative regulation of double-strand break repair	BP
GO:2001021	0.582583	1	1	1	negative regulation of response to DNA damage stimulus	BP
GO:0010008	0.58289	1	1	1	endosome membrane	CC
GO:0015682	0.58289	1	1	1	ferric iron transport	BP
GO:0016197	0.58289	1	1	1	endosomal transport	BP
GO:0017137	0.58289	1	1	1	Rab GTPase binding	MF
GO:0032387	0.58289	1	1	1	negative regulation of intracellular transport	BP
GO:0032456	0.58289	1	1	1	endocytic recycling	BP
GO:0033572	0.58289	1	1	1	transferrin transport	BP
GO:0044440	0.58289	1	1	1	endosomal part	CC
GO:0072512	0.58289	1	1	1	trivalent inorganic cation transport	BP
GO:0097443	0.58289	1	1	1	sorting endosome	CC
GO:2001135	0.58289	1	1	1	regulation of endocytic recycling	BP
GO:2001136	0.58289	1	1	1	negative regulation of endocytic recycling	BP
GO:0001501	0.582937	1	1	1	skeletal system development	BP
GO:0004222	0.582937	1	1	1	metalloendopeptidase activity	MF
GO:0005125	0.582937	1	1	1	cytokine activity	MF
GO:0008237	0.582937	1	1	1	metallopeptidase activity	MF
GO:0051216	0.582937	1	1	1	cartilage development	BP
GO:0061035	0.582937	1	1	1	regulation of cartilage development	BP
GO:0061036	0.582937	1	1	1	positive regulation of cartilage development	BP
GO:0050808	0.583023	0.83306	2	3	synapse organization	BP
GO:0006260	0.583627	1	1	1	DNA replication	BP
GO:0072189	0.583627	1	1	1	ureter development	BP
GO:0008360	0.583766	1	1	1	regulation of cell shape	BP
GO:0051642	0.583766	1	1	1	centrosome localization	BP
GO:0051645	0.583766	1	1	1	Golgi localization	BP
GO:0051651	0.583766	1	1	1	maintenance of location in cell	BP
GO:0051657	0.583766	1	1	1	maintenance of organelle location	BP
GO:0051661	0.583766	1	1	1	maintenance of centrosome location	BP
GO:0051684	0.583766	1	1	1	maintenance of Golgi location	BP
GO:0061842	0.583766	1	1	1	microtubule organizing center localization	BP
GO:0006140	0.584403	1	1	1	regulation of nucleotide metabolic process	BP
GO:0006164	0.584403	1	1	1	purine nucleotide biosynthetic process	BP
GO:0006754	0.584403	1	1	1	ATP biosynthetic process	BP
GO:0009123	0.584403	1	1	1	nucleoside monophosphate metabolic process	BP
GO:0009124	0.584403	1	1	1	nucleoside monophosphate biosynthetic process	BP
GO:0009126	0.584403	1	1	1	purine nucleoside monophosphate metabolic process	BP
GO:0009127	0.584403	1	1	1	purine nucleoside monophosphate biosynthetic process	BP
GO:0009141	0.584403	1	1	1	nucleoside triphosphate metabolic process	BP
GO:0009142	0.584403	1	1	1	nucleoside triphosphate biosynthetic process	BP
GO:0009144	0.584403	1	1	1	purine nucleoside triphosphate metabolic process	BP
GO:0009145	0.584403	1	1	1	purine nucleoside triphosphate biosynthetic process	BP
GO:0009152	0.584403	1	1	1	purine ribonucleotide biosynthetic process	BP
GO:0009156	0.584403	1	1	1	ribonucleoside monophosphate biosynthetic process	BP
GO:0009161	0.584403	1	1	1	ribonucleoside monophosphate metabolic process	BP
GO:0009165	0.584403	1	1	1	nucleotide biosynthetic process	BP
GO:0009167	0.584403	1	1	1	purine ribonucleoside monophosphate metabolic process	BP
GO:0009168	0.584403	1	1	1	purine ribonucleoside monophosphate biosynthetic process	BP
GO:0009199	0.584403	1	1	1	ribonucleoside triphosphate metabolic process	BP
GO:0009201	0.584403	1	1	1	ribonucleoside triphosphate biosynthetic process	BP
GO:0009205	0.584403	1	1	1	purine ribonucleoside triphosphate metabolic process	BP
GO:0009206	0.584403	1	1	1	purine ribonucleoside triphosphate biosynthetic process	BP
GO:0009260	0.584403	1	1	1	ribonucleotide biosynthetic process	BP
GO:0010829	0.584403	1	1	1	negative regulation of glucose transmembrane transport	BP
GO:0030808	0.584403	1	1	1	regulation of nucleotide biosynthetic process	BP
GO:0030809	0.584403	1	1	1	negative regulation of nucleotide biosynthetic process	BP
GO:0030810	0.584403	1	1	1	positive regulation of nucleotide biosynthetic process	BP
GO:0034763	0.584403	1	1	1	negative regulation of transmembrane transport	BP
GO:0044320	0.584403	1	1	1	cellular response to leptin stimulus	BP
GO:0044321	0.584403	1	1	1	response to leptin	BP
GO:0045980	0.584403	1	1	1	negative regulation of nucleotide metabolic process	BP
GO:0045981	0.584403	1	1	1	positive regulation of nucleotide metabolic process	BP
GO:0046034	0.584403	1	1	1	ATP metabolic process	BP
GO:0046325	0.584403	1	1	1	negative regulation of glucose import	BP
GO:0046390	0.584403	1	1	1	ribose phosphate biosynthetic process	BP
GO:0051881	0.584403	1	1	1	regulation of mitochondrial membrane potential	BP
GO:0070341	0.584403	1	1	1	fat cell proliferation	BP
GO:0070344	0.584403	1	1	1	regulation of fat cell proliferation	BP
GO:0070346	0.584403	1	1	1	positive regulation of fat cell proliferation	BP
GO:0070542	0.584403	1	1	1	response to fatty acid	BP
GO:0070584	0.584403	1	1	1	mitochondrion morphogenesis	BP
GO:0071398	0.584403	1	1	1	cellular response to fatty acid	BP
GO:0072522	0.584403	1	1	1	purine-containing compound biosynthetic process	BP
GO:1900371	0.584403	1	1	1	regulation of purine nucleotide biosynthetic process	BP
GO:1900372	0.584403	1	1	1	negative regulation of purine nucleotide biosynthetic process	BP
GO:1900373	0.584403	1	1	1	positive regulation of purine nucleotide biosynthetic process	BP
GO:1900542	0.584403	1	1	1	regulation of purine nucleotide metabolic process	BP
GO:1900543	0.584403	1	1	1	negative regulation of purine nucleotide metabolic process	BP
GO:1900544	0.584403	1	1	1	positive regulation of purine nucleotide metabolic process	BP
GO:1901293	0.584403	1	1	1	nucleoside phosphate biosynthetic process	BP
GO:1903076	0.584403	1	1	1	regulation of protein localization to plasma membrane	BP
GO:1903077	0.584403	1	1	1	negative regulation of protein localization to plasma membrane	BP
GO:1903578	0.584403	1	1	1	regulation of ATP metabolic process	BP
GO:1903579	0.584403	1	1	1	negative regulation of ATP metabolic process	BP
GO:1903580	0.584403	1	1	1	positive regulation of ATP metabolic process	BP
GO:1903828	0.584403	1	1	1	negative regulation of cellular protein localization	BP
GO:1904375	0.584403	1	1	1	regulation of protein localization to cell periphery	BP
GO:1904376	0.584403	1	1	1	negative regulation of protein localization to cell periphery	BP
GO:1905475	0.584403	1	1	1	regulation of protein localization to membrane	BP
GO:1905476	0.584403	1	1	1	negative regulation of protein localization to membrane	BP
GO:2000379	0.584403	1	1	1	positive regulation of reactive oxygen species metabolic process	BP
GO:2001169	0.584403	1	1	1	regulation of ATP biosynthetic process	BP
GO:2001170	0.584403	1	1	1	negative regulation of ATP biosynthetic process	BP
GO:2001171	0.584403	1	1	1	positive regulation of ATP biosynthetic process	BP
GO:0002819	0.585035	1	1	1	regulation of adaptive immune response	BP
GO:0002821	0.585035	1	1	1	positive regulation of adaptive immune response	BP
GO:0002822	0.585035	1	1	1	regulation of adaptive immune response based on somatic recombination of immune receptors built from immunoglobulin superfamily domains	BP
GO:0002824	0.585035	1	1	1	positive regulation of adaptive immune response based on somatic recombination of immune receptors built from immunoglobulin superfamily domains	BP
GO:0002825	0.585035	1	1	1	regulation of T-helper 1 type immune response	BP
GO:0002827	0.585035	1	1	1	positive regulation of T-helper 1 type immune response	BP
GO:0004896	0.585035	1	1	1	cytokine receptor activity	MF
GO:0004897	0.585035	1	1	1	ciliary neurotrophic factor receptor activity	MF
GO:0004915	0.585035	1	1	1	interleukin-6 receptor activity	MF
GO:0005138	0.585035	1	1	1	interleukin-6 receptor binding	MF
GO:0005143	0.585035	1	1	1	interleukin-12 receptor binding	MF
GO:0005896	0.585035	1	1	1	interleukin-6 receptor complex	CC
GO:0007259	0.585035	1	1	1	JAK-STAT cascade	BP
GO:0007260	0.585035	1	1	1	tyrosine phosphorylation of STAT protein	BP
GO:0010533	0.585035	1	1	1	regulation of activation of Janus kinase activity	BP
GO:0010536	0.585035	1	1	1	positive regulation of activation of Janus kinase activity	BP
GO:0010712	0.585035	1	1	1	regulation of collagen metabolic process	BP
GO:0010713	0.585035	1	1	1	negative regulation of collagen metabolic process	BP
GO:0018108	0.585035	1	1	1	peptidyl-tyrosine phosphorylation	BP
GO:0018212	0.585035	1	1	1	peptidyl-tyrosine modification	BP
GO:0019221	0.585035	1	1	1	cytokine-mediated signaling pathway	BP
GO:0019972	0.585035	1	1	1	interleukin-12 binding	MF
GO:0019981	0.585035	1	1	1	interleukin-6 binding	MF
GO:0030101	0.585035	1	1	1	natural killer cell activation	BP
GO:0031016	0.585035	1	1	1	pancreas development	BP
GO:0031018	0.585035	1	1	1	endocrine pancreas development	BP
GO:0032602	0.585035	1	1	1	chemokine production	BP
GO:0032609	0.585035	1	1	1	interferon-gamma production	BP
GO:0032635	0.585035	1	1	1	interleukin-6 production	BP
GO:0032642	0.585035	1	1	1	regulation of chemokine production	BP
GO:0032649	0.585035	1	1	1	regulation of interferon-gamma production	BP
GO:0032675	0.585035	1	1	1	regulation of interleukin-6 production	BP
GO:0032722	0.585035	1	1	1	positive regulation of chemokine production	BP
GO:0032729	0.585035	1	1	1	positive regulation of interferon-gamma production	BP
GO:0032755	0.585035	1	1	1	positive regulation of interleukin-6 production	BP
GO:0032809	0.585035	1	1	1	neuronal cell body membrane	CC
GO:0032814	0.585035	1	1	1	regulation of natural killer cell activation	BP
GO:0032816	0.585035	1	1	1	positive regulation of natural killer cell activation	BP
GO:0032946	0.585035	1	1	1	positive regulation of mononuclear cell proliferation	BP
GO:0032964	0.585035	1	1	1	collagen biosynthetic process	BP
GO:0032965	0.585035	1	1	1	regulation of collagen biosynthetic process	BP
GO:0032966	0.585035	1	1	1	negative regulation of collagen biosynthetic process	BP
GO:0035270	0.585035	1	1	1	endocrine system development	BP
GO:0042088	0.585035	1	1	1	T-helper 1 type immune response	BP
GO:0042098	0.585035	1	1	1	T cell proliferation	BP
GO:0042102	0.585035	1	1	1	positive regulation of T cell proliferation	BP
GO:0042104	0.585035	1	1	1	positive regulation of activated T cell proliferation	BP
GO:0042129	0.585035	1	1	1	regulation of T cell proliferation	BP
GO:0042164	0.585035	1	1	1	interleukin-12 alpha subunit binding	MF
GO:0042509	0.585035	1	1	1	regulation of tyrosine phosphorylation of STAT protein	BP
GO:0042531	0.585035	1	1	1	positive regulation of tyrosine phosphorylation of STAT protein	BP
GO:0042976	0.585035	1	1	1	activation of Janus kinase activity	BP
GO:0043514	0.585035	1	1	1	interleukin-12 complex	CC
GO:0044298	0.585035	1	1	1	cell body membrane	CC
GO:0045519	0.585035	1	1	1	interleukin-23 receptor binding	MF
GO:0046006	0.585035	1	1	1	regulation of activated T cell proliferation	BP
GO:0046425	0.585035	1	1	1	regulation of JAK-STAT cascade	BP
GO:0046427	0.585035	1	1	1	positive regulation of JAK-STAT cascade	BP
GO:0046631	0.585035	1	1	1	alpha-beta T cell activation	BP
GO:0046634	0.585035	1	1	1	regulation of alpha-beta T cell activation	BP
GO:0046635	0.585035	1	1	1	positive regulation of alpha-beta T cell activation	BP
GO:0048659	0.585035	1	1	1	smooth muscle cell proliferation	BP
GO:0048660	0.585035	1	1	1	regulation of smooth muscle cell proliferation	BP
GO:0048661	0.585035	1	1	1	positive regulation of smooth muscle cell proliferation	BP
GO:0050671	0.585035	1	1	1	positive regulation of lymphocyte proliferation	BP
GO:0050730	0.585035	1	1	1	regulation of peptidyl-tyrosine phosphorylation	BP
GO:0050731	0.585035	1	1	1	positive regulation of peptidyl-tyrosine phosphorylation	BP
GO:0050798	0.585035	1	1	1	activated T cell proliferation	BP
GO:0051132	0.585035	1	1	1	NK T cell activation	BP
GO:0051133	0.585035	1	1	1	regulation of NK T cell activation	BP
GO:0051135	0.585035	1	1	1	positive regulation of NK T cell activation	BP
GO:0070102	0.585035	1	1	1	interleukin-6-mediated signaling pathway	BP
GO:0070110	0.585035	1	1	1	ciliary neurotrophic factor receptor complex	CC
GO:0070119	0.585035	1	1	1	ciliary neurotrophic factor binding	MF
GO:0070120	0.585035	1	1	1	ciliary neurotrophic factor-mediated signaling pathway	BP
GO:0070665	0.585035	1	1	1	positive regulation of leukocyte proliferation	BP
GO:0070743	0.585035	1	1	1	interleukin-23 complex	CC
GO:0070851	0.585035	1	1	1	growth factor receptor binding	MF
GO:0097696	0.585035	1	1	1	STAT cascade	BP
GO:1904892	0.585035	1	1	1	regulation of STAT cascade	BP
GO:1904894	0.585035	1	1	1	positive regulation of STAT cascade	BP
GO:0000132	0.585934	1	1	1	establishment of mitotic spindle orientation	BP
GO:0000777	0.585934	1	1	1	condensed chromosome kinetochore	CC
GO:0000940	0.585934	1	1	1	condensed chromosome outer kinetochore	CC
GO:0007080	0.585934	1	1	1	mitotic metaphase plate congression	BP
GO:0040001	0.585934	1	1	1	establishment of mitotic spindle localization	BP
GO:0043515	0.585934	1	1	1	kinetochore binding	MF
GO:0050000	0.585934	1	1	1	chromosome localization	BP
GO:0051294	0.585934	1	1	1	establishment of spindle orientation	BP
GO:0051303	0.585934	1	1	1	establishment of chromosome localization	BP
GO:0051310	0.585934	1	1	1	metaphase plate congression	BP
GO:0030198	0.585975	0.831237	2	3	extracellular matrix organization	BP
GO:0043062	0.585975	0.831237	2	3	extracellular structure organization	BP
GO:0005217	0.588629	1	1	1	intracellular ligand-gated ion channel activity	MF
GO:0005262	0.588629	1	1	1	calcium channel activity	MF
GO:0008307	0.588629	1	1	1	structural constituent of muscle	MF
GO:0014701	0.588629	1	1	1	junctional sarcoplasmic reticulum membrane	CC
GO:0015085	0.588629	1	1	1	calcium ion transmembrane transporter activity	MF
GO:0015278	0.588629	1	1	1	calcium-release channel activity	MF
GO:0016528	0.588629	1	1	1	sarcoplasm	CC
GO:0016529	0.588629	1	1	1	sarcoplasmic reticulum	CC
GO:0030016	0.588629	1	1	1	myofibril	CC
GO:0030017	0.588629	1	1	1	sarcomere	CC
GO:0030018	0.588629	1	1	1	Z disc	CC
GO:0030314	0.588629	1	1	1	junctional membrane complex	CC
GO:0031674	0.588629	1	1	1	I band	CC
GO:0033017	0.588629	1	1	1	sarcoplasmic reticulum membrane	CC
GO:0043292	0.588629	1	1	1	contractile fiber	CC
GO:0044449	0.588629	1	1	1	contractile fiber part	CC
GO:0099604	0.588629	1	1	1	ligand-gated calcium channel activity	MF
GO:0009894	0.58866	0.829565	2	3	regulation of catabolic process	BP
GO:0031329	0.58866	0.829565	2	3	regulation of cellular catabolic process	BP
GO:0005198	0.592925	0.826884	2	3	structural molecule activity	MF
GO:0000075	0.593414	0.826575	2	3	cell cycle checkpoint	BP
GO:0007093	0.593414	0.826575	2	3	mitotic cell cycle checkpoint	BP
GO:0010948	0.593414	0.826575	2	3	negative regulation of cell cycle process	BP
GO:0044770	0.593414	0.826575	2	3	cell cycle phase transition	BP
GO:0044772	0.593414	0.826575	2	3	mitotic cell cycle phase transition	BP
GO:0045786	0.593414	0.826575	2	3	negative regulation of cell cycle	BP
GO:0045930	0.593414	0.826575	2	3	negative regulation of mitotic cell cycle	BP
GO:1901987	0.593414	0.826575	2	3	regulation of cell cycle phase transition	BP
GO:1901988	0.593414	0.826575	2	3	negative regulation of cell cycle phase transition	BP
GO:1901990	0.593414	0.826575	2	3	regulation of mitotic cell cycle phase transition	BP
GO:1901991	0.593414	0.826575	2	3	negative regulation of mitotic cell cycle phase transition	BP
GO:0030054	0.596183	0.70428	4	7	cell junction	CC
GO:1901698	0.596872	0.703671	4	7	response to nitrogen compound	BP
GO:1901699	0.596872	0.703671	4	7	cellular response to nitrogen compound	BP
GO:1902533	0.597022	0.824278	2	3	positive regulation of intracellular signal transduction	BP
GO:0050767	0.597354	0.747864	3	5	regulation of neurogenesis	BP
GO:0060284	0.597354	0.747864	3	5	regulation of cell development	BP
GO:0008013	0.597437	0.824012	2	3	beta-catenin binding	MF
GO:0007548	0.597744	0.823816	2	3	sex differentiation	BP
GO:0008406	0.597744	0.823816	2	3	gonad development	BP
GO:0045137	0.597744	0.823816	2	3	development of primary sexual characteristics	BP
GO:0046903	0.598803	0.746687	3	5	secretion	BP
GO:0051046	0.598803	0.746687	3	5	regulation of secretion	BP
GO:0005547	0.598877	1	1	1	phosphatidylinositol-3,4,5-trisphosphate binding	MF
GO:0008272	0.598877	1	1	1	sulfate transport	BP
GO:0008608	0.598877	1	1	1	attachment of spindle microtubules to kinetochore	BP
GO:0009898	0.598877	1	1	1	cytoplasmic side of plasma membrane	CC
GO:0015698	0.598877	1	1	1	inorganic anion transport	BP
GO:0019897	0.598877	1	1	1	extrinsic component of plasma membrane	CC
GO:0019898	0.598877	1	1	1	extrinsic component of membrane	CC
GO:0031234	0.598877	1	1	1	extrinsic component of cytoplasmic side of plasma membrane	CC
GO:0043014	0.598877	1	1	1	alpha-tubulin binding	MF
GO:0043015	0.598877	1	1	1	gamma-tubulin binding	MF
GO:0045995	0.598877	1	1	1	regulation of embryonic development	BP
GO:0048487	0.598877	1	1	1	beta-tubulin binding	MF
GO:0051988	0.598877	1	1	1	regulation of attachment of spindle microtubules to kinetochore	BP
GO:0072348	0.598877	1	1	1	sulfur compound transport	BP
GO:0097149	0.598877	1	1	1	centralspindlin complex	CC
GO:0098562	0.598877	1	1	1	cytoplasmic side of membrane	CC
GO:1901981	0.598877	1	1	1	phosphatidylinositol phosphate binding	MF
GO:0045787	0.600275	0.822187	2	3	positive regulation of cell cycle	BP
GO:0090068	0.600275	0.822187	2	3	positive regulation of cell cycle process	BP
GO:0006310	0.601315	0.821515	2	3	DNA recombination	BP
GO:0001650	0.601543	1	1	1	fibrillar center	CC
GO:0002039	0.601543	1	1	1	p53 binding	MF
GO:0044452	0.601543	1	1	1	nucleolar part	CC
GO:0072332	0.601543	1	1	1	intrinsic apoptotic signaling pathway by p53 class mediator	BP
GO:0006810	0.603267	0.581421	13	24	transport	BP
GO:0051345	0.604534	0.81942	2	3	positive regulation of hydrolase activity	BP
GO:0005667	0.604618	0.819366	2	3	transcription factor complex	CC
GO:0000187	0.605309	1	1	1	activation of MAPK activity	BP
GO:0004706	0.605309	1	1	1	JUN kinase kinase kinase activity	MF
GO:0004709	0.605309	1	1	1	MAP kinase kinase kinase activity	MF
GO:0007254	0.605309	1	1	1	JNK cascade	BP
GO:0007257	0.605309	1	1	1	activation of JUN kinase activity	BP
GO:0031098	0.605309	1	1	1	stress-activated protein kinase signaling cascade	BP
GO:0032872	0.605309	1	1	1	regulation of stress-activated MAPK cascade	BP
GO:0032874	0.605309	1	1	1	positive regulation of stress-activated MAPK cascade	BP
GO:0043405	0.605309	1	1	1	regulation of MAP kinase activity	BP
GO:0043406	0.605309	1	1	1	positive regulation of MAP kinase activity	BP
GO:0043506	0.605309	1	1	1	regulation of JUN kinase activity	BP
GO:0043507	0.605309	1	1	1	positive regulation of JUN kinase activity	BP
GO:0046328	0.605309	1	1	1	regulation of JNK cascade	BP
GO:0046330	0.605309	1	1	1	positive regulation of JNK cascade	BP
GO:0051403	0.605309	1	1	1	stress-activated MAPK cascade	BP
GO:0070206	0.605309	1	1	1	protein trimerization	BP
GO:0070207	0.605309	1	1	1	protein homotrimerization	BP
GO:0070266	0.605309	1	1	1	necroptotic process	BP
GO:0070302	0.605309	1	1	1	regulation of stress-activated protein kinase signaling cascade	BP
GO:0070304	0.605309	1	1	1	positive regulation of stress-activated protein kinase signaling cascade	BP
GO:0097300	0.605309	1	1	1	programmed necrotic cell death	BP
GO:0033993	0.605423	0.696043	4	7	response to lipid	BP
GO:0000977	0.605711	0.741025	3	5	RNA polymerase II regulatory region sequence-specific DNA binding	MF
GO:0001012	0.605711	0.741025	3	5	RNA polymerase II regulatory region DNA binding	MF
GO:0001953	0.60851	1	1	1	negative regulation of cell-matrix adhesion	BP
GO:0003197	0.60851	1	1	1	endocardial cushion development	BP
GO:0003203	0.60851	1	1	1	endocardial cushion morphogenesis	BP
GO:0004675	0.60851	1	1	1	transmembrane receptor protein serine/threonine kinase activity	MF
GO:0005024	0.60851	1	1	1	transforming growth factor beta-activated receptor activity	MF
GO:0005025	0.60851	1	1	1	transforming growth factor beta receptor activity, type I	MF
GO:0007162	0.60851	1	1	1	negative regulation of cell adhesion	BP
GO:0007178	0.60851	1	1	1	transmembrane receptor protein serine/threonine kinase signaling pathway	BP
GO:0007179	0.60851	1	1	1	transforming growth factor beta receptor signaling pathway	BP
GO:0010812	0.60851	1	1	1	negative regulation of cell-substrate adhesion	BP
GO:0010862	0.60851	1	1	1	positive regulation of pathway-restricted SMAD protein phosphorylation	BP
GO:0016361	0.60851	1	1	1	activin receptor activity, type I	MF
GO:0017002	0.60851	1	1	1	activin-activated receptor activity	MF
GO:0019199	0.60851	1	1	1	transmembrane receptor protein kinase activity	MF
GO:0030308	0.60851	1	1	1	negative regulation of cell growth	BP
GO:0030509	0.60851	1	1	1	BMP signaling pathway	BP
GO:0030510	0.60851	1	1	1	regulation of BMP signaling pathway	BP
GO:0030513	0.60851	1	1	1	positive regulation of BMP signaling pathway	BP
GO:0035313	0.60851	1	1	1	wound healing, spreading of epidermal cells	BP
GO:0042118	0.60851	1	1	1	endothelial cell activation	BP
GO:0044319	0.60851	1	1	1	wound healing, spreading of cells	BP
GO:0045601	0.60851	1	1	1	regulation of endothelial cell differentiation	BP
GO:0045602	0.60851	1	1	1	negative regulation of endothelial cell differentiation	BP
GO:0045603	0.60851	1	1	1	positive regulation of endothelial cell differentiation	BP
GO:0046332	0.60851	1	1	1	SMAD binding	MF
GO:0048179	0.60851	1	1	1	activin receptor complex	CC
GO:0048185	0.60851	1	1	1	activin binding	MF
GO:0050431	0.60851	1	1	1	transforming growth factor beta binding	MF
GO:0051895	0.60851	1	1	1	negative regulation of focal adhesion assembly	BP
GO:0060389	0.60851	1	1	1	pathway-restricted SMAD protein phosphorylation	BP
GO:0060393	0.60851	1	1	1	regulation of pathway-restricted SMAD protein phosphorylation	BP
GO:0060485	0.60851	1	1	1	mesenchyme development	BP
GO:0061298	0.60851	1	1	1	retina vasculature development in camera-type eye	BP
GO:0071559	0.60851	1	1	1	response to transforming growth factor beta	BP
GO:0071560	0.60851	1	1	1	cellular response to transforming growth factor beta stimulus	BP
GO:0071772	0.60851	1	1	1	response to BMP	BP
GO:0071773	0.60851	1	1	1	cellular response to BMP stimulus	BP
GO:0072132	0.60851	1	1	1	mesenchyme morphogenesis	BP
GO:0090092	0.60851	1	1	1	regulation of transmembrane receptor protein serine/threonine kinase signaling pathway	BP
GO:0090100	0.60851	1	1	1	positive regulation of transmembrane receptor protein serine/threonine kinase signaling pathway	BP
GO:0090287	0.60851	1	1	1	regulation of cellular response to growth factor stimulus	BP
GO:0090504	0.60851	1	1	1	epiboly	BP
GO:0090505	0.60851	1	1	1	epiboly involved in wound healing	BP
GO:0098821	0.60851	1	1	1	BMP receptor activity	MF
GO:1901889	0.60851	1	1	1	negative regulation of cell junction assembly	BP
GO:1902554	0.60851	1	1	1	serine/threonine protein kinase complex	CC
GO:1903392	0.60851	1	1	1	negative regulation of adherens junction organization	BP
GO:2000279	0.60851	1	1	1	negative regulation of DNA biosynthetic process	BP
GO:0000323	0.609636	1	1	1	lytic vacuole	CC
GO:0001772	0.609636	1	1	1	immunological synapse	CC
GO:0002020	0.609636	1	1	1	protease binding	MF
GO:0002218	0.609636	1	1	1	activation of innate immune response	BP
GO:0002221	0.609636	1	1	1	pattern recognition receptor signaling pathway	BP
GO:0002224	0.609636	1	1	1	toll-like receptor signaling pathway	BP
GO:0002253	0.609636	1	1	1	activation of immune response	BP
GO:0002274	0.609636	1	1	1	myeloid leukocyte activation	BP
GO:0002429	0.609636	1	1	1	immune response-activating cell surface receptor signaling pathway	BP
GO:0002443	0.609636	1	1	1	leukocyte mediated immunity	BP
GO:0002449	0.609636	1	1	1	lymphocyte mediated immunity	BP
GO:0002683	0.609636	1	1	1	negative regulation of immune system process	BP
[truncated: 1,264 more rows]

## Sheet: Males Up-reg
category	over_represented_pvalue	under_represented_pvalue	numDEInCat	numInCat	term	ontology
GO:0019899	0.00895115	1	12	12	enzyme binding	MF
GO:0048518	0.0138606	0.997064	25	29	positive regulation of biological process	BP
GO:0065007	0.0143096	0.996223	36	45	biological regulation	BP
GO:0051240	0.0191611	1	10	10	positive regulation of multicellular organismal process	BP
GO:0065009	0.0199347	1	9	9	regulation of molecular function	BP
GO:0050789	0.0205055	0.994222	35	44	regulation of biological process	BP
GO:0007165	0.0228346	0.996263	17	19	signal transduction	BP
GO:0022008	0.0232537	1	10	10	neurogenesis	BP
GO:0048699	0.0232537	1	10	10	generation of neurons	BP
GO:0035556	0.0236773	1	9	9	intracellular signal transduction	BP
GO:0006950	0.0270972	0.995433	16	18	response to stress	BP
GO:0048522	0.0272801	0.993468	23	27	positive regulation of cellular process	BP
GO:0050790	0.0298291	1	8	8	regulation of catalytic activity	BP
GO:0030182	0.0349688	1	9	9	neuron differentiation	BP
GO:0048584	0.0367883	0.995758	12	13	positive regulation of response to stimulus	BP
GO:0033036	0.0388701	1	8	8	macromolecule localization	BP
GO:0050794	0.0394268	0.987412	33	42	regulation of cellular process	BP
GO:0048468	0.0394716	0.99536	12	13	cell development	BP
GO:0008144	0.0422251	1	8	8	drug binding	MF
GO:0051716	0.0437364	0.987543	24	29	cellular response to stimulus	BP
GO:0098772	0.0450092	1	7	7	molecular function regulator	MF
GO:0048666	0.0454117	1	8	8	neuron development	BP
GO:0007154	0.0475488	0.9888	18	21	cell communication	BP
GO:0023052	0.0475488	0.9888	18	21	signaling	BP
GO:0097367	0.0509278	1	8	8	carbohydrate derivative binding	MF
GO:0016043	0.0576975	0.982667	22	27	cellular component organization	BP
GO:0008104	0.0579058	1	7	7	protein localization	BP
GO:0031175	0.0626174	1	7	7	neuron projection development	BP
GO:0051336	0.0660379	1	6	6	regulation of hydrolase activity	BP
GO:0006468	0.0661412	1	7	7	protein phosphorylation	BP
GO:0016310	0.0661412	1	7	7	phosphorylation	BP
GO:0016020	0.0694555	0.978243	22	27	membrane	CC
GO:0019538	0.0737072	0.978422	19	23	protein metabolic process	BP
GO:0005829	0.0741233	0.984203	14	16	cytosol	CC
GO:0005576	0.0744281	0.989783	10	11	extracellular region	CC
GO:0005524	0.0747434	1	7	7	ATP binding	MF
GO:0017076	0.0747434	1	7	7	purine nucleotide binding	MF
GO:0030554	0.0747434	1	7	7	adenyl nucleotide binding	MF
GO:0032553	0.0747434	1	7	7	ribonucleotide binding	MF
GO:0032555	0.0747434	1	7	7	purine ribonucleotide binding	MF
GO:0032559	0.0747434	1	7	7	adenyl ribonucleotide binding	MF
GO:0035639	0.0747434	1	7	7	purine ribonucleoside triphosphate binding	MF
GO:0050767	0.0766164	1	7	7	regulation of neurogenesis	BP
GO:0051960	0.0766164	1	7	7	regulation of nervous system development	BP
GO:0060284	0.0766164	1	7	7	regulation of cell development	BP
GO:0005575	0.0781452	0.993272	56	79	cellular_component	CC
GO:1902531	0.0810013	1	6	6	regulation of intracellular signal transduction	BP
GO:0051704	0.083431	0.982038	12	14	multi-organism process	BP
GO:0001775	0.0859642	1	6	6	cell activation	BP
GO:0050896	0.0873224	0.967592	29	37	response to stimulus	BP
GO:0044459	0.0880971	1	6	6	plasma membrane part	CC
GO:0080134	0.0905431	1	6	6	regulation of response to stress	BP
GO:0016477	0.0978865	1	6	6	cell migration	BP
GO:0007399	0.10096	0.984637	10	11	nervous system development	BP
GO:0000278	0.105967	1	6	6	mitotic cell cycle	BP
GO:0022402	0.105967	1	6	6	cell cycle process	BP
GO:1903047	0.105967	1	6	6	mitotic cell cycle process	BP
GO:0065008	0.111769	0.982703	9	10	regulation of biological quality	BP
GO:0042802	0.115482	1	6	6	identical protein binding	MF
GO:0000166	0.115783	0.981847	9	10	nucleotide binding	MF
GO:0036094	0.115783	0.981847	9	10	small molecule binding	MF
GO:1901265	0.115783	0.981847	9	10	nucleoside phosphate binding	MF
GO:0071840	0.116054	0.956929	22	28	cellular component organization or biogenesis	BP
GO:0005515	0.116967	0.95216	34	45	protein binding	MF
GO:0019220	0.118852	1	5	5	regulation of phosphate metabolic process	BP
GO:0051174	0.118852	1	5	5	regulation of phosphorus metabolic process	BP
GO:0005886	0.120729	0.970861	12	14	plasma membrane	CC
GO:0071944	0.120729	0.970861	12	14	cell periphery	CC
GO:0002376	0.128427	0.961865	14	17	immune system process	BP
GO:0016740	0.130029	0.978703	9	10	transferase activity	MF
GO:0007155	0.133534	1	6	6	cell adhesion	BP
GO:0022610	0.133534	1	6	6	biological adhesion	BP
GO:0045184	0.133932	1	5	5	establishment of protein localization	BP
GO:0030030	0.134017	0.978294	8	9	cell projection organization	BP
GO:0120036	0.134017	0.978294	8	9	plasma membrane bounded cell projection organization	BP
GO:0009605	0.134392	0.96684	11	13	response to external stimulus	BP
GO:0032101	0.134706	1	5	5	regulation of response to external stimulus	BP
GO:0032103	0.134706	1	5	5	positive regulation of response to external stimulus	BP
GO:0009987	0.138901	0.946618	45	62	cellular process	BP
GO:0006935	0.143658	1	5	5	chemotaxis	BP
GO:0042330	0.143658	1	5	5	taxis	BP
GO:0050900	0.143658	1	5	5	leukocyte migration	BP
GO:0060326	0.143658	1	5	5	cell chemotaxis	BP
GO:0005737	0.144755	0.938814	39	53	cytoplasm	CC
GO:0010720	0.144771	1	5	5	positive regulation of cell development	BP
GO:0050769	0.144771	1	5	5	positive regulation of neurogenesis	BP
GO:0051962	0.144771	1	5	5	positive regulation of nervous system development	BP
GO:0006952	0.145927	0.975548	8	9	defense response	BP
GO:0034622	0.146565	1	5	5	cellular protein-containing complex assembly	BP
GO:0002682	0.15031	1	5	5	regulation of immune system process	BP
GO:0002684	0.15031	1	5	5	positive regulation of immune system process	BP
GO:0060089	0.150458	1	5	5	molecular transducer activity	MF
GO:0008152	0.153388	0.93336	37	50	metabolic process	BP
GO:0045664	0.154707	1	5	5	regulation of neuron differentiation	BP
GO:0045596	0.154879	1	5	5	negative regulation of cell differentiation	BP
GO:0010564	0.155658	1	5	5	regulation of cell cycle process	BP
GO:0035239	0.156112	1	5	5	tube morphogenesis	BP
GO:0043086	0.157982	1	4	4	negative regulation of catalytic activity	BP
GO:0044092	0.157982	1	4	4	negative regulation of molecular function	BP
GO:0044267	0.158742	0.943875	16	20	cellular protein metabolic process	BP
GO:0006259	0.158779	1	5	5	DNA metabolic process	BP
GO:0019900	0.159457	1	5	5	kinase binding	MF
GO:0016772	0.159962	1	5	5	transferase activity, transferring phosphorus-containing groups	MF
GO:0040012	0.160219	1	5	5	regulation of locomotion	BP
GO:0000003	0.163335	0.972104	7	8	reproduction	BP
GO:0022414	0.163335	0.972104	7	8	reproductive process	BP
GO:0045595	0.163659	0.95675	11	13	regulation of cell differentiation	BP
GO:0048646	0.164712	1	5	5	anatomical structure formation involved in morphogenesis	BP
GO:0046983	0.169344	1	5	5	protein dimerization activity	MF
GO:0009986	0.173677	1	4	4	cell surface	CC
GO:2000026	0.176217	0.952163	11	13	regulation of multicellular organismal development	BP
GO:0007049	0.177357	0.96776	8	9	cell cycle	BP
GO:0051093	0.178068	0.967575	8	9	negative regulation of developmental process	BP
GO:0048583	0.18321	0.939634	13	16	regulation of response to stimulus	BP
GO:0045321	0.183885	1	4	4	leukocyte activation	BP
GO:0046649	0.183885	1	4	4	lymphocyte activation	BP
GO:0043412	0.186577	0.938144	13	16	macromolecule modification	BP
GO:0099080	0.189442	1	4	4	supramolecular complex	CC
GO:0099081	0.189442	1	4	4	supramolecular polymer	CC
GO:0099512	0.189442	1	4	4	supramolecular fiber	CC
GO:0044444	0.192883	0.910689	29	39	cytoplasmic part	CC
GO:0080135	0.19417	1	4	4	regulation of cellular response to stress	BP
GO:0030234	0.19476	1	4	4	enzyme regulator activity	MF
GO:0015031	0.195536	1	4	4	protein transport	BP
GO:0015833	0.195536	1	4	4	peptide transport	BP
GO:0042886	0.195536	1	4	4	amide transport	BP
GO:0006873	0.195657	1	4	4	cellular ion homeostasis	BP
GO:0006874	0.195657	1	4	4	cellular calcium ion homeostasis	BP
GO:0006875	0.195657	1	4	4	cellular metal ion homeostasis	BP
GO:0019725	0.195657	1	4	4	cellular homeostasis	BP
GO:0030003	0.195657	1	4	4	cellular cation homeostasis	BP
GO:0042592	0.195657	1	4	4	homeostatic process	BP
GO:0048878	0.195657	1	4	4	chemical homeostasis	BP
GO:0050801	0.195657	1	4	4	ion homeostasis	BP
GO:0055065	0.195657	1	4	4	metal ion homeostasis	BP
GO:0055074	0.195657	1	4	4	calcium ion homeostasis	BP
GO:0055080	0.195657	1	4	4	cation homeostasis	BP
GO:0055082	0.195657	1	4	4	cellular chemical homeostasis	BP
GO:0072503	0.195657	1	4	4	cellular divalent inorganic cation homeostasis	BP
GO:0072507	0.195657	1	4	4	divalent inorganic cation homeostasis	BP
GO:0098771	0.195657	1	4	4	inorganic ion homeostasis	BP
GO:0010975	0.195848	1	4	4	regulation of neuron projection development	BP
GO:0010959	0.196605	1	4	4	regulation of metal ion transport	BP
GO:0043269	0.196605	1	4	4	regulation of ion transport	BP
GO:0051924	0.196605	1	4	4	regulation of calcium ion transport	BP
GO:0009966	0.1977	0.944741	10	12	regulation of signal transduction	BP
GO:0009611	0.19825	1	4	4	response to wounding	BP
GO:0044421	0.199779	0.962684	7	8	extracellular region part	CC
GO:0051241	0.20696	0.960704	7	8	negative regulation of multicellular organismal process	BP
GO:0000165	0.208792	1	4	4	MAPK cascade	BP
GO:0001932	0.208792	1	4	4	regulation of protein phosphorylation	BP
GO:0023014	0.208792	1	4	4	signal transduction by protein phosphorylation	BP
GO:0042325	0.208792	1	4	4	regulation of phosphorylation	BP
GO:0097529	0.208834	1	4	4	myeloid leukocyte migration	BP
GO:0044093	0.209165	1	4	4	positive regulation of molecular function	BP
GO:0030595	0.209779	1	4	4	leukocyte chemotaxis	BP
GO:0051239	0.215275	0.924978	13	16	regulation of multicellular organismal process	BP
GO:0006812	0.215569	0.958278	7	8	cation transport	BP
GO:0006816	0.215569	0.958278	7	8	calcium ion transport	BP
GO:0030001	0.215569	0.958278	7	8	metal ion transport	BP
GO:0070838	0.215569	0.958278	7	8	divalent metal ion transport	BP
GO:0072511	0.215569	0.958278	7	8	divalent inorganic cation transport	BP
GO:0033554	0.215807	0.95821	7	8	cellular response to stress	BP
GO:0007010	0.21598	1	4	4	cytoskeleton organization	BP
GO:0061024	0.219389	1	4	4	membrane organization	BP
GO:0001816	0.21949	1	4	4	cytokine production	BP
GO:0001817	0.21949	1	4	4	regulation of cytokine production	BP
GO:0051246	0.219523	0.937081	9	11	regulation of protein metabolic process	BP
GO:0070727	0.219555	1	4	4	cellular macromolecule localization	BP
GO:0004888	0.21975	1	4	4	transmembrane signaling receptor activity	MF
GO:0038023	0.21975	1	4	4	signaling receptor activity	MF
GO:0044427	0.222591	1	4	4	chromosomal part	CC
GO:0001568	0.225239	1	4	4	blood vessel development	BP
GO:0001944	0.225239	1	4	4	vasculature development	BP
GO:0048514	0.225239	1	4	4	blood vessel morphogenesis	BP
GO:0072358	0.225239	1	4	4	cardiovascular system development	BP
GO:0016567	0.226761	1	4	4	protein ubiquitination	BP
GO:0000280	0.227225	1	4	4	nuclear division	BP
GO:0048285	0.227225	1	4	4	organelle fission	BP
GO:0000151	0.22825	1	4	4	ubiquitin ligase complex	CC
GO:0031461	0.22825	1	4	4	cullin-RING ubiquitin ligase complex	CC
GO:0051346	0.228649	1	3	3	negative regulation of hydrolase activity	BP
GO:0043170	0.228824	0.888281	31	42	macromolecule metabolic process	BP
GO:0010941	0.230783	1	4	4	regulation of cell death	BP
GO:0042981	0.230783	1	4	4	regulation of apoptotic process	BP
GO:0043067	0.230783	1	4	4	regulation of programmed cell death	BP
GO:0006629	0.232233	1	4	4	lipid metabolic process	BP
GO:0042493	0.23234	1	4	4	response to drug	BP
GO:0097190	0.232777	1	4	4	apoptotic signaling pathway	BP
GO:0019901	0.232796	1	4	4	protein kinase binding	MF
GO:0030334	0.232859	1	4	4	regulation of cell migration	BP
GO:2000145	0.232859	1	4	4	regulation of cell motility	BP
GO:0004672	0.23355	1	4	4	protein kinase activity	MF
GO:0004674	0.23355	1	4	4	protein serine/threonine kinase activity	MF
GO:0016301	0.23355	1	4	4	kinase activity	MF
GO:0016773	0.23355	1	4	4	phosphotransferase activity, alcohol group as acceptor	MF
GO:0040017	0.233599	1	4	4	positive regulation of locomotion	BP
GO:0050920	0.233599	1	4	4	regulation of chemotaxis	BP
GO:0050921	0.233599	1	4	4	positive regulation of chemotaxis	BP
GO:0003824	0.235075	0.894897	19	25	catalytic activity	MF
GO:0008284	0.235352	1	4	4	positive regulation of cell proliferation	BP
GO:0006464	0.235724	0.915895	12	15	cellular protein modification process	BP
GO:0036211	0.235724	0.915895	12	15	protein modification process	BP
GO:1901564	0.236205	0.894234	19	25	organonitrogen compound metabolic process	BP
GO:0040011	0.237749	0.953233	6	7	locomotion	BP
GO:0048870	0.237749	0.953233	6	7	cell motility	BP
GO:0051674	0.237749	0.953233	6	7	localization of cell	BP
GO:0071704	0.238749	0.882325	35	48	organic substance metabolic process	BP
GO:0032879	0.241584	0.95209	6	7	regulation of localization	BP
GO:0042803	0.246913	1	4	4	protein homodimerization activity	MF
GO:0030154	0.255166	0.882914	19	25	cell differentiation	BP
GO:0048869	0.255166	0.882914	19	25	cellular developmental process	BP
GO:0032501	0.258354	0.873643	24	32	multicellular organismal process	BP
GO:0016604	0.263112	1	4	4	nuclear body	CC
GO:0000978	0.263602	1	4	4	RNA polymerase II proximal promoter sequence-specific DNA binding	MF
GO:0000987	0.263602	1	4	4	proximal promoter sequence-specific DNA binding	MF
GO:0005615	0.266303	0.94444	6	7	extracellular space	CC
GO:0030155	0.26649	1	4	4	regulation of cell adhesion	BP
GO:0005516	0.26919	1	3	3	calmodulin binding	MF
GO:0043900	0.28194	1	3	3	regulation of multi-organism process	BP
GO:0043901	0.28194	1	3	3	negative regulation of multi-organism process	BP
GO:0016032	0.283231	1	3	3	viral process	BP
GO:0044403	0.283231	1	3	3	symbiont process	BP
GO:0044419	0.283231	1	3	3	interspecies interaction between organisms	BP
GO:0010817	0.283357	1	3	3	regulation of hormone levels	BP
GO:0002790	0.28339	1	3	3	peptide secretion	BP
GO:0009306	0.28339	1	3	3	protein secretion	BP
GO:0032940	0.28339	1	3	3	secretion by cell	BP
GO:0046903	0.28339	1	3	3	secretion	BP
GO:0098796	0.283469	1	3	3	membrane protein complex	CC
GO:0098588	0.28348	1	3	3	bounding membrane of organelle	CC
GO:0060401	0.283483	1	3	3	cytosolic calcium ion transport	BP
GO:0003013	0.2835	1	3	3	circulatory system process	BP
GO:0007204	0.2835	1	3	3	positive regulation of cytosolic calcium ion concentration	BP
GO:0008015	0.2835	1	3	3	blood circulation	BP
GO:0051480	0.2835	1	3	3	regulation of cytosolic calcium ion concentration	BP
GO:1901701	0.283506	1	3	3	cellular response to oxygen-containing compound	BP
GO:0019932	0.283753	1	3	3	second-messenger-mediated signaling	BP
GO:0010976	0.283769	1	3	3	positive regulation of neuron projection development	BP
GO:0031346	0.283769	1	3	3	positive regulation of cell projection organization	BP
GO:0045666	0.283769	1	3	3	positive regulation of neuron differentiation	BP
GO:0032880	0.283828	1	3	3	regulation of protein localization	BP
GO:0009607	0.284219	0.938582	6	7	response to biotic stimulus	BP
GO:0043207	0.284219	0.938582	6	7	response to external biotic stimulus	BP
GO:0051707	0.284219	0.938582	6	7	response to other organism	BP
GO:0098542	0.284219	0.938582	6	7	defense response to other organism	BP
GO:0044238	0.28467	0.851818	34	47	primary metabolic process	BP
GO:0005488	0.285575	0.864008	44	62	binding	MF
GO:0019953	0.287008	0.940054	5	6	sexual reproduction	BP
GO:0044703	0.287008	0.940054	5	6	multi-organism reproductive process	BP
GO:0061564	0.287289	1	3	3	axon development	BP
GO:0048678	0.287353	1	3	3	response to axon injury	BP
GO:0031099	0.287355	1	3	3	regeneration	BP
GO:0050793	0.289037	0.876838	14	18	regulation of developmental process	BP
GO:0043168	0.28955	0.906461	9	11	anion binding	MF
GO:0032268	0.290689	0.907578	8	10	regulation of cellular protein metabolic process	BP
GO:0070887	0.297739	0.884762	11	14	cellular response to chemical stimulus	BP
GO:0009967	0.29797	0.933904	6	7	positive regulation of signal transduction	BP
GO:0051094	0.29834	0.902284	9	11	positive regulation of developmental process	BP
GO:0006508	0.301129	0.932807	6	7	proteolysis	BP
GO:0016491	0.302399	0.932364	6	7	oxidoreductase activity	MF
GO:0019221	0.302952	1	3	3	cytokine-mediated signaling pathway	BP
GO:0001934	0.302961	1	3	3	positive regulation of protein phosphorylation	BP
GO:0010562	0.302961	1	3	3	positive regulation of phosphorus metabolic process	BP
GO:0042327	0.302961	1	3	3	positive regulation of phosphorylation	BP
GO:0045937	0.302961	1	3	3	positive regulation of phosphate metabolic process	BP
GO:1902533	0.303053	1	3	3	positive regulation of intracellular signal transduction	BP
GO:0006954	0.303055	1	3	3	inflammatory response	BP
GO:0071674	0.303055	1	3	3	mononuclear cell migration	BP
GO:0043408	0.303086	1	3	3	regulation of MAPK cascade	BP
GO:0043085	0.303295	1	3	3	positive regulation of catalytic activity	BP
GO:0042127	0.311375	0.92919	6	7	regulation of cell proliferation	BP
GO:0009056	0.314964	0.895962	8	10	catabolic process	BP
GO:0051049	0.318197	0.929404	5	6	regulation of transport	BP
GO:0090066	0.318736	1	3	3	regulation of anatomical structure size	BP
GO:0034613	0.319036	1	3	3	cellular protein localization	BP
GO:0002521	0.319834	1	3	3	leukocyte differentiation	BP
GO:1901342	0.326972	1	3	3	regulation of vasculature development	BP
GO:1904018	0.326972	1	3	3	positive regulation of vasculature development	BP
GO:0044237	0.327071	0.821825	33	46	cellular metabolic process	BP
GO:0022603	0.327552	0.923294	6	7	regulation of anatomical structure morphogenesis	BP
GO:0005874	0.328275	1	3	3	microtubule	CC
GO:0099513	0.328275	1	3	3	polymeric cytoskeletal fiber	CC
GO:0140014	0.329545	1	3	3	mitotic nuclear division	BP
GO:1901700	0.3308	0.924861	5	6	response to oxygen-containing compound	BP
GO:0005783	0.330948	0.887993	8	10	endoplasmic reticulum	CC
GO:0006955	0.33123	0.924704	5	6	immune response	BP
GO:0000226	0.332403	1	3	3	microtubule cytoskeleton organization	BP
GO:0044770	0.335145	1	3	3	cell cycle phase transition	BP
GO:0044772	0.335145	1	3	3	mitotic cell cycle phase transition	BP
GO:0006281	0.335277	1	3	3	DNA repair	BP
GO:0006974	0.335277	1	3	3	cellular response to DNA damage stimulus	BP
GO:0044425	0.335922	0.839384	15	20	membrane part	CC
GO:0004497	0.337081	1	3	3	monooxygenase activity	MF
GO:0008395	0.337081	1	3	3	steroid hydroxylase activity	MF
GO:0016705	0.337081	1	3	3	oxidoreductase activity, acting on paired donors, with incorporation or reduction of molecular oxygen	MF
GO:0020037	0.337081	1	3	3	heme binding	MF
GO:0046906	0.337081	1	3	3	tetrapyrrole binding	MF
GO:0006082	0.337134	1	3	3	organic acid metabolic process	BP
GO:0019752	0.337134	1	3	3	carboxylic acid metabolic process	BP
GO:0043436	0.337134	1	3	3	oxoacid metabolic process	BP
GO:0001819	0.337512	1	3	3	positive regulation of cytokine production	BP
GO:0031347	0.337512	1	3	3	regulation of defense response	BP
GO:0031349	0.337512	1	3	3	positive regulation of defense response	BP
GO:0019904	0.33755	1	3	3	protein domain specific binding	MF
GO:0031098	0.337581	1	3	3	stress-activated protein kinase signaling cascade	BP
GO:0070509	0.337621	1	3	3	calcium ion import	BP
GO:0008324	0.33763	1	3	3	cation transmembrane transporter activity	MF
GO:0022890	0.33763	1	3	3	inorganic cation transmembrane transporter activity	MF
GO:0046873	0.33763	1	3	3	metal ion transmembrane transporter activity	MF
GO:0002685	0.337642	1	3	3	regulation of leukocyte migration	BP
GO:0002687	0.337642	1	3	3	positive regulation of leukocyte migration	BP
GO:0030335	0.337642	1	3	3	positive regulation of cell migration	BP
GO:0051050	0.337642	1	3	3	positive regulation of transport	BP
GO:0051272	0.337642	1	3	3	positive regulation of cellular component movement	BP
GO:2000147	0.337642	1	3	3	positive regulation of cell motility	BP
GO:0000902	0.337818	1	3	3	cell morphogenesis	BP
GO:0048812	0.337818	1	3	3	neuron projection morphogenesis	BP
GO:0048858	0.337818	1	3	3	cell projection morphogenesis	BP
GO:0120039	0.337818	1	3	3	plasma membrane bounded cell projection morphogenesis	BP
GO:0036477	0.337829	1	3	3	somatodendritic compartment	CC
GO:0043025	0.337829	1	3	3	neuronal cell body	CC
GO:0044297	0.337829	1	3	3	cell body	CC
GO:2001233	0.337853	1	3	3	regulation of apoptotic signaling pathway	BP
GO:0030054	0.337968	1	3	3	cell junction	CC
GO:0051783	0.339075	1	3	3	regulation of nuclear division	BP
GO:0007162	0.341483	1	3	3	negative regulation of cell adhesion	BP
GO:0007166	0.341581	0.882549	8	10	cell surface receptor signaling pathway	BP
GO:0050808	0.342061	1	3	3	synapse organization	BP
GO:0031012	0.342874	1	3	3	extracellular matrix	CC
GO:0062023	0.342874	1	3	3	collagen-containing extracellular matrix	CC
GO:0009893	0.345297	0.857558	11	14	positive regulation of metabolic process	BP
GO:0008283	0.346461	0.880012	8	10	cell proliferation	BP
GO:0008037	0.353516	1	2	2	cell recognition	BP
GO:0009897	0.353516	1	2	2	external side of plasma membrane	CC
GO:0009988	0.353516	1	2	2	cell-cell recognition	BP
GO:0098552	0.353516	1	2	2	side of membrane	CC
GO:0012505	0.353774	0.839153	12	16	endomembrane system	CC
GO:0032989	0.355808	0.915426	5	6	cellular component morphogenesis	BP
GO:0005887	0.360589	1	3	3	integral component of plasma membrane	CC
GO:0031226	0.360589	1	3	3	intrinsic component of plasma membrane	CC
GO:0010646	0.363698	0.848049	10	13	regulation of cell communication	BP
GO:0023051	0.363698	0.848049	10	13	regulation of signaling	BP
GO:0022607	0.368202	0.845284	10	13	cellular component assembly	BP
GO:0045597	0.373132	0.865708	8	10	positive regulation of cell differentiation	BP
GO:0051130	0.375151	0.907732	5	6	positive regulation of cellular component organization	BP
GO:0032943	0.377079	1	2	2	mononuclear cell proliferation	BP
GO:0042098	0.377079	1	2	2	T cell proliferation	BP
GO:0042110	0.377079	1	2	2	T cell activation	BP
GO:0046651	0.377079	1	2	2	lymphocyte proliferation	BP
GO:0070661	0.377079	1	2	2	leukocyte proliferation	BP
GO:0007610	0.381636	1	3	3	behavior	BP
GO:0050877	0.391547	0.900931	5	6	nervous system process	BP
GO:0009653	0.392706	0.813223	12	16	anatomical structure morphogenesis	BP
GO:0005102	0.396665	0.855215	7	9	signaling receptor binding	MF
GO:0010628	0.398746	0.851261	8	10	positive regulation of gene expression	BP
GO:0048856	0.402924	0.77252	21	29	anatomical structure development	BP
GO:0006928	0.404143	0.85454	6	8	movement of cell or subcellular component	BP
GO:0019058	0.404545	1	2	2	viral life cycle	BP
GO:0019079	0.404545	1	2	2	viral genome replication	BP
GO:0043903	0.404545	1	2	2	regulation of symbiosis, encompassing mutualism through parasitism	BP
GO:0045069	0.404545	1	2	2	regulation of viral genome replication	BP
GO:0045071	0.404545	1	2	2	negative regulation of viral genome replication	BP
GO:0048525	0.404545	1	2	2	negative regulation of viral process	BP
GO:0050792	0.404545	1	2	2	regulation of viral process	BP
GO:1903900	0.404545	1	2	2	regulation of viral life cycle	BP
GO:1903901	0.404545	1	2	2	negative regulation of viral life cycle	BP
GO:0002237	0.404752	1	2	2	response to molecule of bacterial origin	BP
GO:0004857	0.404752	1	2	2	enzyme inhibitor activity	MF
GO:0004866	0.404752	1	2	2	endopeptidase inhibitor activity	MF
GO:0004867	0.404752	1	2	2	serine-type endopeptidase inhibitor activity	MF
GO:0010466	0.404752	1	2	2	negative regulation of peptidase activity	BP
GO:0030162	0.404752	1	2	2	regulation of proteolysis	BP
GO:0030414	0.404752	1	2	2	peptidase inhibitor activity	MF
GO:0032496	0.404752	1	2	2	response to lipopolysaccharide	BP
GO:0042742	0.404752	1	2	2	defense response to bacterium	BP
GO:0045861	0.404752	1	2	2	negative regulation of proteolysis	BP
GO:0052547	0.404752	1	2	2	regulation of peptidase activity	BP
GO:0061134	0.404752	1	2	2	peptidase regulator activity	MF
GO:0061135	0.404752	1	2	2	endopeptidase regulator activity	MF
GO:0051128	0.40618	0.823256	9	12	regulation of cellular component organization	BP
GO:0034702	0.406719	1	2	2	ion channel complex	CC
GO:0034703	0.406719	1	2	2	cation channel complex	CC
GO:0034704	0.406719	1	2	2	calcium channel complex	CC
GO:1902495	0.406719	1	2	2	transmembrane transporter complex	CC
GO:1990351	0.406719	1	2	2	transporter complex	CC
GO:0031984	0.406736	1	2	2	organelle subcompartment	CC
GO:0002791	0.406745	1	2	2	regulation of peptide secretion	BP
GO:0009914	0.406745	1	2	2	hormone transport	BP
GO:0023061	0.406745	1	2	2	signal release	BP
GO:0030072	0.406745	1	2	2	peptide hormone secretion	BP
GO:0033500	0.406745	1	2	2	carbohydrate homeostasis	BP
GO:0042593	0.406745	1	2	2	glucose homeostasis	BP
GO:0046879	0.406745	1	2	2	hormone secretion	BP
GO:0050708	0.406745	1	2	2	regulation of protein secretion	BP
GO:0051046	0.406745	1	2	2	regulation of secretion	BP
GO:0051223	0.406745	1	2	2	regulation of protein transport	BP
GO:0070201	0.406745	1	2	2	regulation of establishment of protein localization	BP
GO:0090087	0.406745	1	2	2	regulation of peptide transport	BP
GO:1903530	0.406745	1	2	2	regulation of secretion by cell	BP
GO:0001508	0.406752	1	2	2	action potential	BP
GO:0003015	0.406752	1	2	2	heart process	BP
GO:0006937	0.406752	1	2	2	regulation of muscle contraction	BP
GO:0006941	0.406752	1	2	2	striated muscle contraction	BP
GO:0006942	0.406752	1	2	2	regulation of striated muscle contraction	BP
GO:0008016	0.406752	1	2	2	regulation of heart contraction	BP
GO:0010522	0.406752	1	2	2	regulation of calcium ion transport into cytosol	BP
GO:0019226	0.406752	1	2	2	transmission of nerve impulse	BP
GO:0019722	0.406752	1	2	2	calcium-mediated signaling	BP
GO:0035637	0.406752	1	2	2	multicellular organismal signaling	BP
GO:0042391	0.406752	1	2	2	regulation of membrane potential	BP
GO:0050848	0.406752	1	2	2	regulation of calcium-mediated signaling	BP
GO:0055117	0.406752	1	2	2	regulation of cardiac muscle contraction	BP
GO:0060047	0.406752	1	2	2	heart contraction	BP
GO:0060048	0.406752	1	2	2	cardiac muscle contraction	BP
GO:0060402	0.406752	1	2	2	calcium ion transport into cytosol	BP
GO:1903522	0.406752	1	2	2	regulation of blood circulation	BP
GO:1903034	0.406755	1	2	2	regulation of response to wounding	BP
GO:1903036	0.406755	1	2	2	positive regulation of response to wounding	BP
GO:0010563	0.406803	1	2	2	negative regulation of phosphorus metabolic process	BP
GO:0045936	0.406803	1	2	2	negative regulation of phosphate metabolic process	BP
GO:1902532	0.406803	1	2	2	negative regulation of intracellular signal transduction	BP
GO:0016528	0.407262	1	2	2	sarcoplasm	CC
GO:0016529	0.407262	1	2	2	sarcoplasmic reticulum	CC
GO:0051726	0.407592	0.894018	5	6	regulation of cell cycle	BP
GO:0035295	0.409368	0.893237	5	6	tube development	BP
GO:0048519	0.411047	0.771924	18	25	negative regulation of biological process	BP
GO:0031344	0.411455	0.897218	4	5	regulation of cell projection organization	BP
GO:0120035	0.411455	0.897218	4	5	regulation of plasma membrane bounded cell projection organization	BP
GO:0031102	0.41272	1	2	2	neuron projection regeneration	BP
GO:0031103	0.41272	1	2	2	axon regeneration	BP
GO:0002252	0.413209	0.891536	5	6	immune effector process	BP
GO:0040008	0.416292	0.89016	5	6	regulation of growth	BP
GO:0140098	0.417251	1	2	2	catalytic activity, acting on RNA	MF
GO:0044260	0.417291	0.75484	25	35	cellular macromolecule metabolic process	BP
GO:0010604	0.417429	0.813628	10	13	positive regulation of macromolecule metabolic process	BP
GO:0072359	0.425002	0.88622	5	6	circulatory system development	BP
GO:0043005	0.431854	0.883064	5	6	neuron projection	CC
GO:0097458	0.431854	0.883064	5	6	neuron part	CC
GO:0019222	0.432406	0.749772	20	28	regulation of metabolic process	BP
GO:0043410	0.436692	1	2	2	positive regulation of MAPK cascade	BP
GO:0070371	0.436692	1	2	2	ERK1 and ERK2 cascade	BP
GO:0070372	0.436692	1	2	2	regulation of ERK1 and ERK2 cascade	BP
GO:0070374	0.436692	1	2	2	positive regulation of ERK1 and ERK2 cascade	BP
GO:0071621	0.436692	1	2	2	granulocyte chemotaxis	BP
GO:0097530	0.436692	1	2	2	granulocyte migration	BP
GO:0002548	0.436702	1	2	2	monocyte chemotaxis	BP
GO:0070555	0.436702	1	2	2	response to interleukin-1	BP
GO:0071347	0.436702	1	2	2	cellular response to interleukin-1	BP
GO:0007186	0.437074	1	2	2	G protein-coupled receptor signaling pathway	BP
GO:0031410	0.43708	0.885818	4	5	cytoplasmic vesicle	CC
GO:0031982	0.43708	0.885818	4	5	vesicle	CC
GO:0097708	0.43708	0.885818	4	5	intracellular vesicle	CC
GO:0007275	0.437104	0.750759	19	26	multicellular organism development	BP
GO:0051345	0.437195	1	2	2	positive regulation of hydrolase activity	BP
GO:0005125	0.438797	1	2	2	cytokine activity	MF
GO:0030545	0.438797	1	2	2	receptor regulator activity	MF
GO:0048018	0.438797	1	2	2	receptor ligand activity	MF
GO:0043933	0.439158	0.829993	7	9	protein-containing complex subunit organization	BP
GO:0065003	0.439158	0.829993	7	9	protein-containing complex assembly	BP
GO:0140096	0.4446	0.797321	9	12	catalytic activity, acting on a protein	MF
GO:0006807	0.445211	0.729342	31	44	nitrogen compound metabolic process	BP
GO:0045944	0.446194	0.876296	5	6	positive regulation of transcription by RNA polymerase II	BP
GO:0051641	0.44734	0.828835	6	8	cellular localization	BP
GO:0000375	0.45825	1	2	2	RNA splicing, via transesterification reactions	BP
GO:0000377	0.45825	1	2	2	RNA splicing, via transesterification reactions with bulged adenosine as nucleophile	BP
GO:0000398	0.45825	1	2	2	mRNA splicing, via spliceosome	BP
GO:0071013	0.45825	1	2	2	catalytic step 2 spliceosome	CC
GO:0002253	0.459944	1	2	2	activation of immune response	BP
GO:0002757	0.459944	1	2	2	immune response-activating signal transduction	BP
GO:0002764	0.459944	1	2	2	immune response-regulating signaling pathway	BP
GO:0042089	0.459944	1	2	2	cytokine biosynthetic process	BP
GO:0042107	0.459944	1	2	2	cytokine metabolic process	BP
GO:0050776	0.459944	1	2	2	regulation of immune response	BP
GO:0050778	0.459944	1	2	2	positive regulation of immune response	BP
GO:0032535	0.460043	1	2	2	regulation of cellular component size	BP
GO:0007015	0.46013	1	2	2	actin filament organization	BP
GO:0030029	0.46013	1	2	2	actin filament-based process	BP
GO:0030036	0.46013	1	2	2	actin cytoskeleton organization	BP
GO:0051258	0.46013	1	2	2	protein polymerization	BP
GO:0051493	0.46013	1	2	2	regulation of cytoskeleton organization	BP
GO:0097435	0.46013	1	2	2	supramolecular fiber organization	BP
GO:1902903	0.46013	1	2	2	regulation of supramolecular fiber organization	BP
GO:0072657	0.460619	1	2	2	protein localization to membrane	BP
GO:0051270	0.461089	0.874487	4	5	regulation of cellular component movement	BP
GO:0032991	0.467695	0.727438	17	24	protein-containing complex	CC
GO:0000070	0.470042	1	2	2	mitotic sister chromatid segregation	BP
GO:0000775	0.470042	1	2	2	chromosome, centromeric region	CC
GO:0000776	0.470042	1	2	2	kinetochore	CC
GO:0000819	0.470042	1	2	2	sister chromatid segregation	BP
GO:0007059	0.470042	1	2	2	chromosome segregation	BP
GO:0051983	0.470042	1	2	2	regulation of chromosome segregation	BP
GO:0072686	0.470042	1	2	2	mitotic spindle	CC
GO:0098687	0.470042	1	2	2	chromosomal region	CC
GO:0098813	0.470042	1	2	2	nuclear chromosome segregation	BP
GO:0004842	0.471004	1	2	2	ubiquitin-protein transferase activity	MF
GO:0044085	0.471241	0.757759	11	15	cellular component biogenesis	BP
GO:0001570	0.472092	1	2	2	vasculogenesis	BP
GO:0040007	0.475392	0.806805	7	9	growth	BP
GO:0007338	0.476704	0.875512	3	4	single fertilization	BP
GO:0009566	0.476704	0.875512	3	4	fertilization	BP
GO:0031625	0.477783	1	2	2	ubiquitin protein ligase binding	MF
GO:0044389	0.477783	1	2	2	ubiquitin-like protein ligase binding	MF
GO:0070588	0.478357	0.865928	4	5	calcium ion transmembrane transport	BP
GO:0098655	0.478357	0.865928	4	5	cation transmembrane transport	BP
GO:0098660	0.478357	0.865928	4	5	inorganic ion transmembrane transport	BP
GO:0098662	0.478357	0.865928	4	5	inorganic cation transmembrane transport	BP
GO:0032502	0.480961	0.7051	22	31	developmental process	BP
GO:1901575	0.481653	0.806813	6	8	organic substance catabolic process	BP
GO:0051338	0.483199	1	2	2	regulation of transferase activity	BP
GO:0043066	0.483332	1	2	2	negative regulation of apoptotic process	BP
GO:0043069	0.483332	1	2	2	negative regulation of programmed cell death	BP
GO:0060548	0.483332	1	2	2	negative regulation of cell death	BP
GO:0045786	0.483376	1	2	2	negative regulation of cell cycle	BP
GO:0044248	0.483393	0.805657	6	8	cellular catabolic process	BP
GO:0045787	0.483799	1	2	2	positive regulation of cell cycle	BP
GO:0090068	0.483799	1	2	2	positive regulation of cell cycle process	BP
GO:2001020	0.484207	1	2	2	regulation of response to DNA damage stimulus	BP
GO:2001022	0.484207	1	2	2	positive regulation of response to DNA damage stimulus	BP
GO:0009891	0.484216	0.800911	7	9	positive regulation of biosynthetic process	BP
GO:0006793	0.486497	0.77009	8	11	phosphorus metabolic process	BP
GO:0006796	0.486497	0.77009	8	11	phosphate-containing compound metabolic process	BP
GO:0001676	0.486817	1	2	2	long-chain fatty acid metabolic process	BP
GO:0006631	0.486817	1	2	2	fatty acid metabolic process	BP
GO:0006690	0.486817	1	2	2	icosanoid metabolic process	BP
GO:0006805	0.486817	1	2	2	xenobiotic metabolic process	BP
GO:0009410	0.486817	1	2	2	response to xenobiotic stimulus	BP
GO:0016712	0.486817	1	2	2	oxidoreductase activity, acting on paired donors, with incorporation or reduction of molecular oxygen, reduced flavin or flavoprotein as one donor, and incorporation of one atom of oxygen	MF
GO:0019369	0.486817	1	2	2	arachidonic acid metabolic process	BP
GO:0032787	0.486817	1	2	2	monocarboxylic acid metabolic process	BP
GO:0033559	0.486817	1	2	2	unsaturated fatty acid metabolic process	BP
GO:0042737	0.486817	1	2	2	drug catabolic process	BP
GO:0042738	0.486817	1	2	2	exogenous drug catabolic process	BP
GO:0044255	0.486817	1	2	2	cellular lipid metabolic process	BP
GO:0071466	0.486817	1	2	2	cellular response to xenobiotic stimulus	BP
GO:1901568	0.486817	1	2	2	fatty acid derivative metabolic process	BP
GO:0005506	0.486842	1	2	2	iron ion binding	MF
GO:0001558	0.486934	1	2	2	regulation of cell growth	BP
GO:0016049	0.486934	1	2	2	cell growth	BP
GO:0045927	0.487027	1	2	2	positive regulation of growth	BP
GO:0002250	0.487073	1	2	2	adaptive immune response	BP
GO:0002443	0.487073	1	2	2	leukocyte mediated immunity	BP
GO:0002449	0.487073	1	2	2	lymphocyte mediated immunity	BP
GO:0002460	0.487073	1	2	2	adaptive immune response based on somatic recombination of immune receptors built from immunoglobulin superfamily domains	BP
GO:0016064	0.487073	1	2	2	immunoglobulin mediated immune response	BP
GO:0019724	0.487073	1	2	2	B cell mediated immunity	BP
GO:0005881	0.487181	1	2	2	cytoplasmic microtubule	CC
GO:0014070	0.487187	1	2	2	response to organic cyclic compound	BP
GO:0005794	0.487192	1	2	2	Golgi apparatus	CC
GO:0097191	0.487246	1	2	2	extrinsic apoptotic signaling pathway	BP
GO:2001236	0.487246	1	2	2	regulation of extrinsic apoptotic signaling pathway	BP
GO:0008047	0.487295	1	2	2	enzyme activator activity	MF
GO:0010721	0.48732	1	2	2	negative regulation of cell development	BP
GO:0010977	0.48732	1	2	2	negative regulation of neuron projection development	BP
GO:0031345	0.48732	1	2	2	negative regulation of cell projection organization	BP
GO:0045665	0.48732	1	2	2	negative regulation of neuron differentiation	BP
GO:0050768	0.48732	1	2	2	negative regulation of neurogenesis	BP
GO:0051961	0.48732	1	2	2	negative regulation of nervous system development	BP
GO:0044433	0.487382	1	2	2	cytoplasmic vesicle part	CC
GO:0098805	0.487382	1	2	2	whole membrane	CC
GO:0008017	0.48739	1	2	2	microtubule binding	MF
GO:0008092	0.48739	1	2	2	cytoskeletal protein binding	MF
GO:0015631	0.48739	1	2	2	tubulin binding	MF
GO:0006897	0.487399	1	2	2	endocytosis	BP
GO:0006898	0.487399	1	2	2	receptor-mediated endocytosis	BP
GO:0016192	0.487399	1	2	2	vesicle-mediated transport	BP
GO:0098657	0.487399	1	2	2	import into cell	BP
GO:0003018	0.48741	1	2	2	vascular process in circulatory system	BP
GO:0005216	0.48741	1	2	2	ion channel activity	MF
GO:0005261	0.48741	1	2	2	cation channel activity	MF
GO:0005262	0.48741	1	2	2	calcium channel activity	MF
GO:0015085	0.48741	1	2	2	calcium ion transmembrane transporter activity	MF
GO:0015267	0.48741	1	2	2	channel activity	MF
GO:0022803	0.48741	1	2	2	passive transmembrane transporter activity	MF
GO:0022836	0.48741	1	2	2	gated channel activity	MF
GO:0022838	0.48741	1	2	2	substrate-specific channel activity	MF
GO:0022839	0.48741	1	2	2	ion gated channel activity	MF
GO:1905517	0.48741	1	2	2	macrophage migration	BP
GO:1905521	0.48741	1	2	2	regulation of macrophage migration	BP
GO:1905523	0.48741	1	2	2	positive regulation of macrophage migration	BP
GO:0002688	0.487412	1	2	2	regulation of leukocyte chemotaxis	BP
GO:0002690	0.487412	1	2	2	positive regulation of leukocyte chemotaxis	BP
GO:0050727	0.487412	1	2	2	regulation of inflammatory response	BP
GO:0050729	0.487412	1	2	2	positive regulation of inflammatory response	BP
GO:0050878	0.487412	1	2	2	regulation of body fluid levels	BP
GO:0071675	0.487412	1	2	2	regulation of mononuclear cell migration	BP
GO:0051052	0.487418	1	2	2	regulation of DNA metabolic process	BP
GO:0001667	0.487419	1	2	2	ameboidal-type cell migration	BP
GO:0010631	0.487419	1	2	2	epithelial cell migration	BP
GO:0010632	0.487419	1	2	2	regulation of epithelial cell migration	BP
GO:0010634	0.487419	1	2	2	positive regulation of epithelial cell migration	BP
GO:0035690	0.487419	1	2	2	cellular response to drug	BP
GO:0043270	0.487419	1	2	2	positive regulation of ion transport	BP
GO:0051928	0.487419	1	2	2	positive regulation of calcium ion transport	BP
GO:0090130	0.487419	1	2	2	tissue migration	BP
GO:0090132	0.487419	1	2	2	epithelium migration	BP
GO:0001525	0.487442	1	2	2	angiogenesis	BP
GO:0045765	0.487442	1	2	2	regulation of angiogenesis	BP
GO:0045766	0.487442	1	2	2	positive regulation of angiogenesis	BP
GO:0010256	0.487451	1	2	2	endomembrane system organization	BP
GO:0032872	0.487456	1	2	2	regulation of stress-activated MAPK cascade	BP
GO:0051403	0.487456	1	2	2	stress-activated MAPK cascade	BP
GO:0070302	0.487456	1	2	2	regulation of stress-activated protein kinase signaling cascade	BP
GO:0072593	0.487463	1	2	2	reactive oxygen species metabolic process	BP
GO:0007568	0.487465	1	2	2	aging	BP
GO:0007569	0.487465	1	2	2	cell aging	BP
GO:0007343	0.487674	1	2	2	egg activation	BP
GO:2000241	0.487674	1	2	2	regulation of reproductive process	BP
GO:0010942	0.487711	1	2	2	positive regulation of cell death	BP
GO:0043065	0.487711	1	2	2	positive regulation of apoptotic process	BP
GO:0043068	0.487711	1	2	2	positive regulation of programmed cell death	BP
GO:2001235	0.487711	1	2	2	positive regulation of apoptotic signaling pathway	BP
GO:0000904	0.487793	1	2	2	cell morphogenesis involved in differentiation	BP
GO:0010769	0.487793	1	2	2	regulation of cell morphogenesis involved in differentiation	BP
GO:0010770	0.487793	1	2	2	positive regulation of cell morphogenesis involved in differentiation	BP
GO:0016358	0.487793	1	2	2	dendrite development	BP
GO:0022604	0.487793	1	2	2	regulation of cell morphogenesis	BP
GO:0048667	0.487793	1	2	2	cell morphogenesis involved in neuron differentiation	BP
GO:0048813	0.487793	1	2	2	dendrite morphogenesis	BP
GO:0048814	0.487793	1	2	2	regulation of dendrite morphogenesis	BP
GO:0050773	0.487793	1	2	2	regulation of dendrite development	BP
GO:0050775	0.487793	1	2	2	positive regulation of dendrite morphogenesis	BP
GO:1900006	0.487793	1	2	2	positive regulation of dendrite development	BP
GO:0010035	0.487883	1	2	2	response to inorganic substance	BP
GO:0010038	0.487883	1	2	2	response to metal ion	BP
GO:0014069	0.487883	1	2	2	postsynaptic density	CC
GO:0030425	0.487883	1	2	2	dendrite	CC
GO:0032279	0.487883	1	2	2	asymmetric synapse	CC
GO:0044456	0.487883	1	2	2	synapse part	CC
GO:0045202	0.487883	1	2	2	synapse	CC
GO:0097447	0.487883	1	2	2	dendritic tree	CC
GO:0098794	0.487883	1	2	2	postsynapse	CC
GO:0098984	0.487883	1	2	2	neuron to neuron synapse	CC
GO:0099572	0.487883	1	2	2	postsynaptic specialization	CC
GO:0030098	0.488886	1	2	2	lymphocyte differentiation	BP
GO:0030183	0.488886	1	2	2	B cell differentiation	BP
GO:0042113	0.488886	1	2	2	B cell activation	BP
GO:0007088	0.488986	1	2	2	regulation of mitotic nuclear division	BP
GO:0007346	0.488986	1	2	2	regulation of mitotic cell cycle	BP
GO:0031399	0.489349	0.801669	6	8	regulation of protein modification process	BP
GO:0016607	0.489396	1	2	2	nuclear speck	CC
GO:0015630	0.490933	0.8006	6	8	microtubule cytoskeleton	CC
GO:0044430	0.490933	0.8006	6	8	cytoskeletal part	CC
GO:0060255	0.492091	0.700616	19	27	regulation of macromolecule metabolic process	BP
GO:0060560	0.492783	1	2	2	developmental growth involved in morphogenesis	BP
GO:0048608	0.492875	1	2	2	reproductive structure development	BP
GO:0061458	0.492875	1	2	2	reproductive system development	BP
GO:0005198	0.493336	1	2	2	structural molecule activity	MF
GO:0031325	0.493929	0.761459	9	12	positive regulation of cellular metabolic process	BP
GO:0016021	0.496872	0.722344	13	18	integral component of membrane	CC
GO:0031224	0.496872	0.722344	13	18	intrinsic component of membrane	CC
GO:0045445	0.500874	1	2	2	myoblast differentiation	BP
GO:0045661	0.500874	1	2	2	regulation of myoblast differentiation	BP
GO:0045662	0.500874	1	2	2	negative regulation of myoblast differentiation	BP
GO:0048731	0.503748	0.695927	18	25	system development	BP
GO:0005694	0.514107	0.847052	4	5	chromosome	CC
GO:0048037	0.517707	0.84506	4	5	cofactor binding	MF
GO:0032446	0.518883	0.844405	4	5	protein modification by small protein conjugation	BP
GO:0070647	0.518883	0.844405	4	5	protein modification by small protein conjugation or removal	BP
GO:0005856	0.518988	0.745242	8	11	cytoskeleton	CC
GO:0046982	0.519481	1	2	2	protein heterodimerization activity	MF
GO:0098609	0.519504	1	2	2	cell-cell adhesion	BP
GO:0014013	0.51951	1	2	2	regulation of gliogenesis	BP
GO:0014015	0.51951	1	2	2	positive regulation of gliogenesis	BP
GO:0042063	0.51951	1	2	2	gliogenesis	BP
GO:0050839	0.51951	1	2	2	cell adhesion molecule binding	MF
GO:0010927	0.519563	1	2	2	cellular component assembly involved in morphogenesis	BP
GO:0060341	0.52348	0.85135	3	4	regulation of cellular localization	BP
GO:0007339	0.523592	1	1	1	binding of sperm to zona pellucida	BP
GO:0035036	0.523592	1	1	1	sperm-egg recognition	BP
GO:0035686	0.523592	1	1	1	sperm fibrous sheath	CC
GO:0097228	0.523592	1	1	1	sperm principal piece	CC
GO:0017144	0.525161	0.840881	4	5	drug metabolic process	BP
GO:0009615	0.525438	0.840724	4	5	response to virus	BP
GO:0051607	0.525438	0.840724	4	5	defense response to virus	BP
GO:0030163	0.526578	0.840078	4	5	protein catabolic process	BP
GO:1901565	0.526578	0.840078	4	5	organonitrogen compound catabolic process	BP
GO:0010647	0.528352	0.774374	6	8	positive regulation of cell communication	BP
GO:0023056	0.528352	0.774374	6	8	positive regulation of signaling	BP
GO:0043632	0.528784	0.838822	4	5	modification-dependent macromolecule catabolic process	BP
GO:0003008	0.53243	0.771397	6	8	system process	BP
GO:0048471	0.5508	0.835865	3	4	perinuclear region of cytoplasm	CC
GO:0031323	0.551185	0.648323	18	26	regulation of cellular metabolic process	BP
GO:0080090	0.551185	0.648323	18	26	regulation of primary metabolic process	BP
GO:0046914	0.553599	0.824227	4	5	transition metal ion binding	MF
GO:0032504	0.553713	0.83415	3	4	multicellular organism reproduction	BP
GO:0032990	0.554051	0.83395	3	4	cell part morphogenesis	BP
GO:0006996	0.55706	0.692333	9	13	organelle organization	BP
GO:0003006	0.558028	0.831586	3	4	developmental process involved in reproduction	BP
GO:0009719	0.562991	0.818469	4	5	response to endogenous stimulus	BP
GO:0045087	0.564131	0.82791	3	4	innate immune response	BP
GO:0003729	0.56456	1	1	1	mRNA binding	MF
GO:0006959	0.56456	1	1	1	humoral immune response	BP
GO:0019730	0.56456	1	1	1	antimicrobial humoral response	BP
GO:0019731	0.56456	1	1	1	antibacterial humoral response	BP
GO:0032091	0.56456	1	1	1	negative regulation of protein binding	BP
GO:0035821	0.56456	1	1	1	modification of morphology or physiology of other organism	BP
GO:0043393	0.56456	1	1	1	regulation of protein binding	BP
GO:0051098	0.56456	1	1	1	regulation of binding	BP
GO:0051100	0.56456	1	1	1	negative regulation of binding	BP
GO:0000413	0.56831	1	1	1	protein peptidyl-prolyl isomerization	BP
GO:0001678	0.56831	1	1	1	cellular glucose homeostasis	BP
GO:0002027	0.56831	1	1	1	regulation of heart rate	BP
GO:0002792	0.56831	1	1	1	negative regulation of peptide secretion	BP
GO:0003755	0.56831	1	1	1	peptidyl-prolyl cis-trans isomerase activity	MF
GO:0005246	0.56831	1	1	1	calcium channel regulator activity	MF
GO:0005527	0.56831	1	1	1	macrolide binding	MF
GO:0005528	0.56831	1	1	1	FK506 binding	MF
GO:0005789	0.56831	1	1	1	endoplasmic reticulum membrane	CC
GO:0006457	0.56831	1	1	1	protein folding	BP
GO:0008200	0.56831	1	1	1	ion channel inhibitor activity	MF
GO:0009743	0.56831	1	1	1	response to carbohydrate	BP
GO:0009746	0.56831	1	1	1	response to hexose	BP
GO:0009749	0.56831	1	1	1	response to glucose	BP
GO:0010459	0.56831	1	1	1	negative regulation of heart rate	BP
GO:0010523	0.56831	1	1	1	negative regulation of calcium ion transport into cytosol	BP
GO:0010880	0.56831	1	1	1	regulation of release of sequestered calcium ion into cytosol by sarcoplasmic reticulum	BP
GO:0010881	0.56831	1	1	1	regulation of cardiac muscle contraction by regulation of the release of sequestered calcium ion	BP
GO:0010882	0.56831	1	1	1	regulation of cardiac muscle contraction by calcium ion signaling	BP
GO:0010921	0.56831	1	1	1	regulation of phosphatase activity	BP
GO:0010923	0.56831	1	1	1	negative regulation of phosphatase activity	BP
GO:0014808	0.56831	1	1	1	release of sequestered calcium ion into cytosol by sarcoplasmic reticulum	BP
GO:0016247	0.56831	1	1	1	channel regulator activity	MF
GO:0016248	0.56831	1	1	1	channel inhibitor activity	MF
GO:0016859	0.56831	1	1	1	cis-trans isomerase activity	MF
GO:0018208	0.56831	1	1	1	peptidyl-proline modification	BP
GO:0019227	0.56831	1	1	1	neuronal action potential propagation	BP
GO:0019855	0.56831	1	1	1	calcium channel inhibitor activity	MF
GO:0022898	0.56831	1	1	1	regulation of transmembrane transporter activity	BP
GO:0030016	0.56831	1	1	1	myofibril	CC
GO:0030017	0.56831	1	1	1	sarcomere	CC
GO:0030018	0.56831	1	1	1	Z disc	CC
GO:0030073	0.56831	1	1	1	insulin secretion	BP
GO:0030551	0.56831	1	1	1	cyclic nucleotide binding	MF
GO:0031674	0.56831	1	1	1	I band	CC
GO:0032409	0.56831	1	1	1	regulation of transporter activity	BP
GO:0032410	0.56831	1	1	1	negative regulation of transporter activity	BP
GO:0032412	0.56831	1	1	1	regulation of ion transmembrane transporter activity	BP
GO:0032413	0.56831	1	1	1	negative regulation of ion transmembrane transporter activity	BP
GO:0032515	0.56831	1	1	1	negative regulation of phosphoprotein phosphatase activity	BP
GO:0033017	0.56831	1	1	1	sarcoplasmic reticulum membrane	CC
GO:0034284	0.56831	1	1	1	response to monosaccharide	BP
GO:0034762	0.56831	1	1	1	regulation of transmembrane transport	BP
GO:0034763	0.56831	1	1	1	negative regulation of transmembrane transport	BP
GO:0034765	0.56831	1	1	1	regulation of ion transmembrane transport	BP
GO:0034766	0.56831	1	1	1	negative regulation of ion transmembrane transport	BP
GO:0035303	0.56831	1	1	1	regulation of dephosphorylation	BP
GO:0035304	0.56831	1	1	1	regulation of protein dephosphorylation	BP
GO:0035305	0.56831	1	1	1	negative regulation of dephosphorylation	BP
GO:0035308	0.56831	1	1	1	negative regulation of protein dephosphorylation	BP
GO:0035773	0.56831	1	1	1	insulin secretion involved in cellular response to glucose stimulus	BP
GO:0042175	0.56831	1	1	1	nuclear outer membrane-endoplasmic reticulum membrane network	CC
GO:0043271	0.56831	1	1	1	negative regulation of ion transport	BP
GO:0043292	0.56831	1	1	1	contractile fiber	CC
GO:0043666	0.56831	1	1	1	regulation of phosphoprotein phosphatase activity	BP
GO:0044325	0.56831	1	1	1	ion channel binding	MF
GO:0044449	0.56831	1	1	1	contractile fiber part	CC
GO:0045822	0.56831	1	1	1	negative regulation of heart contraction	BP
GO:0046676	0.56831	1	1	1	negative regulation of insulin secretion	BP
GO:0046883	0.56831	1	1	1	regulation of hormone secretion	BP
GO:0046888	0.56831	1	1	1	negative regulation of hormone secretion	BP
GO:0048679	0.56831	1	1	1	regulation of axon regeneration	BP
GO:0048680	0.56831	1	1	1	positive regulation of axon regeneration	BP
GO:0050709	0.56831	1	1	1	negative regulation of protein secretion	BP
GO:0050796	0.56831	1	1	1	regulation of insulin secretion	BP
GO:0050849	0.56831	1	1	1	negative regulation of calcium-mediated signaling	BP
GO:0051048	0.56831	1	1	1	negative regulation of secretion	BP
GO:0051051	0.56831	1	1	1	negative regulation of transport	BP
GO:0051208	0.56831	1	1	1	sequestering of calcium ion	BP
GO:0051209	0.56831	1	1	1	release of sequestered calcium ion into cytosol	BP
GO:0051224	0.56831	1	1	1	negative regulation of protein transport	BP
GO:0051235	0.56831	1	1	1	maintenance of location	BP
GO:0051279	0.56831	1	1	1	regulation of release of sequestered calcium ion into cytosol	BP
GO:0051280	0.56831	1	1	1	negative regulation of release of sequestered calcium ion into cytosol	BP
GO:0051282	0.56831	1	1	1	regulation of sequestering of calcium ion	BP
GO:0051283	0.56831	1	1	1	negative regulation of sequestering of calcium ion	BP
GO:0051284	0.56831	1	1	1	positive regulation of sequestering of calcium ion	BP
GO:0051775	0.56831	1	1	1	response to redox state	BP
GO:0051926	0.56831	1	1	1	negative regulation of calcium ion transport	BP
GO:0060314	0.56831	1	1	1	regulation of ryanodine-sensitive calcium-release channel activity	BP
GO:0060315	0.56831	1	1	1	negative regulation of ryanodine-sensitive calcium-release channel activity	BP
GO:0061077	0.56831	1	1	1	chaperone-mediated protein folding	BP
GO:0061178	0.56831	1	1	1	regulation of insulin secretion involved in cellular response to glucose stimulus	BP
GO:0061179	0.56831	1	1	1	negative regulation of insulin secretion involved in cellular response to glucose stimulus	BP
GO:0070296	0.56831	1	1	1	sarcoplasmic reticulum calcium ion transport	BP
GO:0070570	0.56831	1	1	1	regulation of neuron projection regeneration	BP
GO:0070572	0.56831	1	1	1	positive regulation of neuron projection regeneration	BP
GO:0071322	0.56831	1	1	1	cellular response to carbohydrate stimulus	BP
GO:0071326	0.56831	1	1	1	cellular response to monosaccharide stimulus	BP
GO:0071331	0.56831	1	1	1	cellular response to hexose stimulus	BP
GO:0071333	0.56831	1	1	1	cellular response to glucose stimulus	BP
GO:0090276	0.56831	1	1	1	regulation of peptide hormone secretion	BP
GO:0090278	0.56831	1	1	1	negative regulation of peptide hormone secretion	BP
GO:0097553	0.56831	1	1	1	calcium ion transmembrane import into cytosol	BP
GO:0098827	0.56831	1	1	1	endoplasmic reticulum subcompartment	CC
GO:0098870	0.56831	1	1	1	action potential propagation	BP
GO:0099106	0.56831	1	1	1	ion channel regulator activity	MF
GO:1901019	0.56831	1	1	1	regulation of calcium ion transmembrane transporter activity	BP
GO:1901020	0.56831	1	1	1	negative regulation of calcium ion transmembrane transporter activity	BP
GO:1903169	0.56831	1	1	1	regulation of calcium ion transmembrane transport	BP
GO:1903170	0.56831	1	1	1	negative regulation of calcium ion transmembrane transport	BP
GO:1903514	0.56831	1	1	1	release of sequestered calcium ion into cytosol by endoplasmic reticulum	BP
GO:1903523	0.56831	1	1	1	negative regulation of blood circulation	BP
GO:1903531	0.56831	1	1	1	negative regulation of secretion by cell	BP
GO:1904062	0.56831	1	1	1	regulation of cation transmembrane transport	BP
GO:1904063	0.56831	1	1	1	negative regulation of cation transmembrane transport	BP
GO:1904950	0.56831	1	1	1	negative regulation of establishment of protein localization	BP
GO:2001257	0.56831	1	1	1	regulation of cation channel activity	BP
GO:2001258	0.56831	1	1	1	negative regulation of cation channel activity	BP
GO:0005819	0.569038	0.824913	3	4	spindle	CC
GO:0032269	0.571351	0.748108	5	7	negative regulation of cellular protein metabolic process	BP
GO:0051248	0.571351	0.748108	5	7	negative regulation of protein metabolic process	BP
GO:0007017	0.575835	0.820698	3	4	microtubule-based process	BP
GO:0007417	0.576848	1	2	2	central nervous system development	BP
GO:0051173	0.577288	0.697013	8	11	positive regulation of nitrogen compound metabolic process	BP
GO:0009057	0.578852	0.742177	5	7	macromolecule catabolic process	BP
GO:0031328	0.579838	0.73497	6	8	positive regulation of cellular biosynthetic process	BP
GO:0071310	0.604426	0.677162	7	10	cellular response to organic substance	BP
GO:0004045	0.609031	1	1	1	aminoacyl-tRNA hydrolase activity	MF
GO:0140101	0.609031	1	1	1	catalytic activity, acting on a tRNA	MF
GO:0051171	0.61175	0.590581	17	25	regulation of nitrogen compound metabolic process	BP
GO:0031090	0.611784	0.715008	5	7	organelle membrane	CC
GO:0043228	0.614104	0.606481	13	19	non-membrane-bounded organelle	CC
GO:0043232	0.614104	0.606481	13	19	intracellular non-membrane-bounded organelle	CC
GO:0007267	0.616707	0.710781	5	7	cell-cell signaling	BP
GO:0001664	0.621434	1	1	1	G protein-coupled receptor binding	MF
GO:0008009	0.621434	1	1	1	chemokine activity	MF
GO:0030593	0.621434	1	1	1	neutrophil chemotaxis	BP
GO:0034341	0.621434	1	1	1	response to interferon-gamma	BP
GO:0034612	0.621434	1	1	1	response to tumor necrosis factor	BP
GO:0042379	0.621434	1	1	1	chemokine receptor binding	MF
GO:0043087	0.621434	1	1	1	regulation of GTPase activity	BP
GO:0043547	0.621434	1	1	1	positive regulation of GTPase activity	BP
GO:0048020	0.621434	1	1	1	CCR chemokine receptor binding	MF
GO:0048245	0.621434	1	1	1	eosinophil chemotaxis	BP
GO:0048247	0.621434	1	1	1	lymphocyte chemotaxis	BP
GO:0070098	0.621434	1	1	1	chemokine-mediated signaling pathway	BP
GO:0071346	0.621434	1	1	1	cellular response to interferon-gamma	BP
GO:0071356	0.621434	1	1	1	cellular response to tumor necrosis factor	BP
GO:0072676	0.621434	1	1	1	lymphocyte migration	BP
GO:0072677	0.621434	1	1	1	eosinophil migration	BP
GO:1990266	0.621434	1	1	1	neutrophil migration	BP
GO:1990868	0.621434	1	1	1	response to chemokine	BP
GO:1990869	0.621434	1	1	1	cellular response to chemokine	BP
GO:0031401	0.623138	0.789194	3	4	positive regulation of protein modification process	BP
GO:0032270	0.623138	0.789194	3	4	positive regulation of cellular protein metabolic process	BP
GO:0051247	0.623138	0.789194	3	4	positive regulation of protein metabolic process	BP
GO:0006811	0.624421	0.658631	7	10	ion transport	BP
GO:0010033	0.626062	0.608677	11	16	response to organic substance	BP
GO:0034097	0.628003	0.700913	5	7	response to cytokine	BP
GO:0071345	0.628003	0.700913	5	7	cellular response to cytokine stimulus	BP
GO:0006396	0.633796	0.78153	3	4	RNA processing	BP
GO:0016071	0.633796	0.78153	3	4	mRNA metabolic process	BP
GO:0051179	0.633895	0.577382	14	21	localization	BP
GO:0008289	0.634277	0.781179	3	4	lipid binding	MF
GO:0030097	0.636218	0.779757	3	4	hemopoiesis	BP
GO:0055114	0.638349	0.691661	5	7	oxidation-reduction process	BP
GO:0051301	0.641456	0.775882	3	4	cell division	BP
GO:1990234	0.64647	0.68425	5	7	transferase complex	CC
GO:0006915	0.647991	0.682847	5	7	apoptotic process	BP
GO:0008219	0.647991	0.682847	5	7	cell death	BP
GO:0012501	0.647991	0.682847	5	7	programmed cell death	BP
GO:0044463	0.648008	0.692564	4	6	cell projection part	CC
GO:0120038	0.648008	0.692564	4	6	plasma membrane bounded cell projection part	CC
GO:0005623	0.648037	0.605671	48	70	cell	CC
GO:0044464	0.648037	0.605671	48	70	cell part	CC
GO:0030424	0.653787	0.766536	3	4	axon	CC
GO:0048638	0.655327	0.765346	3	4	regulation of developmental growth	BP
GO:0019941	0.65629	0.764599	3	4	modification-dependent protein catabolic process	BP
GO:0044257	0.65629	0.764599	3	4	cellular protein catabolic process	BP
GO:0051603	0.65629	0.764599	3	4	proteolysis involved in cellular protein catabolic process	BP
GO:0001765	0.659396	1	1	1	membrane raft assembly	BP
GO:0001771	0.659396	1	1	1	immunological synapse formation	BP
GO:0002429	0.659396	1	1	1	immune response-activating cell surface receptor signaling pathway	BP
GO:0002573	0.659396	1	1	1	myeloid leukocyte differentiation	BP
GO:0002683	0.659396	1	1	1	negative regulation of immune system process	BP
GO:0002694	0.659396	1	1	1	regulation of leukocyte activation	BP
GO:0002696	0.659396	1	1	1	positive regulation of leukocyte activation	BP
GO:0002761	0.659396	1	1	1	regulation of myeloid leukocyte differentiation	BP
GO:0002762	0.659396	1	1	1	negative regulation of myeloid leukocyte differentiation	BP
GO:0002768	0.659396	1	1	1	immune response-regulating cell surface receptor signaling pathway	BP
GO:0008064	0.659396	1	1	1	regulation of actin polymerization or depolymerization	BP
GO:0008154	0.659396	1	1	1	actin polymerization or depolymerization	BP
GO:0030041	0.659396	1	1	1	actin filament polymerization	BP
GO:0030099	0.659396	1	1	1	myeloid cell differentiation	BP
GO:0030246	0.659396	1	1	1	carbohydrate binding	MF
GO:0030316	0.659396	1	1	1	osteoclast differentiation	BP
GO:0030832	0.659396	1	1	1	regulation of actin filament length	BP
GO:0030833	0.659396	1	1	1	regulation of actin filament polymerization	BP
GO:0031579	0.659396	1	1	1	membrane raft organization	BP
GO:0032271	0.659396	1	1	1	regulation of protein polymerization	BP
GO:0032623	0.659396	1	1	1	interleukin-2 production	BP
GO:0032663	0.659396	1	1	1	regulation of interleukin-2 production	BP
GO:0032944	0.659396	1	1	1	regulation of mononuclear cell proliferation	BP
GO:0032956	0.659396	1	1	1	regulation of actin cytoskeleton organization	BP
GO:0032970	0.659396	1	1	1	regulation of actin filament-based process	BP
GO:0042035	0.659396	1	1	1	regulation of cytokine biosynthetic process	BP
GO:0042094	0.659396	1	1	1	interleukin-2 biosynthetic process	BP
GO:0042129	0.659396	1	1	1	regulation of T cell proliferation	BP
GO:0043113	0.659396	1	1	1	receptor clustering	BP
GO:0044091	0.659396	1	1	1	membrane biogenesis	BP
GO:0045076	0.659396	1	1	1	regulation of interleukin-2 biosynthetic process	BP
GO:0045637	0.659396	1	1	1	regulation of myeloid cell differentiation	BP
GO:0045638	0.659396	1	1	1	negative regulation of myeloid cell differentiation	BP
GO:0045670	0.659396	1	1	1	regulation of osteoclast differentiation	BP
GO:0045671	0.659396	1	1	1	negative regulation of osteoclast differentiation	BP
GO:0046703	0.659396	1	1	1	natural killer cell lectin-like receptor binding	MF
GO:0050670	0.659396	1	1	1	regulation of lymphocyte proliferation	BP
GO:0050851	0.659396	1	1	1	antigen receptor-mediated signaling pathway	BP
GO:0050852	0.659396	1	1	1	T cell receptor signaling pathway	BP
GO:0050863	0.659396	1	1	1	regulation of T cell activation	BP
GO:0050865	0.659396	1	1	1	regulation of cell activation	BP
GO:0050867	0.659396	1	1	1	positive regulation of cell activation	BP
GO:0051249	0.659396	1	1	1	regulation of lymphocyte activation	BP
GO:0051251	0.659396	1	1	1	positive regulation of lymphocyte activation	BP
GO:0051668	0.659396	1	1	1	localization within membrane	BP
GO:0070663	0.659396	1	1	1	regulation of leukocyte proliferation	BP
GO:0071709	0.659396	1	1	1	membrane assembly	BP
GO:0110053	0.659396	1	1	1	regulation of actin filament organization	BP
GO:1901566	0.659396	1	1	1	organonitrogen compound biosynthetic process	BP
GO:1902105	0.659396	1	1	1	regulation of leukocyte differentiation	BP
GO:1902106	0.659396	1	1	1	negative regulation of leukocyte differentiation	BP
GO:1903706	0.659396	1	1	1	regulation of hemopoiesis	BP
GO:1903707	0.659396	1	1	1	negative regulation of hemopoiesis	BP
GO:2000520	0.659396	1	1	1	regulation of immunological synapse formation	BP
GO:2000522	0.659396	1	1	1	positive regulation of immunological synapse formation	BP
GO:0048523	0.65991	0.55002	14	21	negative regulation of cellular process	BP
GO:0004096	0.663617	1	1	1	catalase activity	MF
GO:0004601	0.663617	1	1	1	peroxidase activity	MF
GO:0004602	0.663617	1	1	1	glutathione peroxidase activity	MF
GO:0006979	0.663617	1	1	1	response to oxidative stress	BP
GO:0016209	0.663617	1	1	1	antioxidant activity	MF
GO:0016684	0.663617	1	1	1	oxidoreductase activity, acting on peroxide as acceptor	MF
GO:0048589	0.669749	0.662249	5	7	developmental growth	BP
GO:0001824	0.674344	1	1	1	blastocyst development	BP
GO:0001825	0.674344	1	1	1	blastocyst formation	BP
GO:0005686	0.674344	1	1	1	U2 snRNP	CC
GO:0005689	0.674344	1	1	1	U12-type spliceosomal complex	CC
GO:0030532	0.674344	1	1	1	small nuclear ribonucleoprotein complex	CC
GO:0097525	0.674344	1	1	1	spliceosomal snRNP complex	CC
GO:0120114	0.674344	1	1	1	Sm-like protein family complex	CC
GO:0031462	0.677556	1	1	1	Cul2-RING ubiquitin ligase complex	CC
GO:0031466	0.677556	1	1	1	Cul5-RING ubiquitin ligase complex	CC
GO:0051865	0.677556	1	1	1	protein autoubiquitination	BP
GO:0061630	0.677556	1	1	1	ubiquitin protein ligase activity	MF
GO:2001212	0.677556	1	1	1	regulation of vasculogenesis	BP
GO:2001214	0.677556	1	1	1	positive regulation of vasculogenesis	BP
GO:0010557	0.679531	0.652652	5	7	positive regulation of macromolecule biosynthetic process	BP
GO:0045893	0.679531	0.652652	5	7	positive regulation of transcription, DNA-templated	BP
GO:0045935	0.679531	0.652652	5	7	positive regulation of nucleobase-containing compound metabolic process	BP
GO:0051254	0.679531	0.652652	5	7	positive regulation of RNA metabolic process	BP
GO:1902680	0.679531	0.652652	5	7	positive regulation of RNA biosynthetic process	BP
GO:1903508	0.679531	0.652652	5	7	positive regulation of nucleic acid-templated transcription	BP
GO:0004032	0.680169	1	1	1	alditol:NADP+ 1-oxidoreductase activity	MF
GO:0004033	0.680169	1	1	1	aldo-keto reductase (NADP) activity	MF
GO:0005501	0.680169	1	1	1	retinoid binding	MF
GO:0008106	0.680169	1	1	1	alcohol dehydrogenase (NADP+) activity	MF
GO:0016614	0.680169	1	1	1	oxidoreductase activity, acting on CH-OH group of donors	MF
GO:0016616	0.680169	1	1	1	oxidoreductase activity, acting on the CH-OH group of donors, NAD or NADP as acceptor	MF
GO:0016918	0.680169	1	1	1	retinal binding	MF
GO:0019840	0.680169	1	1	1	isoprenoid binding	MF
GO:0019842	0.680169	1	1	1	vitamin binding	MF
GO:0050661	0.680169	1	1	1	NADP binding	MF
GO:0052650	0.680169	1	1	1	NADP-retinol dehydrogenase activity	MF
GO:0070401	0.680169	1	1	1	NADP+ binding	MF
GO:0070402	0.680169	1	1	1	NADPH binding	MF
GO:0007051	0.680761	1	1	1	spindle organization	BP
GO:0008608	0.680761	1	1	1	attachment of spindle microtubules to kinetochore	BP
GO:0035371	0.680761	1	1	1	microtubule plus-end	CC
GO:0051988	0.680761	1	1	1	regulation of attachment of spindle microtubules to kinetochore	BP
GO:1990752	0.680761	1	1	1	microtubule end	CC
GO:0000976	0.680767	0.651424	5	7	transcription regulatory region sequence-specific DNA binding	MF
GO:0000977	0.680767	0.651424	5	7	RNA polymerase II regulatory region sequence-specific DNA binding	MF
GO:0001012	0.680767	0.651424	5	7	RNA polymerase II regulatory region DNA binding	MF
GO:0001067	0.680767	0.651424	5	7	regulatory region nucleic acid binding	MF
GO:0003690	0.680767	0.651424	5	7	double-stranded DNA binding	MF
GO:0044212	0.680767	0.651424	5	7	transcription regulatory region DNA binding	MF
GO:1990837	0.680767	0.651424	5	7	sequence-specific double-stranded DNA binding	MF
GO:1902494	0.681324	0.575379	8	12	catalytic complex	CC
GO:0044265	0.683169	0.658963	4	6	cellular macromolecule catabolic process	BP
GO:0000245	0.683447	1	1	1	spliceosomal complex assembly	BP
GO:0000350	0.683447	1	1	1	generation of catalytic spliceosome for second transesterification step	BP
GO:0000384	0.683447	1	1	1	first spliceosomal transesterification activity	MF
GO:0000389	0.683447	1	1	1	mRNA 3'-splice site recognition	BP
GO:0000393	0.683447	1	1	1	spliceosomal conformational changes to generate catalytic conformation	BP
GO:0000974	0.683447	1	1	1	Prp19 complex	CC
GO:0006376	0.683447	1	1	1	mRNA splice site selection	BP
GO:0022618	0.683447	1	1	1	ribonucleoprotein complex assembly	BP
GO:0071014	0.683447	1	1	1	post-mRNA release spliceosomal complex	CC
GO:0071020	0.683447	1	1	1	post-spliceosomal complex	CC
GO:0071826	0.683447	1	1	1	ribonucleoprotein complex subunit organization	BP
GO:0022412	0.685735	0.761881	2	3	cellular process involved in reproduction in multicellular organism	BP
GO:0007276	0.68587	0.761768	2	3	gamete generation	BP
GO:0007283	0.68587	0.761768	2	3	spermatogenesis	BP
GO:0048232	0.68587	0.761768	2	3	male gamete generation	BP
GO:0048609	0.68587	0.761768	2	3	multicellular organismal reproductive process	BP
GO:0000075	0.6941	1	1	1	cell cycle checkpoint	BP
GO:0005643	0.6941	1	1	1	nuclear pore	CC
GO:0007091	0.6941	1	1	1	metaphase/anaphase transition of mitotic cell cycle	BP
GO:0007093	0.6941	1	1	1	mitotic cell cycle checkpoint	BP
GO:0007094	0.6941	1	1	1	mitotic spindle assembly checkpoint	BP
GO:0008022	0.6941	1	1	1	protein C-terminus binding	MF
GO:0010948	0.6941	1	1	1	negative regulation of cell cycle process	BP
GO:0010965	0.6941	1	1	1	regulation of mitotic sister chromatid separation	BP
GO:0030071	0.6941	1	1	1	regulation of mitotic metaphase/anaphase transition	BP
GO:0031396	0.6941	1	1	1	regulation of protein ubiquitination	BP
GO:0031397	0.6941	1	1	1	negative regulation of protein ubiquitination	BP
GO:0031577	0.6941	1	1	1	spindle checkpoint	BP
GO:0033045	0.6941	1	1	1	regulation of sister chromatid segregation	BP
GO:0033046	0.6941	1	1	1	negative regulation of sister chromatid segregation	BP
GO:0033047	0.6941	1	1	1	regulation of mitotic sister chromatid segregation	BP
GO:0033048	0.6941	1	1	1	negative regulation of mitotic sister chromatid segregation	BP
GO:0042176	0.6941	1	1	1	regulation of protein catabolic process	BP
GO:0042177	0.6941	1	1	1	negative regulation of protein catabolic process	BP
GO:0044615	0.6941	1	1	1	nuclear pore nuclear basket	CC
GO:0044784	0.6941	1	1	1	metaphase/anaphase transition of cell cycle	BP
GO:0045839	0.6941	1	1	1	negative regulation of mitotic nuclear division	BP
GO:0045841	0.6941	1	1	1	negative regulation of mitotic metaphase/anaphase transition	BP
GO:0045930	0.6941	1	1	1	negative regulation of mitotic cell cycle	BP
GO:0045931	0.6941	1	1	1	positive regulation of mitotic cell cycle	BP
GO:0051304	0.6941	1	1	1	chromosome separation	BP
GO:0051306	0.6941	1	1	1	mitotic sister chromatid separation	BP
GO:0051348	0.6941	1	1	1	negative regulation of transferase activity	BP
GO:0051438	0.6941	1	1	1	regulation of ubiquitin-protein transferase activity	BP
GO:0051444	0.6941	1	1	1	negative regulation of ubiquitin-protein transferase activity	BP
GO:0051784	0.6941	1	1	1	negative regulation of nuclear division	BP
GO:0051985	0.6941	1	1	1	negative regulation of chromosome segregation	BP
GO:0071173	0.6941	1	1	1	spindle assembly checkpoint	BP
GO:0071174	0.6941	1	1	1	mitotic spindle checkpoint	BP
GO:0090231	0.6941	1	1	1	regulation of spindle checkpoint	BP
GO:0090232	0.6941	1	1	1	positive regulation of spindle checkpoint	BP
GO:0090266	0.6941	1	1	1	regulation of mitotic cell cycle spindle assembly checkpoint	BP
GO:0090267	0.6941	1	1	1	positive regulation of mitotic cell cycle spindle assembly checkpoint	BP
GO:1901976	0.6941	1	1	1	regulation of cell cycle checkpoint	BP
GO:1901978	0.6941	1	1	1	positive regulation of cell cycle checkpoint	BP
GO:1901987	0.6941	1	1	1	regulation of cell cycle phase transition	BP
GO:1901988	0.6941	1	1	1	negative regulation of cell cycle phase transition	BP
GO:1901990	0.6941	1	1	1	regulation of mitotic cell cycle phase transition	BP
GO:1901991	0.6941	1	1	1	negative regulation of mitotic cell cycle phase transition	BP
GO:1902099	0.6941	1	1	1	regulation of metaphase/anaphase transition of cell cycle	BP
GO:1902100	0.6941	1	1	1	negative regulation of metaphase/anaphase transition of cell cycle	BP
GO:1903320	0.6941	1	1	1	regulation of protein modification by small protein conjugation or removal	BP
GO:1903321	0.6941	1	1	1	negative regulation of protein modification by small protein conjugation or removal	BP
GO:1903504	0.6941	1	1	1	regulation of mitotic spindle checkpoint	BP
GO:1904666	0.6941	1	1	1	regulation of ubiquitin protein ligase activity	BP
GO:1904667	0.6941	1	1	1	negative regulation of ubiquitin protein ligase activity	BP
GO:1905818	0.6941	1	1	1	regulation of chromosome separation	BP
GO:1905819	0.6941	1	1	1	negative regulation of chromosome separation	BP
GO:2000816	0.6941	1	1	1	negative regulation of mitotic sister chromatid separation	BP
GO:0000793	0.695293	1	1	1	condensed chromosome	CC
GO:0030915	0.695293	1	1	1	Smc5-Smc6 complex	CC
GO:0106068	0.695293	1	1	1	SUMO ligase complex	CC
GO:0019005	0.698485	1	1	1	SCF ubiquitin ligase complex	CC
GO:0000176	0.699379	1	1	1	nuclear exosome (RNase complex)	CC
GO:0000177	0.699379	1	1	1	cytoplasmic exosome (RNase complex)	CC
GO:0000178	0.699379	1	1	1	exosome (RNase complex)	CC
GO:0000288	0.699379	1	1	1	nuclear-transcribed mRNA catabolic process, deadenylation-dependent decay	BP
GO:0000291	0.699379	1	1	1	nuclear-transcribed mRNA catabolic process, exonucleolytic	BP
GO:0000459	0.699379	1	1	1	exonucleolytic trimming involved in rRNA processing	BP
GO:0000460	0.699379	1	1	1	maturation of 5.8S rRNA	BP
GO:0000466	0.699379	1	1	1	maturation of 5.8S rRNA from tricistronic rRNA transcript (SSU-rRNA, 5.8S rRNA, LSU-rRNA)	BP
GO:0000467	0.699379	1	1	1	exonucleolytic trimming to generate mature 3'-end of 5.8S rRNA from tricistronic rRNA transcript (SSU-rRNA, 5.8S rRNA, LSU-rRNA)	BP
GO:0000469	0.699379	1	1	1	cleavage involved in rRNA processing	BP
GO:0000956	0.699379	1	1	1	nuclear-transcribed mRNA catabolic process	BP
GO:0006364	0.699379	1	1	1	rRNA processing	BP
GO:0006399	0.699379	1	1	1	tRNA metabolic process	BP
GO:0006402	0.699379	1	1	1	mRNA catabolic process	BP
GO:0006403	0.699379	1	1	1	RNA localization	BP
GO:0008298	0.699379	1	1	1	intracellular mRNA localization	BP
GO:0016072	0.699379	1	1	1	rRNA metabolic process	BP
GO:0016073	0.699379	1	1	1	snRNA metabolic process	BP
GO:0016074	0.699379	1	1	1	snoRNA metabolic process	BP
GO:0016075	0.699379	1	1	1	rRNA catabolic process	BP
GO:0016078	0.699379	1	1	1	tRNA catabolic process	BP
GO:0016180	0.699379	1	1	1	snRNA processing	BP
GO:0030307	0.699379	1	1	1	positive regulation of cell growth	BP
GO:0031123	0.699379	1	1	1	RNA 3'-end processing	BP
GO:0031125	0.699379	1	1	1	rRNA 3'-end processing	BP
GO:0031126	0.699379	1	1	1	snoRNA 3'-end processing	BP
GO:0034427	0.699379	1	1	1	nuclear-transcribed mRNA catabolic process, exonucleolytic, 3'-5'	BP
GO:0034470	0.699379	1	1	1	ncRNA processing	BP
GO:0034472	0.699379	1	1	1	snRNA 3'-end processing	BP
GO:0034475	0.699379	1	1	1	U4 snRNA 3'-end processing	BP
GO:0034660	0.699379	1	1	1	ncRNA metabolic process	BP
GO:0034661	0.699379	1	1	1	ncRNA catabolic process	BP
GO:0043144	0.699379	1	1	1	snoRNA processing	BP
GO:0043628	0.699379	1	1	1	ncRNA 3'-end processing	BP
GO:0043633	0.699379	1	1	1	polyadenylation-dependent RNA catabolic process	BP
GO:0043634	0.699379	1	1	1	polyadenylation-dependent ncRNA catabolic process	BP
GO:0043928	0.699379	1	1	1	exonucleolytic nuclear-transcribed mRNA catabolic process involved in deadenylation-dependent decay	BP
GO:0071025	0.699379	1	1	1	RNA surveillance	BP
GO:0071027	0.699379	1	1	1	nuclear RNA surveillance	BP
GO:0071028	0.699379	1	1	1	nuclear mRNA surveillance	BP
GO:0071029	0.699379	1	1	1	nuclear ncRNA surveillance	BP
GO:0071031	0.699379	1	1	1	nuclear mRNA surveillance of mRNA 3'-end processing	BP
GO:0071033	0.699379	1	1	1	nuclear retention of pre-mRNA at the site of transcription	BP
GO:0071034	0.699379	1	1	1	CUT catabolic process	BP
GO:0071035	0.699379	1	1	1	nuclear polyadenylation-dependent rRNA catabolic process	BP
GO:0071038	0.699379	1	1	1	nuclear polyadenylation-dependent tRNA catabolic process	BP
GO:0071043	0.699379	1	1	1	CUT metabolic process	BP
GO:0071046	0.699379	1	1	1	nuclear polyadenylation-dependent ncRNA catabolic process	BP
GO:0071049	0.699379	1	1	1	nuclear retention of pre-mRNA with aberrant 3'-ends at the site of transcription	BP
GO:0071051	0.699379	1	1	1	polyadenylation-dependent snoRNA 3'-end processing	BP
GO:0090305	0.699379	1	1	1	nucleic acid phosphodiester bond hydrolysis	BP
GO:0090501	0.699379	1	1	1	RNA phosphodiester bond hydrolysis	BP
GO:0090503	0.699379	1	1	1	RNA phosphodiester bond hydrolysis, exonucleolytic	BP
GO:1905354	0.699379	1	1	1	exoribonuclease complex	CC
GO:0070330	0.69941	1	1	1	aromatase activity	MF
GO:0008389	0.69961	1	1	1	coumarin 7-hydroxylase activity	MF
GO:0008391	0.69961	1	1	1	arachidonic acid monooxygenase activity	MF
GO:0008392	0.69961	1	1	1	arachidonic acid epoxygenase activity	MF
GO:0009698	0.69961	1	1	1	phenylpropanoid metabolic process	BP
GO:0009804	0.69961	1	1	1	coumarin metabolic process	BP
GO:0019373	0.69961	1	1	1	epoxygenase P450 pathway	BP
GO:0019748	0.69961	1	1	1	secondary metabolic process	BP
GO:0035634	0.69961	1	1	1	response to stilbenoid	BP
GO:0006477	0.699638	1	1	1	protein sulfation	BP
GO:0006478	0.699638	1	1	1	peptidyl-tyrosine sulfation	BP
GO:0007342	0.699638	1	1	1	fusion of sperm to egg plasma membrane involved in single fertilization	BP
GO:0008146	0.699638	1	1	1	sulfotransferase activity	MF
GO:0008476	0.699638	1	1	1	protein-tyrosine sulfotransferase activity	MF
GO:0016782	0.699638	1	1	1	transferase activity, transferring sulfur-containing groups	MF
GO:0018212	0.699638	1	1	1	peptidyl-tyrosine modification	BP
GO:0045026	0.699638	1	1	1	plasma membrane fusion	BP
GO:0051923	0.699638	1	1	1	sulfation	BP
GO:0060467	0.699638	1	1	1	negative regulation of fertilization	BP
GO:0060468	0.699638	1	1	1	prevention of polyspermy	BP
GO:0061025	0.699638	1	1	1	membrane fusion	BP
GO:0080154	0.699638	1	1	1	regulation of fertilization	BP
GO:2000242	0.699638	1	1	1	negative regulation of reproductive process	BP
GO:0004508	0.699645	1	1	1	steroid 17-alpha-monooxygenase activity	MF
GO:0006694	0.699645	1	1	1	steroid biosynthetic process	BP
GO:0006704	0.699645	1	1	1	glucocorticoid biosynthetic process	BP
GO:0008202	0.699645	1	1	1	steroid metabolic process	BP
GO:0008207	0.699645	1	1	1	C21-steroid hormone metabolic process	BP
GO:0008211	0.699645	1	1	1	glucocorticoid metabolic process	BP
GO:0008610	0.699645	1	1	1	lipid biosynthetic process	BP
GO:0010893	0.699645	1	1	1	positive regulation of steroid biosynthetic process	BP
GO:0016829	0.699645	1	1	1	lyase activity	MF
GO:0016830	0.699645	1	1	1	carbon-carbon lyase activity	MF
GO:0016832	0.699645	1	1	1	aldehyde-lyase activity	MF
GO:0019216	0.699645	1	1	1	regulation of lipid metabolic process	BP
GO:0019218	0.699645	1	1	1	regulation of steroid metabolic process	BP
GO:0032350	0.699645	1	1	1	regulation of hormone metabolic process	BP
GO:0032352	0.699645	1	1	1	positive regulation of hormone metabolic process	BP
GO:0034754	0.699645	1	1	1	cellular hormone metabolic process	BP
GO:0042180	0.699645	1	1	1	cellular ketone metabolic process	BP
GO:0042445	0.699645	1	1	1	hormone metabolic process	BP
GO:0042446	0.699645	1	1	1	hormone biosynthetic process	BP
GO:0042448	0.699645	1	1	1	progesterone metabolic process	BP
GO:0045834	0.699645	1	1	1	positive regulation of lipid metabolic process	BP
GO:0045940	0.699645	1	1	1	positive regulation of steroid metabolic process	BP
GO:0046885	0.699645	1	1	1	regulation of hormone biosynthetic process	BP
GO:0046886	0.699645	1	1	1	positive regulation of hormone biosynthetic process	BP
GO:0046889	0.699645	1	1	1	positive regulation of lipid biosynthetic process	BP
GO:0046890	0.699645	1	1	1	regulation of lipid biosynthetic process	BP
GO:0047442	0.699645	1	1	1	17-alpha-hydroxyprogesterone aldolase activity	MF
GO:0050810	0.699645	1	1	1	regulation of steroid biosynthetic process	BP
GO:0090030	0.699645	1	1	1	regulation of steroid hormone biosynthetic process	BP
GO:0090031	0.699645	1	1	1	positive regulation of steroid hormone biosynthetic process	BP
GO:0001730	0.699671	1	1	1	2'-5'-oligoadenylate synthetase activity	MF
GO:0003725	0.699671	1	1	1	double-stranded RNA binding	MF
GO:0016779	0.699671	1	1	1	nucleotidyltransferase activity	MF
GO:0032069	0.699671	1	1	1	regulation of nuclease activity	BP
GO:0060700	0.699671	1	1	1	regulation of ribonuclease activity	BP
GO:0070566	0.699671	1	1	1	adenylyltransferase activity	MF
GO:0001959	0.699672	1	1	1	regulation of cytokine-mediated signaling pathway	BP
GO:0001961	0.699672	1	1	1	positive regulation of cytokine-mediated signaling pathway	BP
GO:0002218	0.699672	1	1	1	activation of innate immune response	BP
GO:0002221	0.699672	1	1	1	pattern recognition receptor signaling pathway	BP
GO:0002224	0.699672	1	1	1	toll-like receptor signaling pathway	BP
GO:0002755	0.699672	1	1	1	MyD88-dependent toll-like receptor signaling pathway	BP
GO:0002756	0.699672	1	1	1	MyD88-independent toll-like receptor signaling pathway	BP
GO:0002758	0.699672	1	1	1	innate immune response-activating signal transduction	BP
GO:0002819	0.699672	1	1	1	regulation of adaptive immune response	BP
GO:0032479	0.699672	1	1	1	regulation of type I interferon production	BP
GO:0032481	0.699672	1	1	1	positive regulation of type I interferon production	BP
GO:0032606	0.699672	1	1	1	type I interferon production	BP
GO:0032607	0.699672	1	1	1	interferon-alpha production	BP
GO:0032608	0.699672	1	1	1	interferon-beta production	BP
GO:0032647	0.699672	1	1	1	regulation of interferon-alpha production	BP
GO:0032648	0.699672	1	1	1	regulation of interferon-beta production	BP
GO:0032727	0.699672	1	1	1	positive regulation of interferon-alpha production	BP
GO:0032728	0.699672	1	1	1	positive regulation of interferon-beta production	BP
GO:0034121	0.699672	1	1	1	regulation of toll-like receptor signaling pathway	BP
GO:0034124	0.699672	1	1	1	regulation of MyD88-dependent toll-like receptor signaling pathway	BP
GO:0034127	0.699672	1	1	1	regulation of MyD88-independent toll-like receptor signaling pathway	BP
GO:0034340	0.699672	1	1	1	response to type I interferon	BP
GO:0045088	0.699672	1	1	1	regulation of innate immune response	BP
GO:0045089	0.699672	1	1	1	positive regulation of innate immune response	BP
GO:0045351	0.699672	1	1	1	type I interferon biosynthetic process	BP
GO:0060337	0.699672	1	1	1	type I interferon signaling pathway	BP
GO:0060338	0.699672	1	1	1	regulation of type I interferon-mediated signaling pathway	BP
GO:0060340	0.699672	1	1	1	positive regulation of type I interferon-mediated signaling pathway	BP
GO:0060759	0.699672	1	1	1	regulation of response to cytokine stimulus	BP
GO:0060760	0.699672	1	1	1	positive regulation of response to cytokine stimulus	BP
GO:0071357	0.699672	1	1	1	cellular response to type I interferon	BP
GO:2001238	0.699691	1	1	1	positive regulation of extrinsic apoptotic signaling pathway	BP
GO:0000228	0.699692	1	1	1	nuclear chromosome	CC
GO:0000785	0.699692	1	1	1	chromatin	CC
GO:0000790	0.699692	1	1	1	nuclear chromatin	CC
GO:0006260	0.699692	1	1	1	DNA replication	BP
GO:0006323	0.699692	1	1	1	DNA packaging	BP
GO:0006333	0.699692	1	1	1	chromatin assembly or disassembly	BP
GO:0006334	0.699692	1	1	1	nucleosome assembly	BP
GO:0006335	0.699692	1	1	1	DNA replication-dependent nucleosome assembly	BP
GO:0031497	0.699692	1	1	1	chromatin assembly	BP
GO:0033186	0.699692	1	1	1	CAF-1 complex	CC
GO:0034723	0.699692	1	1	1	DNA replication-dependent nucleosome organization	BP
GO:0034728	0.699692	1	1	1	nucleosome organization	BP
GO:0044454	0.699692	1	1	1	nuclear chromosome part	CC
GO:0065004	0.699692	1	1	1	protein-DNA complex assembly	BP
GO:0071103	0.699692	1	1	1	DNA conformation change	BP
GO:0071824	0.699692	1	1	1	protein-DNA complex subunit organization	BP
GO:0000281	0.699694	1	1	1	mitotic cytokinesis	BP
GO:0000910	0.699694	1	1	1	cytokinesis	BP
GO:0000920	0.699694	1	1	1	septum digestion after cytokinesis	BP
GO:0014065	0.699694	1	1	1	phosphatidylinositol 3-kinase signaling	BP
GO:0014066	0.699694	1	1	1	regulation of phosphatidylinositol 3-kinase signaling	BP
GO:0030496	0.699694	1	1	1	midbody	CC
GO:0032506	0.699694	1	1	1	cytokinetic process	BP
GO:0045171	0.699694	1	1	1	intercellular bridge	CC
GO:0048015	0.699694	1	1	1	phosphatidylinositol-mediated signaling	BP
GO:0048017	0.699694	1	1	1	inositol lipid-mediated signaling	BP
GO:0061640	0.699694	1	1	1	cytoskeleton-dependent cytokinesis	BP
GO:0061952	0.699694	1	1	1	midbody abscission	BP
GO:0090543	0.699694	1	1	1	Flemming body	CC
GO:1902410	0.699694	1	1	1	mitotic cytokinetic process	BP
GO:1904888	0.699694	1	1	1	cranial skeletal system development	BP
GO:0001077	0.699712	1	1	1	proximal promoter DNA-binding transcription activator activity, RNA polymerase II-specific	MF
GO:0002335	0.699712	1	1	1	mature B cell differentiation	BP
GO:0002377	0.699712	1	1	1	immunoglobulin production	BP
GO:0002380	0.699712	1	1	1	immunoglobulin secretion involved in immune response	BP
GO:0002381	0.699712	1	1	1	immunoglobulin production involved in immunoglobulin mediated immune response	BP
GO:0002440	0.699712	1	1	1	production of molecular mediator of immune response	BP
GO:0048305	0.699712	1	1	1	immunoglobulin secretion	BP
GO:0048469	0.699712	1	1	1	cell maturation	BP
GO:0006611	0.699751	1	1	1	protein export from nucleus	BP
GO:0006886	0.699751	1	1	1	intracellular protein transport	BP
GO:0006913	0.699751	1	1	1	nucleocytoplasmic transport	BP
GO:0019207	0.699751	1	1	1	kinase regulator activity	MF
GO:0019209	0.699751	1	1	1	kinase activator activity	MF
GO:0019887	0.699751	1	1	1	protein kinase regulator activity	MF
GO:0030295	0.699751	1	1	1	protein kinase activator activity	MF
GO:0032147	0.699751	1	1	1	activation of protein kinase activity	BP
GO:0033674	0.699751	1	1	1	positive regulation of kinase activity	BP
GO:0043539	0.699751	1	1	1	protein serine/threonine kinase activator activity	MF
GO:0043549	0.699751	1	1	1	regulation of kinase activity	BP
GO:0045859	0.699751	1	1	1	regulation of protein kinase activity	BP
GO:0045860	0.699751	1	1	1	positive regulation of protein kinase activity	BP
GO:0051168	0.699751	1	1	1	nuclear export	BP
GO:0051169	0.699751	1	1	1	nuclear transport	BP
GO:0051347	0.699751	1	1	1	positive regulation of transferase activity	BP
GO:0000096	0.699753	1	1	1	sulfur amino acid metabolic process	BP
GO:0000098	0.699753	1	1	1	sulfur amino acid catabolic process	BP
GO:0001735	0.699753	1	1	1	prenylcysteine oxidase activity	MF
GO:0006520	0.699753	1	1	1	cellular amino acid metabolic process	BP
GO:0006575	0.699753	1	1	1	cellular modified amino acid metabolic process	BP
GO:0009063	0.699753	1	1	1	cellular amino acid catabolic process	BP
GO:0016054	0.699753	1	1	1	organic acid catabolic process	BP
GO:0016667	0.699753	1	1	1	oxidoreductase activity, acting on a sulfur group of donors	MF
GO:0016670	0.699753	1	1	1	oxidoreductase activity, acting on a sulfur group of donors, oxygen as acceptor	MF
GO:0030327	0.699753	1	1	1	prenylated protein catabolic process	BP
GO:0030328	0.699753	1	1	1	prenylcysteine catabolic process	BP
GO:0030329	0.699753	1	1	1	prenylcysteine metabolic process	BP
GO:0042219	0.699753	1	1	1	cellular modified amino acid catabolic process	BP
GO:0044273	0.699753	1	1	1	sulfur compound catabolic process	BP
GO:0044282	0.699753	1	1	1	small molecule catabolic process	BP
GO:0046395	0.699753	1	1	1	carboxylic acid catabolic process	BP
GO:0004693	0.699808	1	1	1	cyclin-dependent protein serine/threonine kinase activity	MF
GO:0007409	0.699808	1	1	1	axonogenesis	BP
GO:0008361	0.699808	1	1	1	regulation of cell size	BP
GO:0010771	0.699808	1	1	1	negative regulation of cell morphogenesis involved in differentiation	BP
GO:0030308	0.699808	1	1	1	negative regulation of cell growth	BP
GO:0030516	0.699808	1	1	1	regulation of axon extension	BP
GO:0030517	0.699808	1	1	1	negative regulation of axon extension	BP
GO:0048588	0.699808	1	1	1	developmental cell growth	BP
GO:0048675	0.699808	1	1	1	axon extension	BP
GO:0050770	0.699808	1	1	1	regulation of axonogenesis	BP
GO:0050771	0.699808	1	1	1	negative regulation of axonogenesis	BP
GO:0061387	0.699808	1	1	1	regulation of extent of cell growth	BP
GO:0097472	0.699808	1	1	1	cyclin-dependent protein kinase activity	MF
GO:0097484	0.699808	1	1	1	dendrite extension	BP
GO:1990138	0.699808	1	1	1	neuron projection extension	BP
GO:0006304	0.699872	1	1	1	DNA modification	BP
GO:0006305	0.699872	1	1	1	DNA alkylation	BP
GO:0006306	0.699872	1	1	1	DNA methylation	BP
GO:0040014	0.699872	1	1	1	regulation of multicellular organism growth	BP
GO:0040015	0.699872	1	1	1	negative regulation of multicellular organism growth	BP
GO:0044030	0.699872	1	1	1	regulation of DNA methylation	BP
GO:0044728	0.699872	1	1	1	DNA methylation or demethylation	BP
GO:0071514	0.699872	1	1	1	genetic imprinting	BP
GO:2000653	0.699872	1	1	1	regulation of genetic imprinting	BP
GO:0005758	0.699892	1	1	1	mitochondrial intermembrane space	CC
GO:0006839	0.699892	1	1	1	mitochondrial transport	BP
GO:0006851	0.699892	1	1	1	mitochondrial calcium ion transmembrane transport	BP
GO:0031970	0.699892	1	1	1	organelle envelope lumen	CC
GO:0036444	0.699892	1	1	1	calcium import into the mitochondrion	BP
GO:0044455	0.699892	1	1	1	mitochondrial membrane part	CC
GO:0051560	0.699892	1	1	1	mitochondrial calcium ion homeostasis	BP
GO:0051561	0.699892	1	1	1	positive regulation of mitochondrial calcium ion concentration	BP
GO:0051562	0.699892	1	1	1	negative regulation of mitochondrial calcium ion concentration	BP
GO:0098798	0.699892	1	1	1	mitochondrial protein complex	CC
GO:0098800	0.699892	1	1	1	inner mitochondrial membrane protein complex	CC
GO:1990246	0.699892	1	1	1	uniplex complex	CC
GO:1990542	0.699892	1	1	1	mitochondrial transmembrane transport	BP
GO:0005905	0.699908	1	1	1	clathrin-coated pit	CC
GO:0007009	0.699908	1	1	1	plasma membrane organization	BP
GO:0012506	0.699908	1	1	1	vesicle membrane	CC
GO:0030117	0.699908	1	1	1	membrane coat	CC
GO:0030118	0.699908	1	1	1	clathrin coat	CC
GO:0030119	0.699908	1	1	1	AP-type membrane coat adaptor complex	CC
GO:0030120	0.699908	1	1	1	vesicle coat	CC
GO:0030122	0.699908	1	1	1	AP-2 adaptor complex	CC
GO:0030125	0.699908	1	1	1	clathrin vesicle coat	CC
GO:0030128	0.699908	1	1	1	clathrin coat of endocytic vesicle	CC
GO:0030131	0.699908	1	1	1	clathrin adaptor complex	CC
GO:0030132	0.699908	1	1	1	clathrin coat of coated pit	CC
GO:0030135	0.699908	1	1	1	coated vesicle	CC
GO:0030136	0.699908	1	1	1	clathrin-coated vesicle	CC
GO:0030139	0.699908	1	1	1	endocytic vesicle	CC
GO:0030659	0.699908	1	1	1	cytoplasmic vesicle membrane	CC
GO:0030662	0.699908	1	1	1	coated vesicle membrane	CC
GO:0030665	0.699908	1	1	1	clathrin-coated vesicle membrane	CC
GO:0030666	0.699908	1	1	1	endocytic vesicle membrane	CC
GO:0030669	0.699908	1	1	1	clathrin-coated endocytic vesicle membrane	CC
GO:0035612	0.699908	1	1	1	AP-2 adaptor complex binding	MF
GO:0045334	0.699908	1	1	1	clathrin-coated endocytic vesicle	CC
GO:0048268	0.699908	1	1	1	clathrin coat assembly	BP
GO:0048475	0.699908	1	1	1	coated membrane	CC
GO:0072583	0.699908	1	1	1	clathrin-dependent endocytosis	BP
GO:0097320	0.699908	1	1	1	plasma membrane tubulation	BP
GO:0098797	0.699908	1	1	1	plasma membrane protein complex	CC
GO:0000139	0.699914	1	1	1	Golgi membrane	CC
GO:0005798	0.699914	1	1	1	Golgi-associated vesicle	CC
GO:0015095	0.699914	1	1	1	magnesium ion transmembrane transporter activity	MF
GO:0016409	0.699914	1	1	1	palmitoyltransferase activity	MF
GO:0016417	0.699914	1	1	1	S-acyltransferase activity	MF
GO:0016746	0.699914	1	1	1	transferase activity, transferring acyl groups	MF
GO:0016747	0.699914	1	1	1	transferase activity, transferring acyl groups other than amino-acyl groups	MF
GO:0019706	0.699914	1	1	1	protein-cysteine S-palmitoyltransferase activity	MF
GO:0019707	0.699914	1	1	1	protein-cysteine S-acyltransferase activity	MF
GO:0030660	0.699914	1	1	1	Golgi-associated vesicle membrane	CC
GO:0044431	0.699914	1	1	1	Golgi apparatus part	CC
GO:0098791	0.699914	1	1	1	Golgi subcompartment	CC
GO:0004771	0.69992	1	1	1	sterol esterase activity	MF
GO:0004806	0.69992	1	1	1	triglyceride lipase activity	MF
GO:0016042	0.69992	1	1	1	lipid catabolic process	BP
GO:0016298	0.69992	1	1	1	lipase activity	MF
GO:0001726	0.699926	1	1	1	ruffle	CC
GO:0002024	0.699926	1	1	1	diet induced thermogenesis	BP
GO:0002793	0.699926	1	1	1	positive regulation of peptide secretion	BP
GO:0003779	0.699926	1	1	1	actin binding	MF
GO:0005034	0.699926	1	1	1	osmosensor activity	MF
GO:0005080	0.699926	1	1	1	protein kinase C binding	MF
GO:0005912	0.699926	1	1	1	adherens junction	CC
GO:0005924	0.699926	1	1	1	cell-substrate adherens junction	CC
GO:0005925	0.699926	1	1	1	focal adhesion	CC
GO:0005938	0.699926	1	1	1	cell cortex	CC
GO:0006970	0.699926	1	1	1	response to osmotic stress	BP
GO:0006971	0.699926	1	1	1	hypotonic response	BP
GO:0006972	0.699926	1	1	1	hyperosmotic response	BP
GO:0007019	0.699926	1	1	1	microtubule depolymerization	BP
GO:0007043	0.699926	1	1	1	cell-cell junction assembly	BP
GO:0007231	0.699926	1	1	1	osmosensory signaling pathway	BP
GO:0007254	0.699926	1	1	1	JNK cascade	BP
GO:0008381	0.699926	1	1	1	mechanosensitive ion channel activity	MF
GO:0009266	0.699926	1	1	1	response to temperature stimulus	BP
GO:0009408	0.699926	1	1	1	response to heat	BP
GO:0009628	0.699926	1	1	1	response to abiotic stimulus	BP
GO:0009651	0.699926	1	1	1	response to salt stress	BP
GO:0009725	0.699926	1	1	1	response to hormone	BP
GO:0010758	0.699926	1	1	1	regulation of macrophage chemotaxis	BP
GO:0010759	0.699926	1	1	1	positive regulation of macrophage chemotaxis	BP
GO:0015275	0.699926	1	1	1	stretch-activated, cation-selective, calcium channel activity	MF
GO:0015629	0.699926	1	1	1	actin cytoskeleton	CC
GO:0022407	0.699926	1	1	1	regulation of cell-cell adhesion	BP
GO:0022408	0.699926	1	1	1	negative regulation of cell-cell adhesion	BP
GO:0022411	0.699926	1	1	1	cellular component disassembly	BP
GO:0030027	0.699926	1	1	1	lamellipodium	CC
GO:0030055	0.699926	1	1	1	cell-substrate junction	CC
GO:0030103	0.699926	1	1	1	vasopressin secretion	BP
GO:0030104	0.699926	1	1	1	water homeostasis	BP
GO:0030175	0.699926	1	1	1	filopodium	CC
GO:0030863	0.699926	1	1	1	cortical cytoskeleton	CC
GO:0030864	0.699926	1	1	1	cortical actin cytoskeleton	CC
GO:0030865	0.699926	1	1	1	cortical cytoskeleton organization	BP
GO:0031109	0.699926	1	1	1	microtubule polymerization or depolymerization	BP
GO:0031110	0.699926	1	1	1	regulation of microtubule polymerization or depolymerization	BP
GO:0031112	0.699926	1	1	1	positive regulation of microtubule polymerization or depolymerization	BP
GO:0031114	0.699926	1	1	1	regulation of microtubule depolymerization	BP
GO:0031117	0.699926	1	1	1	positive regulation of microtubule depolymerization	BP
GO:0031122	0.699926	1	1	1	cytoplasmic microtubule organization	BP
GO:0031252	0.699926	1	1	1	cell leading edge	CC
GO:0031253	0.699926	1	1	1	cell projection membrane	CC
GO:0031256	0.699926	1	1	1	leading edge membrane	CC
GO:0031532	0.699926	1	1	1	actin cytoskeleton reorganization	BP
GO:0032587	0.699926	1	1	1	ruffle membrane	CC
GO:0032602	0.699926	1	1	1	chemokine production	BP
GO:0032635	0.699926	1	1	1	interleukin-6 production	BP
GO:0032642	0.699926	1	1	1	regulation of chemokine production	BP
GO:0032675	0.699926	1	1	1	regulation of interleukin-6 production	BP
GO:0032722	0.699926	1	1	1	positive regulation of chemokine production	BP
GO:0032755	0.699926	1	1	1	positive regulation of interleukin-6 production	BP
GO:0032868	0.699926	1	1	1	response to insulin	BP
GO:0032874	0.699926	1	1	1	positive regulation of stress-activated MAPK cascade	BP
GO:0032984	0.699926	1	1	1	protein-containing complex disassembly	BP
GO:0034329	0.699926	1	1	1	cell junction assembly	BP
GO:0034330	0.699926	1	1	1	cell junction organization	BP
GO:0034605	0.699926	1	1	1	cellular response to heat	BP
GO:0042169	0.699926	1	1	1	SH2 domain binding	MF
GO:0042538	0.699926	1	1	1	hyperosmotic salinity response	BP
GO:0042539	0.699926	1	1	1	hypotonic salinity response	BP
GO:0043014	0.699926	1	1	1	alpha-tubulin binding	MF
GO:0043114	0.699926	1	1	1	regulation of vascular permeability	BP
GO:0043117	0.699926	1	1	1	positive regulation of vascular permeability	BP
GO:0043243	0.699926	1	1	1	positive regulation of protein complex disassembly	BP
GO:0043244	0.699926	1	1	1	regulation of protein complex disassembly	BP
GO:0043434	0.699926	1	1	1	response to peptide hormone	BP
GO:0043457	0.699926	1	1	1	regulation of cellular respiration	BP
GO:0043467	0.699926	1	1	1	regulation of generation of precursor metabolites and energy	BP
GO:0043622	0.699926	1	1	1	cortical microtubule organization	BP
GO:0043624	0.699926	1	1	1	cellular protein complex disassembly	BP
GO:0044448	0.699926	1	1	1	cell cortex part	CC
GO:0045216	0.699926	1	1	1	cell-cell junction organization	BP
GO:0045598	0.699926	1	1	1	regulation of fat cell differentiation	BP
GO:0045599	0.699926	1	1	1	negative regulation of fat cell differentiation	BP
GO:0046328	0.699926	1	1	1	regulation of JNK cascade	BP
GO:0046330	0.699926	1	1	1	positive regulation of JNK cascade	BP
GO:0046785	0.699926	1	1	1	microtubule polymerization	BP
GO:0047484	0.699926	1	1	1	regulation of response to osmotic stress	BP
GO:0048246	0.699926	1	1	1	macrophage chemotaxis	BP
GO:0048487	0.699926	1	1	1	beta-tubulin binding	MF
GO:0048871	0.699926	1	1	1	multicellular organismal homeostasis	BP
GO:0050663	0.699926	1	1	1	cytokine secretion	BP
GO:0050707	0.699926	1	1	1	regulation of cytokine secretion	BP
GO:0050714	0.699926	1	1	1	positive regulation of protein secretion	BP
GO:0050715	0.699926	1	1	1	positive regulation of cytokine secretion	BP
GO:0050873	0.699926	1	1	1	brown fat cell differentiation	BP
GO:0050891	0.699926	1	1	1	multicellular organismal water homeostasis	BP
GO:0051015	0.699926	1	1	1	actin filament binding	MF
GO:0051047	0.699926	1	1	1	positive regulation of secretion	BP
GO:0051216	0.699926	1	1	1	cartilage development	BP
GO:0051222	0.699926	1	1	1	positive regulation of protein transport	BP
GO:0051261	0.699926	1	1	1	protein depolymerization	BP
GO:0051495	0.699926	1	1	1	positive regulation of cytoskeleton organization	BP
GO:0060232	0.699926	1	1	1	delamination	BP
GO:0060349	0.699926	1	1	1	bone morphogenesis	BP
GO:0060350	0.699926	1	1	1	endochondral bone morphogenesis	BP
GO:0060351	0.699926	1	1	1	cartilage development involved in endochondral bone morphogenesis	BP
GO:0070161	0.699926	1	1	1	anchoring junction	CC
GO:0070304	0.699926	1	1	1	positive regulation of stress-activated protein kinase signaling cascade	BP
GO:0070507	0.699926	1	1	1	regulation of microtubule cytoskeleton organization	BP
GO:0071214	0.699926	1	1	1	cellular response to abiotic stimulus	BP
GO:0071470	0.699926	1	1	1	cellular response to osmotic stress	BP
GO:0071472	0.699926	1	1	1	cellular response to salt stress	BP
GO:0071476	0.699926	1	1	1	cellular hypotonic response	BP
GO:0071477	0.699926	1	1	1	cellular hypotonic salinity response	BP
GO:0071605	0.699926	1	1	1	monocyte chemotactic protein-1 production	BP
GO:0071608	0.699926	1	1	1	macrophage inflammatory protein-1 alpha production	BP
GO:0071609	0.699926	1	1	1	chemokine (C-C motif) ligand 5 production	BP
GO:0071622	0.699926	1	1	1	regulation of granulocyte chemotaxis	BP
GO:0071637	0.699926	1	1	1	regulation of monocyte chemotactic protein-1 production	BP
GO:0071639	0.699926	1	1	1	positive regulation of monocyte chemotactic protein-1 production	BP
GO:0071640	0.699926	1	1	1	regulation of macrophage inflammatory protein 1 alpha production	BP
GO:0071642	0.699926	1	1	1	positive regulation of macrophage inflammatory protein 1 alpha production	BP
GO:0071649	0.699926	1	1	1	regulation of chemokine (C-C motif) ligand 5 production	BP
GO:0071651	0.699926	1	1	1	positive regulation of chemokine (C-C motif) ligand 5 production	BP
GO:0072566	0.699926	1	1	1	chemokine (C-X-C motif) ligand 1 production	BP
GO:0072604	0.699926	1	1	1	interleukin-6 secretion	BP
GO:0090335	0.699926	1	1	1	regulation of brown fat cell differentiation	BP
GO:0097009	0.699926	1	1	1	energy homeostasis	BP
GO:0097497	0.699926	1	1	1	blood vessel endothelial cell delamination	BP
GO:0098590	0.699926	1	1	1	plasma membrane region	CC
GO:0098858	0.699926	1	1	1	actin-based cell projection	CC
GO:0104004	0.699926	1	1	1	cellular response to environmental stimulus	BP
GO:0140135	0.699926	1	1	1	mechanosensitive cation channel activity	MF
GO:1901652	0.699926	1	1	1	response to peptide	BP
GO:1901879	0.699926	1	1	1	regulation of protein depolymerization	BP
GO:1901881	0.699926	1	1	1	positive regulation of protein depolymerization	BP
GO:1902905	0.699926	1	1	1	positive regulation of supramolecular fiber organization	BP
GO:1903444	0.699926	1	1	1	negative regulation of brown fat cell differentiation	BP
GO:1903532	0.699926	1	1	1	positive regulation of secretion by cell	BP
GO:1903715	0.699926	1	1	1	regulation of aerobic respiration	BP
GO:1903759	0.699926	1	1	1	signal transduction involved in regulation of aerobic respiration	BP
GO:1904951	0.699926	1	1	1	positive regulation of establishment of protein localization	BP
GO:1990845	0.699926	1	1	1	adaptive thermogenesis	BP
GO:2000338	0.699926	1	1	1	regulation of chemokine (C-X-C motif) ligand 1 production	BP
GO:2000340	0.699926	1	1	1	positive regulation of chemokine (C-X-C motif) ligand 1 production	BP
GO:2000778	0.699926	1	1	1	positive regulation of interleukin-6 secretion	BP
GO:0001505	0.699936	1	1	1	regulation of neurotransmitter levels	BP
GO:0001614	0.699936	1	1	1	purinergic nucleotide receptor activity	MF
GO:0002028	0.699936	1	1	1	regulation of sodium ion transport	BP
GO:0002931	0.699936	1	1	1	response to ischemia	BP
GO:0004931	0.699936	1	1	1	extracellularly ATP-gated cation channel activity	MF
GO:0005230	0.699936	1	1	1	extracellular ligand-gated ion channel activity	MF
GO:0005231	0.699936	1	1	1	excitatory extracellular ligand-gated ion channel activity	MF
GO:0005507	0.699936	1	1	1	copper ion binding	MF
GO:0005639	0.699936	1	1	1	integral component of nuclear inner membrane	CC
GO:0006809	0.699936	1	1	1	nitric oxide biosynthetic process	BP
GO:0006814	0.699936	1	1	1	sodium ion transport	BP
GO:0007584	0.699936	1	1	1	response to nutrient	BP
GO:0008217	0.699936	1	1	1	regulation of blood pressure	BP
GO:0008347	0.699936	1	1	1	glial cell migration	BP
GO:0010043	0.699936	1	1	1	response to zinc ion	BP
GO:0010524	0.699936	1	1	1	positive regulation of calcium ion transport into cytosol	BP
GO:0010594	0.699936	1	1	1	regulation of endothelial cell migration	BP
GO:0010595	0.699936	1	1	1	positive regulation of endothelial cell migration	BP
GO:0014074	0.699936	1	1	1	response to purine-containing compound	BP
GO:0015276	0.699936	1	1	1	ligand-gated ion channel activity	MF
GO:0015672	0.699936	1	1	1	monovalent inorganic cation transport	BP
GO:0016502	0.699936	1	1	1	nucleotide receptor activity	MF
GO:0019228	0.699936	1	1	1	neuronal action potential	BP
GO:0019233	0.699936	1	1	1	sensory perception of pain	BP
GO:0022834	0.699936	1	1	1	ligand-gated channel activity	MF
GO:0031229	0.699936	1	1	1	intrinsic component of nuclear inner membrane	CC
GO:0031300	0.699936	1	1	1	intrinsic component of organelle membrane	CC
GO:0031301	0.699936	1	1	1	integral component of organelle membrane	CC
GO:0031668	0.699936	1	1	1	cellular response to extracellular stimulus	BP
GO:0031669	0.699936	1	1	1	cellular response to nutrient levels	BP
GO:0031670	0.699936	1	1	1	cellular response to nutrient	BP
GO:0033198	0.699936	1	1	1	response to ATP	BP
GO:0033555	0.699936	1	1	1	multicellular organismal response to stress	BP
GO:0034405	0.699936	1	1	1	response to fluid shear stress	BP
GO:0035150	0.699936	1	1	1	regulation of tube size	BP
GO:0035296	0.699936	1	1	1	regulation of tube diameter	BP
GO:0035381	0.699936	1	1	1	ATP-gated ion channel activity	MF
GO:0035586	0.699936	1	1	1	purinergic receptor activity	MF
GO:0035587	0.699936	1	1	1	purinergic receptor signaling pathway	BP
GO:0035590	0.699936	1	1	1	purinergic nucleotide receptor signaling pathway	BP
GO:0035767	0.699936	1	1	1	endothelial cell chemotaxis	BP
GO:0042133	0.699936	1	1	1	neurotransmitter metabolic process	BP
GO:0042136	0.699936	1	1	1	neurotransmitter biosynthetic process	BP
GO:0042311	0.699936	1	1	1	vasodilation	BP
GO:0043195	0.699936	1	1	1	terminal bouton	CC
GO:0043197	0.699936	1	1	1	dendritic spine	CC
GO:0043491	0.699936	1	1	1	protein kinase B signaling	BP
GO:0043534	0.699936	1	1	1	blood vessel endothelial cell migration	BP
GO:0043535	0.699936	1	1	1	regulation of blood vessel endothelial cell migration	BP
GO:0043536	0.699936	1	1	1	positive regulation of blood vessel endothelial cell migration	BP
GO:0043542	0.699936	1	1	1	endothelial cell migration	BP
GO:0043679	0.699936	1	1	1	axon terminus	CC
GO:0044306	0.699936	1	1	1	neuron projection terminus	CC
GO:0044309	0.699936	1	1	1	neuron spine	CC
GO:0044453	0.699936	1	1	1	nuclear membrane part	CC
GO:0045177	0.699936	1	1	1	apical part of cell	CC
GO:0045296	0.699936	1	1	1	cadherin binding	MF
GO:0046209	0.699936	1	1	1	nitric oxide metabolic process	BP
GO:0046683	0.699936	1	1	1	response to organophosphorus	BP
GO:0048265	0.699936	1	1	1	response to pain	BP
GO:0048266	0.699936	1	1	1	behavioral response to pain	BP
GO:0050850	0.699936	1	1	1	positive regulation of calcium-mediated signaling	BP
GO:0050880	0.699936	1	1	1	regulation of blood vessel size	BP
GO:0051260	0.699936	1	1	1	protein homooligomerization	BP
GO:0051896	0.699936	1	1	1	regulation of protein kinase B signaling	BP
GO:0051897	0.699936	1	1	1	positive regulation of protein kinase B signaling	BP
GO:0051899	0.699936	1	1	1	membrane depolarization	BP
GO:0055119	0.699936	1	1	1	relaxation of cardiac muscle	BP
GO:0060078	0.699936	1	1	1	regulation of postsynaptic membrane potential	BP
GO:0060079	0.699936	1	1	1	excitatory postsynaptic potential	BP
GO:0071241	0.699936	1	1	1	cellular response to inorganic substance	BP
GO:0071248	0.699936	1	1	1	cellular response to metal ion	BP
GO:0071294	0.699936	1	1	1	cellular response to zinc ion	BP
GO:0071318	0.699936	1	1	1	cellular response to ATP	BP
GO:0071407	0.699936	1	1	1	cellular response to organic cyclic compound	BP
GO:0071417	0.699936	1	1	1	cellular response to organonitrogen compound	BP
GO:0071496	0.699936	1	1	1	cellular response to external stimulus	BP
GO:0090075	0.699936	1	1	1	relaxation of muscle	BP
GO:0097746	0.699936	1	1	1	regulation of blood vessel diameter	BP
GO:0097755	0.699936	1	1	1	positive regulation of blood vessel diameter	BP
GO:0098793	0.699936	1	1	1	presynapse	CC
GO:0099094	0.699936	1	1	1	ligand-gated cation channel activity	MF
GO:0099565	0.699936	1	1	1	chemical synaptic transmission, postsynaptic	BP
GO:0099604	0.699936	1	1	1	ligand-gated calcium channel activity	MF
GO:1901699	0.699936	1	1	1	cellular response to nitrogen compound	BP
GO:1903409	0.699936	1	1	1	reactive oxygen species biosynthetic process	BP
GO:1903975	0.699936	1	1	1	regulation of glial cell migration	BP
GO:1903977	0.699936	1	1	1	positive regulation of glial cell migration	BP
GO:1904124	0.699936	1	1	1	microglial cell migration	BP
GO:1904139	0.699936	1	1	1	regulation of microglial cell migration	BP
GO:1904141	0.699936	1	1	1	positive regulation of microglial cell migration	BP
GO:2001026	0.699936	1	1	1	regulation of endothelial cell chemotaxis	BP
GO:2001028	0.699936	1	1	1	positive regulation of endothelial cell chemotaxis	BP
GO:2001057	0.699936	1	1	1	reactive nitrogen species metabolic process	BP
GO:0001890	0.699939	1	1	1	placenta development	BP
GO:0001952	0.699939	1	1	1	regulation of cell-matrix adhesion	BP
GO:0001953	0.699939	1	1	1	negative regulation of cell-matrix adhesion	BP
GO:0002020	0.699939	1	1	1	protease binding	MF
GO:0002065	0.699939	1	1	1	columnar/cuboidal epithelial cell differentiation	BP
GO:0002532	0.699939	1	1	1	production of molecular mediator involved in inflammatory response	BP
GO:0002538	0.699939	1	1	1	arachidonic acid metabolite production involved in inflammatory response	BP
GO:0002540	0.699939	1	1	1	leukotriene production involved in inflammatory response	BP
GO:0007160	0.699939	1	1	1	cell-matrix adhesion	BP
GO:0007548	0.699939	1	1	1	sex differentiation	BP
GO:0007596	0.699939	1	1	1	blood coagulation	BP
GO:0007599	0.699939	1	1	1	hemostasis	BP
GO:0008406	0.699939	1	1	1	gonad development	BP
GO:0008585	0.699939	1	1	1	female gonad development	BP
GO:0008625	0.699939	1	1	1	extrinsic apoptotic signaling pathway via death domain receptors	BP
GO:0010469	0.699939	1	1	1	regulation of signaling receptor activity	BP
GO:0010712	0.699939	1	1	1	regulation of collagen metabolic process	BP
GO:0010714	0.699939	1	1	1	positive regulation of collagen metabolic process	BP
GO:0010755	0.699939	1	1	1	regulation of plasminogen activation	BP
GO:0010757	0.699939	1	1	1	negative regulation of plasminogen activation	BP
GO:0010810	0.699939	1	1	1	regulation of cell-substrate adhesion	BP
GO:0010812	0.699939	1	1	1	negative regulation of cell-substrate adhesion	BP
GO:0010951	0.699939	1	1	1	negative regulation of endopeptidase activity	BP
GO:0010955	0.699939	1	1	1	negative regulation of protein processing	BP
GO:0014812	0.699939	1	1	1	muscle cell migration	BP
GO:0014909	0.699939	1	1	1	smooth muscle cell migration	BP
GO:0014910	0.699939	1	1	1	regulation of smooth muscle cell migration	BP
GO:0014912	0.699939	1	1	1	negative regulation of smooth muscle cell migration	BP
GO:0016485	0.699939	1	1	1	protein processing	BP
GO:0016525	0.699939	1	1	1	negative regulation of angiogenesis	BP
GO:0030100	0.699939	1	1	1	regulation of endocytosis	BP
GO:0030193	0.699939	1	1	1	regulation of blood coagulation	BP
GO:0030194	0.699939	1	1	1	positive regulation of blood coagulation	BP
GO:0030195	0.699939	1	1	1	negative regulation of blood coagulation	BP
GO:0030336	0.699939	1	1	1	negative regulation of cell migration	BP
GO:0030855	0.699939	1	1	1	epithelial cell differentiation	BP
GO:0030856	0.699939	1	1	1	regulation of epithelial cell differentiation	BP
GO:0030858	0.699939	1	1	1	positive regulation of epithelial cell differentiation	BP
GO:0031589	0.699939	1	1	1	cell-substrate adhesion	BP
GO:0031638	0.699939	1	1	1	zymogen activation	BP
GO:0031639	0.699939	1	1	1	plasminogen activation	BP
GO:0032102	0.699939	1	1	1	negative regulation of response to external stimulus	BP
GO:0032637	0.699939	1	1	1	interleukin-8 production	BP
GO:0032677	0.699939	1	1	1	regulation of interleukin-8 production	BP
GO:0032757	0.699939	1	1	1	positive regulation of interleukin-8 production	BP
GO:0032963	0.699939	1	1	1	collagen metabolic process	BP
GO:0032964	0.699939	1	1	1	collagen biosynthetic process	BP
GO:0032965	0.699939	1	1	1	regulation of collagen biosynthetic process	BP
GO:0032967	0.699939	1	1	1	positive regulation of collagen biosynthetic process	BP
GO:0033627	0.699939	1	1	1	cell adhesion mediated by integrin	BP
GO:0033628	0.699939	1	1	1	regulation of cell adhesion mediated by integrin	BP
GO:0033629	0.699939	1	1	1	negative regulation of cell adhesion mediated by integrin	BP
GO:0035490	0.699939	1	1	1	regulation of leukotriene production involved in inflammatory response	BP
GO:0035491	0.699939	1	1	1	positive regulation of leukotriene production involved in inflammatory response	BP
GO:0040013	0.699939	1	1	1	negative regulation of locomotion	BP
GO:0042060	0.699939	1	1	1	wound healing	BP
GO:0042246	0.699939	1	1	1	tissue regeneration	BP
GO:0042475	0.699939	1	1	1	odontogenesis of dentin-containing tooth	BP
GO:0042476	0.699939	1	1	1	odontogenesis	BP
GO:0042583	0.699939	1	1	1	chromaffin granule	CC
GO:0042730	0.699939	1	1	1	fibrinolysis	BP
GO:0043230	0.699939	1	1	1	extracellular organelle	CC
GO:0045137	0.699939	1	1	1	development of primary sexual characteristics	BP
GO:0045807	0.699939	1	1	1	positive regulation of endocytosis	BP
GO:0046545	0.699939	1	1	1	development of primary female sexual characteristics	BP
GO:0046660	0.699939	1	1	1	female sex differentiation	BP
GO:0048144	0.699939	1	1	1	fibroblast proliferation	BP
GO:0048145	0.699939	1	1	1	regulation of fibroblast proliferation	BP
GO:0048146	0.699939	1	1	1	positive regulation of fibroblast proliferation	BP
GO:0048259	0.699939	1	1	1	regulation of receptor-mediated endocytosis	BP
GO:0048260	0.699939	1	1	1	positive regulation of receptor-mediated endocytosis	BP
GO:0048639	0.699939	1	1	1	positive regulation of developmental growth	BP
GO:0050817	0.699939	1	1	1	coagulation	BP
GO:0050818	0.699939	1	1	1	regulation of coagulation	BP
GO:0050819	0.699939	1	1	1	negative regulation of coagulation	BP
GO:0050820	0.699939	1	1	1	positive regulation of coagulation	BP
GO:0050829	0.699939	1	1	1	defense response to Gram-negative bacterium	BP
GO:0051271	0.699939	1	1	1	negative regulation of cellular component movement	BP
GO:0051546	0.699939	1	1	1	keratinocyte migration	BP
GO:0051547	0.699939	1	1	1	regulation of keratinocyte migration	BP
GO:0051549	0.699939	1	1	1	positive regulation of keratinocyte migration	BP
GO:0051604	0.699939	1	1	1	protein maturation	BP
GO:0051917	0.699939	1	1	1	regulation of fibrinolysis	BP
GO:0051918	0.699939	1	1	1	negative regulation of fibrinolysis	BP
GO:0052548	0.699939	1	1	1	regulation of endopeptidase activity	BP
GO:0060055	0.699939	1	1	1	angiogenesis involved in wound healing	BP
GO:0060563	0.699939	1	1	1	neuroepithelial cell differentiation	BP
GO:0060627	0.699939	1	1	1	regulation of vesicle-mediated transport	BP
GO:0061041	0.699939	1	1	1	regulation of wound healing	BP
GO:0061042	0.699939	1	1	1	vascular wound healing	BP
GO:0061043	0.699939	1	1	1	regulation of vascular wound healing	BP
GO:0061044	0.699939	1	1	1	negative regulation of vascular wound healing	BP
GO:0061045	0.699939	1	1	1	negative regulation of wound healing	BP
GO:0061302	0.699939	1	1	1	smooth muscle cell-matrix adhesion	BP
GO:0070062	0.699939	1	1	1	extracellular exosome	CC
GO:0070613	0.699939	1	1	1	regulation of protein processing	BP
GO:0071216	0.699939	1	1	1	cellular response to biotic stimulus	BP
GO:0071219	0.699939	1	1	1	cellular response to molecule of bacterial origin	BP
GO:0071222	0.699939	1	1	1	cellular response to lipopolysaccharide	BP
GO:0071396	0.699939	1	1	1	cellular response to lipid	BP
GO:0071677	0.699939	1	1	1	positive regulation of mononuclear cell migration	BP
GO:0071895	0.699939	1	1	1	odontoblast differentiation	BP
GO:0072577	0.699939	1	1	1	endothelial cell apoptotic process	BP
GO:0090025	0.699939	1	1	1	regulation of monocyte chemotaxis	BP
GO:0090026	0.699939	1	1	1	positive regulation of monocyte chemotaxis	BP
GO:0090279	0.699939	1	1	1	regulation of calcium ion import	BP
GO:0090280	0.699939	1	1	1	positive regulation of calcium ion import	BP
GO:0090303	0.699939	1	1	1	positive regulation of wound healing	BP
GO:0090399	0.699939	1	1	1	replicative senescence	BP
GO:0097187	0.699939	1	1	1	dentinogenesis	BP
GO:1900046	0.699939	1	1	1	regulation of hemostasis	BP
GO:1900047	0.699939	1	1	1	negative regulation of hemostasis	BP
GO:1900048	0.699939	1	1	1	positive regulation of hemostasis	BP
GO:1901329	0.699939	1	1	1	regulation of odontoblast differentiation	BP
GO:1901331	0.699939	1	1	1	positive regulation of odontoblast differentiation	BP
GO:1901343	0.699939	1	1	1	negative regulation of vasculature development	BP
GO:1902041	0.699939	1	1	1	regulation of extrinsic apoptotic signaling pathway via death domain receptors	BP
GO:1902042	0.699939	1	1	1	negative regulation of extrinsic apoptotic signaling pathway via death domain receptors	BP
GO:1902913	0.699939	1	1	1	positive regulation of neuroepithelial cell differentiation	BP
GO:1903035	0.699939	1	1	1	negative regulation of response to wounding	BP
GO:1903317	0.699939	1	1	1	regulation of protein maturation	BP
GO:1903318	0.699939	1	1	1	negative regulation of protein maturation	BP
GO:1903561	0.699939	1	1	1	extracellular vesicle	CC
GO:1904019	0.699939	1	1	1	epithelial cell apoptotic process	BP
GO:1904035	0.699939	1	1	1	regulation of epithelial cell apoptotic process	BP
GO:1904036	0.699939	1	1	1	negative regulation of epithelial cell apoptotic process	BP
GO:1905041	0.699939	1	1	1	regulation of epithelium regeneration	BP
GO:1905043	0.699939	1	1	1	positive regulation of epithelium regeneration	BP
GO:1990399	0.699939	1	1	1	epithelium regeneration	BP
GO:2000097	0.699939	1	1	1	regulation of smooth muscle cell-matrix adhesion	BP
GO:2000098	0.699939	1	1	1	negative regulation of smooth muscle cell-matrix adhesion	BP
GO:2000146	0.699939	1	1	1	negative regulation of cell motility	BP
GO:2000181	0.699939	1	1	1	negative regulation of blood vessel morphogenesis	BP
GO:2000351	0.699939	1	1	1	regulation of endothelial cell apoptotic process	BP
GO:2000352	0.699939	1	1	1	negative regulation of endothelial cell apoptotic process	BP
GO:2001234	0.699939	1	1	1	negative regulation of apoptotic signaling pathway	BP
GO:2001237	0.699939	1	1	1	negative regulation of extrinsic apoptotic signaling pathway	BP
GO:0005791	0.69994	1	1	1	rough endoplasmic reticulum	CC
GO:0005811	0.69994	1	1	1	lipid droplet	CC
GO:0035770	0.69994	1	1	1	ribonucleoprotein granule	CC
GO:0036464	0.69994	1	1	1	cytoplasmic ribonucleoprotein granule	CC
GO:0005085	0.699948	1	1	1	guanyl-nucleotide exchange factor activity	MF
GO:0005096	0.699948	1	1	1	GTPase activator activity	MF
GO:0030695	0.699948	1	1	1	GTPase regulator activity	MF
GO:0051020	0.699948	1	1	1	GTPase binding	MF
GO:0060589	0.699948	1	1	1	nucleoside-triphosphatase regulator activity	MF
GO:0001935	0.699968	1	1	1	endothelial cell proliferation	BP
GO:0001936	0.699968	1	1	1	regulation of endothelial cell proliferation	BP
GO:0001938	0.699968	1	1	1	positive regulation of endothelial cell proliferation	BP
GO:0050673	0.699968	1	1	1	epithelial cell proliferation	BP
GO:0050678	0.699968	1	1	1	regulation of epithelial cell proliferation	BP
GO:0050679	0.699968	1	1	1	positive regulation of epithelial cell proliferation	BP
GO:0000086	0.700001	1	1	1	G2/M transition of mitotic cell cycle	BP
GO:0001933	0.700001	1	1	1	negative regulation of protein phosphorylation	BP
GO:0006282	0.700001	1	1	1	regulation of DNA repair	BP
GO:0006302	0.700001	1	1	1	double-strand break repair	BP
GO:0006978	0.700001	1	1	1	DNA damage response, signal transduction by p53 class mediator resulting in transcription of p21 class mediator	BP
GO:0007050	0.700001	1	1	1	cell cycle arrest	BP
GO:0007264	0.700001	1	1	1	small GTPase mediated signal transduction	BP
GO:0007265	0.700001	1	1	1	Ras protein signal transduction	BP
GO:0030330	0.700001	1	1	1	DNA damage response, signal transduction by p53 class mediator	BP
GO:0032873	0.700001	1	1	1	negative regulation of stress-activated MAPK cascade	BP
GO:0042326	0.700001	1	1	1	negative regulation of phosphorylation	BP
GO:0042770	0.700001	1	1	1	signal transduction in response to DNA damage	BP
GO:0042772	0.700001	1	1	1	DNA damage response, signal transduction resulting in transcription	BP
GO:0043409	0.700001	1	1	1	negative regulation of MAPK cascade	BP
GO:0044839	0.700001	1	1	1	cell cycle G2/M phase transition	BP
GO:0045739	0.700001	1	1	1	positive regulation of DNA repair	BP
GO:0046578	0.700001	1	1	1	regulation of Ras protein signal transduction	BP
GO:0051054	0.700001	1	1	1	positive regulation of DNA metabolic process	BP
GO:0051056	0.700001	1	1	1	regulation of small GTPase mediated signal transduction	BP
GO:0070303	0.700001	1	1	1	negative regulation of stress-activated protein kinase signaling cascade	BP
GO:0071156	0.700001	1	1	1	regulation of cell cycle arrest	BP
GO:0072331	0.700001	1	1	1	signal transduction by p53 class mediator	BP
GO:0090342	0.700001	1	1	1	regulation of cell aging	BP
GO:0090344	0.700001	1	1	1	negative regulation of cell aging	BP
GO:2000377	0.700001	1	1	1	regulation of reactive oxygen species metabolic process	BP
GO:2000779	0.700001	1	1	1	regulation of double-strand break repair	BP
GO:2000781	0.700001	1	1	1	positive regulation of double-strand break repair	BP
GO:0001675	0.700013	1	1	1	acrosome assembly	BP
GO:0016050	0.700013	1	1	1	vesicle organization	BP
GO:0033363	0.700013	1	1	1	secretory granule organization	BP
GO:0004930	0.700436	1	1	1	G protein-coupled receptor activity	MF
GO:0007187	0.700436	1	1	1	G protein-coupled receptor signaling pathway, coupled to cyclic nucleotide second messenger	BP
GO:0007188	0.700436	1	1	1	adenylate cyclase-modulating G protein-coupled receptor signaling pathway	BP
GO:0007189	0.700436	1	1	1	adenylate cyclase-activating G protein-coupled receptor signaling pathway	BP
GO:0007416	0.700436	1	1	1	synapse assembly	BP
GO:0007611	0.700436	1	1	1	learning or memory	BP
GO:0007613	0.700436	1	1	1	memory	BP
GO:0019933	0.700436	1	1	1	cAMP-mediated signaling	BP
GO:0019935	0.700436	1	1	1	cyclic-nucleotide-mediated signaling	BP
GO:0032793	0.700436	1	1	1	positive regulation of CREB transcription factor activity	BP
GO:0050890	0.700436	1	1	1	cognition	BP
GO:0051090	0.700436	1	1	1	regulation of DNA-binding transcription factor activity	BP
GO:0051091	0.700436	1	1	1	positive regulation of DNA-binding transcription factor activity	BP
GO:0000082	0.700597	1	1	1	G1/S transition of mitotic cell cycle	BP
GO:0001764	0.700597	1	1	1	neuron migration	BP
GO:0002029	0.700597	1	1	1	desensitization of G protein-coupled receptor signaling pathway	BP
GO:0002030	0.700597	1	1	1	inhibitory G protein-coupled receptor phosphorylation	BP
GO:0004683	0.700597	1	1	1	calmodulin-dependent protein kinase activity	MF
GO:0005200	0.700597	1	1	1	structural constituent of cytoskeleton	MF
GO:0007271	0.700597	1	1	1	synaptic transmission, cholinergic	BP
GO:0008277	0.700597	1	1	1	regulation of G protein-coupled receptor signaling pathway	BP
GO:0010517	0.700597	1	1	1	regulation of phospholipase activity	BP
GO:0010518	0.700597	1	1	1	positive regulation of phospholipase activity	BP
GO:0018105	0.700597	1	1	1	peptidyl-serine phosphorylation	BP
GO:0018209	0.700597	1	1	1	peptidyl-serine modification	BP
GO:0022401	0.700597	1	1	1	negative adaptation of signaling pathway	BP
GO:0023058	0.700597	1	1	1	adaptation of signaling pathway	BP
GO:0032222	0.700597	1	1	1	regulation of synaptic transmission, cholinergic	BP
GO:0032429	0.700597	1	1	1	regulation of phospholipase A2 activity	BP
GO:0032430	0.700597	1	1	1	positive regulation of phospholipase A2 activity	BP
GO:0040020	0.700597	1	1	1	regulation of meiotic nuclear division	BP
GO:0043204	0.700597	1	1	1	perikaryon	CC
GO:0043274	0.700597	1	1	1	phospholipase binding	MF
GO:0044843	0.700597	1	1	1	cell cycle G1/S phase transition	BP
GO:0045744	0.700597	1	1	1	negative regulation of G protein-coupled receptor signaling pathway	BP
GO:0045836	0.700597	1	1	1	positive regulation of meiotic nuclear division	BP
GO:0046686	0.700597	1	1	1	response to cadmium ion	BP
GO:0046777	0.700597	1	1	1	protein autophosphorylation	BP
GO:0048168	0.700597	1	1	1	regulation of neuronal synaptic plasticity	BP
GO:0048169	0.700597	1	1	1	regulation of long-term neuronal synaptic plasticity	BP
GO:0050803	0.700597	1	1	1	regulation of synapse structure or activity	BP
GO:0050807	0.700597	1	1	1	regulation of synapse organization	BP
GO:0050885	0.700597	1	1	1	neuromuscular process controlling balance	BP
GO:0050905	0.700597	1	1	1	neuromuscular process	BP
GO:0051233	0.700597	1	1	1	spindle midzone	CC
GO:0051321	0.700597	1	1	1	meiotic cell cycle	BP
GO:0051445	0.700597	1	1	1	regulation of meiotic cell cycle	BP
GO:0051446	0.700597	1	1	1	positive regulation of meiotic cell cycle	BP
GO:0051785	0.700597	1	1	1	positive regulation of nuclear division	BP
GO:0060074	0.700597	1	1	1	synapse maturation	BP
GO:0060191	0.700597	1	1	1	regulation of lipase activity	BP
GO:0060193	0.700597	1	1	1	positive regulation of lipase activity	BP
GO:0060466	0.700597	1	1	1	activation of meiosis involved in egg activation	BP
GO:0060996	0.700597	1	1	1	dendritic spine development	BP
GO:0060997	0.700597	1	1	1	dendritic spine morphogenesis	BP
GO:0060998	0.700597	1	1	1	regulation of dendritic spine development	BP
GO:0060999	0.700597	1	1	1	positive regulation of dendritic spine development	BP
GO:0061001	0.700597	1	1	1	regulation of dendritic spine morphogenesis	BP
GO:0061003	0.700597	1	1	1	positive regulation of dendritic spine morphogenesis	BP
GO:0072659	0.700597	1	1	1	protein localization to plasma membrane	BP
GO:0090128	0.700597	1	1	1	regulation of synapse maturation	BP
GO:0090129	0.700597	1	1	1	positive regulation of synapse maturation	BP
GO:0090427	0.700597	1	1	1	activation of meiosis	BP
GO:0097061	0.700597	1	1	1	dendritic spine organization	BP
GO:0098918	0.700597	1	1	1	structural constituent of synapse	MF
GO:0098973	0.700597	1	1	1	structural constituent of postsynaptic actin cytoskeleton	MF
GO:0098978	0.700597	1	1	1	glutamatergic synapse	CC
GO:0099173	0.700597	1	1	1	postsynapse organization	BP
GO:0099175	0.700597	1	1	1	regulation of postsynapse organization	BP
GO:0099186	0.700597	1	1	1	structural constituent of postsynapse	MF
GO:0106027	0.700597	1	1	1	neuron projection organization	BP
GO:0140013	0.700597	1	1	1	meiotic nuclear division	BP
GO:1903046	0.700597	1	1	1	meiotic cell cycle process	BP
GO:1903076	0.700597	1	1	1	regulation of protein localization to plasma membrane	BP
GO:1903827	0.700597	1	1	1	regulation of cellular protein localization	BP
GO:1904375	0.700597	1	1	1	regulation of protein localization to cell periphery	BP
GO:1905475	0.700597	1	1	1	regulation of protein localization to membrane	BP
GO:1990778	0.700597	1	1	1	protein localization to cell periphery	BP
GO:2000243	0.700597	1	1	1	positive regulation of reproductive process	BP
GO:2001222	0.700597	1	1	1	regulation of neuron migration	BP
GO:0001650	0.702236	1	1	1	fibrillar center	CC
GO:0002200	0.702236	1	1	1	somatic diversification of immune receptors	BP
GO:0002562	0.702236	1	1	1	somatic diversification of immune receptors via germline recombination within a single locus	BP
GO:0006310	0.702236	1	1	1	DNA recombination	BP
GO:0008180	0.702236	1	1	1	COP9 signalosome	CC
GO:0016444	0.702236	1	1	1	somatic cell DNA recombination	BP
GO:0016572	0.702236	1	1	1	histone phosphorylation	BP
GO:0018107	0.702236	1	1	1	peptidyl-threonine phosphorylation	BP
GO:0018210	0.702236	1	1	1	peptidyl-threonine modification	BP
GO:0030331	0.702236	1	1	1	estrogen receptor binding	MF
GO:0033151	0.702236	1	1	1	V(D)J recombination	BP
GO:0035173	0.702236	1	1	1	histone kinase activity	MF
GO:0035184	0.702236	1	1	1	histone threonine kinase activity	MF
GO:0035212	0.702236	1	1	1	cell competition in a multicellular organism	BP
GO:0035257	0.702236	1	1	1	nuclear hormone receptor binding	MF
GO:0035258	0.702236	1	1	1	steroid hormone receptor binding	MF
GO:0035405	0.702236	1	1	1	histone-threonine phosphorylation	BP
GO:0044452	0.702236	1	1	1	nucleolar part	CC
GO:0051427	0.702236	1	1	1	hormone receptor binding	MF
GO:0080008	0.702236	1	1	1	Cul4-RING E3 ubiquitin ligase complex	CC
GO:1990164	0.702236	1	1	1	histone H2A phosphorylation	BP
GO:1990244	0.702236	1	1	1	histone kinase activity (H2A-T120 specific)	MF
GO:1990245	0.702236	1	1	1	histone H2A-T120 phosphorylation	BP
GO:0042609	0.702728	1	1	1	CD4 receptor binding	MF
GO:0050918	0.702728	1	1	1	positive chemotaxis	BP
GO:0050926	0.702728	1	1	1	regulation of positive chemotaxis	BP
GO:0050927	0.702728	1	1	1	positive regulation of positive chemotaxis	BP
GO:0050930	0.702728	1	1	1	induction of positive chemotaxis	BP
GO:0001763	0.707601	1	1	1	morphogenesis of a branching structure	BP
GO:0001968	0.707601	1	1	1	fibronectin binding	MF
GO:0003401	0.707601	1	1	1	axis elongation	BP
GO:0005201	0.707601	1	1	1	extracellular matrix structural constituent	MF
GO:0005604	0.707601	1	1	1	basement membrane	CC
GO:0005614	0.707601	1	1	1	interstitial matrix	CC
GO:0007528	0.707601	1	1	1	neuromuscular junction development	BP
GO:0014012	0.707601	1	1	1	peripheral nervous system axon regeneration	BP
GO:0022612	0.707601	1	1	1	gland morphogenesis	BP
GO:0030850	0.707601	1	1	1	prostate gland development	BP
GO:0043394	0.707601	1	1	1	proteoglycan binding	MF
GO:0044420	0.707601	1	1	1	extracellular matrix component	CC
GO:0045545	0.707601	1	1	1	syndecan binding	MF
GO:0048754	0.707601	1	1	1	branching morphogenesis of an epithelial tube	BP
GO:0060425	0.707601	1	1	1	lung morphogenesis	BP
GO:0060441	0.707601	1	1	1	epithelial tube branching involved in lung morphogenesis	BP
GO:0060447	0.707601	1	1	1	bud outgrowth involved in lung branching	BP
GO:0060512	0.707601	1	1	1	prostate gland morphogenesis	BP
GO:0060562	0.707601	1	1	1	epithelial tube morphogenesis	BP
GO:0060602	0.707601	1	1	1	branch elongation of an epithelium	BP
GO:0060638	0.707601	1	1	1	mesenchymal-epithelial cell signaling	BP
GO:0060739	0.707601	1	1	1	mesenchymal-epithelial cell signaling involved in prostate gland development	BP
GO:0060740	0.707601	1	1	1	prostate gland epithelium morphogenesis	BP
GO:0061138	0.707601	1	1	1	morphogenesis of a branching epithelium	BP
GO:0098966	0.707601	1	1	1	perisynaptic extracellular matrix	CC
GO:0099535	0.707601	1	1	1	synapse-associated extracellular matrix	CC
GO:0099544	0.707601	1	1	1	perisynaptic space	CC
GO:0042221	0.712136	0.491802	14	21	response to chemical	BP
GO:0071702	0.713825	0.627264	4	6	organic substance transport	BP
GO:0071705	0.713825	0.627264	4	6	nitrogen compound transport	BP
GO:0044281	0.714935	0.62607	4	6	small molecule metabolic process	BP
GO:0009968	0.715184	0.625801	4	6	negative regulation of signal transduction	BP
GO:0010648	0.715184	0.625801	4	6	negative regulation of cell communication	BP
GO:0023057	0.715184	0.625801	4	6	negative regulation of signaling	BP
GO:0048585	0.715184	0.625801	4	6	negative regulation of response to stimulus	BP
GO:0018193	0.717208	0.623615	4	6	peptidyl-amino acid modification	BP
GO:0097159	0.722391	0.456646	22	33	organic cyclic compound binding	MF
GO:1901363	0.722391	0.456646	22	33	heterocyclic compound binding	MF
GO:0031514	0.724608	0.780622	1	2	motile cilium	CC
GO:0036126	0.724608	0.780622	1	2	sperm flagellum	CC
GO:0097223	0.724608	0.780622	1	2	sperm part	CC
GO:0097729	0.724608	0.780622	1	2	9+2 motile cilium	CC
GO:0043167	0.731719	0.468725	14	21	ion binding	MF
GO:0033993	0.734878	0.7179	2	3	response to lipid	BP
GO:0009617	0.735002	0.71778	2	3	response to bacterium	BP
GO:0006936	0.737696	0.715153	2	3	muscle contraction	BP
GO:0006790	0.738415	0.714449	2	3	sulfur compound metabolic process	BP
GO:0090257	0.739377	0.713503	2	3	regulation of muscle system process	BP
GO:0001702	0.743032	1	1	1	gastrulation with mouth forming second	BP
GO:0001708	0.743032	1	1	1	cell fate specification	BP
GO:0007157	0.743032	1	1	1	heterophilic cell-cell adhesion via plasma membrane cell adhesion molecules	BP
GO:0007272	0.743032	1	1	1	ensheathment of neurons	BP
GO:0007369	0.743032	1	1	1	gastrulation	BP
GO:0008366	0.743032	1	1	1	axon ensheathment	BP
GO:0010001	0.743032	1	1	1	glial cell differentiation	BP
GO:0010470	0.743032	1	1	1	regulation of gastrulation	BP
GO:0014003	0.743032	1	1	1	oligodendrocyte development	BP
GO:0021782	0.743032	1	1	1	glial cell development	BP
GO:0022010	0.743032	1	1	1	central nervous system myelination	BP
GO:0031641	0.743032	1	1	1	regulation of myelination	BP
GO:0031643	0.743032	1	1	1	positive regulation of myelination	BP
GO:0031644	0.743032	1	1	1	regulation of neurological system process	BP
GO:0031646	0.743032	1	1	1	positive regulation of neurological system process	BP
GO:0032288	0.743032	1	1	1	myelin assembly	BP
GO:0032289	0.743032	1	1	1	central nervous system myelin formation	BP
GO:0032291	0.743032	1	1	1	axon ensheathment in central nervous system	BP
GO:0035051	0.743032	1	1	1	cardiocyte differentiation	BP
GO:0040019	0.743032	1	1	1	positive regulation of embryonic development	BP
GO:0042552	0.743032	1	1	1	myelination	BP
GO:0045165	0.743032	1	1	1	cell fate commitment	BP
GO:0045685	0.743032	1	1	1	regulation of glial cell differentiation	BP
GO:0045687	0.743032	1	1	1	positive regulation of glial cell differentiation	BP
GO:0045995	0.743032	1	1	1	regulation of embryonic development	BP
GO:0048709	0.743032	1	1	1	oligodendrocyte differentiation	BP
GO:0048713	0.743032	1	1	1	regulation of oligodendrocyte differentiation	BP
GO:0048714	0.743032	1	1	1	positive regulation of oligodendrocyte differentiation	BP
GO:0060911	0.743032	1	1	1	cardiac cell fate commitment	BP
GO:0060912	0.743032	1	1	1	cardiac cell fate specification	BP
GO:0097264	0.743032	1	1	1	self proteolysis	BP
GO:0098742	0.743032	1	1	1	cell-cell adhesion via plasma-membrane adhesion molecules	BP
GO:2000543	0.743032	1	1	1	positive regulation of gastrulation	BP
GO:0051276	0.745205	0.592159	4	6	chromosome organization	BP
GO:0051234	0.75077	0.459424	11	17	establishment of localization	BP
GO:0052689	0.750912	0.701907	2	3	carboxylic ester hydrolase activity	MF
GO:0051649	0.761091	0.58898	3	5	establishment of localization in cell	BP
GO:0005509	0.765701	0.686326	2	3	calcium ion binding	MF
GO:1990904	0.767183	0.581483	3	5	ribonucleoprotein complex	CC
GO:0005681	0.769173	0.682544	2	3	spliceosomal complex	CC
GO:0006397	0.769173	0.682544	2	3	mRNA processing	BP
GO:0008380	0.769173	0.682544	2	3	RNA splicing	BP
GO:0044441	0.769275	0.737115	1	2	ciliary part	CC
GO:0042995	0.770987	0.480673	6	10	cell projection	CC
GO:0120025	0.770987	0.480673	6	10	plasma membrane bounded cell projection	CC
GO:0033043	0.771921	0.510303	5	8	regulation of organelle organization	BP
GO:0005667	0.776965	1	1	1	transcription factor complex	CC
GO:0007420	0.776965	1	1	1	brain development	BP
GO:0007622	0.776965	1	1	1	rhythmic behavior	BP
GO:0007623	0.776965	1	1	1	circadian rhythm	BP
GO:0007626	0.776965	1	1	1	locomotory behavior	BP
GO:0032922	0.776965	1	1	1	circadian regulation of gene expression	BP
GO:0042752	0.776965	1	1	1	regulation of circadian rhythm	BP
GO:0045475	0.776965	1	1	1	locomotor rhythm	BP
GO:0045663	0.776965	1	1	1	positive regulation of myoblast differentiation	BP
GO:0045785	0.776965	1	1	1	positive regulation of cell adhesion	BP
GO:0048511	0.776965	1	1	1	rhythmic process	BP
GO:0048512	0.776965	1	1	1	circadian behavior	BP
GO:0050795	0.776965	1	1	1	regulation of behavior	BP
GO:0060322	0.776965	1	1	1	head development	BP
GO:1904059	0.776965	1	1	1	regulation of locomotor rhythm	BP
GO:0019787	0.77757	0.673192	2	3	ubiquitin-like protein transferase activity	MF
GO:0044877	0.777904	0.672814	2	3	protein-containing complex binding	MF
GO:0022613	0.779871	0.670577	2	3	ribonucleoprotein complex biogenesis	BP
GO:0005635	0.784331	0.665441	2	3	nuclear envelope	CC
GO:0051259	0.786705	0.662672	2	3	protein complex oligomerization	BP
GO:0009991	0.786979	0.66235	2	3	response to extracellular stimulus	BP
GO:0031667	0.786979	0.66235	2	3	response to nutrient levels	BP
GO:0021700	0.787161	0.662136	2	3	developmental maturation	BP
GO:0071495	0.787461	0.661784	2	3	cellular response to endogenous stimulus	BP
GO:0010243	0.787657	0.661553	2	3	response to organonitrogen compound	BP
GO:1901698	0.787657	0.661553	2	3	response to nitrogen compound	BP
GO:0000982	0.78791	0.661256	2	3	transcription factor activity, RNA polymerase II proximal promoter sequence-specific DNA binding	MF
GO:0033267	0.78811	0.66102	2	3	axon part	CC
[truncated: 544 more rows]

## Sheet: Males Down-reg
category	over_represented_pvalue	under_represented_pvalue	numDEInCat	numInCat	term	ontology
[truncated: 4,108 more rows]
