# Supplementary material for: Gender differences in diet-induced steatotic disease in Cyp2b-null mice
Source: PLoS One. 2020 Mar 10;15(3):e0229896. doi: 10.1371/journal.pone.0229896 (PMC7064244; doi:10.1371/journal.pone.0229896)
Supplement: S4 File — Normalized counts of genes from the multiple comparisions results were compared by Student’s t tests to determine significant (p < 0.05) differentially expressed genes between ND-fed and CDAHFD-fed WT groups. (XLSX) [file pone.0229896.s011.xlsx]

## Sheet: Females
Gene Name	logFC CDAHFD-fed WT vs. ND-fed WT	logFC CDAHFD-fed Cyp2b-null vs CDAHFD-fed WT	logFC CDAHFD-fed Cyp2b-null vs ND-fed WT	logFC CDAHFD-fed Cyp2b-null vs ND-fed Cyp2b-null	logFC CDAHFD-fed WT vs ND-fed Cyp2b-null	logFC ND-fed Cyp2b-null vs ND-fed WT	logCPM	LR	PValue	FDR	Gene ID	Full Gene Name	Panther Family/Subfamily	Panther Protein Class
Gpnmb	9.92703	0.287952	10.215	10.2689	9.98095	-0.0539217	6.7476	1126.2	7.53556e-244	3.80094e-240	MOUSE|MGI=MGI=1934765|UniProtKB=Q99P91	Transmembrane glycoprotein NMB;Gpnmb;ortholog	TRANSMEMBRANE GLYCOPROTEIN NMB (PTHR11861:SF11)	cell adhesion molecule(PC00069);membrane-bound signaling molecule(PC00152)	Mus musculus
Sprr1a	8.53946	-0.494582	8.04488	8.04488	8.53946	0	2.30548	156.249	1.18162e-33	1.35456e-31	MOUSE|MGI=MGI=106660|UniProtKB=Q62266	Cornifin-A;Sprr1a;ortholog	CORNIFIN-A-RELATED (PTHR23263:SF47)		Mus musculus
Mmp12	7.96703	0.425173	8.3922	10.2274	9.8022	-1.83517	6.15878	1501.17	0	0	MOUSE|MGI=MGI=97005|UniProtKB=P34960	Macrophage metalloelastase;Mmp12;ortholog	MACROPHAGE METALLOELASTASE (PTHR10201:SF32)	metalloprotease(PC00153)	Mus musculus
Adam8	7.77944	-0.373375	7.40607	5.50019	5.87356	1.90588	3.20271	356.62	5.49838e-77	2.97148e-74	MOUSE|MGI=MGI=107825|UniProtKB=Q05910	Disintegrin and metalloproteinase domain-containing protein 8;Adam8;ortholog	DISINTEGRIN AND METALLOPROTEINASE DOMAIN-CONTAINING PROTEIN 8 (PTHR11905:SF20)	metalloprotease(PC00153)	Mus musculus
Vsig8	7.33984	0.247151	7.58699	7.58699	7.33984	0	1.48719	121.666	3.37733e-26	2.25135e-24	MOUSE|MGI=MGI=3642995|UniProtKB=Q6P3A4	V-set and immunoglobulin domain-containing protein 8;Vsig8;ortholog	V-SET AND IMMUNOGLOBULIN DOMAIN-CONTAINING PROTEIN 8 (PTHR45166:SF1)		Mus musculus
Chil3	7.10552	-0.0772267	7.02829	2.71932	2.79654	4.30897	1.29284	57.3815	2.13046e-12	3.87477e-11	MOUSE|MGI=MGI=1330860|UniProtKB=O35744	Chitinase-like protein 3;Chil3;ortholog	CHITINASE-LIKE PROTEIN 3-RELATED (PTHR11177:SF140)		Mus musculus
Gm35546	7.06167	-0.220593	6.84107	6.84107	7.06167	0	1.10175	104.603	1.59081e-22	7.69078e-21
Fam83a	6.98292	0.308989	7.29191	4.33229	4.0233	2.95962	1.25827	135.644	3.28499e-29	2.79261e-27	MOUSE|MGI=MGI=2447773|UniProtKB=Q8K2P2	Protein FAM83A;Fam83a;ortholog	PROTEIN FAM83A (PTHR16181:SF1)		Mus musculus
AI314278	6.78243	-0.700888	6.08154	4.36082	5.0617	1.72072	0.773745	67.3559	1.57141e-14	3.60788e-13
Rasal1	6.69438	-0.150306	6.54407	3.21722	3.36753	3.32685	0.885968	70.101	4.06091e-15	9.99183e-14	MOUSE|MGI=MGI=1330842|UniProtKB=Q9Z268	RasGAP-activating-like protein 1;Rasal1;ortholog	RASGAP-ACTIVATING-LIKE PROTEIN 1 (PTHR10194:SF3)	G-protein modulator(PC00022)	Mus musculus
LOC108168882	6.67518	-0.287836	6.38734	3.92078	4.20861	2.46657	0.798784	87.9303	6.0961e-19	2.18593e-17
Ly6d	6.60064	-0.0769937	6.52364	6.26057	6.33757	0.263072	5.63176	281.305	1.10514e-60	4.18074e-58	MOUSE|MGI=MGI=96881|UniProtKB=P35459	Lymphocyte antigen 6D;Ly6d;ortholog	LYMPHOCYTE ANTIGEN 6D (PTHR16982:SF2)		Mus musculus
Areg	6.57098	-0.49592	6.07506	6.07506	6.57098	0	0.660588	56.4042	3.44418e-12	6.08848e-11	MOUSE|MGI=MGI=88068|UniProtKB=P31955	Amphiregulin;Areg;ortholog	AMPHIREGULIN (PTHR10740:SF12)	growth factor(PC00112)	Mus musculus
Ttk	6.15659	-0.223215	5.93338	2.95043	3.17365	2.98294	0.481333	36.1966	6.80475e-08	6.73443e-07	MOUSE|MGI=MGI=1194921|UniProtKB=P35761	Dual specificity protein kinase TTK;Ttk;ortholog	DUAL SPECIFICITY PROTEIN KINASE TTK (PTHR22974:SF21)	non-receptor serine/threonine protein kinase(PC00167)	Mus musculus
Clec4e	5.95039	0.431222	6.38161	6.38161	5.95039	0	0.45978	52.8853	1.93958e-11	3.10119e-10	MOUSE|MGI=MGI=1861232|UniProtKB=Q9R0Q8	C-type lectin domain family 4 member E;Clec4e;ortholog	C-TYPE LECTIN DOMAIN FAMILY 4 MEMBER E (PTHR22802:SF226)	cell adhesion molecule(PC00069);immunoglobulin receptor superfamily(PC00124)	Mus musculus
Osbpl3	5.92295	0.128614	6.05156	4.2758	4.14718	1.77577	3.93004	418.879	1.80091e-90	1.29768e-87	MOUSE|MGI=MGI=1918970|UniProtKB=Q9DBS9	Oxysterol-binding protein-related protein 3;Osbpl3;ortholog	OXYSTEROL-BINDING PROTEIN-RELATED PROTEIN 3 (PTHR10972:SF15)		Mus musculus
Ccl7	5.76657	0.149391	5.91596	5.91596	5.76657	0	0.269373	62.1796	2.01123e-13	4.09058e-12	MOUSE|MGI=MGI=99512|UniProtKB=Q03366	C-C motif chemokine 7;Ccl7;ortholog	C-C MOTIF CHEMOKINE 7 (PTHR12015:SF161)	chemokine(PC00074)	Mus musculus
Cxcl2	5.67158	0.449192	6.12077	6.12077	5.67158	0	0.301528	58.1293	1.47506e-12	2.73537e-11	MOUSE|MGI=MGI=1340094|UniProtKB=P10889	C-X-C motif chemokine 2;Cxcl2;ortholog	C-X-C MOTIF CHEMOKINE 2 (PTHR10179:SF79)	chemokine(PC00074)	Mus musculus
Srpx	5.57927	-0.469266	5.11001	1.39755	1.86682	3.71245	0.0817721	18.5422	0.000339936	0.0016361	MOUSE|MGI=MGI=1858306|UniProtKB=Q9R0M3	Sushi-repeat-containing protein SRPX;Srpx;ortholog	SUSHI REPEAT-CONTAINING PROTEIN SRPX (PTHR46343:SF1)		Mus musculus
Shc2	5.57403	-0.62068	4.95335	6.69977	7.32045	-1.74642	1.19902	104.625	1.57359e-22	7.6319e-21	MOUSE|MGI=MGI=106180|UniProtKB=Q8BMC3	SHC-transforming protein 2;Shc2;ortholog	SHC-TRANSFORMING PROTEIN 2 (PTHR10337:SF5)	signaling molecule(PC00207)	Mus musculus
Tnfrsf13b	5.544	0.0951626	5.63916	1.21516	1.12	4.424	0.26235	27.5439	4.52748e-06	3.28742e-05	MOUSE|MGI=MGI=1889411|UniProtKB=Q9ET35	Tumor necrosis factor receptor superfamily member 13B;Tnfrsf13b;ortholog	TUMOR NECROSIS FACTOR RECEPTOR SUPERFAMILY MEMBER 13B (PTHR15511:SF2)		Mus musculus
Spink1	5.49662	0.184233	5.68086	7.38297	7.19874	-1.70211	1.36345	73.6465	7.06585e-16	1.88067e-14	MOUSE|MGI=MGI=106202|UniProtKB=P09036	Serine protease inhibitor Kazal-type 1;Spink1;ortholog	SERINE PROTEASE INHIBITOR KAZAL-TYPE 1 (PTHR21312:SF27)		Mus musculus
Gm36283	5.48764	-0.262388	5.22525	3.34863	3.61102	1.87662	1.24725	100.217	1.39583e-21	6.36197e-20
Lrtm2	5.46149	0.00190496	5.4634	5.4634	5.46149	0	0.0194321	31.7658	5.8632e-07	4.92626e-06	MOUSE|MGI=MGI=2141485|UniProtKB=Q8BGX3	Leucine-rich repeat and transmembrane domain-containing protein 2;Lrtm2;ortholog	LEUCINE-RICH REPEAT AND TRANSMEMBRANE DOMAIN-CONTAINING PROTEIN 2 (PTHR45836:SF16)		Mus musculus
Adam32	5.44356	0.548445	5.992	3.55517	3.00673	2.43683	0.257073	36.6354	5.49564e-08	5.53662e-07	MOUSE|MGI=MGI=2653822|UniProtKB=Q8K410	Disintegrin and metalloproteinase domain-containing protein 32;Adam32;ortholog	DISINTEGRIN AND METALLOPROTEINASE DOMAIN-CONTAINING PROTEIN 32 (PTHR11905:SF24)	metalloprotease(PC00153)	Mus musculus
Mmp13	5.43059	0.332127	5.76271	5.80559	5.47346	-0.0428721	2.48836	189.785	6.79317e-41	1.11879e-38	MOUSE|MGI=MGI=1340026|UniProtKB=P33435	Collagenase 3;Mmp13;ortholog	COLLAGENASE 3 (PTHR10201:SF165)	metalloprotease(PC00153)	Mus musculus
Rbm24	5.39879	0.404096	5.80288	5.80288	5.39879	0	0.168809	35.87	7.97772e-08	7.80342e-07	MOUSE|MGI=MGI=3610364|UniProtKB=D3Z4I3	RNA-binding protein 24;Rbm24;ortholog	RNA-BINDING PROTEIN 24 (PTHR15241:SF247)		Mus musculus
Gipc2	5.3794	-0.255126	5.12427	5.66951	5.92464	-0.545237	2.23281	148.606	5.26568e-32	5.45755e-30	MOUSE|MGI=MGI=1889209|UniProtKB=Q9Z2H7	PDZ domain-containing protein GIPC2;Gipc2;ortholog	PDZ DOMAIN-CONTAINING PROTEIN GIPC2 (PTHR12259:SF3)	acetyltransferase(PC00038)	Mus musculus
Troap	5.37848	-0.278905	5.09957	5.09957	5.37848	0	-0.0865779	34.1391	1.85165e-07	1.69402e-06	MOUSE|MGI=MGI=1925983|UniProtKB=B7ZNG4	Tastin;Troap;ortholog	TASTIN (PTHR15289:SF3)		Mus musculus
Ckap2	5.22244	0.167333	5.38977	3.32333	3.15599	2.06644	1.85904	175.423	8.58845e-38	1.27412e-35	MOUSE|MGI=MGI=1931797|UniProtKB=Q3V1H1	Cytoskeleton-associated protein 2;Ckap2;ortholog	CYTOSKELETON-ASSOCIATED PROTEIN 2 (PTHR16076:SF8)		Mus musculus
Cdc25c	5.17032	-0.0172198	5.1531	3.42292	3.44014	1.73018	-0.0914923	26.4259	7.76654e-06	5.38737e-05	MOUSE|MGI=MGI=88350|UniProtKB=P48967	M-phase inducer phosphatase 3;Cdc25c;ortholog	M-PHASE INDUCER PHOSPHATASE 3 (PTHR10828:SF64)	protein phosphatase(PC00195)	Mus musculus
Ccl4	5.13024	0.230905	5.36114	3.22177	2.99086	2.13938	1.16174	91.7187	9.3619e-20	3.69881e-18	MOUSE|MGI=MGI=98261|UniProtKB=P14097	C-C motif chemokine 4;Ccl4;ortholog	C-C MOTIF CHEMOKINE 4-RELATED (PTHR12015:SF103)	chemokine(PC00074)	Mus musculus
A630001O12Rik	5.1273	0.277269	5.40456	5.40456	5.1273	0	-0.07103	40.2938	9.23171e-09	1.04483e-07
Vmn2r3	5.07959	-0.432537	4.64706	4.64706	5.07959	0	-0.26927	25.059	1.50079e-05	9.84395e-05	MOUSE|MGI=MGI=3643995|UniProtKB=H3BJ88	Vomeronasal 2, receptor 3;Vmn2r3;ortholog	VOMERONASAL 2, RECEPTOR 2-RELATED (PTHR24061:SF1)	G-protein coupled receptor(PC00021);ionotropic glutamate receptor(PC00134)	Mus musculus
Trim29	5.0657	-0.620294	4.4454	4.4454	5.0657	0	-0.316975	22.622	4.84136e-05	0.000285501	MOUSE|MGI=MGI=1919419|UniProtKB=Q8R2Q0	Tripartite motif-containing protein 29;Trim29;ortholog	TRIPARTITE MOTIF-CONTAINING PROTEIN 29 (PTHR25465:SF7)		Mus musculus
Plat	5.05516	-0.20212	4.85304	3.28622	3.48834	1.56682	1.58566	119.331	1.07522e-25	6.89415e-24	MOUSE|MGI=MGI=97610|UniProtKB=P11214	Tissue-type plasminogen activator;Plat;ortholog	TISSUE-TYPE PLASMINOGEN ACTIVATOR (PTHR24264:SF42)	serine protease(PC00203)	Mus musculus
H2-M2	5.05265	0.453373	5.50602	3.81018	3.35681	1.69584	-0.0640118	28.7795	2.49151e-06	1.88226e-05	MOUSE|MGI=MGI=95914|UniProtKB=Q6W9L1	Histocompatibility 2, M region locus 2;H2-M2;ortholog	HISTOCOMPATIBILITY 2, M REGION LOCUS 2 (PTHR16675:SF150)		Mus musculus
Hsf2bp	5.00818	0.567424	5.5756	2.64097	2.07354	2.93464	-0.00336763	28.1245	3.41986e-06	2.533e-05	MOUSE|MGI=MGI=1921627|UniProtKB=Q9D4G2	Heat shock factor 2-binding protein;Hsf2bp;ortholog	HEAT SHOCK FACTOR 2-BINDING PROTEIN (PTHR15434:SF2)		Mus musculus
Itgax	5.00397	-0.0221448	4.98183	5.26592	5.28806	-0.28409	3.78443	547.967	1.91639e-118	2.41657e-115	MOUSE|MGI=MGI=96609|UniProtKB=Q9QXH4	Integrin alpha-X;Itgax;ortholog	INTEGRIN ALPHA-X (PTHR23220:SF124)		Mus musculus
Sh2d1b1	4.9899	-0.0287288	4.96117	4.96117	4.9899	0	-0.243466	25.6336	1.13796e-05	7.64298e-05	MOUSE|MGI=MGI=1349420|UniProtKB=O35324	SH2 domain-containing protein 1B;Sh2d1b;ortholog	SH2 DOMAIN-CONTAINING PROTEIN 1B (PTHR46051:SF7)		Mus musculus
H19	4.96981	-0.511893	4.45792	4.4961	5.008	-0.0381861	3.22445	196.666	2.21526e-42	4.03871e-40
Nrg1	4.92078	0.222192	5.14297	4.63767	4.41547	0.505309	2.87967	213.393	5.3818e-46	1.16339e-43	MOUSE|MGI=MGI=96083|UniProtKB=Q6DR99	Neuregulin 1;Nrg1;ortholog	PRO-NEUREGULIN-1, MEMBRANE-BOUND ISOFORM (PTHR11100:SF7)	growth factor(PC00112)	Mus musculus
Ttc39a	4.91906	0.228659	5.14772	4.88555	4.6569	0.262168	2.36167	230.908	8.79956e-50	2.21925e-47	MOUSE|MGI=MGI=2444350|UniProtKB=A2ACP1	Tetratricopeptide repeat protein 39A;Ttc39a;ortholog	TETRATRICOPEPTIDE REPEAT PROTEIN 39A (PTHR31859:SF3)		Mus musculus
C130080G10Rik	4.85719	-0.0218474	4.83535	4.83535	4.85719	0	-0.275394	25.7519	1.07488e-05	7.2547e-05
Ttc39aos1	4.83482	0.150203	4.98503	3.40802	3.25782	1.57701	1.53666	112.393	3.3521e-24	1.89269e-22
Timp1	4.82389	0.070442	4.89433	6.17459	6.10415	-1.28026	1.84621	199.77	4.73108e-43	9.06211e-41	MOUSE|MGI=MGI=98752|UniProtKB=P12032	Metalloproteinase inhibitor 1;Timp1;ortholog	METALLOPROTEINASE INHIBITOR 1 (PTHR11844:SF20)	protease inhibitor(PC00191)	Mus musculus
Slc7a11	4.80982	0.610219	5.42004	4.18959	3.57938	1.23045	1.03895	90.6506	1.58786e-19	6.11386e-18	MOUSE|MGI=MGI=1347355|UniProtKB=Q9WTR6	Cystine/glutamate transporter;Slc7a11;ortholog	CYSTINE/GLUTAMATE TRANSPORTER (PTHR11785:SF323)		Mus musculus
Ms4a4a	4.76053	-0.721769	4.03876	2.7038	3.42557	1.33496	1.20991	56.5811	3.15732e-12	5.62571e-11	MOUSE|MGI=MGI=3643932|UniProtKB=A0A087WRT7	Membrane-spanning 4-domains, subfamily A, member 4A;Ms4a4a;ortholog	MEMBRANE-SPANNING 4-DOMAINS SUBFAMILY A MEMBER 4E-RELATED (PTHR23320:SF59)	receptor(PC00197)	Mus musculus
Svep1	4.73786	-0.464132	4.27373	2.98906	3.45319	1.28467	1.25958	60.9648	3.65685e-13	7.20515e-12	MOUSE|MGI=MGI=1928849|UniProtKB=A2AVA0	Sushi, von Willebrand factor type A, EGF and pentraxin domain-containing protein 1;Svep1;ortholog	SUSHI, VON WILLEBRAND FACTOR TYPE A, EGF AND PENTRAXIN DOMAIN-CONTAINING PROTEIN 1 (PTHR19325:SF43)		Mus musculus
Mup20	4.7237	0.250297	4.97399	4.6837	4.4334	0.290295	8.57065	418.135	2.61125e-90	1.71797e-87	MOUSE|MGI=MGI=3651981|UniProtKB=Q5FW60	Major urinary protein 20;Mup20;ortholog	MCG140531-RELATED (PTHR11430:SF76)	isomerase(PC00135);transfer/carrier protein(PC00219)	Mus musculus
Mab21l3	4.71113	0.214004	4.92513	1.31188	1.09787	3.61325	-0.196312	14.4729	0.00232725	0.00889515	MOUSE|MGI=MGI=2446273|UniProtKB=Q8CI17	Protein mab-21-like 3;Mab21L3;ortholog	PROTEIN MAB-21-LIKE 3 (PTHR10656:SF30)		Mus musculus
Gm41958	4.68893	-0.215134	4.4738	3.63877	3.8539	0.83503	1.20194	55.8744	4.46835e-12	7.81677e-11
Aqp7	4.66637	0.606856	5.27322	6.99883	6.39197	-1.7256	0.923318	83.2726	6.09386e-18	1.99594e-16	MOUSE|MGI=MGI=1314647|UniProtKB=O54794	Aquaporin-7;Aqp7;ortholog	AQUAPORIN-7 (PTHR43829:SF15)	transporter(PC00227)	Mus musculus
Dlgap5	4.65307	-0.25023	4.40284	2.45755	2.70778	1.94529	0.658423	46.2773	4.95137e-10	6.56654e-09	MOUSE|MGI=MGI=2183453|UniProtKB=Q8K4R9	Disks large-associated protein 5;Dlgap5;ortholog	DISKS LARGE-ASSOCIATED PROTEIN 5 (PTHR12353:SF1)	transmembrane receptor regulatory/adaptor protein(PC00226)	Mus musculus
Gdf3	4.62745	0.163734	4.79118	7.77656	7.61282	-2.98537	1.71387	141.327	1.95577e-30	1.82683e-28	MOUSE|MGI=MGI=95686|UniProtKB=Q07104	Growth/differentiation factor 3;Gdf3;ortholog	GROWTH/DIFFERENTIATION FACTOR 3 (PTHR11848:SF38)	growth factor(PC00112)	Mus musculus
Cx3cr1	4.59358	-0.607734	3.98585	4.07558	4.68332	-0.089738	3.03157	202.34	1.31713e-43	2.58841e-41	MOUSE|MGI=MGI=1333815|UniProtKB=Q9Z0D9	CX3C chemokine receptor 1;Cx3cr1;ortholog	CX3C CHEMOKINE RECEPTOR 1 (PTHR10489:SF637)		Mus musculus
Ccdc120	4.56764	-0.211259	4.35638	3.03182	3.24308	1.32456	2.5827	215.667	1.73544e-46	3.8059e-44	MOUSE|MGI=MGI=1859619|UniProtKB=A2AEV7	Coiled-coil domain-containing protein 120;Ccdc120;ortholog	COILED-COIL DOMAIN-CONTAINING PROTEIN 120 (PTHR16093:SF5)		Mus musculus
Prrg4	4.53843	0.437679	4.97611	2.58417	2.14649	2.39194	1.45735	86.2619	1.39082e-18	4.88304e-17	MOUSE|MGI=MGI=2442211|UniProtKB=Q8BGN6	Transmembrane gamma-carboxyglutamic acid protein 4;Prrg4;ortholog	TRANSMEMBRANE GAMMA-CARBOXYGLUTAMIC ACID PROTEIN 4 (PTHR24251:SF15)	serine protease(PC00203)	Mus musculus
Usp43	4.52831	-0.42704	4.10127	4.0879	4.51494	0.0133694	0.486489	43.0951	2.34918e-09	2.87603e-08	MOUSE|MGI=MGI=2444541|UniProtKB=Q8BUM9	Ubiquitin carboxyl-terminal hydrolase 43;Usp43;ortholog	UBIQUITIN CARBOXYL-TERMINAL HYDROLASE 43 (PTHR21646:SF20)	cysteine protease(PC00081);mRNA splicing factor(PC00148);ubiquitin-protein ligase(PC00234)	Mus musculus
Clec4d	4.50752	-0.0420025	4.46551	7.86133	7.90334	-3.39582	1.86048	139.12	5.85049e-30	5.30117e-28	MOUSE|MGI=MGI=1298389|UniProtKB=Q9Z2H6	C-type lectin domain family 4 member D;Clec4d;ortholog	C-TYPE LECTIN DOMAIN FAMILY 4 MEMBER D (PTHR22802:SF11)	cell adhesion molecule(PC00069);immunoglobulin receptor superfamily(PC00124)	Mus musculus
Themis	4.45236	0.9047	5.35706	5.6813	4.7766	-0.324247	2.75007	241.914	3.66983e-52	1.02837e-49	MOUSE|MGI=MGI=2443552|UniProtKB=Q8BGW0	Protein THEMIS;Themis;ortholog	PROTEIN THEMIS (PTHR15215:SF1)		Mus musculus
Runx2	4.44998	-0.461142	3.98884	1.03865	1.49979	2.95019	0.551146	33.5903	2.41767e-07	2.17246e-06	MOUSE|MGI=MGI=99829|UniProtKB=Q08775	Runt-related transcription factor 2;Runx2;ortholog	RUNT-RELATED TRANSCRIPTION FACTOR 2 (PTHR11950:SF7)	Runt transcription factor(PC00254);nucleic acid binding(PC00171)	Mus musculus
Emp1	4.44769	0.263019	4.71071	3.82762	3.5646	0.883085	3.35709	241.628	4.23019e-52	1.16384e-49	MOUSE|MGI=MGI=107941|UniProtKB=P47801	Epithelial membrane protein 1;Emp1;ortholog	EPITHELIAL MEMBRANE PROTEIN 1 (PTHR10671:SF6)	cytoskeletal protein(PC00085)	Mus musculus
Mtnr1a	4.43355	0.262957	4.69651	3.57614	3.31318	1.12037	1.22808	101.351	7.95984e-22	3.66104e-20	MOUSE|MGI=MGI=102967|UniProtKB=Q61184	Melatonin receptor type 1A;Mtnr1a;ortholog	MELATONIN RECEPTOR TYPE 1A (PTHR24228:SF53)	G-protein coupled receptor(PC00021)	Mus musculus
Wisp2	4.4281	0.520498	4.94859	2.57805	2.05755	2.37054	0.800456	39.1634	1.60269e-08	1.74978e-07	MOUSE|MGI=MGI=1328326|UniProtKB=Q9Z0G4	WNT1-inducible-signaling pathway protein 2;Wisp2;ortholog	WNT1-INDUCIBLE-SIGNALING PATHWAY PROTEIN 2 (PTHR11348:SF22)	growth factor(PC00112)	Mus musculus
Epdr1	4.41245	-0.638839	3.77361	4.36514	5.00398	-0.591526	2.09413	168.853	2.25042e-36	3.04048e-34	MOUSE|MGI=MGI=2145369|UniProtKB=Q99M71	Mammalian ependymin-related protein 1;Epdr1;ortholog	MAMMALIAN EPENDYMIN-RELATED PROTEIN 1 (PTHR10697:SF1)		Mus musculus
Aqp4	4.40411	0.5591	4.96321	4.58301	4.02391	0.380193	3.6263	426.695	3.65038e-92	2.90724e-89	MOUSE|MGI=MGI=107387|UniProtKB=P55088	Aquaporin-4;Aqp4;ortholog	AQUAPORIN-4 (PTHR19139:SF34)	transporter(PC00227)	Mus musculus
Pqlc3	4.38146	0.22886	4.61032	4.13	3.90114	0.480311	1.15528	81.6672	1.34704e-17	4.24653e-16	MOUSE|MGI=MGI=2444067|UniProtKB=Q8C6U2	PQ-loop repeat-containing protein 3;Pqlc3;ortholog	PQ-LOOP REPEAT-CONTAINING PROTEIN 3 (PTHR12226:SF3)		Mus musculus
LOC100038947	4.34602	-0.518101	3.82792	2.24091	2.75901	1.587	0.383318	37.2098	4.15433e-08	4.27932e-07
Ntf3	4.31874	-0.652507	3.66623	2.01065	2.66316	1.65558	1.29181	57.9076	1.64496e-12	3.03926e-11	MOUSE|MGI=MGI=97380|UniProtKB=P20181	Neurotrophin-3;Ntf3;ortholog	NEUROTROPHIN-3 (PTHR11589:SF4)	neurotrophic factor(PC00163)	Mus musculus
D17H6S56E-5	4.29634	-0.201782	4.09456	4.71915	4.92094	-0.624598	2.19704	118.659	1.50017e-25	9.41932e-24
Scube1	4.25589	-0.204801	4.05109	3.35051	3.55531	0.700585	1.32968	58.9951	9.63633e-13	1.81817e-11	MOUSE|MGI=MGI=1890616|UniProtKB=Q6NZL8	Signal peptide, CUB and EGF-like domain-containing protein 1;Scube1;ortholog	SIGNAL PEPTIDE, CUB AND EGF-LIKE DOMAIN-CONTAINING PROTEIN 1 (PTHR24046:SF4)	extracellular matrix glycoprotein(PC00100)	Mus musculus
Smpd3	4.22228	-0.0381428	4.18413	4.54948	4.58762	-0.365343	3.98504	257.303	1.72249e-55	5.54568e-53	MOUSE|MGI=MGI=1927578|UniProtKB=Q9JJY3	Sphingomyelin phosphodiesterase 3;Smpd3;ortholog	SPHINGOMYELIN PHOSPHODIESTERASE 3 (PTHR16320:SF8)		Mus musculus
Atf3	4.21104	0.0228159	4.23385	3.55367	3.53085	0.680183	3.74169	548.134	1.76363e-118	2.41657e-115	MOUSE|MGI=MGI=109384|UniProtKB=Q60765	Cyclic AMP-dependent transcription factor ATF-3;Atf3;ortholog	CYCLIC AMP-DEPENDENT TRANSCRIPTION FACTOR ATF-3 (PTHR23351:SF23)	basic leucine zipper transcription factor(PC00056)	Mus musculus
Acta2	4.15687	-0.475318	3.68155	2.8763	3.35162	0.805254	1.93663	124.372	8.82427e-27	6.0695e-25	MOUSE|MGI=MGI=87909|UniProtKB=P62737	Actin, aortic smooth muscle;Acta2;ortholog	ACTIN, AORTIC SMOOTH MUSCLE (PTHR11937:SF201)	actin and actin related protein(PC00039)	Mus musculus
Cgref1	4.1129	0.373425	4.48633	4.34692	3.97349	0.139411	2.20036	142.219	1.2559e-30	1.19524e-28	MOUSE|MGI=MGI=1915817|UniProtKB=Q8R1U2	Cell growth regulator with EF hand domain protein 1;Cgref1;ortholog	CELL GROWTH REGULATOR WITH EF HAND DOMAIN PROTEIN 1 (PTHR23104:SF11)	transporter(PC00227)	Mus musculus
Ccdc109b	4.10085	0.272595	4.37345	4.39945	4.12686	-0.0260049	0.368138	48.4212	1.73235e-10	2.44077e-09
Diaph3	4.0674	-0.390485	3.67692	2.2504	2.64089	1.42652	0.825458	35.0828	1.17016e-07	1.10668e-06	MOUSE|MGI=MGI=1927222|UniProtKB=Q9Z207	Protein diaphanous homolog 3;Diaph3;ortholog	PROTEIN DIAPHANOUS HOMOLOG 3 (PTHR45691:SF9)		Mus musculus
Gpr137b	4.06226	0.201154	4.26341	2.69747	2.49631	1.56594	2.50047	153.986	3.6378e-33	4.04759e-31	MOUSE|MGI=MGI=1891463|UniProtKB=Q8BNQ3	Integral membrane protein GPR137B;Gpr137b;ortholog	INTEGRAL MEMBRANE PROTEIN GPR137B (PTHR15146:SF0)		Mus musculus
Uap1l1	4.01256	-0.0578519	3.95471	3.75728	3.81513	0.197429	4.92407	700.794	1.41219e-151	3.05275e-148	MOUSE|MGI=MGI=2443318|UniProtKB=Q3TW96	UDP-N-acetylhexosamine pyrophosphorylase-like protein 1;Uap1l1;ortholog	UDP-N-ACETYLHEXOSAMINE PYROPHOSPHORYLASE-LIKE PROTEIN 1 (PTHR11952:SF6)		Mus musculus
Gm31522	3.99496	-0.680715	3.31424	3.98672	4.66744	-0.672477	2.27904	128.532	1.12059e-27	8.31217e-26
Dusp2	3.96318	-0.67542	3.28776	2.46257	3.13799	0.825187	0.582069	48.816	1.4276e-10	2.03796e-09	MOUSE|MGI=MGI=101911|UniProtKB=Q05922	Dual specificity protein phosphatase 2;Dusp2;ortholog	DUAL SPECIFICITY PROTEIN PHOSPHATASE 2 (PTHR10159:SF109)		Mus musculus
Cdc20	3.95992	0.113339	4.07326	3.95352	3.84018	0.119739	2.61098	139.193	5.64211e-30	5.14315e-28	MOUSE|MGI=MGI=1859866|UniProtKB=Q9JJ66	Cell division cycle protein 20 homolog;Cdc20;ortholog	CELL DIVISION CYCLE PROTEIN 20 HOMOLOG (PTHR19918:SF3)	enzyme modulator(PC00095)	Mus musculus
Lgals3	3.92694	0.253162	4.1801	4.30974	4.05658	-0.129638	5.82185	663.503	1.7208e-143	3.2549e-140	MOUSE|MGI=MGI=96778|UniProtKB=P16110	Galectin-3;Lgals3;ortholog	GALECTIN-3 (PTHR11346:SF26)	cell adhesion molecule(PC00069);signaling molecule(PC00207)	Mus musculus
Creb5	3.91655	-0.96068	2.95587	0.62163	1.58231	2.33424	0.0951782	19.2966	0.000237386	0.00118841	MOUSE|MGI=MGI=2443973|UniProtKB=Q8K1L0	Cyclic AMP-responsive element-binding protein 5;Creb5;ortholog	CYCLIC AMP-RESPONSIVE ELEMENT-BINDING PROTEIN 5 (PTHR19304:SF8)	basic leucine zipper transcription factor(PC00056)	Mus musculus
Meg3	3.90856	0.185016	4.09358	3.05822	2.87321	1.03535	0.812076	24.4002	2.06073e-05	0.000131076
Ccnb2	3.86851	0.275209	4.14372	4.03942	3.76421	0.104302	2.29962	195.412	4.13477e-42	7.36087e-40	MOUSE|MGI=MGI=88311|UniProtKB=P30276	G2/mitotic-specific cyclin-B2;Ccnb2;ortholog	G2/MITOTIC-SPECIFIC CYCLIN-B2 (PTHR10177:SF184)	kinase activator(PC00138)	Mus musculus
Spdl1	3.86776	-1.25031	2.61745	1.82456	3.07488	0.792884	0.401846	35.3754	1.01487e-07	9.76291e-07	MOUSE|MGI=MGI=1917635|UniProtKB=Q923A2	Protein Spindly;Spdl1;ortholog	PROTEIN SPINDLY (PTHR32123:SF9)		Mus musculus
Cdkn3	3.86637	0.630363	4.49673	3.75958	3.12921	0.737155	1.85048	85.2699	2.27099e-18	7.79243e-17	MOUSE|MGI=MGI=1916931|UniProtKB=Q80YP0	Cyclin-dependent kinase 3;Cdk3;ortholog	CYCLIN-DEPENDENT KINASE 3 (PTHR24056:SF335)	non-receptor serine/threonine protein kinase(PC00167);non-receptor tyrosine protein kinase(PC00168)	Mus musculus
Pira6	3.83694	1.51283	5.34978	1.52004	0.00720769	3.82974	-0.240042	15.173	0.00167459	0.00666665
C230037L18Rik	3.82669	-0.0553731	3.77132	3.54061	3.59598	0.230711	2.1481	153.065	5.74834e-33	6.25783e-31
Gm30745	3.82248	-0.428814	3.39367	3.41303	3.84184	-0.0193603	0.0197296	35.6943	8.68969e-08	8.4561e-07
Cidec	3.80888	0.0138078	3.82269	3.39146	3.37765	0.43123	3.96023	130.3	4.66039e-28	3.61646e-26	MOUSE|MGI=MGI=95585|UniProtKB=P56198	Cell death activator CIDE-3;Cidec;ortholog	CELL DEATH ACTIVATOR CIDE-3 (PTHR12306:SF9)		Mus musculus
Gpc1	3.79317	0.492228	4.28539	3.48501	2.99278	0.800386	3.93037	262.938	1.04034e-56	3.57784e-54	MOUSE|MGI=MGI=1194891|UniProtKB=Q9QZF2	Glypican-1;Gpc1;ortholog	GLYPICAN-1 (PTHR10822:SF8)		Mus musculus
Gm31054	3.78675	-0.444704	3.34205	3.70713	4.15183	-0.365083	1.14709	57.9047	1.64727e-12	3.03981e-11
Phlda3	3.78639	-0.047651	3.73874	5.01067	5.05832	-1.27192	2.6274	191.802	2.4907e-41	4.23475e-39	MOUSE|MGI=MGI=1351485|UniProtKB=Q9WV95	Pleckstrin homology-like domain family A member 3;Phlda3;ortholog	PLECKSTRIN HOMOLOGY-LIKE DOMAIN FAMILY A MEMBER 3 (PTHR15478:SF5)		Mus musculus
Matk	3.77645	-0.268074	3.50838	2.39469	2.66277	1.11368	0.958979	44.9905	9.29597e-10	1.19411e-08	MOUSE|MGI=MGI=99259|UniProtKB=P41242	Megakaryocyte-associated tyrosine-protein kinase;Matk;ortholog	MEGAKARYOCYTE-ASSOCIATED TYROSINE-PROTEIN KINASE (PTHR24418:SF399)		Mus musculus
Lockd	3.76467	0.929134	4.6938	4.72575	3.79662	-0.0319489	0.980629	88.7205	4.12433e-19	1.51112e-17
Cib3	3.76466	-0.0426865	3.72198	4.12586	4.16854	-0.403879	4.00437	72.5918	1.18888e-15	3.07523e-14	MOUSE|MGI=MGI=2685953|UniProtKB=Q0P523	Calcium and integrin-binding family member 3;Cib3;ortholog	CALCIUM AND INTEGRIN-BINDING FAMILY MEMBER 3 (PTHR45791:SF7)		Mus musculus
Sele	3.75951	0.0142929	3.7738	3.00069	2.98639	0.773113	0.096875	26.3326	8.12427e-06	5.60586e-05	MOUSE|MGI=MGI=98278|UniProtKB=Q00690	E-selectin;Sele;ortholog	E-SELECTIN (PTHR19325:SF493)		Mus musculus
Gm19705	3.72258	-0.487941	3.23463	2.91297	3.40091	0.321661	0.794721	38.3717	2.35801e-08	2.51631e-07
Gm13056	3.72003	0.117538	3.83757	2.68882	2.57128	1.14875	0.680218	37.1514	4.27414e-08	4.39078e-07
Wfdc15b	3.69591	-1.11125	2.58466	2.61169	3.72294	-0.0270331	-0.167535	29.0227	2.21492e-06	1.69018e-05	MOUSE|MGI=MGI=2445041|UniProtKB=Q9JHY4	WAP four-disulfide core domain protein 15B;Wfdc15b;ortholog	WAP FOUR-DISULFIDE CORE DOMAIN PROTEIN 15B (PTHR19441:SF14)	serine protease inhibitor(PC00204)	Mus musculus
Omd	3.6865	-0.20007	3.48643	2.62268	2.82275	0.863752	0.547316	28.3995	2.99419e-06	2.23523e-05	MOUSE|MGI=MGI=1350918|UniProtKB=O35103	Osteomodulin;Omd;ortholog	OSTEOMODULIN (PTHR45712:SF3)		Mus musculus
Ccl2	3.68371	0.339342	4.02305	3.82767	3.48832	0.195384	2.31934	138.929	6.43282e-30	5.75984e-28	MOUSE|MGI=MGI=98259|UniProtKB=P10148	C-C motif chemokine 2;Ccl2;ortholog	C-C MOTIF CHEMOKINE 2 (PTHR12015:SF117)	chemokine(PC00074)	Mus musculus
Gm3776	3.66377	0.215677	3.87945	5.15938	4.9437	-1.27993	2.83868	216.392	1.20937e-46	2.73138e-44	MOUSE|Ensembl=ENSMUSG00000111709|UniProtKB=Q6P8Q0	Glutathione S-transferase;Gm3776;ortholog	GLUTATHIONE S-TRANSFERASE A5 (PTHR11571:SF233)		Mus musculus
Parpbp	3.66363	-1.56786	2.09576	2.88339	4.45125	-0.787624	0.192487	46.1611	5.24136e-10	6.90873e-09	MOUSE|MGI=MGI=1922567|UniProtKB=Q6IRT3	PCNA-interacting partner;Parpbp;ortholog	PCNA-INTERACTING PARTNER (PTHR32121:SF0)		Mus musculus
Clec7a	3.66089	0.238255	3.89914	3.77812	3.53987	0.121016	5.61438	795.604	3.88718e-172	1.17642e-168	MOUSE|MGI=MGI=1861431|UniProtKB=Q6QLQ4	C-type lectin domain family 7 member A;Clec7a;ortholog	C-TYPE LECTIN DOMAIN FAMILY 7 MEMBER A (PTHR47218:SF1)		Mus musculus
Plaur	3.66047	0.373911	4.03438	5.17986	4.80595	-1.14549	1.97073	172.584	3.52269e-37	5.12551e-35	MOUSE|MGI=MGI=97612|UniProtKB=P35456	Urokinase plasminogen activator surface receptor;Plaur;ortholog	UROKINASE PLASMINOGEN ACTIVATOR SURFACE RECEPTOR (PTHR10624:SF6)		Mus musculus
Lox	3.6448	0.268706	3.9135	3.71697	3.44827	0.196528	1.36449	70.3261	3.6343e-15	8.98599e-14	MOUSE|MGI=MGI=96817|UniProtKB=P28301	Protein-lysine 6-oxidase;Lox;ortholog	PROTEIN-LYSINE 6-OXIDASE (PTHR45817:SF6)		Mus musculus
Abcc12	3.63987	-0.00166407	3.6382	4.99253	4.99419	-1.35433	1.98687	139.776	4.22341e-30	3.92078e-28	MOUSE|MGI=MGI=2441679|UniProtKB=Q80WJ6	Multidrug resistance-associated protein 9;Abcc12;ortholog	MULTIDRUG RESISTANCE-ASSOCIATED PROTEIN 9 (PTHR24223:SF10)	ATP-binding cassette (ABC) transporter(PC00003)	Mus musculus
Gsta1	3.63665	0.185134	3.82178	4.72964	4.54451	-0.90786	3.49611	228.367	3.11849e-49	7.61113e-47	MOUSE|MGI=MGI=1095417|UniProtKB=P13745	Glutathione S-transferase A1;Gsta1;ortholog	GLUTATHIONE S-TRANSFERASE A5 (PTHR11571:SF233)		Mus musculus
Ccr2	3.63646	-0.126597	3.50987	3.21329	3.33989	0.296574	3.07365	229.707	1.60038e-49	3.96999e-47	MOUSE|MGI=MGI=106185|UniProtKB=P51683	C-C chemokine receptor type 2;Ccr2;ortholog	C-C CHEMOKINE RECEPTOR TYPE 2 (PTHR10489:SF928)		Mus musculus
Clec5a	3.63359	0.504732	4.13832	4.19898	3.69425	-0.0606573	0.743208	53.0478	1.79085e-11	2.87982e-10	MOUSE|MGI=MGI=1345151|UniProtKB=Q9R007	C-type lectin domain family 5 member A;Clec5a;ortholog	C-TYPE LECTIN DOMAIN FAMILY 5 MEMBER A (PTHR47536:SF1)		Mus musculus
2610524H06Rik	3.632	-0.310726	3.32127	1.73004	2.04077	1.59123	-0.000556388	22.2315	5.83804e-05	0.000336666	MOUSE|MGI=MGI=2447819|UniProtKB=Q9CZU9	RIKEN cDNA 2610524H06;2610524H06Rik;ortholog	RIKEN CDNA 1500011B03 GENE-RELATED (PTHR37874:SF1)		Mus musculus
Sphk1	3.61495	0.411485	4.02644	1.71294	1.30146	2.3135	0.245778	22.5706	4.96224e-05	0.00029206	MOUSE|MGI=MGI=1316649|UniProtKB=Q8CI15	Sphingosine kinase 1;Sphk1;ortholog	SPHINGOSINE KINASE 1 (PTHR12358:SF47)		Mus musculus
Chst11	3.60082	0.0183446	3.61917	3.64914	3.63079	-0.0299726	1.15901	79.0446	4.91976e-17	1.45402e-15	MOUSE|MGI=MGI=1927166|UniProtKB=Q9JME2	Carbohydrate sulfotransferase 11;Chst11;ortholog	CARBOHYDRATE SULFOTRANSFERASE 11 (PTHR12137:SF32)	transferase(PC00220)	Mus musculus
Nupr1	3.5994	-0.606491	2.99291	2.92391	3.5304	0.0689975	2.8461	111.709	4.70357e-24	2.63609e-22	MOUSE|MGI=MGI=1891834|UniProtKB=Q9WTK0	Nuclear protein 1;Nupr1;ortholog	NUCLEAR PROTEIN 1 (PTHR17149:SF5)		Mus musculus
Hr	3.59816	-0.336493	3.26167	3.56844	3.90493	-0.306769	1.52175	73.1894	8.85331e-16	2.32584e-14	MOUSE|MGI=MGI=96223|UniProtKB=Q61645	Lysine-specific demethylase hairless;Hr;ortholog	LYSINE-SPECIFIC DEMETHYLASE HAIRLESS (PTHR12549:SF4)	nucleic acid binding(PC00171);zinc finger transcription factor(PC00244)	Mus musculus
Psrc1	3.59489	-0.0725831	3.52231	4.3089	4.38149	-0.786594	0.467308	53.878	1.19135e-11	1.97238e-10	MOUSE|MGI=MGI=1913099|UniProtKB=Q9D0P7	Proline/serine-rich coiled-coil protein 1;Psrc1;ortholog	PROLINE/SERINE-RICH COILED-COIL PROTEIN 1 (PTHR21584:SF1)		Mus musculus
Blnk	3.58354	0.222437	3.80597	3.49164	3.2692	0.314332	3.38717	211.83	1.1711e-45	2.49592e-43	MOUSE|MGI=MGI=96878|UniProtKB=Q9QUN3	B-cell linker protein;Blnk;ortholog	B-CELL LINKER PROTEIN (PTHR14098:SF3)	signaling molecule(PC00207)	Mus musculus
Sgol2a	3.5782	0.149256	3.72746	3.26968	3.12043	0.457777	0.555865	54.0878	1.07469e-11	1.79296e-10
Neil3	3.56143	-1.04328	2.51815	2.61088	3.65417	-0.0927319	-0.233238	19.6004	0.000205382	0.0010436	MOUSE|MGI=MGI=2384588|UniProtKB=Q8K203	Endonuclease 8-like 3;Neil3;ortholog	ENDONUCLEASE 8-LIKE 3 (PTHR22993:SF10)	DNA glycosylase(PC00010);damaged DNA-binding protein(PC00086);endodeoxyribonuclease(PC00093);esterase(PC00097);glycosidase(PC00110);lyase(PC00144)	Mus musculus
Slpi	3.53487	0.157635	3.6925	2.62149	2.46386	1.07101	2.51334	90.5826	1.64216e-19	6.30689e-18	MOUSE|MGI=MGI=109297|UniProtKB=P97430	Antileukoproteinase;Slpi;ortholog	ANTILEUKOPROTEINASE (PTHR19441:SF44)	serine protease inhibitor(PC00204)	Mus musculus
Pstpip1	3.52917	-0.19554	3.33363	1.8086	2.00414	1.52503	1.13697	46.3271	4.83209e-10	6.41396e-09	MOUSE|MGI=MGI=1321396|UniProtKB=P97814	Proline-serine-threonine phosphatase-interacting protein 1;Pstpip1;ortholog	PROLINE-SERINE-THREONINE PHOSPHATASE-INTERACTING PROTEIN 1 (PTHR23065:SF51)	actin family cytoskeletal protein(PC00041);membrane trafficking regulatory protein(PC00151)	Mus musculus
Ltbp2	3.51826	-0.104761	3.4135	2.39866	2.50342	1.01484	1.56227	91.4977	1.04432e-19	4.08338e-18	MOUSE|MGI=MGI=99502|UniProtKB=O08999	Latent-transforming growth factor beta-binding protein 2;Ltbp2;ortholog	LATENT-TRANSFORMING GROWTH FACTOR BETA-BINDING PROTEIN 2 (PTHR24034:SF49)	annexin(PC00050);calmodulin(PC00061);cell adhesion molecule(PC00069);extracellular matrix glycoprotein(PC00100);extracellular matrix structural protein(PC00103);signaling molecule(PC00207)	Mus musculus
Sh3pxd2b	3.50648	-0.0292844	3.47719	3.26423	3.29351	0.212966	2.70836	139.731	4.31916e-30	3.98522e-28	MOUSE|MGI=MGI=2442062|UniProtKB=A2AAY5	SH3 and PX domain-containing protein 2B;Sh3pxd2b;ortholog	SH3 AND PX DOMAIN-CONTAINING PROTEIN 2B (PTHR15706:SF19)		Mus musculus
Arl11	3.48462	-0.0273837	3.45723	4.01276	4.04015	-0.555528	1.49331	106.739	5.5218e-23	2.81333e-21	MOUSE|MGI=MGI=2444054|UniProtKB=Q6P3A9	ADP-ribosylation factor-like protein 11;Arl11;ortholog	ADP-RIBOSYLATION FACTOR-LIKE PROTEIN 11 (PTHR11711:SF172)		Mus musculus
Mmp8	3.48263	-1.21089	2.27174	0.68083	1.89172	1.59091	-0.210742	16.6208	0.000845664	0.0036698	MOUSE|MGI=MGI=1202395|UniProtKB=O70138	Neutrophil collagenase;Mmp8;ortholog	NEUTROPHIL COLLAGENASE (PTHR10201:SF137)	metalloprotease(PC00153)	Mus musculus
Mybl1	3.47691	-0.113812	3.3631	3.50793	3.62174	-0.144825	2.08886	81.8148	1.25231e-17	3.97275e-16	MOUSE|MGI=MGI=99925|UniProtKB=P51960	Myb-related protein A;Mybl1;ortholog	MYB-RELATED PROTEIN A (PTHR45614:SF9)		Mus musculus
Fbxo40	3.47536	-0.778726	2.69663	0.989446	1.76817	1.70719	-0.166473	13.3158	0.00400109	0.0141691	MOUSE|MGI=MGI=2443753|UniProtKB=P62932	F-box only protein 40;Fbxo40;ortholog	F-BOX ONLY PROTEIN 40 (PTHR15933:SF1)		Mus musculus
Ccr1	3.47103	0.333625	3.80465	4.64893	4.3153	-0.844273	0.541098	41.1364	6.11787e-09	7.07224e-08	MOUSE|MGI=MGI=104618|UniProtKB=P51675	C-C chemokine receptor type 1;Ccr1;ortholog	C-C CHEMOKINE RECEPTOR TYPE 1 (PTHR10489:SF711)		Mus musculus
Gtse1	3.45229	-0.354599	3.09769	2.40551	2.76011	0.692177	1.00103	52.6678	2.15807e-11	3.43025e-10	MOUSE|MGI=MGI=1352755|UniProtKB=Q8R080	G2 and S phase-expressed protein 1;Gtse1;ortholog	G2 AND S PHASE-EXPRESSED PROTEIN 1 (PTHR21584:SF10)		Mus musculus
Cenpf	3.44935	-0.0323348	3.41702	2.60598	2.63832	0.811037	1.51548	88.2028	5.32746e-19	1.92399e-17	MOUSE|MGI=MGI=1313302|UniProtKB=E9Q3P4	Centromere protein F;Cenpf;ortholog	CENTROMERE PROTEIN F (PTHR18874:SF10)		Mus musculus
Esco2	3.44888	-0.637422	2.81146	1.40264	2.04006	1.40882	0.746506	19.7573	0.000190578	0.000974595	MOUSE|MGI=MGI=1919238|UniProtKB=Q8CIB9	N-acetyltransferase ESCO2;Esco2;ortholog	N-ACETYLTRANSFERASE ESCO2 (PTHR45884:SF3)		Mus musculus
6030419C18Rik	3.44744	0.296734	3.74418	2.97638	2.67965	0.767794	0.0142727	24.2143	2.25342e-05	0.000142256
Mrc2	3.44312	-0.667988	2.77513	2.05025	2.71823	0.724882	2.23591	132.756	1.37775e-28	1.12087e-26	MOUSE|MGI=MGI=107818|UniProtKB=Q64449	C-type mannose receptor 2;Mrc2;ortholog	C-TYPE MANNOSE RECEPTOR 2 (PTHR22803:SF69)		Mus musculus
C5ar1	3.44308	-0.384791	3.05828	3.1221	3.50689	-0.063817	3.11137	151.09	1.53315e-32	1.61108e-30	MOUSE|MGI=MGI=88232|UniProtKB=P30993	C5a anaphylatoxin chemotactic receptor 1;C5ar1;ortholog	C5A ANAPHYLATOXIN CHEMOTACTIC RECEPTOR 1 (PTHR24225:SF29)	G-protein coupled receptor(PC00021)	Mus musculus
Gm36673	3.43641	-0.710668	2.72574	2.76801	3.47867	-0.0422689	0.229489	33.2083	2.91071e-07	2.57187e-06
Plin4	3.4284	-0.683137	2.74527	2.63219	3.31533	0.113075	3.56743	126.615	2.90102e-27	2.10039e-25	MOUSE|MGI=MGI=1929709|UniProtKB=O88492	Perilipin-4;Plin4;ortholog	PERILIPIN-4 (PTHR47538:SF1)		Mus musculus
S100a9	3.42761	-0.138645	3.28896	2.30316	2.44181	0.985801	1.65254	53.0109	1.82356e-11	2.92931e-10	MOUSE|MGI=MGI=1338947|UniProtKB=P31725	Protein S100-A9;S100a9;ortholog	PROTEIN S100-A9 (PTHR11639:SF79)	calmodulin(PC00061);signaling molecule(PC00207)	Mus musculus
Tnfrsf10b	3.42356	-0.14234	3.28122	3.29229	3.43463	-0.0110646	1.40462	72.2938	1.37712e-15	3.55002e-14	MOUSE|MGI=MGI=1341090|UniProtKB=Q9QZM4	Tumor necrosis factor receptor superfamily member 10B;Tnfrsf10b;ortholog	TUMOR NECROSIS FACTOR RECEPTOR SUPERFAMILY MEMBER 10C (PTHR46330:SF4)		Mus musculus
Anxa2	3.41958	-0.0806504	3.33893	3.25084	3.33149	0.0880885	6.31426	418.289	2.41765e-90	1.6629e-87	MOUSE|MGI=MGI=88246|UniProtKB=P07356	Annexin A2;Anxa2;ortholog	ANNEXIN A2-RELATED (PTHR10502:SF18)		Mus musculus
Gm36161	3.41078	0.502987	3.91377	5.65273	5.14975	-1.73896	0.0185245	40.5541	8.13003e-09	9.26382e-08
Il21r	3.4084	0.403718	3.81212	1.61809	1.21437	2.19403	1.05574	32.8233	3.50933e-07	3.06423e-06	MOUSE|MGI=MGI=1890475|UniProtKB=Q9JHX3	Interleukin-21 receptor;Il21r;ortholog	INTERLEUKIN-21 RECEPTOR (PTHR23037:SF7)	type I cytokine receptor(PC00231)	Mus musculus
Mettl7a3	3.40817	-0.483373	2.9248	0.973771	1.45714	1.95103	-0.123069	13.6229	0.00346602	0.0125323	MOUSE|MGI=MGI=3710670|UniProtKB=G3X9G9	MCG123521, isoform CRA_a;Mettl7a3;ortholog	METHYLTRANSFERASE-LIKE PROTEIN 7A (PTHR42912:SF21)	methyltransferase(PC00155)	Mus musculus
Ifi27l2b	3.4012	-0.142493	3.25871	3.3623	3.50479	-0.103594	5.58896	249.587	8.03742e-54	2.38475e-51	MOUSE|MGI=MGI=1916390|UniProtKB=Q8VC49	Interferon alpha-inducible protein 27-like protein 2B;Ifi27l2b;ortholog	INTERFERON ALPHA-INDUCIBLE PROTEIN 27-LIKE PROTEIN 2 (PTHR16932:SF2)		Mus musculus
Mup-ps19	3.40016	0.0733907	3.47355	3.78172	3.70833	-0.308175	1.25225	56.5215	3.25128e-12	5.78125e-11
Tnc	3.38272	0.498764	3.88148	3.13479	2.63603	0.746693	2.02527	110.292	9.49636e-24	5.1321e-22	MOUSE|MGI=MGI=101922|UniProtKB=Q80YX1	Tenascin;Tnc;ortholog	TENASCIN (PTHR46708:SF1)		Mus musculus
Nrip2	3.35943	0.379595	3.73902	3.76496	3.38536	-0.0259311	-0.0143822	25.1948	1.40578e-05	9.26898e-05	MOUSE|MGI=MGI=1891884|UniProtKB=Q9JHR9	Nuclear receptor-interacting protein 2;Nrip2;ortholog	NUCLEAR RECEPTOR-INTERACTING PROTEIN 2 (PTHR12917:SF17)	aspartic protease(PC00053)	Mus musculus
Dpep2	3.35879	-0.1674	3.19139	2.36465	2.53205	0.826739	0.319836	27.9992	3.63348e-06	2.68466e-05
Clec4b1	3.35568	-0.687291	2.66839	3.22778	3.91507	-0.55939	0.510646	33.4897	2.53882e-07	2.27054e-06	MOUSE|MGI=MGI=1917060|UniProtKB=Q7TS58	Antigen presenting cell lectin-like receptor A2;Clec4b1;ortholog	ANTIGEN PRESENTING CELL LECTIN-LIKE RECEPTOR A2-RELATED (PTHR22802:SF381)	cell adhesion molecule(PC00069);immunoglobulin receptor superfamily(PC00124)	Mus musculus
Rab7b	3.3453	-0.14463	3.20067	2.29856	2.44319	0.902109	2.58892	187.019	2.68881e-40	4.32841e-38	MOUSE|MGI=MGI=2442295|UniProtKB=Q8VEA8	Ras-related protein Rab-7b;Rab7b;ortholog	RAS-RELATED PROTEIN RAB-7B (PTHR24073:SF571)		Mus musculus
Mfap2	3.33479	-0.20315	3.13164	4.83471	5.03786	-1.70307	-0.203315	23.176	3.71116e-05	0.00022535	MOUSE|MGI=MGI=99559|UniProtKB=P55002	Microfibrillar-associated protein 2;Mfap2;ortholog	MICROFIBRILLAR-ASSOCIATED PROTEIN 2 (PTHR16485:SF3)		Mus musculus
Tmem45b	3.33444	0.464035	3.79848	5.51514	5.0511	-1.71666	-0.0310202	26.5944	7.16032e-06	5.00693e-05	MOUSE|MGI=MGI=2384574|UniProtKB=Q8VCZ2	Transmembrane protein 45B;Tmem45b;ortholog	TRANSMEMBRANE PROTEIN 45B (PTHR16007:SF59)		Mus musculus
Gm21370	3.33442	1.23488	4.5693	3.84224	2.60736	0.727061	0.295229	43.8912	1.5917e-09	1.98236e-08	MOUSE|MGI=MGI=5434543|UniProtKB=Q3T9V6	Predicted gene, 21188;Gm21370;ortholog	ANNEXIN-2 RECEPTOR (PTHR38820:SF1)		Mus musculus
Kifc1	3.32987	-0.73223	2.59764	2.63252	3.36475	-0.0348828	0.148692	31.1166	8.03328e-07	6.58502e-06	MOUSE|MGI=MGI=109596|UniProtKB=Q9QWT9	Kinesin-like protein KIFC1;Kifc1;ortholog	KINESIN-LIKE PROTEIN KIFC1 (PTHR24115:SF578)	microtubule binding motor protein(PC00156)	Mus musculus
Asns	3.32899	-0.242872	3.08612	1.4604	1.70327	1.62572	0.997495	36.1887	6.83105e-08	6.75605e-07	MOUSE|MGI=MGI=1350929|UniProtKB=Q61024	Asparagine synthetase [glutamine-hydrolyzing];Asns;ortholog	ASPARAGINE SYNTHETASE [GLUTAMINE-HYDROLYZING] (PTHR11772:SF23)	cysteine protease(PC00081);ligase(PC00142)	Mus musculus
Knstrn	3.30325	0.525658	3.82891	4.21548	3.68982	-0.386564	2.52682	216.051	1.43303e-46	3.18891e-44	MOUSE|MGI=MGI=1289298|UniProtKB=Q9D9Z1	Small kinetochore-associated protein;Knstrn;ortholog	SMALL KINETOCHORE-ASSOCIATED PROTEIN (PTHR31940:SF2)		Mus musculus
Col1a1	3.29678	0.0362028	3.33298	4.08333	4.04713	-0.75035	5.21052	205.173	3.21655e-44	6.40432e-42	MOUSE|MGI=MGI=88467|UniProtKB=P11087	Collagen alpha-1(I) chain;Col1a1;ortholog	COLLAGEN ALPHA-1(I) CHAIN (PTHR24023:SF569)		Mus musculus
F630028O10Rik	3.29655	-1.18716	2.10939	0.920329	2.10749	1.18906	0.737382	36.9196	4.78523e-08	4.87564e-07
Exoc3l4	3.27861	0.0275788	3.30619	3.32192	3.29434	-0.0157225	1.14794	66.0475	2.99414e-14	6.67266e-13	MOUSE|MGI=MGI=1921363|UniProtKB=Q6DIA2	Exocyst complex component 3-like protein 4;Exoc3l4;ortholog	EXOCYST COMPLEX COMPONENT 3-LIKE PROTEIN 4 (PTHR21292:SF14)	membrane traffic protein(PC00150)	Mus musculus
Gm39929	3.2751	-0.0859333	3.18917	1.91688	2.00281	1.27229	-0.136016	12.1703	0.00682192	0.022407
Cpxm1	3.27485	-0.00530543	3.26954	3.4187	3.42401	-0.14916	2.17612	150.587	1.96809e-32	2.05387e-30	MOUSE|MGI=MGI=1934569|UniProtKB=Q9Z100	Probable carboxypeptidase X1;Cpxm1;ortholog	CARBOXYPEPTIDASE X1-RELATED (PTHR11532:SF43)		Mus musculus
Lpl	3.27097	0.0898913	3.36086	3.36193	3.27203	-0.00106539	6.57556	543.407	1.86651e-117	2.17262e-114	MOUSE|MGI=MGI=96820|UniProtKB=P11152	Lipoprotein lipase;Lpl;ortholog	LIPOPROTEIN LIPASE (PTHR11610:SF3)	esterase(PC00097);lipase(PC00143);storage protein(PC00210)	Mus musculus
Melk	3.26583	-0.74797	2.51786	3.31267	4.06064	-0.794807	0.0955654	33.0083	3.20769e-07	2.82038e-06	MOUSE|MGI=MGI=106924|UniProtKB=Q61846	Maternal embryonic leucine zipper kinase;Melk;ortholog	MATERNAL EMBRYONIC LEUCINE ZIPPER KINASE (PTHR24343:SF121)	non-receptor serine/threonine protein kinase(PC00167)	Mus musculus
Cd300lb	3.24791	-0.22733	3.02058	3.53546	3.76279	-0.514883	2.49044	167.846	3.71323e-36	4.88596e-34	MOUSE|MGI=MGI=2685099|UniProtKB=Q3U497	CMRF35-like molecule 7;Cd300lb;ortholog	CMRF35-LIKE MOLECULE 7 (PTHR11860:SF50)		Mus musculus
S100a11	3.24777	-0.488124	2.75964	2.60096	3.08908	0.158686	3.65942	154.793	2.43667e-33	2.75162e-31	MOUSE|MGI=MGI=1338798|UniProtKB=P50543	Protein S100-A11;S100a11;ortholog	PROTEIN S100-A11 (PTHR11639:SF60)	calmodulin(PC00061);signaling molecule(PC00207)	Mus musculus
2010003K11Rik	3.2469	0.108647	3.35555	2.85875	2.7501	0.4968	5.3166	342.783	5.44794e-74	2.8427e-71
Saa1	3.24474	-0.384437	2.8603	3.48369	3.86813	-0.623395	7.25628	170.391	1.04785e-36	1.45468e-34	MOUSE|MGI=MGI=98221|UniProtKB=P05366	Serum amyloid A-1 protein;Saa1;ortholog	SERUM AMYLOID A-1 PROTEIN (PTHR23424:SF22)	apolipoprotein(PC00052);defense/immunity protein(PC00090);transporter(PC00227)	Mus musculus
Gm32006	3.23491	0.0146507	3.24957	2.16055	2.1459	1.08901	3.15784	41.6438	4.77489e-09	5.60692e-08
Ckap2l	3.22984	-0.465301	2.76454	2.14672	2.61203	0.617817	1.55824	66.4937	2.40325e-14	5.4116e-13	MOUSE|MGI=MGI=1917716|UniProtKB=Q7TS74	Cytoskeleton-associated protein 2-like;Ckap2l;ortholog	CYTOSKELETON-ASSOCIATED PROTEIN 2-LIKE (PTHR47078:SF1)		Mus musculus
Col3a1	3.22673	-0.00542823	3.22131	3.25882	3.26424	-0.03751	6.86072	461.739	9.32461e-100	8.81875e-97	MOUSE|MGI=MGI=88453|UniProtKB=P08121	Collagen alpha-1(III) chain;Col3a1;ortholog	COLLAGEN ALPHA-1(III) CHAIN (PTHR24023:SF604)		Mus musculus
Fgf21	3.21544	0.400741	3.61618	1.49617	1.09542	2.12001	3.02178	32.6171	3.87888e-07	3.36555e-06	MOUSE|MGI=MGI=1861377|UniProtKB=Q9JJN1	Fibroblast growth factor 21;Fgf21;ortholog	FIBROBLAST GROWTH FACTOR 21 (PTHR11486:SF81)	growth factor(PC00112)	Mus musculus
Cenpe	3.20904	0.335419	3.54446	2.94607	2.61065	0.598395	1.63697	105.819	8.70848e-23	4.30643e-21	MOUSE|MGI=MGI=1098230|UniProtKB=Q6RT24	Centromere-associated protein E;Cenpe;ortholog	CENTROMERE-ASSOCIATED PROTEIN E (PTHR24115:SF592)	microtubule binding motor protein(PC00156)	Mus musculus
Slc35f2	3.20556	-0.218237	2.98732	4.28228	4.50052	-1.29496	0.538735	36.2292	6.69766e-08	6.63713e-07	MOUSE|MGI=MGI=1919272|UniProtKB=Q7TML3	Solute carrier family 35 member F2;Slc35f2;ortholog	SOLUTE CARRIER FAMILY 35 MEMBER F2 (PTHR14233:SF12)		Mus musculus
Slamf7	3.20161	0.256187	3.4578	3.07067	2.81448	0.387132	2.14134	170.052	1.23977e-36	1.70548e-34	MOUSE|MGI=MGI=1922595|UniProtKB=Q8BHK6	SLAM family member 7;Slamf7;ortholog	SLAM FAMILY MEMBER 7 (PTHR12080:SF46)	cell adhesion molecule(PC00069);immunoglobulin receptor superfamily(PC00124);membrane-bound signaling molecule(PC00152);protein kinase(PC00193)	Mus musculus
4930427A07Rik	3.2007	-1.56136	1.63934	0.801719	2.36307	0.837622	0.00125498	23.2007	3.66736e-05	0.000222959
Hmmr	3.19736	0.0260124	3.22337	2.95258	2.92657	0.270791	1.66698	90.7602	1.50411e-19	5.80616e-18	MOUSE|MGI=MGI=104667|UniProtKB=Q00547	Hyaluronan mediated motility receptor;Hmmr;ortholog	HYALURONAN MEDIATED MOTILITY RECEPTOR (PTHR18956:SF6)		Mus musculus
Bcl2a1d	3.19455	0.10008	3.29463	4.75681	4.65673	-1.46218	1.34279	78.4509	6.59585e-17	1.91571e-15	MOUSE|MGI=MGI=1278325|UniProtKB=O55179	A1-d protein;Bcl2a1d;ortholog	BCL-2-RELATED PROTEIN A1 (PTHR11256:SF10)	signaling molecule(PC00207)	Mus musculus
Elf3	3.17933	-0.627383	2.55194	3.19937	3.82675	-0.647424	1.7636	112.999	2.48217e-24	1.41204e-22	MOUSE|MGI=MGI=1101781|UniProtKB=Q3UPW2	ETS-related transcription factor Elf-3;Elf3;ortholog	ETS-RELATED TRANSCRIPTION FACTOR ELF-3 (PTHR11849:SF13)	nucleic acid binding(PC00171);signaling molecule(PC00207);winged helix/forkhead transcription factor(PC00246)	Mus musculus
Mmp27	3.17875	-0.418887	2.75987	1.32067	1.73955	1.4392	0.834981	37.2718	4.03075e-08	4.16052e-07	MOUSE|MGI=MGI=3039232|UniProtKB=D3YV89	Matrix metalloproteinase;Mmp27;ortholog	MATRIX METALLOPROTEINASE-27 (PTHR10201:SF115)	metalloprotease(PC00153)	Mus musculus
Dusp8	3.1631	0.0517251	3.21483	2.83261	2.78088	0.382216	1.9509	84.3667	3.54887e-18	1.19072e-16	MOUSE|MGI=MGI=106626|UniProtKB=O09112	Dual specificity protein phosphatase 8;Dusp8;ortholog	DUAL SPECIFICITY PROTEIN PHOSPHATASE 8 (PTHR10159:SF108)		Mus musculus
Cenph	3.1613	-0.0544966	3.1068	2.36457	2.41906	0.742239	-0.238276	14.9958	0.00182024	0.00717847	MOUSE|MGI=MGI=1349448|UniProtKB=Q9QYM8	Centromere protein H;Cenph;ortholog	CENTROMERE PROTEIN H (PTHR28662:SF1)		Mus musculus
Icosl	3.15879	-0.318884	2.83991	2.51917	2.83806	0.320737	1.17262	50.9426	5.03188e-11	7.66791e-10	MOUSE|MGI=MGI=1354701|UniProtKB=Q9JHJ8	ICOS ligand;Icoslg;ortholog	ICOS LIGAND (PTHR24100:SF55)	protease inhibitor(PC00191)	Mus musculus
Gm7665	3.15858	-0.188332	2.97025	2.9199	3.10823	0.0503489	2.76437	123.527	1.34229e-26	9.14936e-25
Kifc5b	3.15788	0.753365	3.91125	1.7954	1.04203	2.11585	0.073145	22.4765	5.1911e-05	0.000304334	MOUSE|MGI=MGI=2137414|UniProtKB=E9PUA5	Kinesin-like protein;Kifc5b;ortholog	KINESIN-LIKE PROTEIN KIFC1 (PTHR24115:SF578)	microtubule binding motor protein(PC00156)	Mus musculus
Saa2	3.14539	-0.332719	2.81267	3.52096	3.85368	-0.708287	6.36359	138.942	6.3905e-30	5.75601e-28	MOUSE|MGI=MGI=98222|UniProtKB=P05367	Serum amyloid A-2 protein;Saa2;ortholog	SERUM AMYLOID A-1 PROTEIN (PTHR23424:SF22)	apolipoprotein(PC00052);defense/immunity protein(PC00090);transporter(PC00227)	Mus musculus
Gm10639	3.13865	-0.0261145	3.11253	2.13719	2.16331	0.975341	0.533367	20.7157	0.000120601	0.000647367	MOUSE|MGI=MGI=3704339|UniProtKB=E9Q6L7	Glutathione S-transferase;Gm10639;ortholog	GLUTATHIONE S-TRANSFERASE A5 (PTHR11571:SF233)		Mus musculus
Acss1	3.13278	-0.0766311	3.05615	2.42538	2.50201	0.630772	0.553341	44.476	1.19567e-09	1.51785e-08	MOUSE|MGI=MGI=1915988|UniProtKB=Q99NB1	Acetyl-coenzyme A synthetase 2-like, mitochondrial;Acss1;ortholog	ACETYL-COENZYME A SYNTHETASE 2-LIKE, MITOCHONDRIAL (PTHR24095:SF110)	dehydrogenase(PC00092);ligase(PC00142)	Mus musculus
Bhlhe41	3.12302	0.353529	3.47654	2.65698	2.30346	0.819559	2.53025	71.7431	1.80695e-15	4.61093e-14	MOUSE|MGI=MGI=1930704|UniProtKB=Q99PV5	Class E basic helix-loop-helix protein 41;Bhlhe41;ortholog	CLASS E BASIC HELIX-LOOP-HELIX PROTEIN 41 (PTHR10985:SF76)	basic helix-loop-helix transcription factor(PC00055)	Mus musculus
G530011O06Rik	3.11863	-0.179656	2.93897	3.45054	3.6302	-0.511569	0.431957	32.8851	3.40547e-07	2.98215e-06
Zwilch	3.11701	-0.27265	2.84436	1.87694	2.14959	0.967424	0.761659	32.1079	4.96638e-07	4.23865e-06	MOUSE|MGI=MGI=1915264|UniProtKB=Q8R060	Protein zwilch homolog;Zwilch;ortholog	PROTEIN ZWILCH HOMOLOG (PTHR15995:SF1)		Mus musculus
Capg	3.1115	0.175637	3.28713	3.34385	3.16822	-0.0567178	4.23506	437.544	1.62891e-94	1.44993e-91	MOUSE|MGI=MGI=1098259|UniProtKB=P24452	Macrophage-capping protein;Capg;ortholog	MACROPHAGE-CAPPING PROTEIN (PTHR11977:SF13)	non-motor actin binding protein(PC00165)	Mus musculus
Fam198b	3.11093	-0.318482	2.79245	2.08031	2.39879	0.712143	0.744541	44.7229	1.05962e-09	1.34855e-08	MOUSE|MGI=MGI=1915909|UniProtKB=Q3UPI1	Protein FAM198B;Fam198b;ortholog	PROTEIN FAM198B (PTHR15905:SF1)		Mus musculus
2310034O05Rik	3.08882	0.872052	3.96087	3.13135	2.2593	0.829524	0.877604	52.3982	2.46343e-11	3.89109e-10
Mmp7	3.08636	0.011544	3.0979	3.13671	3.12517	-0.0388108	-0.224848	17.2405	0.000630626	0.0028241	MOUSE|MGI=MGI=103189|UniProtKB=Q10738	Matrilysin;Mmp7;ortholog	MATRILYSIN (PTHR10201:SF143)	metalloprotease(PC00153)	Mus musculus
Cd63-ps	3.08408	0.278622	3.3627	3.60131	3.32269	-0.238608	4.25871	340.178	1.99717e-73	1.00737e-70
Sema3b	3.07303	0.237539	3.31057	3.0219	2.78436	0.28867	2.13465	97.8014	4.6152e-21	2.03015e-19	MOUSE|MGI=MGI=107561|UniProtKB=Q62177	Semaphorin-3B;Sema3b;ortholog	SEMAPHORIN-3B (PTHR11036:SF37)	membrane-bound signaling molecule(PC00152)	Mus musculus
Lat2	3.07198	-0.108233	2.96374	3.66338	3.77161	-0.699636	2.04217	106.704	5.61841e-23	2.85295e-21	MOUSE|MGI=MGI=1926479|UniProtKB=Q9JHL0	Linker for activation of T-cells family member 2;Lat2;ortholog	LINKER FOR ACTIVATION OF T-CELLS FAMILY MEMBER 2 (PTHR15646:SF5)		Mus musculus
Slamf8	3.06602	0.0814857	3.14751	3.75426	3.67277	-0.606748	2.02391	135.494	3.53944e-29	2.99211e-27	MOUSE|MGI=MGI=1921998|UniProtKB=Q9D3G2	SLAM family member 8;Slamf8;ortholog	SLAM FAMILY MEMBER 8 (PTHR12080:SF92)	cell adhesion molecule(PC00069);immunoglobulin receptor superfamily(PC00124);protein kinase(PC00193);signaling molecule(PC00207)	Mus musculus
Cd14	3.05633	0.138773	3.1951	2.48268	2.34391	0.712419	3.714	129.423	7.20162e-28	5.50378e-26	MOUSE|MGI=MGI=88318|UniProtKB=P10810	Monocyte differentiation antigen CD14;Cd14;ortholog	MONOCYTE DIFFERENTIATION ANTIGEN CD14 (PTHR10630:SF3)		Mus musculus
Cyp4f18	3.05603	0.126418	3.18245	2.74703	2.62061	0.435416	1.44515	76.3802	1.83341e-16	5.15671e-15
Arhgap22	3.05129	-0.554095	2.49719	3.93443	4.48853	-1.43724	1.02852	52.5331	2.30555e-11	3.64551e-10	MOUSE|MGI=MGI=2443418|UniProtKB=Q8BL80	Rho GTPase-activating protein 22;Arhgap22;ortholog	RHO GTPASE-ACTIVATING PROTEIN 22 (PTHR15228:SF22)		Mus musculus
Cd63	3.04939	0.141102	3.19049	3.72213	3.58103	-0.531639	3.81844	375.756	3.94655e-81	2.21182e-78	MOUSE|MGI=MGI=99529|UniProtKB=P41731	CD63 antigen;Cd63;ortholog	CD63 ANTIGEN (PTHR19282:SF376)		Mus musculus
LOC102637129	3.04255	-0.112874	2.92968	3.14073	3.2536	-0.211052	3.09106	160.38	1.5177e-34	1.89801e-32
Rell2	3.0419	0.20681	3.24871	1.92299	1.71618	1.32572	1.36813	53.0066	1.82742e-11	2.9324e-10	MOUSE|MGI=MGI=1918044|UniProtKB=Q8BRJ3	RELT-like protein 2;Rell2;ortholog	RELT-LIKE PROTEIN 2 (PTHR31481:SF0)		Mus musculus
Gm13657	3.02799	-0.125722	2.90227	1.50284	1.62856	1.39943	1.79375	48.7138	1.50091e-10	2.13657e-09
Ms4a7	3.02449	0.104862	3.12935	3.62322	3.51835	-0.493867	2.57768	110.492	8.59953e-24	4.69776e-22	MOUSE|MGI=MGI=1918846|UniProtKB=E9Q9V5	Membrane-spanning 4-domains, subfamily A, member 7;Ms4a7;ortholog	MEMBRANE-SPANNING 4-DOMAINS SUBFAMILY A MEMBER 7 (PTHR23320:SF8)	receptor(PC00197)	Mus musculus
Col1a2	3.02064	-0.0594712	2.96117	2.8667	2.92617	0.0944731	5.53513	472.865	3.62234e-102	3.91523e-99	MOUSE|MGI=MGI=88468|UniProtKB=Q01149	Collagen alpha-2(I) chain;Col1a2;ortholog	COLLAGEN ALPHA-2(I) CHAIN (PTHR24023:SF568)		Mus musculus
Gm19619	3.01938	-0.120727	2.89865	1.98286	2.10359	0.91579	2.11719	91.4462	1.07127e-19	4.17796e-18
Tlr2	3.01515	-0.0986035	2.91654	2.41543	2.51404	0.501112	3.2474	253.578	1.10119e-54	3.4715e-52	MOUSE|MGI=MGI=1346060|UniProtKB=Q9QUN7	Toll-like receptor 2;Tlr2;ortholog	TOLL-LIKE RECEPTOR 2 (PTHR24365:SF17)		Mus musculus
Asb4	3.01401	0.348313	3.36232	0.422663	0.0743504	2.93966	0.47039	14.6207	0.00217127	0.00837515	MOUSE|MGI=MGI=1929751|UniProtKB=Q9WV71	Ankyrin repeat and SOCS box protein 4;Asb4;ortholog	ANKYRIN REPEAT AND SOCS BOX PROTEIN 4 (PTHR24123:SF98)		Mus musculus
Gm42368	3.00491	-1.28107	1.72384	1.32018	2.60125	0.403659	0.930433	31.0787	8.1824e-07	6.69276e-06
Gm40991	3.00483	-3.09618	-0.0913528	-0.0529324	3.04325	-0.0384204	-0.263483	25.5843	1.16533e-05	7.80599e-05
Lif	3.00224	-0.0696509	2.93258	3.71947	3.78912	-0.786884	0.0905454	30.0967	1.31689e-06	1.04004e-05	MOUSE|MGI=MGI=96787|UniProtKB=P09056	Leukemia inhibitory factor;Lif;ortholog	LEUKEMIA INHIBITORY FACTOR (PTHR10633:SF0)	cytokine(PC00083)	Mus musculus
Ptpn22	2.99596	-0.4293	2.56666	0.783018	1.21232	1.78364	0.747542	22.3682	5.46795e-05	0.00031859	MOUSE|MGI=MGI=107170|UniProtKB=P29352	Tyrosine-protein phosphatase non-receptor type 22;Ptpn22;ortholog	TYROSINE-PROTEIN PHOSPHATASE NON-RECEPTOR TYPE 22 (PTHR45983:SF1)		Mus musculus
Haus8	2.99396	0.0976982	3.09166	4.07213	3.97443	-0.980474	3.87733	463.966	3.07033e-100	3.09735e-97	MOUSE|MGI=MGI=1923728|UniProtKB=Q99L00	HAUS augmin-like complex subunit 8;Haus8;ortholog	HAUS AUGMIN-LIKE COMPLEX SUBUNIT 8 (PTHR31807:SF2)		Mus musculus
Snhg18	2.98929	-0.353902	2.63539	2.14802	2.50193	0.487363	1.75472	71.9247	1.65213e-15	4.23729e-14
Bcl2a1a	2.97223	-0.0488403	2.92339	5.97185	6.02069	-3.04845	0.418555	43.8949	1.58879e-09	1.98036e-08	MOUSE|MGI=MGI=102687|UniProtKB=Q07440	Bcl-2-related protein A1;Bcl2a1;ortholog	BCL-2-RELATED PROTEIN A1 (PTHR11256:SF10)	signaling molecule(PC00207)	Mus musculus
S100a4	2.96446	0.364154	3.32861	2.43305	2.0689	0.895563	1.92969	80.2406	2.72544e-17	8.26479e-16	MOUSE|MGI=MGI=1330282|UniProtKB=P07091	Protein S100-A4;S100a4;ortholog	PROTEIN S100-A4 (PTHR11639:SF51)	calmodulin(PC00061);growth factor(PC00112)	Mus musculus
Nyap1	2.95829	-2.20663	0.751659	-0.397149	1.80948	1.14881	-0.166292	19.0164	0.000271275	0.00134236	MOUSE|MGI=MGI=2443880|UniProtKB=Q6PFX7	Neuronal tyrosine-phosphorylated phosphoinositide-3-kinase adapter 1;Nyap1;ortholog	NEURONAL TYROSINE-PHOSPHORYLATED PHOSPHOINOSITIDE-3-KINASE ADAPTER 1 (PTHR22633:SF2)		Mus musculus
Fhl2	2.95791	-0.446067	2.51184	2.47529	2.92135	0.0365529	0.555247	29.727	1.57514e-06	1.23115e-05	MOUSE|MGI=MGI=1338762|UniProtKB=O70433	Four and a half LIM domains protein 2;Fhl2;ortholog	FOUR AND A HALF LIM DOMAINS PROTEIN 2 (PTHR24205:SF3)	zinc finger transcription factor(PC00244)	Mus musculus
Arhgef2	2.95683	-0.0850047	2.87183	2.86396	2.94897	0.00786228	4.37883	379.841	5.14509e-82	3.11422e-79	MOUSE|MGI=MGI=103264|UniProtKB=Q60875	Rho guanine nucleotide exchange factor 2;Arhgef2;ortholog	RHO GUANINE NUCLEOTIDE EXCHANGE FACTOR 2 (PTHR13944:SF20)		Mus musculus
Plp2	2.95675	-0.0508423	2.9059	1.40375	1.4546	1.50215	1.03829	24.0845	2.39857e-05	0.000150665	MOUSE|MGI=MGI=1298382|UniProtKB=Q9R1Q7	Proteolipid protein 2;Plp2;ortholog	PROTEOLIPID PROTEIN 2 (PTHR22776:SF4)		Mus musculus
Trpm4	2.9559	0.0252587	2.98116	2.0026	1.97734	0.978559	2.19298	104.424	1.73803e-22	8.34917e-21	MOUSE|MGI=MGI=1915917|UniProtKB=Q7TN37	Transient receptor potential cation channel subfamily M member 4;Trpm4;ortholog	TRANSIENT RECEPTOR POTENTIAL CATION CHANNEL SUBFAMILY M MEMBER 4 (PTHR13800:SF6)	ion channel(PC00133);receptor(PC00197)	Mus musculus
B930041F14Rik	2.95313	-0.299779	2.65335	2.95979	3.25957	-0.306436	1.06032	42.9266	2.55086e-09	3.09788e-08
Tmem136	2.94867	0.151269	3.09994	3.85301	3.70174	-0.753069	1.01173	50.2702	6.9976e-11	1.04632e-09	MOUSE|MGI=MGI=2685030|UniProtKB=Q3TYE7	Transmembrane protein 136;Tmem136;ortholog	TRANSMEMBRANE PROTEIN 136 (PTHR31898:SF1)		Mus musculus
Mfap4	2.93637	-0.143081	2.79329	1.8769	2.01998	0.916391	0.924039	44.2224	1.35361e-09	1.69982e-08	MOUSE|MGI=MGI=1342276|UniProtKB=Q9D1H9	Microfibril-associated glycoprotein 4;Mfap4;ortholog	MICROFIBRIL-ASSOCIATED GLYCOPROTEIN 4 (PTHR19143:SF225)	signaling molecule(PC00207)	Mus musculus
AI504432	2.93162	-0.398	2.53362	1.42027	1.81827	1.11335	0.0612721	17.9259	0.000455608	0.00211936
1700037C18Rik	2.92826	0.059337	2.9876	3.01847	2.95913	-0.0308689	0.427571	34.0018	1.97946e-07	1.80441e-06
Mthfd1l	2.91803	0.246174	3.16421	1.18651	0.94034	1.97769	1.51266	39.4627	1.38496e-08	1.52305e-07	MOUSE|MGI=MGI=1924836|UniProtKB=Q3V3R1	Monofunctional C1-tetrahydrofolate synthase, mitochondrial;Mthfd1l;ortholog	MONOFUNCTIONAL C1-TETRAHYDROFOLATE SYNTHASE, MITOCHONDRIAL (PTHR43274:SF3)	ligase(PC00142)	Mus musculus
Clec4a2	2.90867	-0.397897	2.51077	1.9602	2.3581	0.550573	2.10091	85.5097	2.01719e-18	6.95311e-17	MOUSE|MGI=MGI=1349412|UniProtKB=Q9QZ15	C-type lectin domain family 4 member A;Clec4a;ortholog	ANTIGEN PRESENTING CELL LECTIN-LIKE RECEPTOR A2-RELATED (PTHR22802:SF381)	cell adhesion molecule(PC00069);immunoglobulin receptor superfamily(PC00124)	Mus musculus
Dzip1l	2.90595	0.231019	3.13697	1.88888	1.65786	1.2481	0.214104	14.4296	0.00237501	0.00905113	MOUSE|MGI=MGI=1919757|UniProtKB=Q499E4	Zinc finger protein DZIP1L;Dzip1l;ortholog	ZINC FINGER PROTEIN DZIP1L (PTHR21502:SF8)	nucleic acid binding(PC00171)	Mus musculus
Amz1	2.89579	-0.385806	2.50998	2.09292	2.47873	0.417057	1.85236	85.6905	1.84474e-18	6.3732e-17	MOUSE|MGI=MGI=2442258|UniProtKB=Q8BVF9	Archaemetzincin-1;Amz1;ortholog	ARCHAEMETZINCIN-1 (PTHR32205:SF4)		Mus musculus
Pdgfb	2.89542	-0.208136	2.68729	1.83498	2.04312	0.852306	2.0426	76.8007	1.48977e-16	4.20583e-15	MOUSE|MGI=MGI=97528|UniProtKB=P31240	Platelet-derived growth factor subunit B;Pdgfb;ortholog	PLATELET-DERIVED GROWTH FACTOR SUBUNIT B (PTHR11633:SF2)	growth factor(PC00112)	Mus musculus
Acod1	2.8889	0.797021	3.68592	4.88745	4.09043	-1.20153	1.17683	81.6542	1.35573e-17	4.26506e-16	MOUSE|MGI=MGI=103206|UniProtKB=P54987	Cis-aconitate decarboxylase;Acod1;ortholog	CIS-ACONITATE DECARBOXYLASE (PTHR16943:SF11)		Mus musculus
Lilr4b	2.88789	0.229131	3.11702	2.92807	2.69894	0.188951	3.15047	171.972	4.77396e-37	6.81505e-35
Shcbp1	2.88435	-0.199824	2.68452	1.37952	1.57934	1.305	0.418358	20.4772	0.000135156	0.000714596	MOUSE|MGI=MGI=1338802|UniProtKB=Q9Z179	SHC SH2 domain-binding protein 1;Shcbp1;ortholog	SHC SH2 DOMAIN-BINDING PROTEIN 1 (PTHR14695:SF8)		Mus musculus
Lctl	2.88311	-0.0179885	2.86512	1.32782	1.34581	1.5373	0.165787	15.8883	0.00119538	0.00498992	MOUSE|MGI=MGI=2183549|UniProtKB=Q8K1F9	Lactase-like protein;Lctl;ortholog	LACTASE-LIKE PROTEIN (PTHR10353:SF135)	glycosidase(PC00110)	Mus musculus
Gpr35	2.87473	-0.210673	2.66406	2.20118	2.41185	0.462882	1.73173	85.982	1.59716e-18	5.55591e-17	MOUSE|MGI=MGI=1929509|UniProtKB=Q9ES90	G-protein coupled receptor 35;Gpr35;ortholog	G-PROTEIN COUPLED RECEPTOR 35 (PTHR24232:SF54)		Mus musculus
Cdca3	2.87284	0.26429	3.13713	3.08693	2.82264	0.0502049	2.67216	189.782	6.80204e-41	1.11879e-38	MOUSE|MGI=MGI=1315198|UniProtKB=Q99M54	Cell division cycle-associated protein 3;Cdca3;ortholog	CELL DIVISION CYCLE-ASSOCIATED PROTEIN 3 (PTHR34756:SF1)		Mus musculus
Mis18bp1	2.85816	-0.490438	2.36772	0.677342	1.16778	1.69038	0.388532	18.548	0.000339002	0.00163213	MOUSE|MGI=MGI=2145099|UniProtKB=Q80WQ8	Mis18-binding protein 1;Mis18bp1;ortholog	MIS18-BINDING PROTEIN 1 (PTHR16124:SF3)		Mus musculus
Sirpb1a	2.85764	0.0784592	2.9361	2.99313	2.91467	-0.0570251	0.396955	33.5479	2.46797e-07	2.21371e-06	MOUSE|MGI=MGI=2444824|UniProtKB=A0A0A6YYP6	Signal-regulatory protein beta 1A;Sirpb1a;ortholog	SIGNAL-REGULATORY PROTEIN BETA-1 (PTHR19971:SF3)	chemokine(PC00074)	Mus musculus
5430427O19Rik	2.85297	0.20238	3.05535	1.96039	1.75801	1.09496	0.169755	21.2625	9.28562e-05	0.00051225
Bcl2a1b	2.85015	0.0817311	2.93188	3.78064	3.69891	-0.848755	2.88899	197.636	1.36778e-42	2.52406e-40	MOUSE|MGI=MGI=1278326|UniProtKB=Q497M6	B-cell leukemia/lymphoma 2 related protein A1b;Bcl2a1b;ortholog	BCL-2-RELATED PROTEIN A1 (PTHR11256:SF10)	signaling molecule(PC00207)	Mus musculus
Iqgap3	2.84168	0.0534005	2.89508	3.49384	3.44044	-0.598758	1.47966	64.9752	5.07773e-14	1.09923e-12	MOUSE|MGI=MGI=3028642|UniProtKB=F8VQ29	IQ motif-containing GTPase-activating protein 3;Iqgap3;ortholog	RAS GTPASE-ACTIVATING-LIKE PROTEIN IQGAP3 (PTHR14149:SF10)	G-protein modulator(PC00022)	Mus musculus
Ctsk	2.83623	0.57958	3.41581	3.599	3.01942	-0.183196	1.57014	86.0764	1.52439e-18	5.32726e-17	MOUSE|MGI=MGI=107823|UniProtKB=P55097	Cathepsin K;Ctsk;ortholog	CATHEPSIN K (PTHR12411:SF55)	cysteine protease(PC00081);protease inhibitor(PC00191)	Mus musculus
Cdca8	2.82852	-0.158594	2.66993	3.3327	3.49129	-0.66277	1.51088	54.0527	1.09341e-11	1.81818e-10	MOUSE|MGI=MGI=1196274|UniProtKB=Q8BHX3	Borealin;Cdca8;ortholog	BOREALIN (PTHR16040:SF6)		Mus musculus
Siglecf	2.8242	0.451653	3.27585	4.58595	4.1343	-1.3101	0.492066	47.7971	2.35206e-10	3.2563e-09	MOUSE|MGI=MGI=2681107|UniProtKB=Q920G3	Sialic acid-binding Ig-like lectin 5;Siglec5;ortholog	SIALIC ACID-BINDING IG-LIKE LECTIN 6 (PTHR12035:SF94)	immunoglobulin receptor superfamily(PC00124);immunoglobulin superfamily cell adhesion molecule(PC00125);membrane-bound signaling molecule(PC00152);myelin protein(PC00161)	Mus musculus
Pla2g7	2.82189	-0.120845	2.70104	2.24631	2.36715	0.454733	3.29971	134.42	6.03141e-29	4.98728e-27	MOUSE|MGI=MGI=1351327|UniProtKB=Q60963	Platelet-activating factor acetylhydrolase;Pla2g7;ortholog	PLATELET-ACTIVATING FACTOR ACETYLHYDROLASE (PTHR10272:SF12)	esterase(PC00097)	Mus musculus
Eln	2.81006	0.0917452	2.90181	2.44524	2.3535	0.456564	3.32119	84.8975	2.72997e-18	9.28313e-17	MOUSE|MGI=MGI=95317|UniProtKB=P54320	Elastin;Eln;ortholog	ELASTIN (PTHR24018:SF5)		Mus musculus
Myo1f	2.80484	0.140567	2.94541	2.83751	2.69694	0.107901	3.96197	298.671	1.92907e-64	8.34018e-62	MOUSE|MGI=MGI=107711|UniProtKB=P70248	Unconventional myosin-If;Myo1f;ortholog	UNCONVENTIONAL MYOSIN-IF (PTHR13140:SF663)	G-protein modulator(PC00022);actin binding motor protein(PC00040);cell junction protein(PC00070)	Mus musculus
Shc4	2.79912	-0.0604369	2.73868	1.66111	1.72155	1.07757	1.0666	26.7268	6.71706e-06	4.72536e-05	MOUSE|MGI=MGI=2655364|UniProtKB=Q6S5L9	SHC-transforming protein 4;Shc4;ortholog	SHC-TRANSFORMING PROTEIN 4 (PTHR10337:SF12)	signaling molecule(PC00207)	Mus musculus
Myo5a	2.79401	0.121212	2.91522	3.15519	3.03398	-0.239968	2.43317	108.605	2.19013e-23	1.14675e-21	MOUSE|MGI=MGI=105976|UniProtKB=Q99104	Unconventional myosin-Va;Myo5a;ortholog	UNCONVENTIONAL MYOSIN-VA (PTHR13140:SF273)	G-protein modulator(PC00022);actin binding motor protein(PC00040);cell junction protein(PC00070)	Mus musculus
Tmem71	2.7888	-0.250796	2.53801	1.92103	2.17183	0.616976	1.96302	78.9681	5.10927e-17	1.50709e-15	MOUSE|MGI=MGI=2146049|UniProtKB=Q149F5	Transmembrane protein 71;Tmem71;ortholog	TRANSMEMBRANE PROTEIN 71 (PTHR35255:SF1)		Mus musculus
Stap1	2.78786	0.262082	3.04994	3.79611	3.53403	-0.746171	3.09674	240.374	7.90143e-52	2.13508e-49	MOUSE|MGI=MGI=1926193|UniProtKB=Q9JM90	Signal-transducing adaptor protein 1;Stap1;ortholog	SIGNAL-TRANSDUCING ADAPTOR PROTEIN 1 (PTHR16186:SF10)	protein kinase receptor(PC00194)	Mus musculus
Plk1	2.78171	0.171014	2.95273	3.25484	3.08382	-0.302112	1.40836	58.57	1.18767e-12	2.22424e-11	MOUSE|MGI=MGI=97621|UniProtKB=Q07832	Serine/threonine-protein kinase PLK1;Plk1;ortholog	SERINE/THREONINE-PROTEIN KINASE PLK1 (PTHR24345:SF0)		Mus musculus
Cdca2	2.78072	-0.15658	2.62414	1.90492	2.0615	0.719229	0.591913	30.2893	1.1996e-06	9.53381e-06	MOUSE|MGI=MGI=1919787|UniProtKB=Q14B71	Cell division cycle-associated protein 2;Cdca2;ortholog	CELL DIVISION CYCLE-ASSOCIATED PROTEIN 2 (PTHR21603:SF16)		Mus musculus
Ddr1	2.78025	-0.0289287	2.75132	2.11802	2.14695	0.633298	2.64487	74.3633	4.96099e-16	1.34053e-14	MOUSE|MGI=MGI=99216|UniProtKB=Q03146	Epithelial discoidin domain-containing receptor 1;Ddr1;ortholog	EPITHELIAL DISCOIDIN DOMAIN-CONTAINING RECEPTOR 1 (PTHR24416:SF333)		Mus musculus
Il1rn	2.77998	-0.174977	2.605	1.7697	1.94468	0.835299	4.28782	78.3166	7.04803e-17	2.03921e-15	MOUSE|MGI=MGI=96547|UniProtKB=P25085	Interleukin-1 receptor antagonist protein;Il1rn;ortholog	INTERLEUKIN-1 RECEPTOR ANTAGONIST PROTEIN (PTHR10078:SF28)		Mus musculus
Krt23	2.77875	0.764823	3.54357	2.51791	1.75309	1.02566	2.87594	82.2925	9.89039e-18	3.15741e-16	MOUSE|MGI=MGI=2148866|UniProtKB=Q99PS0	Keratin, type I cytoskeletal 23;Krt23;ortholog	KERATIN, TYPE I CYTOSKELETAL 23 (PTHR23239:SF44)		Mus musculus
Gm40124	2.77359	0.00204513	2.77564	2.36193	2.35988	0.413707	0.828051	43.1335	2.30555e-09	2.83021e-08
Tmem119	2.77149	-0.0618913	2.7096	2.39503	2.45693	0.314561	1.13547	39.6583	1.25885e-08	1.39655e-07	MOUSE|MGI=MGI=2385228|UniProtKB=Q8R138	Transmembrane protein 119;Tmem119;ortholog	TRANSMEMBRANE PROTEIN 119 (PTHR28645:SF1)		Mus musculus
Neat1	2.77125	-0.669346	2.1019	2.83185	3.5012	-0.729953	7.89506	121.563	3.555e-26	2.3594e-24
Cfap157	2.76868	0.128606	2.89729	2.05687	1.92826	0.840416	0.438162	25.9566	9.73914e-06	6.60864e-05	MOUSE|MGI=MGI=2447809|UniProtKB=Q0VFX2	Cilia- and flagella-associated protein 157;Cfap157;ortholog	CILIA- AND FLAGELLA-ASSOCIATED PROTEIN 157 (PTHR31954:SF1)		Mus musculus
Ccl22	2.7659	0.0124384	2.77834	3.10942	3.09698	-0.331076	0.797223	44.1639	1.39291e-09	1.74483e-08	MOUSE|MGI=MGI=1306779|UniProtKB=O88430	C-C motif chemokine 22;Ccl22;ortholog	C-C MOTIF CHEMOKINE 22 (PTHR12015:SF102)	chemokine(PC00074)	Mus musculus
Arhgap11a	2.75987	-0.200753	2.55911	1.6847	1.88545	0.874411	2.87767	117.338	2.88826e-25	1.77663e-23	MOUSE|MGI=MGI=2444300|UniProtKB=Q80Y19	Rho GTPase-activating protein 11A;Arhgap11a;ortholog	RHO GTPASE-ACTIVATING PROTEIN 11A-RELATED (PTHR15670:SF4)		Mus musculus
Crispld2	2.75802	-0.031331	2.72669	2.06934	2.10067	0.65735	1.03289	42.5926	3.00326e-09	3.62114e-08	MOUSE|MGI=MGI=1926142|UniProtKB=Q8BZQ2	Cysteine-rich secretory protein LCCL domain-containing 2;Crispld2;ortholog	CYSTEINE-RICH SECRETORY PROTEIN LCCL DOMAIN-CONTAINING 2 (PTHR10334:SF64)	defense/immunity protein(PC00090)	Mus musculus
Rgs1	2.75794	0.207709	2.96565	3.16343	2.95572	-0.197785	1.85733	80.5397	2.35105e-17	7.18709e-16	MOUSE|MGI=MGI=1354694|UniProtKB=Q9JL25	Regulator of G-protein signaling 1;Rgs1;ortholog	REGULATOR OF G-PROTEIN SIGNALING 1 (PTHR10845:SF34)	G-protein modulator(PC00022)	Mus musculus
Gm34833	2.75704	0.90726	3.6643	3.37823	2.47097	0.286068	2.20113	132.968	1.23985e-28	1.01413e-26
Aurkb	2.75517	-0.479458	2.27571	1.1278	1.60726	1.14791	0.933868	36.8252	5.01032e-08	5.08833e-07
Kdelr3	2.7482	-0.443479	2.30472	3.0269	3.47038	-0.722186	0.642887	37.3264	3.92486e-08	4.05954e-07	MOUSE|MGI=MGI=2145953|UniProtKB=Q8R1L4	ER lumen protein-retaining receptor 3;Kdelr3;ortholog	ER LUMEN PROTEIN-RETAINING RECEPTOR 3 (PTHR10585:SF33)	membrane trafficking regulatory protein(PC00151);receptor(PC00197)	Mus musculus
Myc	2.7431	-0.126585	2.61651	2.06048	2.18706	0.556034	3.05279	116.985	3.44092e-25	2.09951e-23	MOUSE|MGI=MGI=97250|UniProtKB=P01108	Myc proto-oncogene protein;Myc;ortholog	MYC PROTO-ONCOGENE PROTEIN (PTHR45851:SF1)	basic helix-loop-helix transcription factor(PC00055);nucleic acid binding(PC00171)	Mus musculus
Sema4d	2.73195	0.059915	2.79186	3.51236	3.45244	-0.720495	3.13121	224.107	2.59936e-48	6.14586e-46	MOUSE|MGI=MGI=109244|UniProtKB=O09126	Semaphorin-4D;Sema4d;ortholog	SEMAPHORIN-4D (PTHR11036:SF18)	membrane-bound signaling molecule(PC00152)	Mus musculus
Ncf4	2.73056	-0.00717883	2.72339	1.83716	1.84434	0.886223	2.20986	66.0229	3.03055e-14	6.74386e-13	MOUSE|MGI=MGI=109186|UniProtKB=P97369	Neutrophil cytosol factor 4;Ncf4;ortholog	NEUTROPHIL CYTOSOL FACTOR 4 (PTHR15706:SF20)		Mus musculus
Ptafr	2.72752	0.205788	2.9333	2.69878	2.493	0.234519	2.71714	110.467	8.70835e-24	4.7401e-22	MOUSE|MGI=MGI=106066|UniProtKB=Q62035	Platelet-activating factor receptor;Ptafr;ortholog	PLATELET-ACTIVATING FACTOR RECEPTOR (PTHR24233:SF6)	G-protein coupled receptor(PC00021)	Mus musculus
Tnip3	2.727	0.371291	3.0983	6.07521	5.70392	-2.97691	0.349129	47.5566	2.64616e-10	3.62368e-09	MOUSE|MGI=MGI=3041165|UniProtKB=A0A1D5RMN0	TNFAIP3-interacting protein 3;Tnip3;ortholog	TNFAIP3-INTERACTING PROTEIN 3 (PTHR31882:SF2)		Mus musculus
S100a8	2.72243	0.392665	3.11509	3.32781	2.93515	-0.212716	1.40346	70.7615	2.93212e-15	7.30952e-14	MOUSE|MGI=MGI=88244|UniProtKB=P27005	Protein S100-A8;S100a8;ortholog	PROTEIN S100-A8 (PTHR11639:SF5)	calmodulin(PC00061);signaling molecule(PC00207)	Mus musculus
Cenpp	2.71059	0.448699	3.15929	1.85812	1.40942	1.30117	0.510584	15.2508	0.00161443	0.00645772	MOUSE|MGI=MGI=1913586|UniProtKB=Q9CZ92	Centromere protein P;Cenpp;ortholog	CENTROMERE PROTEIN P (PTHR28577:SF1)		Mus musculus
Psat1	2.70884	-0.133936	2.5749	3.05571	3.18965	-0.480807	1.94035	63.0026	1.34125e-13	2.78025e-12	MOUSE|MGI=MGI=2183441|UniProtKB=Q99K85	Phosphoserine aminotransferase;Psat1;ortholog	PHOSPHOSERINE AMINOTRANSFERASE (PTHR43247:SF1)		Mus musculus
Snhg15	2.70821	-0.309112	2.39909	0.594974	0.904086	1.80412	0.872929	19.29	0.000238134	0.00119122
Ear2	2.70432	-0.249183	2.45514	2.38812	2.63731	0.0670104	3.24694	119.056	1.23257e-25	7.83666e-24	MOUSE|MGI=MGI=108020|UniProtKB=P97425	Eosinophil cationic protein 2;Ear2;ortholog	NON-SECRETORY RIBONUCLEASE (PTHR11437:SF3)		Mus musculus
Ube2c	2.70381	-0.121867	2.58194	2.60739	2.72926	-0.0254465	1.69141	93.4604	3.95507e-20	1.61316e-18	MOUSE|MGI=MGI=1915862|UniProtKB=Q9D1C1	Ubiquitin-conjugating enzyme E2 C;Ube2c;ortholog	UBIQUITIN-CONJUGATING ENZYME E2 C (PTHR24068:SF212)		Mus musculus
Hist1h4k	2.70224	0.4208	3.12304	2.29702	1.87622	0.826021	0.161166	15.7375	0.00128353	0.00530085
Syt12	2.70085	0.251742	2.95259	2.67123	2.41949	0.281364	2.91563	153.227	5.30505e-33	5.84201e-31	MOUSE|MGI=MGI=2159601|UniProtKB=Q920N7	Synaptotagmin-12;Syt12;ortholog	SYNAPTOTAGMIN-12 (PTHR10024:SF252)	membrane trafficking regulatory protein(PC00151)	Mus musculus
Tlr13	2.69335	0.267574	2.96092	2.28951	2.02193	0.671411	2.94584	128.255	1.28584e-27	9.44529e-26	MOUSE|MGI=MGI=3045213|UniProtKB=Q6R5N8	Toll-like receptor 13;Tlr13;ortholog	TOLL-LIKE RECEPTOR 13 (PTHR24365:SF534)		Mus musculus
Spag5	2.68854	-0.312525	2.37602	2.48794	2.80047	-0.111925	0.708184	27.8477	3.90951e-06	2.87039e-05	MOUSE|MGI=MGI=1927470|UniProtKB=Q7TME2	Sperm-associated antigen 5;Spag5;ortholog	SPERM-ASSOCIATED ANTIGEN 5 (PTHR15347:SF1)		Mus musculus
Fam131c	2.68016	-0.0802184	2.59994	2.9831	3.06332	-0.38316	2.67781	112.504	3.17311e-24	1.79833e-22	MOUSE|MGI=MGI=2685539|UniProtKB=A2ADB2	Family with sequence similarity 131, member C;Fam131c;ortholog	PROTEIN FAM131C (PTHR15736:SF2)		Mus musculus
Tspan8	2.67707	0.455433	3.13251	4.35554	3.90011	-1.22303	2.05878	125.131	6.05734e-27	4.26324e-25	MOUSE|MGI=MGI=2384918|UniProtKB=Q8R3G9	Tetraspanin-8;Tspan8;ortholog	TETRASPANIN-8 (PTHR19282:SF380)		Mus musculus
Kif18b	2.67409	-1.02311	1.65098	1.24641	2.26952	0.404566	0.0789675	14.1194	0.00274705	0.0102436	MOUSE|MGI=MGI=2446979|UniProtKB=Q6PFD6	Kinesin-like protein KIF18B;Kif18b;ortholog	KINESIN-LIKE PROTEIN KIF18B (PTHR24115:SF414)	microtubule binding motor protein(PC00156)	Mus musculus
Eda2r	2.6734	0.144741	2.81814	3.00992	2.86518	-0.191786	1.87224	54.8839	7.26908e-12	1.24009e-10	MOUSE|MGI=MGI=2442860|UniProtKB=Q8BX35	Tumor necrosis factor receptor superfamily member 27;Eda2r;ortholog	TUMOR NECROSIS FACTOR RECEPTOR SUPERFAMILY MEMBER 27 (PTHR12120:SF8)		Mus musculus
Kif14	2.67083	-0.340628	2.3302	2.39352	2.73415	-0.06332	-0.108014	16.9273	0.000731499	0.00323373	MOUSE|MGI=MGI=1098226|UniProtKB=L0N7N1	Kinesin-like protein KIF14;Kif14;ortholog	KINESIN-LIKE PROTEIN KIF14 (PTHR24115:SF546)	microtubule binding motor protein(PC00156)	Mus musculus
Ccnb1	2.6702	0.012793	2.68299	2.24326	2.23046	0.439735	0.789272	31.7664	5.86155e-07	4.92626e-06	MOUSE|MGI=MGI=88302|UniProtKB=P24860	G2/mitotic-specific cyclin-B1;Ccnb1;ortholog	G2/MITOTIC-SPECIFIC CYCLIN-B1 (PTHR10177:SF193)	kinase activator(PC00138)	Mus musculus
Nectin4	2.66968	-0.383412	2.28627	0.586684	0.970096	1.69959	0.308919	17.7885	0.000486311	0.00224424	MOUSE|MGI=MGI=1918990|UniProtKB=Q8R007	Nectin-4;Nectin4;ortholog	NECTIN-4 (PTHR23277:SF11)		Mus musculus
Kcnn4	2.65609	0.0710183	2.72711	3.73553	3.66451	-1.00842	0.950634	50.3155	6.84395e-11	1.02537e-09	MOUSE|MGI=MGI=1277957|UniProtKB=O89109	Intermediate conductance calcium-activated potassium channel protein 4;Kcnn4;ortholog	INTERMEDIATE CONDUCTANCE CALCIUM-ACTIVATED POTASSIUM CHANNEL PROTEIN 4 (PTHR10153:SF41)	voltage-gated potassium channel(PC00242)	Mus musculus
Racgap1	2.65046	-0.418483	2.23198	3.46132	3.87981	-1.22934	2.07853	148.04	6.97382e-32	7.17876e-30	MOUSE|MGI=MGI=1349423|UniProtKB=Q9WVM1	Rac GTPase-activating protein 1;Racgap1;ortholog	RAC GTPASE-ACTIVATING PROTEIN 1 (PTHR46199:SF1)	G-protein modulator(PC00022);transfer/carrier protein(PC00219)	Mus musculus
Gins2	2.64933	-0.43756	2.21177	1.28838	1.72594	0.923386	1.29588	46.3514	4.77509e-10	6.36062e-09	MOUSE|MGI=MGI=1921019|UniProtKB=Q9D600	DNA replication complex GINS protein PSF2;Gins2;ortholog	DNA REPLICATION COMPLEX GINS PROTEIN PSF2 (PTHR12772:SF0)	nuclease(PC00170)	Mus musculus
Anxa1	2.64841	0.158489	2.8069	2.49366	2.33517	0.313233	3.88007	144.124	4.87772e-31	4.76191e-29	MOUSE|MGI=MGI=96819|UniProtKB=P10107	Annexin A1;Anxa1;ortholog	ANNEXIN A1 (PTHR10502:SF17)		Mus musculus
Lad1	2.63977	-0.639251	2.00052	2.33417	2.97342	-0.333654	1.88882	64.4267	6.65236e-14	1.42583e-12	MOUSE|MGI=MGI=109343|UniProtKB=P57016	Ladinin-1;Lad1;ortholog	LADININ-1 (PTHR12392:SF0)	structural protein(PC00211)	Mus musculus
Ccl3	2.63858	1.34475	3.98333	3.57196	2.22721	0.411364	0.704663	35.301	1.05229e-07	1.00653e-06	MOUSE|MGI=MGI=98260|UniProtKB=P10855	C-C motif chemokine 3;Ccl3;ortholog	C-C MOTIF CHEMOKINE 3 (PTHR12015:SF162)	chemokine(PC00074)	Mus musculus
Il7r	2.63589	-0.433577	2.20231	3.33062	3.76419	-1.12831	1.60781	79.3215	4.29113e-17	1.2732e-15	MOUSE|MGI=MGI=96562|UniProtKB=P16872	Interleukin-7 receptor subunit alpha;Il7r;ortholog	INTERLEUKIN-7 RECEPTOR SUBUNIT ALPHA (PTHR23037:SF27)	type I cytokine receptor(PC00231)	Mus musculus
Itgam	2.63398	0.1154	2.74938	2.54799	2.43259	0.201393	2.90294	152.167	8.98154e-33	9.57104e-31	MOUSE|MGI=MGI=96607|UniProtKB=P05555	Integrin alpha-M;Itgam;ortholog	INTEGRIN ALPHA-M (PTHR23220:SF118)		Mus musculus
Slamf9	2.63231	0.284999	2.91731	2.46756	2.18257	0.449745	2.10189	60.0426	5.75636e-13	1.11104e-11	MOUSE|MGI=MGI=1923692|UniProtKB=Q9D780	SLAM family member 9;Slamf9;ortholog	SLAM FAMILY MEMBER 9 (PTHR12080:SF18)	cell adhesion molecule(PC00069);immunoglobulin receptor superfamily(PC00124);membrane-bound signaling molecule(PC00152);protein kinase(PC00193)	Mus musculus
Mthfd2	2.62217	-0.946795	1.67537	0.89742	1.84422	0.777955	1.678	42.1495	3.7295e-09	4.45069e-08	MOUSE|MGI=MGI=1338850|UniProtKB=P18155	Bifunctional methylenetetrahydrofolate dehydrogenase/cyclohydrolase, mitochondrial;Mthfd2;ortholog	BIFUNCTIONAL METHYLENETETRAHYDROFOLATE DEHYDROGENASE/CYCLOHYDROLASE, MITOCHONDRIAL (PTHR10025:SF39)	dehydrogenase(PC00092);hydrolase(PC00121)	Mus musculus
Csf2rb2	2.62124	0.121461	2.7427	2.65564	2.53418	0.0870648	2.54498	141.92	1.45678e-30	1.37775e-28	MOUSE|MGI=MGI=1339760|UniProtKB=P26954	Interleukin-3 receptor class 2 subunit beta;Csf2rb2;ortholog	CYTOKINE RECEPTOR COMMON SUBUNIT BETA (PTHR23037:SF22)	type I cytokine receptor(PC00231)	Mus musculus
Gm11419	2.61129	-0.0996395	2.51165	3.45204	3.55168	-0.940383	1.86003	56.1673	3.86938e-12	6.7925e-11
Mki67	2.6105	-0.297301	2.3132	2.47879	2.77609	-0.165588	3.5401	206.281	1.85291e-44	3.73844e-42	MOUSE|MGI=MGI=106035|UniProtKB=E9PVX6	Proliferation marker protein Ki-67;Mki67;ortholog	PROLIFERATION MARKER PROTEIN KI-67 (PTHR21603:SF17)		Mus musculus
Foxm1	2.59846	-0.0147305	2.58373	3.32868	3.34341	-0.744951	1.4119	71.0684	2.52036e-15	6.33522e-14	MOUSE|MGI=MGI=1347487|UniProtKB=O08696	Forkhead box protein M1;Foxm1;ortholog	FORKHEAD BOX PROTEIN M1 (PTHR46878:SF1)		Mus musculus
Hist1h1c	2.59575	-0.185009	2.41074	2.79659	2.9816	-0.385846	5.13884	396.917	1.03018e-85	6.49528e-83	MOUSE|MGI=MGI=1931526|UniProtKB=P15864	Histone H1.2;Hist1h1c;ortholog	HISTONE H1.2 (PTHR11467:SF86)	histone(PC00118)	Mus musculus
Btc	2.59271	-0.225109	2.3676	2.60427	2.82938	-0.236669	2.36795	134.97	4.59159e-29	3.83867e-27	MOUSE|MGI=MGI=99439|UniProtKB=Q05928	Probetacellulin;Btc;ortholog	PROBETACELLULIN (PTHR10740:SF3)	growth factor(PC00112)	Mus musculus
Col5a2	2.5913	0.162822	2.75412	2.06334	1.90052	0.69078	3.39249	117.693	2.42293e-25	1.50261e-23	MOUSE|MGI=MGI=88458|UniProtKB=Q3U962	Collagen alpha-2(V) chain;Col5a2;ortholog	COLLAGEN ALPHA-2(V) CHAIN (PTHR24023:SF539)		Mus musculus
Serpine1	2.59084	-0.0489724	2.54186	1.38584	1.43481	1.15603	2.59653	35.119	1.14974e-07	1.08941e-06	MOUSE|MGI=MGI=97608|UniProtKB=P22777	Plasminogen activator inhibitor 1;Serpine1;ortholog	PLASMINOGEN ACTIVATOR INHIBITOR 1 (PTHR11461:SF49)	serine protease inhibitor(PC00204)	Mus musculus
Ccdc3	2.58973	0.140241	2.72997	2.60925	2.46901	0.120715	2.44639	64.6067	6.08807e-14	1.30673e-12	MOUSE|MGI=MGI=1921436|UniProtKB=Q9D6Y1	Coiled-coil domain-containing protein 3;Ccdc3;ortholog	COILED-COIL DOMAIN-CONTAINING PROTEIN 3 (PTHR31663:SF4)		Mus musculus
Pkib	2.58272	-0.255878	2.32684	1.95384	2.20972	0.373006	1.77664	81.0345	1.84125e-17	5.7447e-16	MOUSE|MGI=MGI=101937|UniProtKB=Q04758	cAMP-dependent protein kinase inhibitor beta;Pkib;ortholog	CAMP-DEPENDENT PROTEIN KINASE INHIBITOR BETA (PTHR15416:SF6)	kinase inhibitor(PC00139)	Mus musculus
Hpgds	2.58043	0.00963961	2.59007	2.77242	2.76278	-0.182344	2.43839	105.973	8.07018e-23	4.00387e-21	MOUSE|MGI=MGI=1859384|UniProtKB=Q9JHF7	Hematopoietic prostaglandin D synthase;Hpgds;ortholog	HEMATOPOIETIC PROSTAGLANDIN D SYNTHASE (PTHR11571:SF206)		Mus musculus
Treh	2.57653	0.927567	3.5041	3.22935	2.30178	0.274749	0.765473	45.6065	6.87638e-10	8.95467e-09	MOUSE|MGI=MGI=1926230|UniProtKB=Q9JLT2	Trehalase;Treh;ortholog	TREHALASE (PTHR23403:SF1)		Mus musculus
Egr3	2.57558	-0.688559	1.88702	1.218	1.90656	0.669019	0.0838106	15.9299	0.00117216	0.00490517	MOUSE|MGI=MGI=1306780|UniProtKB=P43300	Early growth response protein 3;Egr3;ortholog	EARLY GROWTH RESPONSE PROTEIN 3 (PTHR23235:SF78)	DNA binding protein(PC00009);transcription cofactor(PC00217);zinc finger transcription factor(PC00244)	Mus musculus
Kif2c	2.57375	-0.221425	2.35233	2.73706	2.95849	-0.384736	1.12884	36.2252	6.71071e-08	6.64571e-07	MOUSE|MGI=MGI=1921054|UniProtKB=Q922S8	Kinesin-like protein KIF2C;Kif2c;ortholog	KINESIN-LIKE PROTEIN KIF2C (PTHR24115:SF454)	microtubule binding motor protein(PC00156)	Mus musculus
Vangl2	2.56855	-0.677768	1.89078	-0.278401	0.399367	2.16919	0.277668	10.5079	0.0147072	0.043222	MOUSE|MGI=MGI=2135272|UniProtKB=Q91ZD4	Vang-like protein 2;Vangl2;ortholog	VANG-LIKE PROTEIN 2 (PTHR20886:SF10)		Mus musculus
Cdk1	2.56644	0.121639	2.68808	2.2765	2.15486	0.411576	2.00323	69.8196	4.66531e-15	1.13315e-13	MOUSE|MGI=MGI=88351|UniProtKB=P11440	Cyclin-dependent kinase 1;Cdk1;ortholog	CYCLIN-DEPENDENT KINASE 1 (PTHR24056:SF334)	non-receptor serine/threonine protein kinase(PC00167);non-receptor tyrosine protein kinase(PC00168)	Mus musculus
Myof	2.56531	0.0969978	2.66231	2.82508	2.72808	-0.162774	3.79389	227.428	4.97732e-49	1.19551e-46	MOUSE|MGI=MGI=1919192|UniProtKB=Q69ZN7	Myoferlin;Myof;ortholog	MYOFERLIN (PTHR12546:SF55)	membrane traffic protein(PC00150)	Mus musculus
Nr4a3	2.56529	0.627736	3.19302	3.9918	3.36407	-0.798777	0.081244	26.9865	5.92572e-06	4.22962e-05	MOUSE|MGI=MGI=1352457|UniProtKB=Q9QZB6	Nuclear receptor subfamily 4 group A member 3;Nr4a3;ortholog	NUCLEAR RECEPTOR SUBFAMILY 4 GROUP A MEMBER 3 (PTHR24085:SF2)	C4 zinc finger nuclear receptor(PC00169);receptor(PC00197)	Mus musculus
Aspm	2.56009	-0.0380854	2.52201	2.2237	2.26179	0.298302	1.02152	35.7715	8.36935e-08	8.16012e-07	MOUSE|MGI=MGI=1334448|UniProtKB=Q8CJ27	Abnormal spindle-like microcephaly-associated protein homolog;Aspm;ortholog	ABNORMAL SPINDLE-LIKE MICROCEPHALY-ASSOCIATED PROTEIN (PTHR22590:SF4)		Mus musculus
Ptgir	2.55538	0.0695591	2.62494	2.95077	2.88121	-0.325826	0.344561	18.6375	0.000324881	0.00157014	MOUSE|MGI=MGI=99535|UniProtKB=P43252	Prostacyclin receptor;Ptgir;ortholog	PROSTACYCLIN RECEPTOR (PTHR11866:SF7)	G-protein coupled receptor(PC00021)	Mus musculus
Col8a1	2.54959	-0.393427	2.15616	2.20973	2.60316	-0.0535656	0.529501	24.1106	2.36869e-05	0.000149097	MOUSE|MGI=MGI=88463|UniProtKB=Q00780	Collagen alpha-1(VIII) chain;Col8a1;ortholog	COLLAGEN ALPHA-1(VIII) CHAIN (PTHR24023:SF903)	extracellular matrix structural protein(PC00103)	Mus musculus
Oas1g	2.54577	-0.297589	2.24818	1.83355	2.13114	0.414625	1.93793	39.9428	1.09567e-08	1.2245e-07	MOUSE|MGI=MGI=97429|UniProtKB=Q8K469	2'-5' oligoadenylate synthetase 1G;Oas1g;ortholog	2'-5'-OLIGOADENYLATE SYNTHASE 1 (PTHR11258:SF13)	defense/immunity protein(PC00090);nucleic acid binding(PC00171);nucleotidyltransferase(PC00174)	Mus musculus
Nek2	2.54333	-0.542137	2.0012	1.39995	1.94208	0.601249	0.718575	21.0821	0.000101225	0.000553774	MOUSE|MGI=MGI=109359|UniProtKB=O35942	Serine/threonine-protein kinase Nek2;Nek2;ortholog	SERINE/THREONINE-PROTEIN KINASE NEK2 (PTHR43671:SF57)	protein kinase(PC00193)	Mus musculus
Lilrb4a	2.54329	0.073667	2.61696	2.96084	2.88717	-0.343883	3.98595	194.237	7.41963e-42	1.2905e-39
Capn6	2.5403	0.144544	2.68484	2.75264	2.60809	-0.0677928	1.93837	83.6363	5.09162e-18	1.67857e-16	MOUSE|MGI=MGI=1100850|UniProtKB=O35646	Calpain-6;Capn6;ortholog	CALPAIN-6 (PTHR10183:SF381)	annexin(PC00050);calmodulin(PC00061);cysteine protease(PC00081)	Mus musculus
Grhl1	2.53978	-0.644488	1.89529	1.69755	2.34203	0.197745	1.3456	46.9524	3.55766e-10	4.82821e-09	MOUSE|MGI=MGI=2182540|UniProtKB=Q921D9	Grainyhead-like protein 1 homolog;Grhl1;ortholog	GRAINYHEAD-LIKE PROTEIN 1 HOMOLOG (PTHR11037:SF16)	transcription factor(PC00218)	Mus musculus
Prc1	2.53668	-0.0970576	2.43962	2.48042	2.57748	-0.0408018	1.92775	82.7195	8.00915e-18	2.60633e-16	MOUSE|MGI=MGI=1858961|UniProtKB=Q99K43	Protein regulator of cytokinesis 1;Prc1;ortholog	PROTEIN REGULATOR OF CYTOKINESIS 1 (PTHR19321:SF1)	non-motor microtubule binding protein(PC00166)	Mus musculus
LOC101056106	2.53324	-0.625874	1.90737	3.82275	4.44863	-1.91539	3.92711	158.986	3.03283e-34	3.64228e-32
Gm32569	2.52968	-0.427466	2.10221	2.14529	2.57276	-0.0430795	0.910054	31.3153	7.29535e-07	6.02913e-06
Col6a3	2.52934	-0.0553036	2.47404	1.94911	2.00442	0.524921	4.26019	131.613	2.4296e-28	1.95557e-26	MOUSE|MGI=MGI=88461|UniProtKB=E9PWQ3	Collagen, type VI, alpha 3;Col6a3;ortholog	COLLAGEN ALPHA-3(VI) CHAIN (PTHR24020:SF13)	receptor(PC00197)	Mus musculus
Dhrs9	2.52792	-0.165822	2.3621	1.61692	1.78274	0.745183	2.87299	59.1203	9.0608e-13	1.71385e-11	MOUSE|MGI=MGI=2442798|UniProtKB=Q58NB6	Dehydrogenase/reductase SDR family member 9;Dhrs9;ortholog	DEHYDROGENASE/REDUCTASE SDR FAMILY MEMBER 9 (PTHR43313:SF15)	dehydrogenase(PC00092);reductase(PC00198)	Mus musculus
Veph1	2.52618	-0.562551	1.96363	2.45119	3.01374	-0.487565	0.813746	37.7504	3.19221e-08	3.34519e-07	MOUSE|MGI=MGI=1920039|UniProtKB=A1A535	Ventricular zone-expressed PH domain-containing protein 1;Veph1;ortholog	VENTRICULAR ZONE-EXPRESSED PH DOMAIN-CONTAINING PROTEIN HOMOLOG 1 (PTHR21630:SF10)		Mus musculus
Neurl1b	2.52466	-0.586197	1.93847	1.17524	1.76144	0.763223	1.30063	38.0516	2.75629e-08	2.91055e-07
Serpinb6b	2.52056	-0.0463435	2.47422	2.84216	2.8885	-0.36794	2.71031	78.4866	6.48072e-17	1.88589e-15	MOUSE|MGI=MGI=894688|UniProtKB=O08804	NK13;Serpinb6b;ortholog	MCG20280-RELATED (PTHR11461:SF128)	serine protease inhibitor(PC00204)	Mus musculus
Tes	2.51942	-0.158395	2.36103	2.87739	3.03579	-0.516366	2.25065	85.4166	2.11219e-18	7.264e-17	MOUSE|MGI=MGI=105081|UniProtKB=P47226	Testin;Tes;ortholog	TESTIN (PTHR24211:SF1)	actin family cytoskeletal protein(PC00041);structural protein(PC00211)	Mus musculus
Cd68	2.51714	-0.111978	2.40516	2.21244	2.32442	0.192723	4.90289	242.092	3.35751e-52	9.586e-50	MOUSE|MGI=MGI=88342|UniProtKB=P31996	Macrosialin;Cd68;ortholog	MACROSIALIN (PTHR11506:SF2)	membrane trafficking regulatory protein(PC00151)	Mus musculus
Dtl	2.51703	-0.213983	2.30305	1.87822	2.09221	0.424828	0.605609	27.3371	5.00305e-06	3.60677e-05	MOUSE|MGI=MGI=1924093|UniProtKB=Q3TLR7	Denticleless protein homolog;Dtl;ortholog	DENTICLELESS PROTEIN HOMOLOG (PTHR22852:SF0)		Mus musculus
Gpr132	2.51615	1.05117	3.56732	1.96932	0.918147	1.598	0.558527	18.5547	0.000337926	0.00162855	MOUSE|MGI=MGI=1890220|UniProtKB=Q9Z282	Probable G-protein coupled receptor 132;Gpr132;ortholog	G-PROTEIN COUPLED RECEPTOR 132-RELATED (PTHR24234:SF7)	G-protein coupled receptor(PC00021)	Mus musculus
Tpx2	2.51279	-0.566844	1.94595	1.97522	2.54206	-0.0292726	2.05215	44.2493	1.33594e-09	1.68182e-08	MOUSE|MGI=MGI=1919369|UniProtKB=A2APB8	Targeting protein for Xklp2;Tpx2;ortholog	TARGETING PROTEIN FOR XKLP2 (PTHR14326:SF9)	non-motor microtubule binding protein(PC00166)	Mus musculus
Dsn1	2.5121	0.417146	2.92924	2.11153	1.69439	0.817712	1.17911	63.0563	1.3063e-13	2.71524e-12	MOUSE|MGI=MGI=1914184|UniProtKB=Q9CYC5	Kinetochore-associated protein DSN1 homolog;Dsn1;ortholog	KINETOCHORE-ASSOCIATED PROTEIN DSN1 HOMOLOG (PTHR14778:SF2)		Mus musculus
LOC107988026	2.50816	-1.07148	1.43668	0.56188	1.63336	0.874802	1.18039	39.9662	1.08323e-08	1.21149e-07
Mmp2	2.50463	0.0513669	2.556	2.14497	2.0936	0.411035	2.98761	72.8396	1.0521e-15	2.74488e-14	MOUSE|MGI=MGI=97009|UniProtKB=P33434	72 kDa type IV collagenase;Mmp2;ortholog	72 KDA TYPE IV COLLAGENASE (PTHR10201:SF29)	metalloprotease(PC00153)	Mus musculus
Degs2	2.5045	-0.319089	2.18541	2.41919	2.73828	-0.233777	2.67429	114.351	1.27023e-24	7.39276e-23	MOUSE|MGI=MGI=1917309|UniProtKB=Q8R2F2	Sphingolipid delta(4)-desaturase/C4-monooxygenase DES2;Degs2;ortholog	SPHINGOLIPID DELTA(4)-DESATURASE/C4-MONOOXYGENASE DES2 (PTHR12879:SF14)		Mus musculus
Crip1	2.50017	-0.173723	2.32645	1.61538	1.78911	0.711067	2.454	71.8421	1.72082e-15	4.39855e-14	MOUSE|MGI=MGI=88501|UniProtKB=P63254	Cysteine-rich protein 1;Crip1;ortholog	CYSTEINE-RICH PROTEIN 1 (PTHR46074:SF3)	actin family cytoskeletal protein(PC00041)	Mus musculus
Cdc25b	2.49683	-0.125377	2.37145	1.43366	1.55903	0.937796	1.39212	43.2821	2.14393e-09	2.64832e-08	MOUSE|MGI=MGI=99701|UniProtKB=P30306	M-phase inducer phosphatase 2;Cdc25b;ortholog	M-PHASE INDUCER PHOSPHATASE 2 (PTHR10828:SF48)	protein phosphatase(PC00195)	Mus musculus
Stk36	2.49682	-0.467775	2.02904	1.14266	1.61043	0.886383	0.114735	15.8895	0.00119469	0.00498842	MOUSE|MGI=MGI=1920831|UniProtKB=Q69ZM6	Serine/threonine-protein kinase 36;Stk36;ortholog	SERINE/THREONINE-PROTEIN KINASE 36 (PTHR22983:SF6)		Mus musculus
Stmn1	2.49034	0.04047	2.53081	1.82495	1.78448	0.705856	2.62941	73.9343	6.13037e-16	1.64769e-14	MOUSE|MGI=MGI=96739|UniProtKB=P54227	Stathmin;Stmn1;ortholog	STATHMIN (PTHR10104:SF5)		Mus musculus
A930007I19Rik	2.48496	-0.0191672	2.46579	0.890365	0.909532	1.57542	-0.0407878	10.9007	0.0122753	0.03715
Adap1	2.48392	0.126929	2.61085	2.85201	2.72508	-0.241164	1.8693	90.2084	1.97601e-19	7.51282e-18	MOUSE|MGI=MGI=2442201|UniProtKB=E9PY16	ArfGAP with dual PH domains 1;Adap1;ortholog	ARF-GAP WITH DUAL PH DOMAIN-CONTAINING PROTEIN 1 (PTHR46021:SF5)		Mus musculus
Frzb	2.47986	0.0278625	2.50772	2.83782	2.80996	-0.330104	2.1648	97.292	5.93871e-21	2.59724e-19	MOUSE|MGI=MGI=892032|UniProtKB=P97401	Secreted frizzled-related protein 3;Frzb;ortholog	SECRETED FRIZZLED-RELATED PROTEIN 3 (PTHR11309:SF97)	G-protein coupled receptor(PC00021);protease inhibitor(PC00191);signaling molecule(PC00207)	Mus musculus
Pik3r5	2.47904	0.053099	2.53214	1.96788	1.91478	0.564263	2.35449	82.2201	1.02504e-17	3.26545e-16	MOUSE|MGI=MGI=2443588|UniProtKB=Q5SW28	Phosphoinositide 3-kinase regulatory subunit 5;Pik3r5;ortholog	PHOSPHOINOSITIDE 3-KINASE REGULATORY SUBUNIT 5 (PTHR15593:SF2)		Mus musculus
Espl1	2.47468	-0.280671	2.19401	1.86032	2.14099	0.333687	0.729637	26.4706	7.60097e-06	5.27847e-05	MOUSE|MGI=MGI=2146156|UniProtKB=P60330	Separin;Espl1;ortholog	SEPARIN (PTHR12792:SF0)	cysteine protease(PC00081);nucleic acid binding(PC00171)	Mus musculus
Spats2l	2.47359	0.0313952	2.50498	2.97502	2.94363	-0.47004	2.34521	55.8108	4.61017e-12	8.04625e-11	MOUSE|MGI=MGI=1914448|UniProtKB=Q91WJ7	SPATS2-like protein;Spats2l;ortholog	SPATS2-LIKE PROTEIN (PTHR15623:SF8)		Mus musculus
Ephb2	2.45967	0.0813511	2.54102	2.70494	2.62359	-0.16392	1.45745	37.0093	4.58066e-08	4.68341e-07	MOUSE|MGI=MGI=99611|UniProtKB=P54763	Ephrin type-B receptor 2;Ephb2;ortholog	EPHRIN TYPE-B RECEPTOR 2 (PTHR24416:SF123)		Mus musculus
Cd8b1	2.4558	1.55339	4.00919	2.12725	0.57386	1.88194	-0.0254384	27.5305	4.55689e-06	3.30719e-05	MOUSE|MGI=MGI=88347|UniProtKB=P10300	T-cell surface glycoprotein CD8 beta chain;Cd8b;ortholog	T-CELL SURFACE GLYCOPROTEIN CD8 BETA CHAIN-RELATED (PTHR11292:SF7)		Mus musculus
Cd244	2.45366	0.619566	3.07323	3.10266	2.4831	-0.0294345	0.0148073	22.3735	5.45409e-05	0.000318071	MOUSE|MGI=MGI=109294|UniProtKB=Q07763	Natural killer cell receptor 2B4;Cd244;ortholog	NATURAL KILLER CELL RECEPTOR 2B4 (PTHR12080:SF56)	cell adhesion molecule(PC00069);immunoglobulin receptor superfamily(PC00124);membrane-bound signaling molecule(PC00152);protein kinase(PC00193)	Mus musculus
Lyz2	2.45276	0.131414	2.58418	2.4955	2.36409	0.0886789	8.07379	236.472	5.51375e-51	1.46376e-48	MOUSE|MGI=MGI=96897|UniProtKB=P08905	Lysozyme C-2;Lyz2;ortholog	LYSOZYME C (PTHR11407:SF28)		Mus musculus
Gm5150	2.45258	0.179753	2.63233	0.40894	0.229187	2.22339	0.684327	14.2934	0.00253179	0.0095658	MOUSE|MGI=MGI=3779469|UniProtKB=Q1AN92	Predicted gene 5150;Gm5150;ortholog	GENE 5150-RELATED (PTHR19971:SF11)	chemokine(PC00074)	Mus musculus
Mfge8	2.45159	0.22177	2.67336	2.38468	2.16291	0.288687	5.23877	273.825	4.59063e-59	1.65394e-56	MOUSE|MGI=MGI=102768|UniProtKB=P21956	Lactadherin;Mfge8;ortholog	LACTADHERIN (PTHR24543:SF298)	cell adhesion molecule(PC00069);hydrolase(PC00121);membrane-bound signaling molecule(PC00152);receptor(PC00197)	Mus musculus
Gm9734	2.44995	-0.951562	1.49839	0.0286375	0.980199	1.46975	0.535	17.0337	0.000695568	0.00309023
Pvt1	2.44291	-0.283964	2.15894	2.17894	2.4629	-0.0199947	1.29453	33.2659	2.83044e-07	2.51351e-06
Nucb2	2.44028	-0.321842	2.11843	1.56142	1.88327	0.557009	3.11354	99.7309	1.77562e-21	8.06868e-20	MOUSE|MGI=MGI=1858179|UniProtKB=P81117	Nucleobindin-2;Nucb2;ortholog	NUCLEOBINDIN-2 (PTHR19237:SF22)	annexin(PC00050);calmodulin(PC00061);nucleic acid binding(PC00171)	Mus musculus
Saa3	2.43501	0.317131	2.75214	2.6103	2.29317	0.141844	3.87579	128.541	1.11551e-27	8.31217e-26	MOUSE|MGI=MGI=98223|UniProtKB=P04918	Serum amyloid A-3 protein;Saa3;ortholog	SERUM AMYLOID A-2 PROTEIN (PTHR23424:SF20)	apolipoprotein(PC00052);defense/immunity protein(PC00090);transporter(PC00227)	Mus musculus
Dynlt1f	2.43442	-0.483843	1.95057	0.615227	1.09907	1.33535	0.393578	11.4934	0.00933624	0.0294141
Cxcl14	2.42087	-0.300062	2.12081	2.38032	2.68039	-0.259515	2.83941	160.134	1.7146e-34	2.12667e-32	MOUSE|MGI=MGI=1888514|UniProtKB=Q9WUQ5	C-X-C motif chemokine 14;Cxcl14;ortholog	C-X-C MOTIF CHEMOKINE 14 (PTHR15188:SF0)		Mus musculus
Cxcl1	2.41444	-0.449353	1.96509	2.24699	2.69634	-0.281905	3.28044	51.5039	3.82062e-11	5.88733e-10	MOUSE|MGI=MGI=108068|UniProtKB=P12850	Growth-regulated alpha protein;Cxcl1;ortholog	C-X-C MOTIF CHEMOKINE 3 (PTHR10179:SF82)	chemokine(PC00074)	Mus musculus
Chaf1a	2.41311	0.375326	2.78843	1.36387	0.988547	1.42456	1.80025	53.0814	1.76155e-11	2.83573e-10	MOUSE|MGI=MGI=1351331|UniProtKB=Q9QWF0	Chromatin assembly factor 1 subunit A;Chaf1a;ortholog	CHROMATIN ASSEMBLY FACTOR 1 SUBUNIT A (PTHR15272:SF0)	chromatin/chromatin-binding protein(PC00077)	Mus musculus
Ak1	2.40029	0.0904709	2.49076	2.75734	2.66687	-0.266575	0.721739	31.9645	5.32441e-07	4.51114e-06	MOUSE|MGI=MGI=87977|UniProtKB=Q9R0Y5	Adenylate kinase isoenzyme 1;Ak1;ortholog	ADENYLATE KINASE ISOENZYME 1 (PTHR23359:SF59)	nucleotide kinase(PC00172)	Mus musculus
F13a1	2.39529	0.218038	2.61333	5.9868	5.76876	-3.37348	0.355411	45.7428	6.43254e-10	8.39838e-09	MOUSE|MGI=MGI=1921395|UniProtKB=Q8BH61	Coagulation factor XIII A chain;F13a1;ortholog	COAGULATION FACTOR XIII A CHAIN (PTHR11590:SF42)	acyltransferase(PC00042)	Mus musculus
Gpx3	2.39435	-0.146249	2.2481	2.42808	2.57433	-0.179982	3.62227	118.77	1.41985e-25	8.95214e-24	MOUSE|MGI=MGI=105102|UniProtKB=P46412	Glutathione peroxidase 3;Gpx3;ortholog	GLUTATHIONE PEROXIDASE 3 (PTHR11592:SF32)	peroxidase(PC00180)	Mus musculus
Cyp2d12	2.3904	-0.267809	2.12259	3.76297	4.03077	-1.64038	0.763333	49.1854	1.1911e-10	1.71983e-09	MOUSE|MGI=MGI=88604|UniProtKB=Q8BVD2	Cytochrome P450, family 2, subfamily d, polypeptide 12;Cyp2d12;ortholog	CYTOCHROME P450 2D10-RELATED (PTHR24300:SF119)		Mus musculus
Ptpro	2.3866	0.0474855	2.43409	1.27444	1.22696	1.15964	0.664597	26.6217	7.06667e-06	4.9506e-05	MOUSE|MGI=MGI=1097152|UniProtKB=E9Q612	Receptor-type tyrosine-protein phosphatase O;Ptpro;ortholog	RECEPTOR-TYPE TYROSINE-PROTEIN PHOSPHATASE O (PTHR47028:SF1)		Mus musculus
Car9	2.38049	0.346109	2.7266	2.76057	2.41446	-0.0339676	-0.10654	16.6742	0.000824585	0.00358655	MOUSE|MGI=MGI=2447188|UniProtKB=Q8VHB5	Carbonic anhydrase 9;Ca9;ortholog	CARBONIC ANHYDRASE 9 (PTHR18952:SF18)		Mus musculus
Ncaph	2.37875	-0.0950432	2.2837	1.14426	1.2393	1.13945	1.23606	38.9609	1.76912e-08	1.9204e-07	MOUSE|MGI=MGI=2444777|UniProtKB=Q8C156	Condensin complex subunit 2;Ncaph;ortholog	CONDENSIN COMPLEX SUBUNIT 2 (PTHR13108:SF9)		Mus musculus
Fblim1	2.36203	-0.0811916	2.28084	2.03706	2.11825	0.24378	2.70101	69.8261	4.65056e-15	1.13139e-13	MOUSE|MGI=MGI=1921452|UniProtKB=Q71FD7	Filamin-binding LIM protein 1;Fblim1;ortholog	FILAMIN-BINDING LIM PROTEIN 1 (PTHR24207:SF1)	actin family cytoskeletal protein(PC00041);cell junction protein(PC00070);kinase modulator(PC00140)	Mus musculus
Ms4a6d	2.35941	-0.270882	2.08853	2.43482	2.7057	-0.346294	2.70325	111.873	4.33671e-24	2.43952e-22	MOUSE|MGI=MGI=1916024|UniProtKB=Q99N07	Membrane-spanning 4-domains subfamily A member 6D;Ms4a6d;ortholog	MEMBRANE-SPANNING 4-DOMAINS SUBFAMILY A MEMBER 6E (PTHR23320:SF117)	receptor(PC00197)	Mus musculus
Gpr12	2.35934	0.21618	2.57552	2.14244	1.92626	0.433086	0.943801	20.8795	0.000111518	0.000605271	MOUSE|MGI=MGI=101909|UniProtKB=P35412	G-protein coupled receptor 12;Gpr12;ortholog	G-PROTEIN COUPLED RECEPTOR 12 (PTHR22750:SF8)	G-protein coupled receptor(PC00021)	Mus musculus
Ddias	2.3507	0.115314	2.46602	2.66662	2.5513	-0.2006	1.18979	46.627	4.17212e-10	5.5919e-09	MOUSE|MGI=MGI=1921291|UniProtKB=Q6NZG4	DNA damage-induced apoptosis suppressor protein;Ddias;ortholog	DNA DAMAGE-INDUCED APOPTOSIS SUPPRESSOR PROTEIN (PTHR35537:SF1)		Mus musculus
Cep72	2.34967	0.654296	3.00397	0.864784	0.210489	2.13918	0.719921	16.5476	0.000875458	0.00377958	MOUSE|MGI=MGI=1921720|UniProtKB=Q9D3R3	Centrosomal protein of 72 kDa;Cep72;ortholog	CENTROSOMAL PROTEIN OF 72 KDA (PTHR23311:SF7)		Mus musculus
4930539E08Rik	2.34952	-0.778176	1.57135	1.62654	2.40471	-0.0551896	-0.0646756	16.4058	0.000936179	0.0040063
Hotairm1	2.34565	-1.38466	0.960989	0.370673	1.75534	0.590316	-0.0988662	13.6549	0.00341456	0.012361
Rgs10	2.34445	0.175627	2.52008	1.5744	1.39878	0.945678	2.31525	68.2576	1.00763e-14	2.37129e-13	MOUSE|MGI=MGI=1915115|UniProtKB=Q9CQE5	Regulator of G-protein signaling 10;Rgs10;ortholog	REGULATOR OF G-PROTEIN SIGNALING 10 (PTHR45945:SF4)		Mus musculus
Gm12602	2.33794	0.182814	2.52075	2.11398	1.93117	0.406772	0.612398	31.8455	5.64079e-07	4.75788e-06
Adamtsl2	2.33596	0.128356	2.46431	2.98764	2.85929	-0.52333	3.20695	89.9044	2.29663e-19	8.64493e-18	MOUSE|MGI=MGI=1925044|UniProtKB=Q7TSK7	ADAMTS-like protein 2;Adamtsl2;ortholog	ADAMTS-LIKE PROTEIN 2 (PTHR13723:SF147)	extracellular matrix glycoprotein(PC00100);metalloprotease(PC00153);serine protease inhibitor(PC00204)	Mus musculus
Sh3bp1	2.33094	-0.176484	2.15445	1.05444	1.23092	1.10001	2.07231	54.544	8.59003e-12	1.45396e-10	MOUSE|MGI=MGI=104603|UniProtKB=P55194	SH3 domain-binding protein 1;Sh3bp1;ortholog	BARGIN-RELATED (PTHR14130:SF12)		Mus musculus
Gm42047	2.32964	0.0214899	2.35113	2.24292	2.22143	0.108203	4.62006	88.9925	3.60522e-19	1.3404e-17
Jrk	2.3213	-0.152722	2.16858	1.72121	1.87393	0.447369	1.0774	23.3916	3.34623e-05	0.000204835	MOUSE|MGI=MGI=106214|UniProtKB=Q60976	Jerky protein;Jrk;ortholog	JERKY PROTEIN HOMOLOG (PTHR19303:SF11)		Mus musculus
Plod2	2.31916	0.415002	2.73416	2.19949	1.78449	0.534675	1.17544	49.0558	1.26925e-10	1.82395e-09	MOUSE|MGI=MGI=1347007|UniProtKB=Q9R0B9	Procollagen-lysine,2-oxoglutarate 5-dioxygenase 2;Plod2;ortholog	PROCOLLAGEN-LYSINE,2-OXOGLUTARATE 5-DIOXYGENASE 2 (PTHR10730:SF6)	oxygenase(PC00177)	Mus musculus
LOC108168067	2.3179	-0.284796	2.03311	1.93778	2.22258	0.0953272	1.09412	20.4804	0.000134953	0.000714023
Tmem156	2.31513	-1.53204	0.78309	0.343021	1.87506	0.440069	0.246398	20.3245	0.000145383	0.000762808	MOUSE|MGI=MGI=2685292|UniProtKB=A0A1D5RLR8	Transmembrane protein 156;Tmem156;ortholog	TRANSMEMBRANE PROTEIN 156 (PTHR14788:SF5)		Mus musculus
Slc37a2	2.31511	-0.0552948	2.25982	2.32012	2.37542	-0.0603031	2.98533	114.571	1.13887e-24	6.73179e-23	MOUSE|MGI=MGI=1929693|UniProtKB=Q9WU81	Glucose-6-phosphate exchanger SLC37A2;Slc37a2;ortholog	GLUCOSE-6-PHOSPHATE EXCHANGER SLC37A2 (PTHR43184:SF9)		Mus musculus
Adamts14	2.31141	-0.520044	1.79137	2.06663	2.58667	-0.27526	1.66481	53.1978	1.66368e-11	2.69249e-10	MOUSE|MGI=MGI=2179942|UniProtKB=E9PX39	A disintegrin-like and metallopeptidase (reprolysin type) with thrombospondin type 1 motif, 14;Adamts14;ortholog	A DISINTEGRIN AND METALLOPROTEINASE WITH THROMBOSPONDIN MOTIFS 14 (PTHR13723:SF24)	extracellular matrix glycoprotein(PC00100);metalloprotease(PC00153);serine protease inhibitor(PC00204)	Mus musculus
Trim36	2.30624	0.398377	2.70461	3.29155	2.89317	-0.586939	0.120589	15.5493	0.00140258	0.00572357	MOUSE|MGI=MGI=106264|UniProtKB=Q80WG7	E3 ubiquitin-protein ligase Trim36;Trim36;ortholog	E3 UBIQUITIN-PROTEIN LIGASE TRIM36 (PTHR24099:SF18)		Mus musculus
Pls1	2.30522	-0.208285	2.09694	2.5584	2.76668	-0.461458	2.22755	59.8776	6.24317e-13	1.19736e-11	MOUSE|MGI=MGI=104809|UniProtKB=Q3V0K9	Plastin-1;Pls1;ortholog	PLASTIN-1 (PTHR19961:SF27)	non-motor actin binding protein(PC00165)	Mus musculus
Adamts15	2.30093	0.0290478	2.32998	1.68399	1.65494	0.645992	1.28218	38.097	2.69588e-08	2.85673e-07	MOUSE|MGI=MGI=2449569|UniProtKB=P59384	A disintegrin and metalloproteinase with thrombospondin motifs 15;Adamts15;ortholog	A DISINTEGRIN AND METALLOPROTEINASE WITH THROMBOSPONDIN MOTIFS 15 (PTHR13723:SF39)	extracellular matrix glycoprotein(PC00100);metalloprotease(PC00153);serine protease inhibitor(PC00204)	Mus musculus
Plxna3	2.29614	-0.432609	1.86354	1.38461	1.81722	0.478924	1.02241	33.7948	2.18898e-07	1.9799e-06	MOUSE|MGI=MGI=107683|UniProtKB=P70208	Plexin-A3;Plxna3;ortholog	PLEXIN-A3 (PTHR22625:SF32)		Mus musculus
Prkar2b	2.29473	-0.761345	1.53338	1.04917	1.81052	0.484209	0.83024	26.5796	7.21173e-06	5.03822e-05	MOUSE|MGI=MGI=97760|UniProtKB=P31324	cAMP-dependent protein kinase type II-beta regulatory subunit;Prkar2b;ortholog	CAMP-DEPENDENT PROTEIN KINASE TYPE II-BETA REGULATORY SUBUNIT (PTHR11635:SF156)		Mus musculus
Tlr12	2.29179	0.728779	3.02057	1.84518	1.1164	1.17539	2.07582	101.172	8.69922e-22	3.98899e-20	MOUSE|MGI=MGI=3045221|UniProtKB=Q6QNU9	Toll-like receptor 12;Tlr12;ortholog	TOLL-LIKE RECEPTOR 12 (PTHR24365:SF522)		Mus musculus
Gm29779	2.28871	-0.139289	2.14942	2.11938	2.25867	0.030041	3.35106	92.1563	7.53955e-20	2.99445e-18
Irf4	2.28745	0.627308	2.91476	1.16342	0.536115	1.75134	0.0521798	14.2102	0.00263252	0.0098847	MOUSE|MGI=MGI=1096873|UniProtKB=Q64287	Interferon regulatory factor 4;Irf4;ortholog	INTERFERON REGULATORY FACTOR 4 (PTHR11949:SF6)	nucleic acid binding(PC00171);winged helix/forkhead transcription factor(PC00246)	Mus musculus
Tnfrsf12a	2.28533	0.0595658	2.3449	1.79927	1.73971	0.545626	4.16618	115.666	6.61677e-25	3.95751e-23	MOUSE|MGI=MGI=1351484|UniProtKB=Q9CR75	Tumor necrosis factor receptor superfamily member 12A;Tnfrsf12a;ortholog	TUMOR NECROSIS FACTOR RECEPTOR SUPERFAMILY MEMBER 12A (PTHR32037:SF2)		Mus musculus
Gm11223	2.2843	0.0830126	2.36732	2.10647	2.02346	0.260847	3.55268	118.934	1.30907e-25	8.28824e-24
Tnfrsf11a	2.27966	-0.342961	1.9367	1.84297	2.18594	0.0937253	1.7825	39.1126	1.64289e-08	1.79108e-07	MOUSE|MGI=MGI=1314891|UniProtKB=O35305	Tumor necrosis factor receptor superfamily member 11A;Tnfrsf11a;ortholog	TUMOR NECROSIS FACTOR RECEPTOR SUPERFAMILY MEMBER 11A (PTHR47134:SF1)		Mus musculus
A630034I12Rik	2.27793	0.46354	2.74147	1.90636	1.44282	0.835117	0.417613	16.9507	0.000723451	0.00320564
Anxa3	2.2748	0.0523979	2.3272	2.22471	2.17231	0.102493	3.51816	155.847	1.44341e-33	1.64223e-31	MOUSE|MGI=MGI=1201378|UniProtKB=O35639	Annexin A3;Anxa3;ortholog	ANNEXIN A3 (PTHR10502:SF25)		Mus musculus
Trim47	2.27466	-0.42349	1.85117	1.14691	1.5704	0.704256	3.07967	84.7353	2.95779e-18	9.99045e-17	MOUSE|MGI=MGI=1917374|UniProtKB=Q8C0E3	Tripartite motif-containing protein 47;Trim47;ortholog	TRIPARTITE MOTIF-CONTAINING PROTEIN 47 (PTHR25465:SF21)		Mus musculus
H2-T-ps	2.27088	0.694266	2.96514	2.04893	1.35467	0.916211	0.566016	24.6419	1.83449e-05	0.000118075
Arl5c	2.26908	0.849209	3.11829	2.74905	1.89985	0.369231	0.958094	38.539	2.17324e-08	2.329e-07	MOUSE|MGI=MGI=3028577|UniProtKB=Q6P068	ADP-ribosylation factor-like protein 5C;Arl5c;ortholog	ADP-RIBOSYLATION FACTOR-LIKE PROTEIN 5C-RELATED (PTHR11711:SF148)		Mus musculus
C130050O18Rik	2.26609	-0.680694	1.5854	1.7202	2.40089	-0.134799	0.553085	18.4159	0.000360978	0.00172531	MOUSE|MGI=MGI=2442694|UniProtKB=Q497Y9	C130050O18Rik protein;C130050O18Rik;ortholog	C130050O18RIK PROTEIN (PTHR37680:SF1)		Mus musculus
Slc6a8	2.26416	-0.0288969	2.23527	2.19237	2.22126	0.0428973	3.94991	263.319	8.60762e-57	3.02908e-54	MOUSE|MGI=MGI=2147834|UniProtKB=Q8VBW1	Sodium- and chloride-dependent creatine transporter 1;Slc6a8;ortholog	SODIUM- AND CHLORIDE-DEPENDENT CREATINE TRANSPORTER 1 (PTHR11616:SF96)	cation transporter(PC00068)	Mus musculus
Bcl2l14	2.26162	0.449309	2.71093	3.1222	2.67289	-0.411274	0.392325	32.882	3.41056e-07	2.98317e-06	MOUSE|MGI=MGI=1914063|UniProtKB=Q9CPT0	Apoptosis facilitator Bcl-2-like protein 14;Bcl2l14;ortholog	APOPTOSIS FACILITATOR BCL-2-LIKE PROTEIN 14 (PTHR14965:SF1)		Mus musculus
Kbtbd11	2.2599	0.27326	2.53316	2.7482	2.47494	-0.215037	2.06482	107.56	3.67674e-23	1.89885e-21	MOUSE|MGI=MGI=1922151|UniProtKB=Q8BNW9	Kelch repeat and BTB domain-containing protein 11;Kbtbd11;ortholog	KELCH REPEAT AND BTB DOMAIN-CONTAINING PROTEIN 11 (PTHR45972:SF3)		Mus musculus
5330417C22Rik	2.25663	-0.584184	1.67245	2.14324	2.72743	-0.470798	2.06017	65.1243	4.71812e-14	1.02578e-12
Plau	2.25277	0.120207	2.37298	2.85277	2.73257	-0.4798	2.65877	107.955	3.02344e-23	1.5668e-21	MOUSE|MGI=MGI=97611|UniProtKB=P06869	Urokinase-type plasminogen activator;Plau;ortholog	UROKINASE-TYPE PLASMINOGEN ACTIVATOR (PTHR24264:SF38)	serine protease(PC00203)	Mus musculus
Fchsd1	2.25252	0.0791069	2.33163	1.79685	1.71775	0.534776	2.18441	68.2334	1.01972e-14	2.39602e-13	MOUSE|MGI=MGI=2441771|UniProtKB=Q6PFY1	F-BAR and double SH3 domains protein 1;Fchsd1;ortholog	F-BAR AND DOUBLE SH3 DOMAINS PROTEIN 1 (PTHR15735:SF4)		Mus musculus
Dram1	2.24832	0.0960379	2.34436	1.89211	1.79608	0.452245	2.03714	57.6402	1.876e-12	3.44093e-11	MOUSE|MGI=MGI=1918962|UniProtKB=Q9DC58	DNA damage-regulated autophagy modulator protein 1;Dram1;ortholog	DNA DAMAGE-REGULATED AUTOPHAGY MODULATOR PROTEIN 1 (PTHR21324:SF11)		Mus musculus
Ndc80	2.24581	-0.30014	1.94567	2.25557	2.55571	-0.309903	0.353534	21.8414	7.03786e-05	0.000398865	MOUSE|MGI=MGI=1914302|UniProtKB=Q9D0F1	Kinetochore protein NDC80 homolog;Ndc80;ortholog	KINETOCHORE PROTEIN NDC80 HOMOLOG (PTHR10643:SF2)	transcription cofactor(PC00217)	Mus musculus
Slc37a1	2.2458	-0.265804	1.98	1.51429	1.78009	0.465707	2.0673	42.1133	3.79606e-09	4.52299e-08	MOUSE|MGI=MGI=2446181|UniProtKB=Q8R070	Glucose-6-phosphate exchanger SLC37A1;Slc37a1;ortholog	GLUCOSE-6-PHOSPHATE EXCHANGER SLC37A1 (PTHR43184:SF11)		Mus musculus
C6	2.24456	-0.369125	1.87543	1.87837	2.24749	-0.00293517	5.37735	94.8326	2.00581e-20	8.45455e-19	MOUSE|MGI=MGI=88233|UniProtKB=E9Q6D8	Complement component 6;C6;ortholog	COMPLEMENT COMPONENT C6 (PTHR45742:SF4)		Mus musculus
Trpv2	2.24269	0.267317	2.51	1.91025	1.64293	0.599754	2.13382	55.8579	4.50466e-12	7.87119e-11	MOUSE|MGI=MGI=1341836|UniProtKB=Q9WTR1	Transient receptor potential cation channel subfamily V member 2;Trpv2;ortholog	TRANSIENT RECEPTOR POTENTIAL CATION CHANNEL SUBFAMILY V MEMBER 2 (PTHR10582:SF5)	ion channel(PC00133)	Mus musculus
Csf2ra	2.23926	-0.102868	2.13639	2.1285	2.23137	0.00788385	3.7933	128.409	1.19112e-27	8.79221e-26	MOUSE|MGI=MGI=1339754|UniProtKB=Q00941	Granulocyte-macrophage colony-stimulating factor receptor subunit alpha;Csf2ra;ortholog	GRANULOCYTE-MACROPHAGE COLONY-STIMULATING FACTOR RECEPTOR SUBUNIT ALPHA (PTHR23036:SF94)	cytokine(PC00083);defense/immunity protein(PC00090)	Mus musculus
Trim59	2.23894	-0.853898	1.38504	1.84258	2.69648	-0.457543	0.686298	25.9492	9.77387e-06	6.62923e-05	MOUSE|MGI=MGI=1914199|UniProtKB=Q922Y2	Tripartite motif-containing protein 59;Trim59;ortholog	TRIPARTITE MOTIF-CONTAINING PROTEIN 59 (PTHR24098:SF14)		Mus musculus
Birc5	2.23842	0.111859	2.35028	3.57141	3.45955	-1.22113	2.05227	114.535	1.15933e-24	6.82607e-23	MOUSE|MGI=MGI=1203517|UniProtKB=O70201	Baculoviral IAP repeat-containing protein 5;Birc5;ortholog	BACULOVIRAL IAP REPEAT-CONTAINING PROTEIN 5 (PTHR10044:SF166)	protease inhibitor(PC00191)	Mus musculus
Plxdc2	2.23692	0.0204547	2.25737	2.75388	2.73343	-0.49651	1.43887	55.2601	6.04248e-12	1.04378e-10	MOUSE|MGI=MGI=1914698|UniProtKB=Q9DC11	Plexin domain-containing protein 2;Plxdc2;ortholog	PLEXIN DOMAIN-CONTAINING PROTEIN 2 (PTHR13055:SF11)		Mus musculus
Procr	2.23601	0.273205	2.50921	3.02669	2.75349	-0.517477	1.36708	54.054	1.0927e-11	1.81818e-10	MOUSE|MGI=MGI=104596|UniProtKB=Q64695	Endothelial protein C receptor;Procr;ortholog	ENDOTHELIAL PROTEIN C RECEPTOR (PTHR15349:SF0)	enzyme modulator(PC00095);receptor(PC00197)	Mus musculus
Cd48	2.23366	-0.019514	2.21414	1.68539	1.70491	0.528748	2.54061	87.7785	6.57127e-19	2.33968e-17	MOUSE|MGI=MGI=88339|UniProtKB=P18181	CD48 antigen;Cd48;ortholog	CD48 ANTIGEN (PTHR12080:SF47)	cell adhesion molecule(PC00069);immunoglobulin receptor superfamily(PC00124);protein kinase(PC00193);signaling molecule(PC00207)	Mus musculus
Emp3	2.23166	0.0837798	2.31544	2.13234	2.04856	0.183101	2.85141	144.73	3.61006e-31	3.57042e-29	MOUSE|MGI=MGI=1098729|UniProtKB=O35912	Epithelial membrane protein 3;Emp3;ortholog	EPITHELIAL MEMBRANE PROTEIN 3 (PTHR10671:SF8)	cytoskeletal protein(PC00085)	Mus musculus
Gm38416	2.23037	0.260014	2.49038	1.21711	0.957098	1.27327	1.14226	23.2933	3.50792e-05	0.000214126
Golm1	2.22822	-0.117552	2.11067	2.14663	2.26419	-0.0359636	3.65897	99.0327	2.5088e-21	1.1265e-19	MOUSE|MGI=MGI=1917329|UniProtKB=Q91XA2	Golgi membrane protein 1;Golm1;ortholog	GOLGI MEMBRANE PROTEIN 1 (PTHR15896:SF8)		Mus musculus
Eya4	2.22273	-0.789718	1.43301	0.548338	1.33806	0.88467	0.16627	10.4503	0.0151019	0.0441589	MOUSE|MGI=MGI=1337104|UniProtKB=Q9Z191	Eyes absent homolog 4;Eya4;ortholog	EYES ABSENT HOMOLOG 4 (PTHR10190:SF17)		Mus musculus
Gm31718	2.2216	-0.0100088	2.2116	2.7577	2.76771	-0.54611	1.01855	25.9917	9.57569e-06	6.5094e-05
Pkp1	2.21896	-0.305854	1.91311	1.33143	1.63728	0.581684	0.417316	17.5004	0.000557537	0.00253505	MOUSE|MGI=MGI=1328359|UniProtKB=P97350	Plakophilin-1;Pkp1;ortholog	PLAKOPHILIN-1 (PTHR10372:SF3)	intermediate filament binding protein(PC00130)	Mus musculus
Arhgap25	2.21357	0.201184	2.41476	2.89652	2.69533	-0.481758	3.29334	119.469	1.00426e-25	6.46658e-24	MOUSE|MGI=MGI=2443687|UniProtKB=Q8BYW1	Rho GTPase-activating protein 25;Arhgap25;ortholog	RHO GTPASE-ACTIVATING PROTEIN 25 (PTHR15228:SF20)		Mus musculus
Selenbp2	2.21245	-0.361984	1.85047	2.08796	2.44995	-0.237497	6.49864	122.402	2.34456e-26	1.59094e-24	MOUSE|MGI=MGI=104859|UniProtKB=Q63836	Selenium-binding protein 2;Selenbp2;ortholog	METHANETHIOL OXIDASE (PTHR23300:SF0)	defense/immunity protein(PC00090)	Mus musculus
Tmem231	2.21222	0.327134	2.53936	2.58765	2.26051	-0.0482923	0.114803	22.3139	5.61217e-05	0.000325252	MOUSE|MGI=MGI=2685024|UniProtKB=Q3U284	Transmembrane protein 231;Tmem231;ortholog	TRANSMEMBRANE PROTEIN 231 (PTHR14605:SF1)		Mus musculus
F8a	2.21212	0.283438	2.49556	0.774081	0.490643	1.72148	1.24386	24.2291	2.2374e-05	0.000141363	MOUSE|MGI=MGI=95474|UniProtKB=Q00558	Factor VIII intron 22 protein;F8a1;ortholog	FACTOR VIII INTRON 22 PROTEIN (PTHR16797:SF4)		Mus musculus
Cdkn1a	2.21207	-0.381025	1.83104	4.33113	4.71216	-2.50009	3.52863	36.1602	6.92663e-08	6.84163e-07	MOUSE|MGI=MGI=104556|UniProtKB=P39689	Cyclin-dependent kinase inhibitor 1;Cdkn1a;ortholog	CYCLIN-DEPENDENT KINASE INHIBITOR 1 (PTHR46778:SF1)		Mus musculus
AI662270	2.20852	-0.0597045	2.14881	1.69134	1.75104	0.457476	1.89239	49.4805	1.03068e-10	1.49676e-09
Plek	2.20831	0.371994	2.5803	2.71386	2.34186	-0.133556	4.0278	315.343	4.75111e-68	2.24668e-65	MOUSE|MGI=MGI=1860485|UniProtKB=Q9JHK5	Pleckstrin;Plek;ortholog	PLECKSTRIN (PTHR12092:SF1)	cytoskeletal protein(PC00085)	Mus musculus
Fhl3	2.20284	0.0880887	2.29093	1.68548	1.59739	0.605448	0.975361	25.3868	1.28166e-05	8.52488e-05	MOUSE|MGI=MGI=1341092|UniProtKB=Q9R059	Four and a half LIM domains protein 3;Fhl3;ortholog	FOUR AND A HALF LIM DOMAINS PROTEIN 3 (PTHR24205:SF5)	zinc finger transcription factor(PC00244)	Mus musculus
Cxcl10	2.20244	0.155573	2.35802	2.64239	2.48682	-0.284376	3.51962	134.957	4.62089e-29	3.84194e-27	MOUSE|MGI=MGI=1352450|UniProtKB=P17515	C-X-C motif chemokine 10;Cxcl10;ortholog	C-X-C MOTIF CHEMOKINE 10 (PTHR10179:SF47)	chemokine(PC00074)	Mus musculus
43533	2.20187	0.624167	2.82603	2.63054	2.00637	0.195492	0.656388	31.9991	5.23583e-07	4.44106e-06
Kcnk13	2.19451	-0.0340827	2.16043	1.58166	1.61574	0.57877	1.08158	40.0648	1.03235e-08	1.16145e-07	MOUSE|MGI=MGI=2384976|UniProtKB=Q8R1P5	Potassium channel subfamily K member 13;Kcnk13;ortholog	POTASSIUM CHANNEL SUBFAMILY K MEMBER 13 (PTHR11003:SF57)		Mus musculus
Kif26b	2.18927	0.0524634	2.24173	1.11231	1.05984	1.12942	0.729633	23.8117	2.73462e-05	0.000170219	MOUSE|MGI=MGI=2447076|UniProtKB=Q7TNC6	Kinesin-like protein KIF26B;Kif26b;ortholog	KINESIN-LIKE PROTEIN KIF26B (PTHR24115:SF363)	microtubule binding motor protein(PC00156)	Mus musculus
St8sia4	2.18796	-0.470122	1.71784	0.875486	1.34561	0.842352	1.46446	31.7806	5.82121e-07	4.89642e-06	MOUSE|MGI=MGI=106018|UniProtKB=Q64692	CMP-N-acetylneuraminate-poly-alpha-2,8-sialyltransferase;St8sia4;ortholog	CMP-N-ACETYLNEURAMINATE-POLY-ALPHA-2,8-SIALYLTRANSFERASE (PTHR11987:SF48)		Mus musculus
Flrt2	2.18782	-0.230084	1.95774	1.27617	1.50626	0.681567	1.03519	29.4831	1.77258e-06	1.37271e-05	MOUSE|MGI=MGI=3603594|UniProtKB=Q8BLU0	Leucine-rich repeat transmembrane protein FLRT2;Flrt2;ortholog	LEUCINE-RICH REPEAT TRANSMEMBRANE PROTEIN FLRT2 (PTHR45712:SF16)		Mus musculus
Acot9	2.18769	0.0499482	2.23764	1.71898	1.66903	0.518662	3.1124	109.68	1.28597e-23	6.92502e-22	MOUSE|MGI=MGI=1928939|UniProtKB=Q9R0X4	Acyl-coenzyme A thioesterase 9, mitochondrial;Acot9;ortholog	ACYL-COENZYME A THIOESTERASE 9, MITOCHONDRIAL (PTHR12655:SF0)	esterase(PC00097)	Mus musculus
Sirpb1b	2.18655	-0.153553	2.033	1.45237	1.60592	0.580628	0.017586	11.8737	0.0078284	0.025231	MOUSE|MGI=MGI=3779828|UniProtKB=A0A0A6YXN8	Signal-regulatory protein beta 1B;Sirpb1b;ortholog	SIGNAL-REGULATORY PROTEIN BETA-1 (PTHR19971:SF3)	chemokine(PC00074)	Mus musculus
Arsa	2.18013	0.0826395	2.26277	1.88191	1.79927	0.380868	5.51025	421.655	4.51157e-91	3.41346e-88	MOUSE|MGI=MGI=88077|UniProtKB=P50428	Arylsulfatase A;Arsa;ortholog	ARYLSULFATASE A (PTHR42693:SF11)	hydrolase(PC00121)	Mus musculus
Pik3ip1	2.17985	-0.566227	1.61362	1.04499	1.61121	0.568638	0.503596	14.0445	0.00284525	0.0105681	MOUSE|MGI=MGI=1917016|UniProtKB=Q7TMJ8	Phosphoinositide-3-kinase-interacting protein 1;Pik3ip1;ortholog	PHOSPHOINOSITIDE-3-KINASE-INTERACTING PROTEIN 1 (PTHR24261:SF11)	serine protease(PC00203)	Mus musculus
Itgb2	2.17921	0.0838442	2.26305	2.16203	2.07819	0.101021	4.8244	208.782	5.33893e-45	1.12206e-42	MOUSE|MGI=MGI=96611|UniProtKB=P11835	Integrin beta-2;Itgb2;ortholog	INTEGRIN BETA-2 (PTHR10082:SF15)	cell adhesion molecule(PC00069);receptor(PC00197)	Mus musculus
Card11	2.17821	0.091482	2.26969	2.04755	1.95607	0.222141	1.219	34.8195	1.33007e-07	1.24623e-06	MOUSE|MGI=MGI=1916978|UniProtKB=Q8CIS0	Caspase recruitment domain-containing protein 11;Card11;ortholog	CASPASE RECRUITMENT DOMAIN-CONTAINING PROTEIN 11 (PTHR14559:SF4)		Mus musculus
Gm15396	2.17763	-0.81954	1.35809	1.48903	2.30857	-0.130944	0.339672	13.6592	0.00340765	0.0123449
Kif15	2.17659	-0.205666	1.97093	1.48804	1.69371	0.482885	0.391334	13.6576	0.00341023	0.0123513	MOUSE|MGI=MGI=1098258|UniProtKB=Q6P9L6	Kinesin-like protein KIF15;Kif15;ortholog	KINESIN-LIKE PROTEIN KIF15 (PTHR24115:SF576)	microtubule binding motor protein(PC00156)	Mus musculus
Kcnt2	2.16755	-0.154769	2.01278	1.44559	1.60036	0.567189	1.17588	20.4923	0.000134188	0.000710473	MOUSE|MGI=MGI=3036273|UniProtKB=D3Z649	Potassium channel, subfamily T, member 2;Kcnt2;ortholog	POTASSIUM CHANNEL SUBFAMILY T MEMBER 2 (PTHR10027:SF9)		Mus musculus
Card9	2.16588	0.73759	2.90347	3.19203	2.45444	-0.288561	0.60756	33.7232	2.26647e-07	2.04144e-06	MOUSE|MGI=MGI=2685628|UniProtKB=A2AIV8	Caspase recruitment domain-containing protein 9;Card9;ortholog	CASPASE RECRUITMENT DOMAIN-CONTAINING PROTEIN 9 (PTHR14559:SF3)		Mus musculus
Casc5	2.16562	0.057285	2.2229	2.05666	1.99937	0.166247	0.471417	17.7835	0.000487473	0.00224823	MOUSE|MGI=MGI=1923714|UniProtKB=Q66JQ7	Kinetochore scaffold 1;Knl1;ortholog	KINETOCHORE SCAFFOLD 1 (PTHR16520:SF3)		Mus musculus
Plk4	2.16356	-0.22162	1.94194	2.37938	2.601	-0.43744	0.193164	13.662	0.00340328	0.0123379	MOUSE|MGI=MGI=101783|UniProtKB=Q64702	Serine/threonine-protein kinase PLK4;Plk4;ortholog	SERINE/THREONINE-PROTEIN KINASE PLK4 (PTHR24345:SF82)		Mus musculus
Pak1	2.16156	0.123726	2.28529	2.63011	2.50638	-0.344823	3.55748	181.507	4.16829e-39	6.50254e-37	MOUSE|MGI=MGI=1339975|UniProtKB=O88643	Serine/threonine-protein kinase PAK 1;Pak1;ortholog	SERINE/THREONINE-PROTEIN KINASE PAK 1 (PTHR24361:SF232)		Mus musculus
Cytip	2.15797	-0.135686	2.02229	1.36382	1.49951	0.658469	1.85404	40.6965	7.58398e-09	8.6612e-08	MOUSE|MGI=MGI=2183535|UniProtKB=Q91VY6	Cytohesin-interacting protein;Cytip;ortholog	CYTOHESIN-INTERACTING PROTEIN (PTHR15963:SF1)		Mus musculus
Galnt12	2.15739	0.76498	2.92237	2.95289	2.18791	-0.0305129	0.195893	22.3424	5.53592e-05	0.000321819	MOUSE|MGI=MGI=2444664|UniProtKB=Q8BGT9	Polypeptide N-acetylgalactosaminyltransferase 12;Galnt12;ortholog	POLYPEPTIDE N-ACETYLGALACTOSAMINYLTRANSFERASE 12 (PTHR11675:SF18)	glycosyltransferase(PC00111)	Mus musculus
Kntc1	2.153	-0.219473	1.93353	1.92241	2.14188	0.0111151	0.545689	21.4242	8.59396e-05	0.000477926	MOUSE|MGI=MGI=2673709|UniProtKB=Q8C3Y4	Kinetochore-associated protein 1;Kntc1;ortholog	KINETOCHORE-ASSOCIATED PROTEIN 1 (PTHR15688:SF1)		Mus musculus
Synj2	2.15293	0.148569	2.3015	1.52632	1.37775	0.775182	3.12226	87.7276	6.73875e-19	2.39368e-17	MOUSE|MGI=MGI=1201671|UniProtKB=Q9D2G5	Synaptojanin-2;Synj2;ortholog	SYNAPTOJANIN-2 (PTHR11200:SF148)	phosphatase(PC00181)	Mus musculus
Prkcdbp	2.14574	-0.430489	1.71525	0.4819	0.912389	1.23335	0.773884	14.7135	0.00207857	0.00805452	MOUSE|MGI=MGI=1923422|UniProtKB=Q91VJ2	Caveolae-associated protein 3;Cavin3;ortholog	CAVEOLAE-ASSOCIATED PROTEIN 3 (PTHR15240:SF2)	transcription factor(PC00218)	Mus musculus
Atp8b4	2.14541	0.103589	2.249	3.91964	3.81605	-1.67064	1.69408	61.9512	2.2505e-13	4.57108e-12	MOUSE|MGI=MGI=1859664|UniProtKB=A2ANX3	Phospholipid-transporting ATPase;Atp8b4;ortholog	PHOSPHOLIPID-TRANSPORTING ATPASE IM-RELATED (PTHR24092:SF80)	cation transporter(PC00068);hydrolase(PC00121)	Mus musculus
Alox5ap	2.14536	0.308405	2.45376	2.0746	1.7662	0.379161	2.82134	94.6716	2.17219e-20	9.10516e-19	MOUSE|MGI=MGI=107505|UniProtKB=P30355	Arachidonate 5-lipoxygenase-activating protein;Alox5ap;ortholog	ARACHIDONATE 5-LIPOXYGENASE-ACTIVATING PROTEIN (PTHR10250:SF2)	transferase(PC00220)	Mus musculus
Gm16897	2.14186	0.350453	2.49231	1.06976	0.719306	1.42256	0.185607	14.1114	0.00275734	0.0102769
C3ar1	2.13851	0.410204	2.54871	2.76227	2.35207	-0.21356	3.81936	218.896	3.47898e-47	8.09906e-45	MOUSE|MGI=MGI=1097680|UniProtKB=O09047	C3a anaphylatoxin chemotactic receptor;C3ar1;ortholog	C3A ANAPHYLATOXIN CHEMOTACTIC RECEPTOR (PTHR24225:SF28)	G-protein coupled receptor(PC00021)	Mus musculus
Cox6b2	2.13823	0.100619	2.23885	1.96022	1.8596	0.278622	0.0454461	11.3242	0.010096	0.0314996	MOUSE|MGI=MGI=3044182|UniProtKB=Q80ZN9	Cytochrome c oxidase subunit 6B2;Cox6b2;ortholog	CYTOCHROME C OXIDASE SUBUNIT 6B2 (PTHR11387:SF12)		Mus musculus
Ankrd55	2.13647	0.467996	2.60446	2.64275	2.17476	-0.0382921	0.897141	22.5838	4.93082e-05	0.000290436	MOUSE|MGI=MGI=1924568|UniProtKB=Q8BLD6	Ankyrin repeat domain-containing protein 55;Ankrd55;ortholog	ANKYRIN REPEAT DOMAIN-CONTAINING PROTEIN 55 (PTHR24123:SF85)		Mus musculus
Gpr137b-ps	2.13549	-0.0403253	2.09516	2.10154	2.14186	-0.00637747	2.782	94.4088	2.47381e-20	1.0284e-18
Samd4	2.13399	0.00458809	2.13858	1.16459	1.16	0.973987	3.37597	50.6655	5.76428e-11	8.7051e-10	MOUSE|MGI=MGI=1921730|UniProtKB=Q8CBY1	Protein Smaug homolog 1;Samd4a;ortholog	PROTEIN SMAUG HOMOLOG 1 (PTHR12515:SF8)		Mus musculus
Pdgfa	2.12502	0.111816	2.23684	1.85208	1.74027	0.384756	3.59199	119.831	8.38989e-26	5.44875e-24	MOUSE|MGI=MGI=97527|UniProtKB=P20033	Platelet-derived growth factor subunit A;Pdgfa;ortholog	PLATELET-DERIVED GROWTH FACTOR SUBUNIT A (PTHR11633:SF3)	growth factor(PC00112)	Mus musculus
Ncf2	2.12493	-0.208601	1.91633	1.73703	1.94563	0.179298	2.90393	106.095	7.59499e-23	3.80554e-21	MOUSE|MGI=MGI=97284|UniProtKB=O70145	Neutrophil cytosol factor 2;Ncf2;ortholog	NEUTROPHIL CYTOSOL FACTOR 2 (PTHR15175:SF3)	oxidase(PC00175)	Mus musculus
Kif4	2.12272	0.0925619	2.21528	2.06108	1.96852	0.154203	1.04362	29.2837	1.95218e-06	1.50486e-05	MOUSE|MGI=MGI=108389|UniProtKB=P33174	Chromosome-associated kinesin KIF4;Kif4;ortholog	CHROMOSOME-ASSOCIATED KINESIN KIF4A-RELATED (PTHR24115:SF740)	microtubule binding motor protein(PC00156)	Mus musculus
Rasgrf2	2.11902	-0.783938	1.33508	-0.775259	0.00867838	2.11034	0.312455	11.37	0.00988458	0.0309164	MOUSE|MGI=MGI=109137|UniProtKB=P70392	Ras-specific guanine nucleotide-releasing factor 2;Rasgrf2;ortholog	RAS-SPECIFIC GUANINE NUCLEOTIDE-RELEASING FACTOR 2 (PTHR23113:SF187)	guanyl-nucleotide exchange factor(PC00113)	Mus musculus
Rad51b	2.11752	-0.305451	1.81207	1.10064	1.40609	0.711436	4.43881	29.0972	2.13653e-06	1.63614e-05	MOUSE|MGI=MGI=1099436|UniProtKB=O35719	DNA repair protein RAD51 homolog 2;Rad51b;ortholog	DNA REPAIR PROTEIN RAD51 HOMOLOG 2 (PTHR46456:SF1)		Mus musculus
Fos	2.11742	-0.345876	1.77154	0.429001	0.774877	1.34254	2.01833	12.5527	0.00571089	0.0192595	MOUSE|MGI=MGI=95574|UniProtKB=P01101	Proto-oncogene c-Fos;Fos;ortholog	PROTO-ONCOGENE C-FOS (PTHR23351:SF4)	basic leucine zipper transcription factor(PC00056)	Mus musculus
Rufy4	2.11588	0.458529	2.57441	1.57876	1.12023	0.995646	0.610184	22.0087	6.49585e-05	0.000370925	MOUSE|MGI=MGI=3588214|UniProtKB=Q3TYX8	RUN and FYVE domain-containing protein 4;Rufy4;ortholog	RUN AND FYVE DOMAIN-CONTAINING PROTEIN 4 (PTHR47732:SF1)		Mus musculus
Apitd1	2.11426	-0.321275	1.79298	2.34978	2.67106	-0.556803	-0.105075	14.2093	0.00263368	0.00988657	MOUSE|MGI=MGI=1917178|UniProtKB=Q9D084	Centromere protein S;Cenps;ortholog	CENTROMERE PROTEIN S (PTHR22980:SF4)	neuropeptide(PC00162)	Mus musculus
Fmn2	2.11122	-0.135658	1.97556	2.04737	2.18303	-0.071811	-0.0444485	12.8573	0.00495548	0.017054	MOUSE|MGI=MGI=1859252|UniProtKB=Q9JL04	Formin-2;Fmn2;ortholog	FORMIN-2 (PTHR13037:SF16)		Mus musculus
Evl	2.10501	-0.118655	1.98635	2.41253	2.53119	-0.426183	3.74204	157.497	6.35592e-34	7.39829e-32	MOUSE|MGI=MGI=1194884|UniProtKB=P70429	Ena/VASP-like protein;Evl;ortholog	ENA/VASP-LIKE PROTEIN (PTHR11202:SF4)		Mus musculus
Loxl1	2.10501	0.0943662	2.19937	2.42296	2.32859	-0.223588	2.22543	78.0686	7.9663e-17	2.29203e-15	MOUSE|MGI=MGI=106096|UniProtKB=P97873	Lysyl oxidase homolog 1;Loxl1;ortholog	LYSYL OXIDASE HOMOLOG 1 (PTHR45817:SF8)		Mus musculus
Panx1	2.10441	-0.29605	1.80836	0.809484	1.10553	0.998878	1.21454	24.8328	1.67345e-05	0.000108697	MOUSE|MGI=MGI=1860055|UniProtKB=Q9JIP4	Pannexin-1;Panx1;ortholog	PANNEXIN-1 (PTHR15759:SF5)		Mus musculus
Rhbdf1	2.10144	-0.173095	1.92834	1.46477	1.63786	0.463571	3.60335	110.581	8.22792e-24	4.52745e-22	MOUSE|MGI=MGI=104328|UniProtKB=Q6PIX5	Inactive rhomboid protein 1;Rhbdf1;ortholog	INACTIVE RHOMBOID PROTEIN 1 (PTHR45965:SF1)	serine protease(PC00203)	Mus musculus
Tlr1	2.09983	0.164995	2.26482	2.77209	2.6071	-0.507271	2.19041	69.8292	4.64329e-15	1.13139e-13	MOUSE|MGI=MGI=1341295|UniProtKB=Q9EPQ1	Toll-like receptor 1;Tlr1;ortholog	TOLL-LIKE RECEPTOR 1 (PTHR24365:SF261)		Mus musculus
Ctss	2.09364	0.135014	2.22866	2.25229	2.11728	-0.023634	7.04442	207.93	8.15756e-45	1.69096e-42	MOUSE|MGI=MGI=107341|UniProtKB=O70370	Cathepsin S;Ctss;ortholog	CATHEPSIN S (PTHR12411:SF525)	cysteine protease(PC00081);protease inhibitor(PC00191)	Mus musculus
Gm36914	2.09025	-0.859731	1.23052	1.6504	2.51013	-0.419876	-0.0181384	11.3893	0.00979659	0.0306856
C1qtnf6	2.08724	0.0784661	2.16571	1.74891	1.67044	0.416801	1.44337	42.3297	3.41514e-09	4.09492e-08	MOUSE|MGI=MGI=1919959|UniProtKB=Q6IR41	Complement C1q tumor necrosis factor-related protein 6;C1qtnf6;ortholog	COMPLEMENT C1Q TUMOR NECROSIS FACTOR-RELATED PROTEIN 6 (PTHR22923:SF70)		Mus musculus
Dock2	2.08493	-0.268416	1.81651	1.40069	1.6691	0.415822	3.32664	97.2267	6.13361e-21	2.67475e-19	MOUSE|MGI=MGI=2149010|UniProtKB=Q8C3J5	Dedicator of cytokinesis protein 2;Dock2;ortholog	DEDICATOR OF CYTOKINESIS PROTEIN 2 (PTHR45653:SF6)		Mus musculus
Ms4a4c	2.08002	-0.0418245	2.03819	2.47563	2.51746	-0.437441	1.3444	35.8602	8.01568e-08	7.83548e-07	MOUSE|MGI=MGI=1927656|UniProtKB=Q9D3F6	MCG12897;Ms4a4c;ortholog	CHANDRA PROTEIN-RELATED (PTHR23320:SF96)	receptor(PC00197)	Mus musculus
Olfml3	2.07978	-0.0420939	2.03769	2.1664	2.20849	-0.128707	2.87809	82.3907	9.4221e-18	3.02066e-16	MOUSE|MGI=MGI=1914877|UniProtKB=Q8BK62	Olfactomedin-like protein 3;Olfml3;ortholog	OLFACTOMEDIN-LIKE PROTEIN 3 (PTHR23192:SF8)	receptor(PC00197);structural protein(PC00211)	Mus musculus
Dpt	2.07606	0.263558	2.33961	3.45509	3.19153	-1.11547	3.48498	124.42	8.6177e-27	5.98179e-25	MOUSE|MGI=MGI=1928392|UniProtKB=Q9QZZ6	Dermatopontin;Dpt;ortholog	DERMATOPONTIN (PTHR15040:SF2)	extracellular matrix protein(PC00102)	Mus musculus
Sirpa	2.07422	-0.0428166	2.0314	2.25906	2.30188	-0.227665	5.70209	276.841	1.02185e-59	3.77136e-57	MOUSE|MGI=MGI=108563|UniProtKB=P97797	Tyrosine-protein phosphatase non-receptor type substrate 1;Sirpa;ortholog	SIGNAL-REGULATORY PROTEIN BETA-1 (PTHR19971:SF3)	chemokine(PC00074)	Mus musculus
Cpeb1	2.07099	-0.275479	1.79551	1.35123	1.62671	0.444275	2.80596	49.7805	8.89696e-11	1.30708e-09	MOUSE|MGI=MGI=108442|UniProtKB=P70166	Cytoplasmic polyadenylation element-binding protein 1;Cpeb1;ortholog	CYTOPLASMIC POLYADENYLATION ELEMENT-BINDING PROTEIN 1 (PTHR12566:SF9)	mRNA polyadenylation factor(PC00146)	Mus musculus
Parvg	2.06501	0.182354	2.24737	2.79391	2.61156	-0.546543	2.10106	74.8673	3.86863e-16	1.05478e-14	MOUSE|MGI=MGI=2158329|UniProtKB=Q9ERD8	Gamma-parvin;Parvg;ortholog	GAMMA-PARVIN (PTHR12114:SF1)	actin and actin related protein(PC00039)	Mus musculus
Tbxas1	2.06373	-0.226273	1.83746	1.16549	1.39177	0.671966	2.82454	59.241	8.53867e-13	1.61914e-11	MOUSE|MGI=MGI=98497|UniProtKB=P36423	Thromboxane-A synthase;Tbxas1;ortholog	THROMBOXANE-A SYNTHASE (PTHR24301:SF2)		Mus musculus
Jun	2.06208	0.0323803	2.09446	1.37679	1.34441	0.717669	5.16527	53.2552	1.61744e-11	2.6289e-10	MOUSE|MGI=MGI=96646|UniProtKB=P05627	Transcription factor AP-1;Jun;ortholog	TRANSCRIPTION FACTOR AP-1 (PTHR11462:SF8)	basic leucine zipper transcription factor(PC00056);nucleic acid binding(PC00171)	Mus musculus
Fcrls	2.05863	-0.595001	1.46363	4.40294	4.99794	-2.93932	-0.246396	14.3505	0.00246486	0.00935029	MOUSE|MGI=MGI=1933397|UniProtKB=Q9EQY5	Fc receptor-like S, scavenger receptor;Fcrls;ortholog	FC RECEPTOR-LIKE S, SCAVENGER RECEPTOR (PTHR11481:SF69)	cell adhesion molecule(PC00069)	Mus musculus
Hey1	2.04972	0.167707	2.21742	1.66984	1.50213	0.547583	0.60872	18.502	0.000346494	0.00166396	MOUSE|MGI=MGI=1341800|UniProtKB=Q9WV93	Hairy/enhancer-of-split related with YRPW motif protein 1;Hey1;ortholog	HAIRY/ENHANCER-OF-SPLIT RELATED WITH YRPW MOTIF PROTEIN 1 (PTHR10985:SF78)	basic helix-loop-helix transcription factor(PC00055)	Mus musculus
Adamts4	2.04768	-0.215365	1.83232	1.79382	2.00919	0.0384945	0.27361	11.8463	0.00792864	0.0255106	MOUSE|MGI=MGI=1339949|UniProtKB=Q8BNJ2	A disintegrin and metalloproteinase with thrombospondin motifs 4;Adamts4;ortholog	A DISINTEGRIN AND METALLOPROTEINASE WITH THROMBOSPONDIN MOTIFS 4 (PTHR13723:SF38)	extracellular matrix glycoprotein(PC00100);metalloprotease(PC00153);serine protease inhibitor(PC00204)	Mus musculus
Kif22	2.0476	-0.220248	1.82735	2.66292	2.88317	-0.835568	1.3505	46.5024	4.43466e-10	5.92803e-09	MOUSE|MGI=MGI=109233|UniProtKB=Q3V300	Kinesin-like protein KIF22;Kif22;ortholog	KINESIN-LIKE PROTEIN KIF22 (PTHR24115:SF801)	microtubule binding motor protein(PC00156)	Mus musculus
Mtmr11	2.03907	-0.266543	1.77253	1.732	1.99855	0.0405247	3.53731	79.1748	4.61341e-17	1.36615e-15	MOUSE|MGI=MGI=2652817|UniProtKB=Q3V1L6	Myotubularin-related protein 11;Mtmr11;ortholog	MYOTUBULARIN-RELATED PROTEIN 11 (PTHR10807:SF51)	phosphatase(PC00181)	Mus musculus
Kcnab2	2.03687	0.166734	2.20361	1.57836	1.41163	0.625243	1.69259	42.0607	3.89489e-09	4.63345e-08	MOUSE|MGI=MGI=109239|UniProtKB=P62482	Voltage-gated potassium channel subunit beta-2;Kcnab2;ortholog	VOLTAGE-GATED POTASSIUM CHANNEL SUBUNIT BETA-2 (PTHR43150:SF1)		Mus musculus
A630033H20Rik	2.03596	0.384438	2.42039	1.27193	0.887493	1.14846	0.730259	17.0603	0.000686844	0.00305561
H2-DMb1	2.03488	-0.0676333	1.96725	1.91232	1.97996	0.0549263	2.40711	85.0636	2.51477e-18	8.58997e-17	MOUSE|MGI=MGI=95922|UniProtKB=P35737	Class II histocompatibility antigen, M beta 1 chain;H2-DMb1;ortholog	HLA CLASS II HISTOCOMPATIBILITY ANTIGEN, DM BETA CHAIN (PTHR19944:SF65)	major histocompatibility complex antigen(PC00149)	Mus musculus
Ucp2	2.03476	-0.0317885	2.00298	1.88223	1.91402	0.120745	6.45044	194.777	5.67074e-42	9.97786e-40	MOUSE|MGI=MGI=109354|UniProtKB=P70406	Mitochondrial uncoupling protein 2;Ucp2;ortholog	MITOCHONDRIAL UNCOUPLING PROTEIN 2 (PTHR45618:SF1)		Mus musculus
Nfkbie	2.03242	-0.116142	1.91628	1.49542	1.61156	0.42086	2.65959	63.2783	1.17104e-13	2.45771e-12	MOUSE|MGI=MGI=1194908|UniProtKB=O54910	NF-kappa-B inhibitor epsilon;Nfkbie;ortholog	NF-KAPPA-B INHIBITOR EPSILON (PTHR24118:SF37)		Mus musculus
Anxa5	2.03145	-0.00598457	2.02547	2.15692	2.16291	-0.131451	7.7977	284.389	2.37803e-61	9.22676e-59	MOUSE|MGI=MGI=106008|UniProtKB=P48036	Annexin A5;Anxa5;ortholog	ANNEXIN A5 (PTHR10502:SF26)		Mus musculus
Zfp449	2.027	-0.595569	1.43143	1.0489	1.64447	0.38253	0.569743	15.03	0.00179116	0.00707678	MOUSE|MGI=MGI=1925869|UniProtKB=Q8CB76	Zinc finger protein 449;Zfp449;ortholog	ZINC FINGER PROTEIN 449 (PTHR23226:SF4)		Mus musculus
Ier3	2.02099	-0.0416151	1.97937	1.09877	1.14039	0.8806	1.4178	35.3619	1.02157e-07	9.82106e-07	MOUSE|MGI=MGI=104814|UniProtKB=P46694	Radiation-inducible immediate-early gene IEX-1;Ier3;ortholog	RADIATION-INDUCIBLE IMMEDIATE-EARLY GENE IEX-1 (PTHR16915:SF0)		Mus musculus
Slc13a5	2.02068	0.402681	2.42336	2.01305	1.61036	0.410314	2.66292	52.2692	2.6244e-11	4.12383e-10	MOUSE|MGI=MGI=3037150|UniProtKB=Q67BT3	Solute carrier family 13 member 5;Slc13a5;ortholog	SOLUTE CARRIER FAMILY 13 MEMBER 5 (PTHR10283:SF109)	cation transporter(PC00068)	Mus musculus
Tagln2	2.02029	-0.0899974	1.93029	1.74805	1.83805	0.182243	5.42564	125.049	6.30723e-27	4.3982e-25	MOUSE|MGI=MGI=1312985|UniProtKB=Q9WVA4	Transgelin-2;Tagln2;ortholog	TRANSGELIN-2 (PTHR18959:SF41)	non-motor actin binding protein(PC00165)	Mus musculus
Loxl2	2.01652	-0.159016	1.85751	1.55057	1.70958	0.306942	3.03915	71.0335	2.56412e-15	6.43455e-14	MOUSE|MGI=MGI=2137913|UniProtKB=P58022	Lysyl oxidase homolog 2;Loxl2;ortholog	LYSYL OXIDASE HOMOLOG 2 (PTHR45817:SF1)		Mus musculus
Siglech	2.01521	1.32167	3.33689	2.00209	0.680416	1.33479	0.684879	33.2078	2.91146e-07	2.57187e-06	MOUSE|MGI=MGI=2443256|UniProtKB=B7ZMQ6	Sialic acid-binding Ig-like lectin H;Siglech;ortholog	SIALIC ACID-BINDING IG-LIKE LECTIN 6 (PTHR12035:SF94)	immunoglobulin receptor superfamily(PC00124);immunoglobulin superfamily cell adhesion molecule(PC00125);membrane-bound signaling molecule(PC00152);myelin protein(PC00161)	Mus musculus
LOC108167382	2.00406	-0.284209	1.71985	1.72036	2.00456	-0.00050688	0.0654956	12.0167	0.00732627	0.023795
Adamts2	1.99918	-0.161589	1.83759	2.0949	2.25649	-0.25731	3.46735	80.291	2.65843e-17	8.07778e-16	MOUSE|MGI=MGI=1347356|UniProtKB=Q8C9W3	A disintegrin and metalloproteinase with thrombospondin motifs 2;Adamts2;ortholog	A DISINTEGRIN AND METALLOPROTEINASE WITH THROMBOSPONDIN MOTIFS 2 (PTHR13723:SF141)	extracellular matrix glycoprotein(PC00100);metalloprotease(PC00153);serine protease inhibitor(PC00204)	Mus musculus
Lum	1.99883	0.0796777	2.07851	2.25343	2.17375	-0.174916	4.73052	152.526	7.51304e-33	8.06293e-31	MOUSE|MGI=MGI=109347|UniProtKB=P51885	Lumican;Lum;ortholog	LUMICAN (PTHR45712:SF6)		Mus musculus
Gm5593	1.99715	-0.107745	1.8894	2.23423	2.34197	-0.344827	1.15504	21.5827	7.96604e-05	0.000445792
Junos	1.99632	-0.392886	1.60344	0.960206	1.35309	0.643232	0.454718	10.6992	0.0134685	0.040222
Kcnj2	1.99423	0.247854	2.24208	2.73867	2.49081	-0.496588	1.20589	48.7783	1.45419e-10	2.07396e-09	MOUSE|MGI=MGI=104744|UniProtKB=P35561	Inward rectifier potassium channel 2;Kcnj2;ortholog	INWARD RECTIFIER POTASSIUM CHANNEL 2 (PTHR11767:SF43)		Mus musculus
Sema5b	1.99348	-0.903481	1.09	1.59502	2.4985	-0.50502	0.420924	17.7285	0.000500352	0.00230132	MOUSE|MGI=MGI=107555|UniProtKB=Q60519	Semaphorin-5B;Sema5b;ortholog	SEMAPHORIN-5B (PTHR11036:SF39)		Mus musculus
Relb	1.99222	-0.197696	1.79452	1.69407	1.89177	0.100447	2.79203	76.8373	1.46306e-16	4.13812e-15	MOUSE|MGI=MGI=103289|UniProtKB=Q04863	Transcription factor RelB;Relb;ortholog	TRANSCRIPTION FACTOR RELB (PTHR24169:SF18)	P53-like transcription factor(PC00253);Rel homology transcription factor(PC00252);nucleic acid binding(PC00171)	Mus musculus
Lysmd2	1.99163	-0.301946	1.68968	1.11112	1.41307	0.578555	0.908771	16.2105	0.00102668	0.00435298	MOUSE|MGI=MGI=1917332|UniProtKB=Q9D7V2	LysM and putative peptidoglycan-binding domain-containing protein 2;Lysmd2;ortholog	AND PUTATIVE PEPTIDOGLYCAN-BINDING DOMAIN-CONTAINING PROTEIN 2-RELATED (PTHR20932:SF4)		Mus musculus
Wt1	1.99094	0.163121	2.15406	1.48231	1.31919	0.67175	-0.0147399	10.4116	0.0153729	0.0448299	MOUSE|MGI=MGI=98968|UniProtKB=P22561	Wilms tumor protein homolog;Wt1;ortholog	WILMS TUMOR PROTEIN (PTHR23235:SF49)	DNA binding protein(PC00009);transcription cofactor(PC00217);zinc finger transcription factor(PC00244)	Mus musculus
Nfkb2	1.9894	-0.158866	1.83054	1.62168	1.78055	0.208855	4.11497	172.506	3.66123e-37	5.27635e-35	MOUSE|MGI=MGI=1099800|UniProtKB=Q9WTK5	Nuclear factor NF-kappa-B p100 subunit;Nfkb2;ortholog	NUCLEAR FACTOR NF-KAPPA-B P100 SUBUNIT (PTHR24169:SF21)	P53-like transcription factor(PC00253);Rel homology transcription factor(PC00252);nucleic acid binding(PC00171)	Mus musculus
Runx1	1.98716	-0.591779	1.39538	2.11005	2.70183	-0.714665	1.57887	46.7264	3.97407e-10	5.35968e-09	MOUSE|MGI=MGI=99852|UniProtKB=Q03347	Runt-related transcription factor 1;Runx1;ortholog	RUNT-RELATED TRANSCRIPTION FACTOR 1 (PTHR11950:SF40)	Runt transcription factor(PC00254);nucleic acid binding(PC00171)	Mus musculus
Hvcn1	1.98506	0.0659804	2.05104	1.92526	1.85928	0.125781	3.14965	104.692	1.52212e-22	7.40604e-21	MOUSE|MGI=MGI=1921346|UniProtKB=Q3U2S8	Voltage-gated hydrogen channel 1;Hvcn1;ortholog	VOLTAGE-GATED HYDROGEN CHANNEL 1 (PTHR46480:SF1)		Mus musculus
Rgag4	1.98323	-0.478423	1.5048	0.518508	0.996931	0.986297	0.881608	15.9996	0.00113417	0.00475938
Cyba	1.98002	0.0537251	2.03374	2.21266	2.15894	-0.17892	4.74807	327.316	1.2164e-70	5.93759e-68	MOUSE|MGI=MGI=1316658|UniProtKB=Q61462	Cytochrome b-245 light chain;Cyba;ortholog	CYTOCHROME B-245 LIGHT CHAIN (PTHR15168:SF0)		Mus musculus
Fxyd5	1.9796	0.0710991	2.0507	1.81315	1.74205	0.237548	3.38356	102.655	4.17365e-22	1.96136e-20	MOUSE|MGI=MGI=1201785|UniProtKB=P97808	FXYD domain-containing ion transport regulator 5;Fxyd5;ortholog	FXYD DOMAIN-CONTAINING ION TRANSPORT REGULATOR 5 (PTHR14132:SF14)	enzyme modulator(PC00095);ion channel(PC00133)	Mus musculus
LOC108168241	1.97922	-0.777923	1.20129	2.60256	3.38049	-1.40127	0.238704	23.8559	2.67709e-05	0.000166844
C330027C09Rik	1.97764	0.174146	2.15178	1.16403	0.989886	0.987754	1.85459	37.937	2.91457e-08	3.06912e-07
Gm16638	1.97469	0.188059	2.16275	1.57747	1.38941	0.585276	0.983488	24.729	1.75918e-05	0.000113712
Tmem86a	1.97454	0.236099	2.21064	1.66633	1.43023	0.544307	4.36236	168.103	3.26741e-36	4.37544e-34	MOUSE|MGI=MGI=1915143|UniProtKB=Q9D8N3	Lysoplasmalogenase-like protein TMEM86A;Tmem86a;ortholog	LYSOPLASMALOGENASE-LIKE PROTEIN TMEM86A (PTHR31885:SF9)		Mus musculus
Tpd52-ps	1.96932	-0.203409	1.76591	0.43649	0.639899	1.32942	1.01624	14.9373	0.00187103	0.00734131
Kif20b	1.96792	0.0933124	2.06123	1.82528	1.73197	0.235952	1.34051	27.3443	4.98564e-06	3.59593e-05	MOUSE|MGI=MGI=2444576|UniProtKB=Q80WE4	Kinesin-like protein KIF20B;Kif20b;ortholog	KINESIN-LIKE PROTEIN KIF20B (PTHR24115:SF534)	microtubule binding motor protein(PC00156)	Mus musculus
Kif20a	1.96723	-0.162181	1.80505	1.89055	2.05274	-0.0855082	2.86292	102.911	3.6767e-22	1.73862e-20	MOUSE|MGI=MGI=1201682|UniProtKB=P97329	Kinesin-like protein KIF20A;Kif20a;ortholog	KINESIN-LIKE PROTEIN KIF20A (PTHR24115:SF352)	microtubule binding motor protein(PC00156)	Mus musculus
Tuft1	1.96542	-0.0338904	1.93153	2.027	2.06089	-0.0954712	2.9097	104.083	2.058e-22	9.82389e-21	MOUSE|MGI=MGI=109572|UniProtKB=O08970	Tuftelin;Tuft1;ortholog	TUFTELIN (PTHR23171:SF4)		Mus musculus
Map3k14	1.96005	-0.102164	1.85789	1.06681	1.16897	0.791076	2.57097	53.2726	1.6037e-11	2.61219e-10	MOUSE|MGI=MGI=1858204|UniProtKB=Q9WUL6	Mitogen-activated protein kinase kinase kinase 14;Map3k14;ortholog	MITOGEN-ACTIVATED PROTEIN KINASE KINASE KINASE 14 (PTHR24361:SF651)		Mus musculus
P2ry6	1.95873	-0.0221328	1.9366	1.82396	1.84609	0.112641	2.09887	73.7398	6.74782e-16	1.80085e-14	MOUSE|MGI=MGI=2673874|UniProtKB=Q9ERK9	P2Y purinoceptor 6;P2ry6;ortholog	P2Y PURINOCEPTOR 6 (PTHR24231:SF16)		Mus musculus
Hmga2-ps1	1.95812	-0.490779	1.46735	1.04626	1.53703	0.421091	0.553243	13.6813	0.00337261	0.0122473
Coro2a	1.95437	0.458245	2.41261	1.45811	0.999869	0.954498	1.95019	51.9002	3.14547e-11	4.89684e-10	MOUSE|MGI=MGI=1345966|UniProtKB=Q8C0P5	Coronin-2A;Coro2a;ortholog	CORONIN-2A (PTHR10856:SF2)	non-motor actin binding protein(PC00165)	Mus musculus
Thbs3	1.95251	-0.651805	1.3007	1.33352	1.98532	-0.0328162	0.146205	12.8011	0.00508719	0.0174438	MOUSE|MGI=MGI=98739|UniProtKB=Q05895	Thrombospondin-3;Thbs3;ortholog	THROMBOSPONDIN-3 (PTHR10199:SF89)		Mus musculus
Oas1a	1.94421	0.0643707	2.00858	1.89578	1.83141	0.112804	3.44794	81.7334	1.30371e-17	4.11853e-16	MOUSE|MGI=MGI=2180860|UniProtKB=P11928	2'-5'-oligoadenylate synthase 1A;Oas1a;ortholog	2'-5'-OLIGOADENYLATE SYNTHASE 1 (PTHR11258:SF13)	defense/immunity protein(PC00090);nucleic acid binding(PC00171);nucleotidyltransferase(PC00174)	Mus musculus
Spp1	1.94244	0.249744	2.19219	2.42604	2.17629	-0.233849	6.6018	196.015	3.06291e-42	5.51762e-40	MOUSE|MGI=MGI=98389|UniProtKB=P10923	Osteopontin;Spp1;ortholog	OSTEOPONTIN (PTHR10607:SF1)		Mus musculus
Ly9	1.94023	0.206674	2.14691	2.38175	2.17508	-0.234846	2.94991	117.38	2.82939e-25	1.74752e-23	MOUSE|MGI=MGI=96885|UniProtKB=Q01965	T-lymphocyte surface antigen Ly-9;Ly9;ortholog	T-LYMPHOCYTE SURFACE ANTIGEN LY-9 (PTHR12080:SF44)	cell adhesion molecule(PC00069);immunoglobulin receptor superfamily(PC00124);membrane-bound signaling molecule(PC00152);protein kinase(PC00193)	Mus musculus
Olig1	1.93445	0.682931	2.61738	2.27784	1.59491	0.339545	2.36172	85.0783	2.49656e-18	8.54704e-17	MOUSE|MGI=MGI=1355334|UniProtKB=Q9JKN5	Oligodendrocyte transcription factor 1;Olig1;ortholog	OLIGODENDROCYTE TRANSCRIPTION FACTOR 1 (PTHR19290:SF7)	basic helix-loop-helix transcription factor(PC00055);nuclease(PC00170)	Mus musculus
Cd200r1	1.9259	0.188081	2.11398	2.82642	2.63834	-0.712442	1.44292	50.1427	7.44928e-11	1.10838e-09	MOUSE|MGI=MGI=1889024|UniProtKB=Q9ES57	Cell surface glycoprotein CD200 receptor 1;Cd200r1;ortholog	CELL SURFACE GLYCOPROTEIN CD200 RECEPTOR 1 (PTHR21462:SF2)		Mus musculus
Cldn4	1.92283	0.613478	2.53631	5.89318	5.2797	-3.35687	0.196112	38.9047	1.81828e-08	1.96811e-07	MOUSE|MGI=MGI=1313314|UniProtKB=O35054	Claudin-4;Cldn4;ortholog	CLAUDIN-4 (PTHR12002:SF89)	tight junction(PC00214)	Mus musculus
Hmgn2-ps1	1.9215	0.0666944	1.98819	2.03165	1.96496	-0.0434633	0.0673819	11.2325	0.0105329	0.032634
Gabrb3	1.91828	0.92854	2.84682	2.78258	1.85404	0.064242	2.01344	91.0833	1.28191e-19	4.97025e-18	MOUSE|MGI=MGI=95621|UniProtKB=P63080	Gamma-aminobutyric acid receptor subunit beta-3;Gabrb3;ortholog	GAMMA-AMINOBUTYRIC ACID RECEPTOR SUBUNIT BETA-3 (PTHR18945:SF571)	GABA receptor(PC00023);acetylcholine receptor(PC00037)	Mus musculus
Rhebl1	1.91789	-0.454937	1.46295	1.72839	2.18333	-0.26544	0.129576	11.2996	0.0102115	0.0318206	MOUSE|MGI=MGI=1916409|UniProtKB=Q9D8T3	GTPase RhebL1;Rhebl1;ortholog	GTPASE RHEBL1 (PTHR24070:SF253)	small GTPase(PC00208)	Mus musculus
Agpat4	1.91637	-0.494568	1.4218	0.387692	0.88226	1.03411	1.59842	23.5606	3.08533e-05	0.000190482	MOUSE|MGI=MGI=1915512|UniProtKB=Q8K4X7	1-acyl-sn-glycerol-3-phosphate acyltransferase delta;Agpat4;ortholog	1-ACYL-SN-GLYCEROL-3-PHOSPHATE ACYLTRANSFERASE DELTA (PTHR10983:SF8)		Mus musculus
Nid1	1.90821	-0.167996	1.74021	1.5403	1.7083	0.199911	5.73516	171.654	5.59151e-37	7.90755e-35	MOUSE|MGI=MGI=97342|UniProtKB=P10493	Nidogen-1;Nid1;ortholog	NIDOGEN-1 (PTHR46513:SF6)		Mus musculus
Bub1	1.90208	-0.421042	1.48104	2.23538	2.65642	-0.75434	0.44633	20.6436	0.000124828	0.000667207	MOUSE|MGI=MGI=1100510|UniProtKB=O08901	Mitotic checkpoint serine/threonine-protein kinase BUB1;Bub1;ortholog	MITOTIC CHECKPOINT SERINE/THREONINE-PROTEIN KINASE BUB1 (PTHR14030:SF8)		Mus musculus
Ptger4	1.90136	0.571046	2.4724	3.28909	2.71805	-0.816689	0.972626	47.0266	3.43057e-10	4.66829e-09	MOUSE|MGI=MGI=104311|UniProtKB=P32240	Prostaglandin E2 receptor EP4 subtype;Ptger4;ortholog	PROSTAGLANDIN E2 RECEPTOR EP4 SUBTYPE (PTHR11866:SF6)	G-protein coupled receptor(PC00021)	Mus musculus
Gm31224	1.90045	0.3848	2.28525	0.869966	0.485166	1.41528	0.529583	12.616	0.00554521	0.0187929
Emb	1.89863	0.631858	2.53049	2.73993	2.10807	-0.209436	1.51046	51.4008	4.0188e-11	6.18013e-10	MOUSE|MGI=MGI=102935|UniProtKB=Q07916	POU domain, class 6, transcription factor 1;Pou6f1;ortholog	POU DOMAIN, CLASS 6, TRANSCRIPTION FACTOR 1 (PTHR11636:SF6)		Mus musculus
Cotl1	1.89629	-0.0162426	1.88005	1.82627	1.84251	0.0537828	5.69116	259.686	5.25721e-56	1.76783e-53	MOUSE|MGI=MGI=1919292|UniProtKB=Q9CQI6	Coactosin-like protein;Cotl1;ortholog	COACTOSIN-LIKE PROTEIN (PTHR10829:SF29)	non-motor actin binding protein(PC00165)	Mus musculus
Ccdc88b	1.89575	0.00541411	1.90117	1.21398	1.20856	0.687188	2.39738	59.9265	6.09463e-13	1.17184e-11	MOUSE|MGI=MGI=1925567|UniProtKB=Q4QRL3	Coiled-coil domain-containing protein 88B;Ccdc88b;ortholog	COILED-COIL DOMAIN-CONTAINING PROTEIN 88B (PTHR18947:SF35)	kinase modulator(PC00140);membrane traffic protein(PC00150)	Mus musculus
Spire1	1.89463	-1.43206	0.462567	-0.46826	0.9638	0.930826	0.987429	22.7399	4.5751e-05	0.000271492	MOUSE|MGI=MGI=1915416|UniProtKB=Q52KF3	Protein spire homolog 1;Spire1;ortholog	PROTEIN SPIRE HOMOLOG 1 (PTHR21345:SF8)	actin family cytoskeletal protein(PC00041)	Mus musculus
Spon2	1.89389	-0.466662	1.42722	1.57675	2.04341	-0.14953	4.39955	53.1929	1.66769e-11	2.6961e-10	MOUSE|MGI=MGI=1923724|UniProtKB=Q8BMS2	Spondin-2;Spon2;ortholog	SPONDIN-2 (PTHR11311:SF15)	extracellular matrix glycoprotein(PC00100)	Mus musculus
Ccl6	1.89303	0.0453089	1.93834	1.75517	1.70986	0.183177	4.44732	143.923	5.38973e-31	5.22804e-29	MOUSE|MGI=MGI=98263|UniProtKB=P27784	C-C motif chemokine 6;Ccl6;ortholog	C-C MOTIF CHEMOKINE 6 (PTHR12015:SF87)	chemokine(PC00074)	Mus musculus
Scamp5	1.89077	-0.084341	1.80643	1.78884	1.87319	0.017587	4.53845	230.91	8.79184e-50	2.21925e-47	MOUSE|MGI=MGI=1928948|UniProtKB=Q9JKD3	Secretory carrier-associated membrane protein 5;Scamp5;ortholog	SECRETORY CARRIER-ASSOCIATED MEMBRANE PROTEIN 5 (PTHR10687:SF5)	transfer/carrier protein(PC00219);transferase(PC00220)	Mus musculus
Pfkfb4	1.88781	0.214042	2.10185	2.65903	2.44499	-0.557185	1.52255	62.6131	1.62474e-13	3.3359e-12	MOUSE|MGI=MGI=2687284|UniProtKB=Q6DTY7	6-phosphofructo-2-kinase/fructose-2,6-bisphosphatase 4;Pfkfb4;ortholog	6-PHOSPHOFRUCTO-2-KINASE/FRUCTOSE-2,6-BISPHOSPHATASE 4 (PTHR10606:SF14)	carbohydrate phosphatase(PC00066)	Mus musculus
Incenp	1.88374	-0.256454	1.62728	1.56552	1.82197	0.0617642	2.38446	58.8402	1.03988e-12	1.95959e-11	MOUSE|MGI=MGI=1313288|UniProtKB=Q9WU62	Inner centromere protein;Incenp;ortholog	INNER CENTROMERE PROTEIN (PTHR13142:SF1)		Mus musculus
2010107G23Rik	1.88368	-0.0249555	1.85873	2.35262	2.37758	-0.493893	2.52038	78.0684	7.96727e-17	2.29203e-15
Clec4n	1.88108	-0.0473513	1.83372	1.90881	1.95616	-0.0750841	2.54456	76.2354	1.9692e-16	5.51788e-15	MOUSE|MGI=MGI=1861231|UniProtKB=Q9JKF4	C-type lectin domain family 6 member A;Clec6a;ortholog	C-TYPE LECTIN DOMAIN FAMILY 6 MEMBER A (PTHR22802:SF249)	cell adhesion molecule(PC00069);immunoglobulin receptor superfamily(PC00124)	Mus musculus
Pycr1	1.88003	-0.220209	1.65982	1.2685	1.48871	0.391323	0.691691	13.3796	0.0038836	0.013808	MOUSE|MGI=MGI=2384795|UniProtKB=Q922W5	Pyrroline-5-carboxylate reductase 1, mitochondrial;Pycr1;ortholog	PYRROLINE-5-CARBOXYLATE REDUCTASE 1, MITOCHONDRIAL (PTHR11645:SF6)		Mus musculus
Icam1	1.87962	-0.0874523	1.79216	1.901	1.98845	-0.108833	4.69934	186.143	4.15719e-40	6.62175e-38	MOUSE|MGI=MGI=96392|UniProtKB=P13597	Intercellular adhesion molecule 1;Icam1;ortholog	INTERCELLULAR ADHESION MOLECULE 1 (PTHR13771:SF16)		Mus musculus
Tnip1	1.87911	-0.129856	1.74926	1.45338	1.58324	0.295875	4.29208	200.307	3.62183e-43	7.02635e-41	MOUSE|MGI=MGI=1926194|UniProtKB=Q9WUU8	TNFAIP3-interacting protein 1;Tnip1;ortholog	TNFAIP3-INTERACTING PROTEIN 1 (PTHR31882:SF3)		Mus musculus
E330011O21Rik	1.87795	0.0196654	1.89762	2.40049	2.38083	-0.502872	2.49179	72.6322	1.16542e-15	3.01971e-14
Gpx8	1.87775	-0.591198	1.28655	1.2252	1.8164	0.0613507	1.09403	20.6429	0.00012487	0.000667207	MOUSE|MGI=MGI=1916840|UniProtKB=Q9D7B7	Probable glutathione peroxidase 8;Gpx8;ortholog	GLUTATHIONE PEROXIDASE 8-RELATED (PTHR11592:SF7)	peroxidase(PC00180)	Mus musculus
Soat1	1.87283	0.193825	2.06665	1.81055	1.61673	0.256101	3.44136	147.947	7.30648e-32	7.47038e-30	MOUSE|MGI=MGI=104665|UniProtKB=Q61263	Sterol O-acyltransferase 1;Soat1;ortholog	STEROL O-ACYLTRANSFERASE 1 (PTHR10408:SF6)	acyltransferase(PC00042)	Mus musculus
LOC105244648	1.87221	0.627841	2.50005	2.20352	1.57568	0.296524	1.65208	65.0227	4.9603e-14	1.07689e-12
Vim	1.87163	0.0970887	1.96872	1.85355	1.75646	0.11517	5.77763	206.636	1.5527e-44	3.17506e-42	MOUSE|MGI=MGI=98932|UniProtKB=P20152	Vimentin;Vim;ortholog	VIMENTIN (PTHR45652:SF5)		Mus musculus
Kctd17	1.86943	-0.199053	1.67037	2.05914	2.25819	-0.388762	3.31109	94.3252	2.57828e-20	1.06889e-18	MOUSE|MGI=MGI=1920094|UniProtKB=E0CYQ0	MCG13350, isoform CRA_b;Kctd17;ortholog	BTB/POZ DOMAIN-CONTAINING PROTEIN KCTD17 (PTHR14958:SF24)		Mus musculus
Basp1	1.86597	-0.0536525	1.81232	2.16878	2.22244	-0.356462	3.03496	153.218	5.32777e-33	5.84201e-31	MOUSE|MGI=MGI=1917600|UniProtKB=Q91XV3	Brain acid soluble protein 1;Basp1;ortholog	BRAIN ACID SOLUBLE PROTEIN 1 (PTHR23212:SF0)		Mus musculus
Mcm6	1.86456	0.0227102	1.88727	1.53241	1.5097	0.35486	3.61305	79.9237	3.18717e-17	9.56911e-16	MOUSE|MGI=MGI=1298227|UniProtKB=P97311	DNA replication licensing factor MCM6;Mcm6;ortholog	DNA REPLICATION LICENSING FACTOR MCM6 (PTHR11630:SF73)	DNA helicase(PC00011);hydrolase(PC00121)	Mus musculus
Skida1	1.86364	-0.628169	1.23548	1.89667	2.52484	-0.661194	0.998571	26.1205	8.99899e-06	6.16166e-05	MOUSE|MGI=MGI=1919918|UniProtKB=Q80YR3	SKI/DACH domain-containing protein 1;Skida1;ortholog	SKI/DACH DOMAIN-CONTAINING PROTEIN 1 (PTHR23187:SF2)		Mus musculus
Cerk	1.8617	-0.140264	1.72143	1.7075	1.84777	0.0139315	3.4914	159.805	2.0192e-34	2.4841e-32	MOUSE|MGI=MGI=2386052|UniProtKB=Q8K4Q7	Ceramide kinase;Cerk;ortholog	CERAMIDE KINASE (PTHR12358:SF25)		Mus musculus
Bicc1	1.86112	0.240273	2.10139	1.76884	1.52857	0.332555	3.12408	127.49	1.87894e-27	1.37353e-25	MOUSE|MGI=MGI=1933388|UniProtKB=Q99MQ1	Protein bicaudal C homolog 1;Bicc1;ortholog	PROTEIN BICAUDAL C HOMOLOG 1 (PTHR10627:SF39)	RNA binding protein(PC00031);apolipoprotein(PC00052)	Mus musculus
1700056E22Rik	1.85975	-0.24847	1.61128	1.08553	1.334	0.525745	0.547384	11.7322	0.00835932	0.0267314	MOUSE|MGI=MGI=1920613|UniProtKB=F7CNM6	RIKEN cDNA 1700056E22 gene;1700056E22Rik;ortholog			Mus musculus
Top2a	1.85844	-0.205539	1.6529	1.62907	1.8346	0.0238335	2.82973	61.4814	2.83589e-13	5.67628e-12	MOUSE|MGI=MGI=98790|UniProtKB=Q01320	DNA topoisomerase 2-alpha;Top2a;ortholog	DNA TOPOISOMERASE 2-ALPHA (PTHR10169:SF61)		Mus musculus
Adcy7	1.85797	-0.0695703	1.7884	1.63136	1.70093	0.157044	3.3412	120.237	6.85961e-26	4.47412e-24	MOUSE|MGI=MGI=102891|UniProtKB=P51829	Adenylate cyclase type 7;Adcy7;ortholog	ADENYLATE CYCLASE TYPE 7 (PTHR45627:SF9)		Mus musculus
Itga4	1.85707	0.178828	2.0359	1.06818	0.889356	0.967718	3.43966	62.7291	1.53458e-13	3.16366e-12	MOUSE|MGI=MGI=96603|UniProtKB=Q00651	Integrin alpha-4;Itga4;ortholog	INTEGRIN ALPHA-4 (PTHR23220:SF78)		Mus musculus
Slc41a3	1.85397	-0.911368	0.942604	1.98401	2.89537	-1.0414	2.00205	35.585	9.16485e-08	8.87853e-07	MOUSE|MGI=MGI=1918949|UniProtKB=Q921R8	Solute carrier family 41 member 3;Slc41a3;ortholog	SOLUTE CARRIER FAMILY 41 MEMBER 3 (PTHR16228:SF22)	cation transporter(PC00068)	Mus musculus
Nlrp3	1.85389	0.328921	2.18281	1.50959	1.18067	0.67322	1.41572	32.1418	4.88538e-07	4.17422e-06	MOUSE|MGI=MGI=2653833|UniProtKB=Q8R4B8	NACHT, LRR and PYD domains-containing protein 3;Nlrp3;ortholog	NACHT, LRR AND PYD DOMAINS-CONTAINING PROTEIN 3 (PTHR45690:SF15)		Mus musculus
Cd8a	1.85028	0.92406	2.77434	2.46726	1.5432	0.307077	0.297941	17.8372	0.000475186	0.00220107	MOUSE|MGI=MGI=88346|UniProtKB=P01731	T-cell surface glycoprotein CD8 alpha chain;Cd8a;ortholog	T-CELL SURFACE GLYCOPROTEIN CD8 ALPHA CHAIN (PTHR10441:SF2)		Mus musculus
Lpar5	1.84874	0.124099	1.97284	2.80174	2.67764	-0.828905	0.794577	29.2885	1.9476e-06	1.5021e-05	MOUSE|MGI=MGI=2685918|UniProtKB=Q149R9	Lysophosphatidic acid receptor 5;Lpar5;ortholog	LYSOPHOSPHATIDIC ACID RECEPTOR 5 (PTHR24234:SF6)	G-protein coupled receptor(PC00021)	Mus musculus
Col6a2	1.84566	-0.0580966	1.78757	1.46978	1.52788	0.317787	3.17066	56.4859	3.30864e-12	5.86944e-11	MOUSE|MGI=MGI=88460|UniProtKB=Q02788	Collagen alpha-2(VI) chain;Col6a2;ortholog	COLLAGEN ALPHA-2(VI) CHAIN (PTHR24020:SF29)	receptor(PC00197)	Mus musculus
Gpr183	1.84526	0.442195	2.28746	2.05646	1.61427	0.230994	0.181154	15.4809	0.00144856	0.0058876	MOUSE|MGI=MGI=2442034|UniProtKB=Q3U6B2	G-protein coupled receptor 183;Gpr183;ortholog	G-PROTEIN COUPLED RECEPTOR 183 (PTHR24237:SF7)		Mus musculus
Hhipl2	1.84245	0.152581	1.99503	0.972013	0.819432	1.02302	1.2598	21.7603	7.31689e-05	0.000413594	MOUSE|MGI=MGI=1926022|UniProtKB=Q9D2G9	HHIP-like protein 2;Hhipl2;ortholog	HHIP-LIKE PROTEIN 2 (PTHR19328:SF54)		Mus musculus
Cyth4	1.84216	0.0811213	1.92328	1.99349	1.91236	-0.0702095	4.17892	193.095	1.309e-41	2.25088e-39	MOUSE|MGI=MGI=2441702|UniProtKB=Q80YW0	Cytohesin-4;Cyth4;ortholog	CYTOHESIN-4 (PTHR10663:SF323)		Mus musculus
Sectm1a	1.8418	0.32533	2.16713	2.53691	2.21158	-0.369782	1.38636	50.6896	5.69675e-11	8.61171e-10	MOUSE|MGI=MGI=2384805|UniProtKB=Q921W8	Secreted and transmembrane protein 1A;Sectm1a;ortholog	SECRETED AND TRANSMEMBRANE PROTEIN 1A (PTHR15123:SF6)		Mus musculus
A230056P14Rik	1.83847	-0.856364	0.98211	0.426386	1.28275	0.555724	1.17771	22.352	5.51038e-05	0.000320827
Susd2	1.83782	-0.424356	1.41346	1.15265	1.57701	0.260808	1.96528	45.0108	9.20392e-10	1.1843e-08	MOUSE|MGI=MGI=1918983|UniProtKB=Q9DBX3	Sushi domain-containing protein 2;Susd2;ortholog	SUSHI DOMAIN-CONTAINING PROTEIN 2 (PTHR13802:SF43)		Mus musculus
Plekhm3	1.83738	0.255042	2.09242	1.15946	0.904418	0.932958	2.22154	48.3618	1.78353e-10	2.50125e-09	MOUSE|MGI=MGI=2443627|UniProtKB=Q8BM47	Pleckstrin homology domain-containing family M member 3;Plekhm3;ortholog	PLECKSTRIN HOMOLOGY DOMAIN-CONTAINING FAMILY M MEMBER 3 (PTHR12326:SF10)		Mus musculus
Cd52	1.83718	0.23785	2.07503	1.97196	1.73411	0.103076	4.11387	187.846	1.78212e-40	2.89968e-38	MOUSE|MGI=MGI=1346088|UniProtKB=Q64389	CAMPATH-1 antigen;Cd52;ortholog	CAMPATH-1 ANTIGEN (PTHR15029:SF0)		Mus musculus
Slc16a3	1.83602	0.62328	2.4593	2.48216	1.85888	-0.0228585	1.33187	50.0641	7.74206e-11	1.14968e-09	MOUSE|MGI=MGI=1933438|UniProtKB=P57787	Monocarboxylate transporter 4;Slc16a3;ortholog	MONOCARBOXYLATE TRANSPORTER 4 (PTHR11360:SF27)	transporter(PC00227)	Mus musculus
Hist1h4h	1.8346	0.18049	2.01509	1.6321	1.45161	0.382995	1.89044	30.8458	9.16017e-07	7.4243e-06
Tchp	1.83304	-0.457334	1.37571	0.939765	1.3971	0.435946	1.37002	16.4639	0.000910821	0.00391438	MOUSE|MGI=MGI=1925082|UniProtKB=Q3TVW5	Trichoplein keratin filament-binding protein;Tchp;ortholog	TRICHOPLEIN KERATIN FILAMENT-BINDING PROTEIN (PTHR31183:SF2)		Mus musculus
Gm10653	1.83301	-0.187246	1.64576	1.57891	1.76615	0.0668542	1.30572	25.8435	1.02849e-05	6.95713e-05
Ly6c2	1.83254	0.386715	2.21925	2.43346	2.04674	-0.214206	1.27423	42.9676	2.50034e-09	3.03896e-08	MOUSE|MGI=MGI=3712069|UniProtKB=P0CW03	Lymphocyte antigen 6C2;Ly6c2;ortholog	LYMPHOCYTE ANTIGEN 6A-2/6E-1-RELATED (PTHR32217:SF3)		Mus musculus
Unc13d	1.8323	-0.159458	1.67284	0.601374	0.760832	1.07147	1.01461	16.3048	0.000981941	0.00418202	MOUSE|MGI=MGI=1917700|UniProtKB=B2RUP2	Protein unc-13 homolog D;Unc13d;ortholog	PROTEIN UNC-13 HOMOLOG D (PTHR45999:SF3)		Mus musculus
Gpx7	1.83223	0.127353	1.95958	1.73942	1.61207	0.22016	2.64675	80.1817	2.80587e-17	8.49169e-16	MOUSE|MGI=MGI=1914555|UniProtKB=Q99LJ6	Glutathione peroxidase 7;Gpx7;ortholog	GLUTATHIONE PEROXIDASE 7 (PTHR11592:SF5)	peroxidase(PC00180)	Mus musculus
Was	1.83032	0.0275239	1.85785	1.33563	1.3081	0.522221	2.26583	34.4606	1.5837e-07	1.46483e-06	MOUSE|MGI=MGI=105059|UniProtKB=P70315	Wiskott-Aldrich syndrome protein homolog;Was;ortholog	WISKOTT-ALDRICH SYNDROME PROTEIN (PTHR23202:SF35)	actin family cytoskeletal protein(PC00041)	Mus musculus
Ect2	1.83025	-0.286044	1.54421	1.32398	1.61002	0.220232	2.29745	44.266	1.32502e-09	1.66946e-08	MOUSE|MGI=MGI=95281|UniProtKB=Q07139	Protein ECT2;Ect2;ortholog	PROTEIN ECT2 (PTHR16777:SF2)		Mus musculus
Slc2a6	1.82866	0.57602	2.40468	1.78959	1.21357	0.615084	0.415568	17.318	0.000607901	0.00273366	MOUSE|MGI=MGI=2443286|UniProtKB=Q3UDF0	Solute carrier family 2 (Facilitated glucose transporter), member 6, isoform CRA_a;Slc2a6;ortholog	SOLUTE CARRIER FAMILY 2, FACILITATED GLUCOSE TRANSPORTER MEMBER 6 (PTHR23500:SF111)	carbohydrate transporter(PC00067)	Mus musculus
Inhbe	1.82815	0.121083	1.94924	1.47528	1.35419	0.473958	5.7246	88.3606	4.9278e-19	1.78819e-17	MOUSE|MGI=MGI=109269|UniProtKB=O08717	Inhibin beta E chain;Inhbe;ortholog	INHIBIN BETA E CHAIN (PTHR11848:SF6)	growth factor(PC00112)	Mus musculus
Samsn1	1.82699	0.0195145	1.8465	1.33335	1.31384	0.513149	0.978693	22.9213	4.1937e-05	0.000251241	MOUSE|MGI=MGI=1914992|UniProtKB=P57725	SAM domain-containing protein SAMSN-1;Samsn1;ortholog	SAM DOMAIN-CONTAINING PROTEIN SAMSN-1 (PTHR12301:SF4)		Mus musculus
Galnt6	1.82495	0.0340637	1.85901	2.11014	2.07607	-0.251125	2.01264	58.9981	9.62196e-13	1.81772e-11	MOUSE|MGI=MGI=1891640|UniProtKB=Q8C7U7	Polypeptide N-acetylgalactosaminyltransferase 6;Galnt6;ortholog	POLYPEPTIDE N-ACETYLGALACTOSAMINYLTRANSFERASE 6 (PTHR11675:SF58)	glycosyltransferase(PC00111)	Mus musculus
Cyb561	1.82344	-0.460982	1.36246	1.64323	2.10421	-0.280769	3.27722	61.544	2.74982e-13	5.5113e-12	MOUSE|MGI=MGI=103253|UniProtKB=Q60720	Cytochrome b561;Cyb561;ortholog	CYTOCHROME B561 (PTHR10106:SF14)	reductase(PC00198)	Mus musculus
Cep55	1.82296	0.573538	2.3965	3.32616	2.75262	-0.929661	0.507956	30.0325	1.3585e-06	1.06955e-05	MOUSE|MGI=MGI=1921357|UniProtKB=Q8BT07	Centrosomal protein of 55 kDa;Cep55;ortholog	CENTROSOMAL PROTEIN OF 55 KDA (PTHR31838:SF1)		Mus musculus
Slfn2	1.81708	-0.26853	1.54855	1.30681	1.57534	0.241743	1.48831	24.8819	1.63441e-05	0.000106603	MOUSE|MGI=MGI=1313258|UniProtKB=Q9Z0I6	Schlafen 2;Slfn2;ortholog	SCHLAFEN FAMILY MEMBER 12-LIKE (PTHR12155:SF2)		Mus musculus
Numbl	1.81585	-0.301034	1.51482	1.48631	1.78735	0.0285073	0.952925	14.2045	0.00263965	0.00990653	MOUSE|MGI=MGI=894702|UniProtKB=O08919	Numb-like protein;Numbl;ortholog	NUMB-LIKE PROTEIN (PTHR11232:SF32)	signaling molecule(PC00207)	Mus musculus
Zik1	1.81549	0.298877	2.11437	1.32653	1.02765	0.787841	0.384546	13.4641	0.00373327	0.013333	MOUSE|MGI=MGI=108070|UniProtKB=Q80YP6	Zinc finger protein interacting with ribonucleoprotein K;Zik1;ortholog	ZINC FINGER PROTEIN INTERACTING WITH RIBONUCLEOPROTEIN K (PTHR24377:SF688)		Mus musculus
Adcy3	1.8145	-0.520293	1.29421	1.02866	1.54895	0.265552	1.91274	35.4124	9.96789e-08	9.60727e-07	MOUSE|MGI=MGI=99675|UniProtKB=Q8VHH7	Adenylate cyclase type 3;Adcy3;ortholog	ADENYLATE CYCLASE TYPE 3 (PTHR45627:SF13)		Mus musculus
Cxcr4	1.81242	0.158908	1.97133	2.06636	1.90745	-0.0950297	1.7473	37.0172	4.56303e-08	4.66854e-07	MOUSE|MGI=MGI=109563|UniProtKB=P70658	C-X-C chemokine receptor type 4;Cxcr4;ortholog	C-X-C CHEMOKINE RECEPTOR TYPE 4 (PTHR10489:SF594)		Mus musculus
Tmem43	1.81081	0.104626	1.91543	2.06183	1.9572	-0.146394	4.31007	135.796	3.04681e-29	2.61956e-27	MOUSE|MGI=MGI=1921372|UniProtKB=Q9DBS1	Transmembrane protein 43;Tmem43;ortholog	TRANSMEMBRANE PROTEIN 43 (PTHR13416:SF2)		Mus musculus
Tbx20	1.80711	-0.259965	1.54714	0.893281	1.15325	0.653861	2.75265	38.6889	2.02003e-08	2.1725e-07	MOUSE|MGI=MGI=1888496|UniProtKB=Q9ES03	T-box transcription factor TBX20;Tbx20;ortholog	T-BOX TRANSCRIPTION FACTOR TBX20 (PTHR11267:SF131)	Rel homology transcription factor(PC00252);nucleic acid binding(PC00171)	Mus musculus
Tacc3	1.8069	0.249087	2.05599	1.86141	1.61232	0.194581	1.9293	52.0658	2.8999e-11	4.52851e-10	MOUSE|MGI=MGI=1341163|UniProtKB=Q9JJ11	Transforming acidic coiled-coil-containing protein 3;Tacc3;ortholog	TRANSFORMING ACIDIC COILED-COIL-CONTAINING PROTEIN 3 (PTHR13924:SF4)		Mus musculus
1700024P16Rik	1.80657	-0.115676	1.69089	1.78666	1.90234	-0.0957693	2.93604	66.4262	2.48446e-14	5.57788e-13
Ace	1.80649	0.250894	2.05738	1.50738	1.25648	0.550003	1.33014	27.6283	4.34667e-06	3.16372e-05	MOUSE|MGI=MGI=87874|UniProtKB=P09470	Angiotensin-converting enzyme;Ace;ortholog	ANGIOTENSIN-CONVERTING ENZYME (PTHR10514:SF25)	metalloprotease(PC00153)	Mus musculus
Thbs1	1.80404	-0.0741624	1.72988	1.23239	1.30655	0.49749	3.05034	63.0457	1.31313e-13	2.72569e-12	MOUSE|MGI=MGI=98737|UniProtKB=P35441	Thrombospondin-1;Thbs1;ortholog	THROMBOSPONDIN-1 (PTHR10199:SF78)		Mus musculus
Mrgpre	1.79966	-0.477518	1.32215	1.43313	1.91065	-0.110982	1.11783	18.0463	0.000430284	0.00201742	MOUSE|MGI=MGI=2441884|UniProtKB=Q91ZB7	Mas-related G-protein coupled receptor member E;Mrgpre;ortholog	MAS-RELATED G-PROTEIN COUPLED RECEPTOR MEMBER E (PTHR11334:SF26)		Mus musculus
Arhgap19	1.79907	-0.0125754	1.78649	1.47931	1.49188	0.307187	3.48431	99.5763	1.91688e-21	8.68449e-20	MOUSE|MGI=MGI=1918335|UniProtKB=Q8BRH3	Rho GTPase-activating protein 19;Arhgap19;ortholog	RHO GTPASE-ACTIVATING PROTEIN 19 (PTHR14963:SF7)	G-protein modulator(PC00022)	Mus musculus
Rhoh	1.79801	-0.476012	1.322	1.05218	1.52819	0.269816	1.12833	16.3078	0.000980562	0.00417733	MOUSE|MGI=MGI=1921984|UniProtKB=Q9D3G9	Rho-related GTP-binding protein RhoH;Rhoh;ortholog	RHO-RELATED GTP-BINDING PROTEIN RHOH (PTHR24072:SF163)	small GTPase(PC00208)	Mus musculus
Ajuba	1.79701	0.0450476	1.84206	2.46529	2.42024	-0.623227	3.8212	145.889	2.02999e-31	2.03429e-29	MOUSE|MGI=MGI=1341886|UniProtKB=Q91XC0	LIM domain-containing protein ajuba;Ajuba;ortholog	LIM DOMAIN-CONTAINING PROTEIN AJUBA (PTHR24219:SF7)	transcription cofactor(PC00217)	Mus musculus
Tlr6	1.79694	-0.146388	1.65055	1.40245	1.54884	0.248099	1.02925	21.9921	6.5479e-05	0.000373615	MOUSE|MGI=MGI=1341296|UniProtKB=Q9EPW9	Toll-like receptor 6;Tlr6;ortholog	TOLL-LIKE RECEPTOR 6 (PTHR24365:SF422)		Mus musculus
Lgals1	1.79524	0.19811	1.99335	2.45263	2.25452	-0.459286	5.708	288.615	2.89486e-62	1.21681e-59	MOUSE|MGI=MGI=96777|UniProtKB=P16045	Galectin-1;Lgals1;ortholog	GALECTIN-1 (PTHR11346:SF97)	cell adhesion molecule(PC00069);signaling molecule(PC00207)	Mus musculus
Sh3bgrl3	1.79424	-0.0383406	1.7559	2.03611	2.07445	-0.280206	4.1951	113.332	2.1045e-24	1.20626e-22	MOUSE|MGI=MGI=1920973|UniProtKB=Q91VW3	SH3 domain-binding glutamic acid-rich-like protein 3;Sh3bgrl3;ortholog	SH3 DOMAIN-BINDING GLUTAMIC ACID-RICH-LIKE PROTEIN 3 (PTHR12232:SF3)		Mus musculus
Syt9	1.79314	0.153704	1.94684	1.12487	0.971165	0.821973	1.00515	11.7264	0.00838156	0.0267969	MOUSE|MGI=MGI=1926373|UniProtKB=Q9R0N9	Synaptotagmin-9;Syt9;ortholog	SYNAPTOTAGMIN-9 (PTHR10024:SF180)	membrane trafficking regulatory protein(PC00151)	Mus musculus
Cercam	1.7922	0.00411024	1.79631	2.93669	2.93258	-1.14038	0.468227	26.0912	9.12721e-06	6.23535e-05	MOUSE|MGI=MGI=2139134|UniProtKB=A3KGW5	Inactive glycosyltransferase 25 family member 3;Cercam;ortholog	INACTIVE GLYCOSYLTRANSFERASE 25 FAMILY MEMBER 3 (PTHR10730:SF9)	oxygenase(PC00177)	Mus musculus
Galnt3	1.78827	0.360986	2.14925	2.68734	2.32636	-0.538092	0.429133	24.5075	1.95703e-05	0.000125323	MOUSE|MGI=MGI=894695|UniProtKB=P70419	Polypeptide N-acetylgalactosaminyltransferase 3;Galnt3;ortholog	POLYPEPTIDE N-ACETYLGALACTOSAMINYLTRANSFERASE 3 (PTHR11675:SF33)	glycosyltransferase(PC00111)	Mus musculus
Tnfaip3	1.78596	-0.0814569	1.7045	2.17323	2.25468	-0.468727	3.04666	106.02	7.88291e-23	3.93677e-21	MOUSE|MGI=MGI=1196377|UniProtKB=Q60769	Tumor necrosis factor alpha-induced protein 3;Tnfaip3;ortholog	TUMOR NECROSIS FACTOR ALPHA-INDUCED PROTEIN 3 (PTHR13367:SF3)	DNA binding protein(PC00009);cysteine protease(PC00081)	Mus musculus
Klf6	1.78404	0.0435231	1.82756	1.2295	1.18597	0.598066	4.98122	69.7666	4.789e-15	1.16133e-13	MOUSE|MGI=MGI=1346318|UniProtKB=O08584	Krueppel-like factor 6;Klf6;ortholog	KRUEPPEL-LIKE FACTOR 6 (PTHR23235:SF50)	DNA binding protein(PC00009);transcription cofactor(PC00217);zinc finger transcription factor(PC00244)	Mus musculus
Col4a1	1.78381	-0.373231	1.41058	1.43687	1.8101	-0.0262827	5.97296	198.595	8.48831e-43	1.58574e-40	MOUSE|MGI=MGI=88454|UniProtKB=P02463	Collagen alpha-1(IV) chain;Col4a1;ortholog	COLLAGEN ALPHA-1(IV) CHAIN (PTHR24023:SF854)		Mus musculus
Abr	1.78285	0.0141431	1.797	1.52985	1.51571	0.267147	3.60772	130.937	3.39804e-28	2.6921e-26	MOUSE|MGI=MGI=107771|UniProtKB=Q5SSL4	Active breakpoint cluster region-related protein;Abr;ortholog	ACTIVE BREAKPOINT CLUSTER REGION-RELATED PROTEIN (PTHR23182:SF5)	guanyl-nucleotide exchange factor(PC00113)	Mus musculus
Mical1	1.78101	0.137341	1.91835	1.96187	1.82453	-0.0435269	2.11072	70.0362	4.19279e-15	1.02692e-13	MOUSE|MGI=MGI=2385847|UniProtKB=Q8VDP3	[F-actin]-monooxygenase MICAL1;Mical1;ortholog	[F-ACTIN]-MONOOXYGENASE MICAL1 (PTHR23167:SF35)		Mus musculus
Slc11a1	1.78023	0.232354	2.01258	1.63293	1.40058	0.379649	4.13773	138.134	9.54288e-30	8.34699e-28	MOUSE|MGI=MGI=1345275|UniProtKB=P41251	Natural resistance-associated macrophage protein 1;Slc11a1;ortholog	NATURAL RESISTANCE-ASSOCIATED MACROPHAGE PROTEIN 1 (PTHR11706:SF52)	cation transporter(PC00068)	Mus musculus
Krt8	1.77777	0.0167183	1.79449	1.91941	1.9027	-0.124925	8.13211	114.474	1.19497e-24	6.98155e-23	MOUSE|MGI=MGI=96705|UniProtKB=P11679	Keratin, type II cytoskeletal 8;Krt8;ortholog	KERATIN, TYPE II CYTOSKELETAL 8 (PTHR45616:SF26)		Mus musculus
Fmnl1	1.77773	0.0427777	1.8205	1.94189	1.89911	-0.121387	2.5032	86.0685	1.5303e-18	5.33561e-17	MOUSE|MGI=MGI=1888994|UniProtKB=Q9JL26	Formin-like protein 1;Fmnl1;ortholog	FORMIN-LIKE PROTEIN 1 (PTHR45857:SF2)		Mus musculus
Cybb	1.77617	0.18143	1.9576	1.62425	1.44282	0.333349	5.44819	190.511	4.73334e-41	7.95831e-39	MOUSE|MGI=MGI=88574|UniProtKB=Q61093	Cytochrome b-245 heavy chain;Cybb;ortholog	CYTOCHROME B-245 HEAVY CHAIN (PTHR11972:SF60)	oxidase(PC00175)	Mus musculus
Fkbp11	1.77022	-0.105105	1.66511	1.63038	1.73548	0.0347357	3.7196	87.8197	6.43877e-19	2.30334e-17	MOUSE|MGI=MGI=1913370|UniProtKB=Q9D1M7	Peptidyl-prolyl cis-trans isomerase FKBP11;Fkbp11;ortholog	PEPTIDYL-PROLYL CIS-TRANS ISOMERASE FKBP11 (PTHR45779:SF2)		Mus musculus
Gm13528	1.76887	-0.249725	1.51915	1.3135	1.56323	0.205641	0.169283	11.087	0.0112646	0.0345401
Mx1	1.76862	0.0735548	1.84218	1.6569	1.58334	0.185281	1.77133	30.8903	8.96473e-07	7.2815e-06	MOUSE|MGI=MGI=97243|UniProtKB=P09922	Interferon-induced GTP-binding protein Mx1;Mx1;ortholog	INTERFERON-INDUCED GTP-BINDING PROTEIN MX1 (PTHR11566:SF53)	hydrolase(PC00121);microtubule family cytoskeletal protein(PC00157);small GTPase(PC00208)	Mus musculus
Cd3e	1.76298	0.478437	2.24142	1.38758	0.909143	0.85384	0.403419	11.7793	0.00817872	0.0262093	MOUSE|MGI=MGI=88332|UniProtKB=P22646	T-cell surface glycoprotein CD3 epsilon chain;Cd3e;ortholog	T-CELL SURFACE GLYCOPROTEIN CD3 EPSILON CHAIN (PTHR10570:SF9)		Mus musculus
LOC108167725	1.76287	0.41347	2.17634	-0.0733681	-0.486838	2.24971	0.431569	12.9956	0.00464616	0.0161229
AI413582	1.76192	-0.0906769	1.67124	1.42425	1.51493	0.246991	1.98985	30.9888	8.54662e-07	6.97936e-06
Srxn1	1.76048	0.126094	1.88657	1.95549	1.82939	-0.0689131	6.17907	244.811	8.67276e-53	2.52377e-50	MOUSE|MGI=MGI=104971|UniProtKB=Q9D975	Sulfiredoxin-1;Srxn1;ortholog	SULFIREDOXIN-1 (PTHR21348:SF2)		Mus musculus
Cln6	1.75984	-0.154083	1.60576	1.20203	1.35612	0.403721	3.64641	65.2792	4.37146e-14	9.54531e-13	MOUSE|MGI=MGI=2159324|UniProtKB=Q3U466	Ceroid-lipofuscinosis, neuronal 6;Cln6;ortholog	CEROID-LIPOFUSCINOSIS NEURONAL PROTEIN 6 (PTHR16244:SF2)		Mus musculus
Fam83d	1.75723	-0.389751	1.36748	1.69875	2.0885	-0.331267	0.0917754	12.2647	0.00652933	0.0215771	MOUSE|MGI=MGI=1919128|UniProtKB=Q9D7I8	Protein FAM83D;Fam83d;ortholog	PROTEIN FAM83D (PTHR16181:SF7)		Mus musculus
Btbd19	1.75673	0.434681	2.19142	1.06044	0.625761	1.13097	0.604741	17.8838	0.000464791	0.00215677	MOUSE|MGI=MGI=1925861|UniProtKB=S4R1I0	BTB (POZ) domain-containing 19;Btbd19;ortholog	BTB/POZ DOMAIN-CONTAINING PROTEIN 19 (PTHR46965:SF1)		Mus musculus
Ms4a6b	1.75668	-0.0928077	1.66387	1.62143	1.71424	0.0424405	1.74833	28.7087	2.57833e-06	1.94299e-05	MOUSE|MGI=MGI=1917024|UniProtKB=Q99N09	Membrane-spanning 4-domains subfamily A member 6B;Ms4a6b;ortholog	MEMBRANE-SPANNING 4-DOMAINS SUBFAMILY A MEMBER 6B (PTHR23320:SF123)	receptor(PC00197)	Mus musculus
Evi2a	1.75664	0.175847	1.93249	1.70799	1.53214	0.224498	2.11025	40.0011	1.06491e-08	1.19631e-07	MOUSE|MGI=MGI=95458|UniProtKB=P20934	Protein EVI2A;Evi2a;ortholog	PROTEIN EVI2A (PTHR15568:SF0)	receptor(PC00197)	Mus musculus
Lgi2	1.75549	0.316628	2.07212	3.52855	3.21192	-1.45643	0.386126	30.2027	1.25097e-06	9.90042e-06	MOUSE|MGI=MGI=2180196|UniProtKB=Q8K4Z0	Leucine-rich repeat LGI family member 2;Lgi2;ortholog	LEUCINE-RICH REPEAT LGI FAMILY MEMBER 2 (PTHR24367:SF21)		Mus musculus
Gal3st1	1.75044	-0.46359	1.28685	1.12501	1.5886	0.161841	1.62259	26.9769	5.95323e-06	4.24325e-05	MOUSE|MGI=MGI=1858277|UniProtKB=Q9JHE4	Galactosylceramide sulfotransferase;Gal3st1;ortholog	GALACTOSYLCERAMIDE SULFOTRANSFERASE (PTHR14647:SF56)		Mus musculus
2810417H13Rik	1.74993	0.380011	2.12994	2.75141	2.37139	-0.621466	1.17485	46.5952	4.23771e-10	5.66976e-09
Entpd2	1.74702	-0.189506	1.55752	1.58308	1.77259	-0.0255681	2.71854	69.621	5.14534e-15	1.24177e-13	MOUSE|MGI=MGI=1096863|UniProtKB=O55026	Ectonucleoside triphosphate diphosphohydrolase 2;Entpd2;ortholog	ECTONUCLEOSIDE TRIPHOSPHATE DIPHOSPHOHYDROLASE 2 (PTHR11782:SF33)	nucleotide phosphatase(PC00173)	Mus musculus
Foxj1	1.74607	0.710979	2.45705	2.22727	1.51629	0.229783	0.405024	15.5368	0.00141087	0.00575298	MOUSE|MGI=MGI=1347474|UniProtKB=Q61660	Forkhead box protein J1;Foxj1;ortholog	FORKHEAD BOX PROTEIN J1 (PTHR46805:SF1)		Mus musculus
Gm6169	1.74063	-0.0761273	1.66451	3.21426	3.29038	-1.54975	0.717671	26.9222	6.11264e-06	4.3446e-05
Rbl1	1.74025	-0.121581	1.61866	1.14442	1.266	0.474241	2.53472	53.7131	1.29183e-11	2.12247e-10	MOUSE|MGI=MGI=103300|UniProtKB=Q64701	Retinoblastoma-like protein 1;Rbl1;ortholog	RETINOBLASTOMA-LIKE PROTEIN 1 (PTHR13742:SF20)	nucleic acid binding(PC00171);transcription factor(PC00218)	Mus musculus
Tifab	1.73945	-0.0520583	1.68739	1.59638	1.64844	0.0910071	2.89493	71.8519	1.7125e-15	4.38471e-14	MOUSE|MGI=MGI=2385852|UniProtKB=Q8JZM6	TRAF-interacting protein with FHA domain-containing protein B;Tifab;ortholog	TRAF-INTERACTING PROTEIN WITH FHA DOMAIN-CONTAINING PROTEIN B (PTHR31266:SF3)		Mus musculus
Tagln	1.73603	0.00122164	1.73725	2.23215	2.23093	-0.494906	4.16619	159.666	2.16419e-34	2.64101e-32	MOUSE|MGI=MGI=106012|UniProtKB=P37804	Transgelin;Tagln;ortholog	TRANSGELIN (PTHR18959:SF40)	non-motor actin binding protein(PC00165)	Mus musculus
Ercc6l	1.73592	0.123057	1.85897	1.89429	1.77124	-0.0353198	0.204346	12.5149	0.00581235	0.0195233	MOUSE|MGI=MGI=2654144|UniProtKB=Q8BHK9	DNA excision repair protein ERCC-6-like;Ercc6l;ortholog	DNA EXCISION REPAIR PROTEIN ERCC-6-LIKE (PTHR45629:SF2)		Mus musculus
Ncf2-rs	1.73516	0.142163	1.87732	2.55764	2.41548	-0.680322	2.30009	69.6373	5.10414e-15	1.23577e-13
Hilpda	1.73427	-0.104985	1.62929	0.53366	0.638645	1.09563	1.50348	18.5631	0.000336581	0.00162357	MOUSE|MGI=MGI=1916823|UniProtKB=Q9JLS0	Hypoxia-inducible lipid droplet-associated protein;Hilpda;ortholog	HYPOXIA-INDUCIBLE LIPID DROPLET-ASSOCIATED PROTEIN (PTHR16886:SF0)		Mus musculus
Unc5b	1.73216	0.321035	2.0532	2.06674	1.7457	-0.0135429	3.37297	91.5605	1.01241e-19	3.96885e-18	MOUSE|MGI=MGI=894703|UniProtKB=Q8K1S3	Netrin receptor UNC5B;Unc5b;ortholog	NETRIN RECEPTOR UNC5B (PTHR12582:SF6)	receptor(PC00197)	Mus musculus
Pnldc1	1.72937	1.18952	2.91889	1.2718	0.0822819	1.64709	1.09735	25.8175	1.04145e-05	7.03537e-05	MOUSE|MGI=MGI=2685159|UniProtKB=B2RXZ1	Poly(A)-specific ribonuclease PNLDC1;Pnldc1;ortholog	POLY(A)-SPECIFIC RIBONUCLEASE PNLDC1 (PTHR15092:SF40)	mRNA polyadenylation factor(PC00146)	Mus musculus
Tyrobp	1.72641	0.289024	2.01543	2.18978	1.90076	-0.174351	5.14029	157.619	5.982e-34	7.01702e-32	MOUSE|MGI=MGI=1277211|UniProtKB=O54885	TYRO protein tyrosine kinase-binding protein;Tyrobp;ortholog	TYRO PROTEIN TYROSINE KINASE-BINDING PROTEIN (PTHR17554:SF2)		Mus musculus
Krt8-ps	1.72521	0.0867598	1.81197	1.89463	1.80787	-0.0826574	7.39051	119.653	9.1648e-26	5.92657e-24
Cd72	1.72145	0.0823376	1.80378	1.52045	1.43811	0.283333	3.45315	89.1544	3.32797e-19	1.24343e-17	MOUSE|MGI=MGI=88345|UniProtKB=P21855	B-cell differentiation antigen CD72;Cd72;ortholog	B-CELL DIFFERENTIATION ANTIGEN CD72 (PTHR15028:SF6)		Mus musculus
Trip13	1.71987	-0.0512888	1.66858	1.13489	1.18618	0.533695	0.886197	18.1042	0.000418618	0.00196847	MOUSE|MGI=MGI=1916966|UniProtKB=Q3UA06	Pachytene checkpoint protein 2 homolog;Trip13;ortholog	PACHYTENE CHECKPOINT PROTEIN 2 HOMOLOG (PTHR45991:SF1)		Mus musculus
Cyp1b1	1.71941	-0.49549	1.22391	2.52222	3.01771	-1.2983	1.07639	31.5547	6.4956e-07	5.40954e-06	MOUSE|MGI=MGI=88590|UniProtKB=Q64429	Cytochrome P450 1B1;Cyp1b1;ortholog	CYTOCHROME P450 1B1 (PTHR24299:SF11)	oxygenase(PC00177)	Mus musculus
Smox	1.71673	-0.103755	1.61298	1.26995	1.3737	0.34303	2.66665	52.1564	2.77378e-11	4.34501e-10	MOUSE|MGI=MGI=2445356|UniProtKB=Q99K82	Spermine oxidase;Smox;ortholog	SPERMINE OXIDASE (PTHR10742:SF384)	DNA methyltransferase(PC00013);oxidase(PC00175)	Mus musculus
Dok3	1.71616	-0.72145	0.99471	0.462912	1.18436	0.531798	1.65167	26.9191	6.12177e-06	4.34904e-05	MOUSE|MGI=MGI=1351490|UniProtKB=Q9QZK7	Docking protein 3;Dok3;ortholog	DOCKING PROTEIN 3 (PTHR21258:SF42)		Mus musculus
Gltp	1.71463	-0.0749521	1.63968	1.6587	1.73365	-0.0190179	3.74916	126.168	3.61978e-27	2.60831e-25	MOUSE|MGI=MGI=1929253|UniProtKB=Q9JL62	Glycolipid transfer protein;Gltp;ortholog	GLYCOLIPID TRANSFER PROTEIN (PTHR10219:SF77)	transfer/carrier protein(PC00219)	Mus musculus
Agpat9	1.714	-0.0103232	1.70367	1.3728	1.38313	0.330869	4.50135	77.2406	1.19893e-16	3.41662e-15	MOUSE|MGI=MGI=3603816|UniProtKB=Q8C0N2	Glycerol-3-phosphate acyltransferase 3;Gpat3;ortholog	GLYCEROL-3-PHOSPHATE ACYLTRANSFERASE 3 (PTHR23063:SF10)	acyltransferase(PC00042);annexin(PC00050);calmodulin(PC00061)	Mus musculus
Olfm2	1.70921	0.0283557	1.73756	2.29079	2.26243	-0.553228	0.299291	13.9494	0.00297482	0.0109552	MOUSE|MGI=MGI=3045350|UniProtKB=Q8BM13	Noelin-2;Olfm2;ortholog	NOELIN-2 (PTHR23192:SF27)	receptor(PC00197);structural protein(PC00211)	Mus musculus
Cd9	1.70908	0.123984	1.83307	1.2797	1.15571	0.553369	5.18371	93.4826	3.91191e-20	1.59987e-18	MOUSE|MGI=MGI=88348|UniProtKB=P40240	CD9 antigen;Cd9;ortholog	CD9 ANTIGEN (PTHR19282:SF163)		Mus musculus
Ppic	1.70864	0.0331654	1.7418	0.628231	0.595066	1.11357	2.31081	30.6749	9.95125e-07	8.00118e-06	MOUSE|MGI=MGI=97751|UniProtKB=P30412	Peptidyl-prolyl cis-trans isomerase C;Ppic;ortholog	PEPTIDYL-PROLYL CIS-TRANS ISOMERASE C (PTHR11071:SF11)		Mus musculus
Cd180	1.70856	-0.125684	1.58287	1.69591	1.82159	-0.113032	2.75057	72.8547	1.04427e-15	2.72918e-14	MOUSE|MGI=MGI=1194924|UniProtKB=Q62192	CD180 antigen;Cd180;ortholog	CD180 ANTIGEN (PTHR24373:SF310)	extracellular matrix protein(PC00102);receptor(PC00197)	Mus musculus
Napsa	1.70824	-0.243181	1.46506	2.1924	2.43558	-0.72734	1.27771	35.7405	8.4967e-08	8.27894e-07	MOUSE|MGI=MGI=109365|UniProtKB=O09043	Napsin-A;Napsa;ortholog	NAPSIN-A (PTHR13683:SF237)	aspartic protease(PC00053)	Mus musculus
Hunk	1.70678	-0.067317	1.63946	1.10002	1.16734	0.539438	2.1351	34.6472	1.4463e-07	1.34596e-06	MOUSE|MGI=MGI=1347352|UniProtKB=O88866	Hormonally up-regulated neu tumor-associated kinase;Hunk;ortholog	HORMONALLY UP-REGULATED NEU TUMOR-ASSOCIATED KINASE (PTHR24343:SF188)	non-receptor serine/threonine protein kinase(PC00167)	Mus musculus
Defb1	1.70641	0.3049	2.01131	2.08756	1.78266	-0.07625	3.28938	130.953	3.37095e-28	2.68469e-26	MOUSE|MGI=MGI=1096878|UniProtKB=P56386	Beta-defensin 1;Defb1;ortholog	BETA-DEFENSIN 1 (PTHR21388:SF9)		Mus musculus
St14	1.70596	0.431217	2.13718	2.07162	1.6404	0.0655592	1.60649	34.6911	1.41579e-07	1.32001e-06	MOUSE|MGI=MGI=1338881|UniProtKB=P56677	Suppressor of tumorigenicity 14 protein homolog;St14;ortholog	SUPPRESSOR OF TUMORIGENICITY 14 PROTEIN (PTHR24253:SF50)	serine protease(PC00203)	Mus musculus
Eps8l1	1.70536	-1.106	0.599358	0.372132	1.47814	0.227226	1.49744	16.9572	0.000721217	0.00319668	MOUSE|MGI=MGI=1914675|UniProtKB=Q8R5F8	Epidermal growth factor receptor kinase substrate 8-like protein 1;Eps8l1;ortholog	EPIDERMAL GROWTH FACTOR RECEPTOR KINASE SUBSTRATE 8-LIKE PROTEIN 1 (PTHR12287:SF19)	transmembrane receptor regulatory/adaptor protein(PC00226)	Mus musculus
Gdpd1	1.70473	-0.142116	1.56261	1.90762	2.04974	-0.345009	0.12306	13.143	0.00433741	0.015186	MOUSE|MGI=MGI=1913819|UniProtKB=Q9CRY7	Lysophospholipase D GDPD1;Gdpd1;ortholog	LYSOPHOSPHOLIPASE D GDPD1 (PTHR42758:SF1)		Mus musculus
Alpk1	1.70301	0.272767	1.97578	2.27904	2.00628	-0.303263	2.01635	44.9417	9.52058e-10	1.21883e-08	MOUSE|MGI=MGI=1918731|UniProtKB=Q9CXB8	Alpha-protein kinase 1;Alpk1;ortholog	ALPHA-PROTEIN KINASE 1 (PTHR46747:SF1)		Mus musculus
Adamts10	1.70289	-0.510649	1.19224	1.17219	1.68284	0.020054	2.66348	52.6885	2.13623e-11	3.3991e-10	MOUSE|MGI=MGI=2449112|UniProtKB=P58459	A disintegrin and metalloproteinase with thrombospondin motifs 10;Adamts10;ortholog	A DISINTEGRIN AND METALLOPROTEINASE WITH THROMBOSPONDIN MOTIFS 10 (PTHR13723:SF26)	extracellular matrix glycoprotein(PC00100);metalloprotease(PC00153);serine protease inhibitor(PC00204)	Mus musculus
Ptpre	1.69996	-0.0889638	1.61099	1.27408	1.36305	0.336909	2.40639	52.5995	2.23163e-11	3.53602e-10	MOUSE|MGI=MGI=97813|UniProtKB=P49446	Receptor-type tyrosine-protein phosphatase epsilon;Ptpre;ortholog	RECEPTOR-TYPE TYROSINE-PROTEIN PHOSPHATASE EPSILON (PTHR19134:SF499)	protein phosphatase(PC00195)	Mus musculus
Gm30368	1.69886	0.32252	2.02138	2.57965	2.25713	-0.558266	4.68965	181.954	3.33726e-39	5.26035e-37
Acot10	1.69708	-0.251813	1.44527	1.01577	1.26758	0.429499	1.4707	22.1531	6.06175e-05	0.000348504	MOUSE|MGI=MGI=1928940|UniProtKB=Q32MW3	Acyl-coenzyme A thioesterase 10, mitochondrial;Acot10;ortholog	ACYL-COENZYME A THIOESTERASE 9, MITOCHONDRIAL (PTHR12655:SF0)	esterase(PC00097)	Mus musculus
Cx3cl1	1.6955	-0.647985	1.04751	1.52285	2.17084	-0.475341	1.45062	18.0871	0.00042202	0.00198323	MOUSE|MGI=MGI=1097153|UniProtKB=O35188	Fractalkine;Cx3cl1;ortholog	FRACTALKINE (PTHR12015:SF92)	chemokine(PC00074)	Mus musculus
Particl	1.69367	-0.535527	1.15815	0.517169	1.0527	0.640977	2.57853	46.7284	3.97017e-10	5.3592e-09
Ankle1	1.69352	-1.02118	0.67234	4.30995	5.33112	-3.63761	-0.128205	21.5956	7.91706e-05	0.000443215	MOUSE|MGI=MGI=1918775|UniProtKB=A8VU90	Ankyrin repeat and LEM domain-containing protein 1;Ankle1;ortholog	ANKYRIN REPEAT AND LEM DOMAIN-CONTAINING PROTEIN 1 (PTHR46427:SF1)		Mus musculus
Cenpt	1.69297	-0.427389	1.26559	1.1931	1.62048	0.0724892	1.44241	30.0704	1.33377e-06	1.05173e-05	MOUSE|MGI=MGI=2443939|UniProtKB=Q3TJM4	Centromere protein T;Cenpt;ortholog	CENTROMERE PROTEIN T (PTHR46904:SF1)		Mus musculus
Zfp641	1.69222	-0.220408	1.47181	1.02133	1.24174	0.450474	0.565128	10.2404	0.0166294	0.0478668	MOUSE|MGI=MGI=2442788|UniProtKB=Q8BZ34	Zinc finger protein 641;Znf641;ortholog	ZINC FINGER PROTEIN 641 (PTHR24377:SF762)		Mus musculus
Nckap1l	1.68964	0.0858873	1.77552	1.49375	1.40786	0.281772	4.46622	121.427	3.80299e-26	2.51296e-24	MOUSE|MGI=MGI=1926063|UniProtKB=Q8K1X4	Nck-associated protein 1-like;Nckap1l;ortholog	NCK-ASSOCIATED PROTEIN 1-LIKE (PTHR12093:SF9)		Mus musculus
Gm30057	1.68779	-0.20576	1.48203	2.09659	2.30235	-0.61456	1.63756	31.9347	5.40206e-07	4.57181e-06
Synpo	1.68666	-0.120856	1.56581	1.77458	1.89544	-0.208778	4.00856	96.7456	7.78287e-21	3.35528e-19	MOUSE|MGI=MGI=1099446|UniProtKB=Q8CC35	Synaptopodin;Synpo;ortholog	SYNAPTOPODIN (PTHR24217:SF13)	non-motor actin binding protein(PC00165)	Mus musculus
Coro1a	1.68352	0.252343	1.93586	2.06608	1.81374	-0.130222	4.17624	173.814	1.91114e-37	2.80771e-35	MOUSE|MGI=MGI=1345961|UniProtKB=O89053	Coronin-1A;Coro1a;ortholog	CORONIN-1A (PTHR10856:SF18)	non-motor actin binding protein(PC00165)	Mus musculus
Retnlg	1.68054	0.497786	2.17832	2.23839	1.7406	-0.0600661	0.118955	16.7864	0.000781933	0.00342962	MOUSE|MGI=MGI=2667763|UniProtKB=Q8K426	Resistin-like gamma;Retnlg;ortholog	RESISTIN-LIKE GAMMA (PTHR21101:SF4)		Mus musculus
Glipr2	1.67907	-0.226846	1.45222	1.26212	1.48896	0.190109	1.76528	32.3254	4.46895e-07	3.84446e-06	MOUSE|MGI=MGI=1917770|UniProtKB=Q9CYL5	Golgi-associated plant pathogenesis-related protein 1;Glipr2;ortholog	GOLGI-ASSOCIATED PLANT PATHOGENESIS-RELATED PROTEIN 1 (PTHR10334:SF386)	defense/immunity protein(PC00090)	Mus musculus
Clec4a1	1.67557	-0.448844	1.22673	0.688205	1.13705	0.53852	2.17743	30.6456	1.00936e-06	8.09843e-06	MOUSE|MGI=MGI=3036291|UniProtKB=Q80UI7	C-type lectin domain family 4, member a1;Clec4a1;ortholog	C-TYPE LECTIN DOMAIN FAMILY 4 MEMBER A (PTHR22802:SF10)	cell adhesion molecule(PC00069);immunoglobulin receptor superfamily(PC00124)	Mus musculus
Btg2	1.674	-0.0811411	1.59286	1.08892	1.17006	0.503943	4.48744	34.9552	1.24508e-07	1.17167e-06	MOUSE|MGI=MGI=108384|UniProtKB=Q04211	Protein BTG2;Btg2;ortholog	PROTEIN BTG2 (PTHR22978:SF29)		Mus musculus
Tmem154	1.67357	0.474872	2.14844	2.48036	2.00548	-0.331911	0.277164	16.2503	0.00100757	0.00428155	MOUSE|MGI=MGI=2444725|UniProtKB=Q8C4Q9	Transmembrane protein 154;Tmem154;ortholog	TRANSMEMBRANE PROTEIN 154 (PTHR36526:SF1)		Mus musculus
Oas3	1.67041	-0.0963296	1.57408	1.36134	1.45767	0.212734	2.67842	57.3258	2.18958e-12	3.96799e-11	MOUSE|MGI=MGI=2180850|UniProtKB=Q8VI93	2'-5'-oligoadenylate synthase 3;Oas3;ortholog	2'-5'-OLIGOADENYLATE SYNTHASE 3 (PTHR11258:SF4)	defense/immunity protein(PC00090);nucleic acid binding(PC00171);nucleotidyltransferase(PC00174)	Mus musculus
Syk	1.66942	0.0536075	1.72303	1.57945	1.52584	0.143584	4.0039	93.7439	3.43751e-20	1.40966e-18	MOUSE|MGI=MGI=99515|UniProtKB=P48025	Tyrosine-protein kinase SYK;Syk;ortholog	TYROSINE-PROTEIN KINASE SYK (PTHR24418:SF231)		Mus musculus
Agpat1	1.66882	-0.309284	1.35954	0.742214	1.0515	0.617326	1.10818	12.6333	0.00550049	0.0186622	MOUSE|MGI=MGI=1932075|UniProtKB=O35083	1-acyl-sn-glycerol-3-phosphate acyltransferase alpha;Agpat1;ortholog	1-ACYL-SN-GLYCEROL-3-PHOSPHATE ACYLTRANSFERASE ALPHA (PTHR10434:SF46)		Mus musculus
Spi1	1.66812	0.0429574	1.71107	1.70735	1.6644	0.00371989	4.19527	156.957	8.31305e-34	9.60252e-32	MOUSE|MGI=MGI=98282|UniProtKB=P17433	Transcription factor PU.1;Spi1;ortholog	TRANSCRIPTION FACTOR PU.1 (PTHR11849:SF16)	nucleic acid binding(PC00171);signaling molecule(PC00207);winged helix/forkhead transcription factor(PC00246)	Mus musculus
Gm34472	1.66607	0.224897	1.89096	4.81957	4.59467	-2.92861	-0.294207	15.5976	0.00137106	0.00561637
Ccr7	1.66114	0.636721	2.29786	1.74257	1.10585	0.555287	0.695154	22.0903	6.24697e-05	0.000357523	MOUSE|MGI=MGI=103011|UniProtKB=P47774	C-C chemokine receptor type 7;Ccr7;ortholog	C-C CHEMOKINE RECEPTOR TYPE 7 (PTHR10489:SF635)		Mus musculus
Anln	1.66016	-0.686163	0.973993	1.19164	1.8778	-0.217643	1.68233	46.6398	4.14611e-10	5.56196e-09	MOUSE|MGI=MGI=1920174|UniProtKB=Q8K298	Anillin;Anln;ortholog	ANILLIN (PTHR21538:SF23)		Mus musculus
Chrnb1	1.65804	-0.165432	1.4926	1.54199	1.70742	-0.0493833	0.546007	16.185	0.00103913	0.00439588	MOUSE|MGI=MGI=87890|UniProtKB=P09690	Acetylcholine receptor subunit beta;Chrnb1;ortholog	ACETYLCHOLINE RECEPTOR SUBUNIT BETA (PTHR18945:SF477)	GABA receptor(PC00023);acetylcholine receptor(PC00037)	Mus musculus
Actg1	1.65398	-0.224025	1.42995	1.34068	1.56471	0.0892676	5.38177	166.022	9.19183e-36	1.18881e-33	MOUSE|MGI=MGI=87906|UniProtKB=P63260	Actin, cytoplasmic 2;Actg1;ortholog	ACTIN, CYTOPLASMIC 2 (PTHR11937:SF414)	actin and actin related protein(PC00039)	Mus musculus
Cd34	1.65191	0.418673	2.07058	1.76468	1.346	0.305906	1.95036	36.6648	5.41754e-08	5.46886e-07	MOUSE|MGI=MGI=88329|UniProtKB=Q64314	Hematopoietic progenitor cell antigen CD34;Cd34;ortholog	HEMATOPOIETIC PROGENITOR CELL ANTIGEN CD34 (PTHR16677:SF1)		Mus musculus
Nusap1	1.65175	-0.163316	1.48843	2.83328	2.9966	-1.34485	1.65196	54.4119	9.16556e-12	1.54619e-10	MOUSE|MGI=MGI=2675669|UniProtKB=Q9ERH4	Nucleolar and spindle-associated protein 1;Nusap1;ortholog	NUCLEOLAR AND SPINDLE-ASSOCIATED PROTEIN 1 (PTHR15874:SF1)		Mus musculus
Espn	1.64891	0.540887	2.1898	0.906219	0.365332	1.28358	0.761174	14.9	0.00190414	0.00745691	MOUSE|MGI=MGI=1861630|UniProtKB=Q9ET47	Espin;Espn;ortholog	ESPIN (PTHR24153:SF14)	non-motor actin binding protein(PC00165)	Mus musculus
Csf3r	1.64857	0.0929582	1.74153	1.8028	1.70984	-0.0612662	2.29608	42.7286	2.81017e-09	3.40187e-08	MOUSE|MGI=MGI=1339755|UniProtKB=P40223	Granulocyte colony-stimulating factor receptor;Csf3r;ortholog	GRANULOCYTE COLONY-STIMULATING FACTOR RECEPTOR (PTHR23036:SF103)	cytokine(PC00083);defense/immunity protein(PC00090)	Mus musculus
Abcb1b	1.64824	0.354192	2.00244	2.37627	2.02208	-0.373834	0.78344	29.7468	1.56013e-06	1.22005e-05	MOUSE|MGI=MGI=97568|UniProtKB=P06795	Multidrug resistance protein 1B;Abcb1b;ortholog	MULTIDRUG RESISTANCE PROTEIN 1B (PTHR24221:SF407)	cysteine protease(PC00081);serine protease(PC00203)	Mus musculus
Tubb2b	1.64616	-0.728743	0.91742	2.10237	2.83112	-1.18495	1.67303	33.9141	2.06565e-07	1.87507e-06	MOUSE|MGI=MGI=1920960|UniProtKB=Q9CWF2	Tubulin beta-2B chain;Tubb2b;ortholog	TUBULIN BETA-2B CHAIN (PTHR11588:SF330)	tubulin(PC00228)	Mus musculus
Hcar2	1.64065	0.653727	2.29438	2.72984	2.07611	-0.435462	0.753655	32.8121	3.52839e-07	3.07733e-06	MOUSE|MGI=MGI=1933383|UniProtKB=Q9EP66	Hydroxycarboxylic acid receptor 2;Hcar2;ortholog	HYDROXYCARBOXYLIC ACID RECEPTOR 2 (PTHR46048:SF6)		Mus musculus
Ccdc80	1.64064	-0.00830264	1.63234	1.52986	1.53816	0.102474	4.70125	159.018	2.98595e-34	3.61467e-32	MOUSE|MGI=MGI=1915146|UniProtKB=Q8R2G6	Coiled-coil domain-containing protein 80;Ccdc80;ortholog	COILED-COIL DOMAIN-CONTAINING PROTEIN 80 (PTHR46792:SF2)		Mus musculus
Dtx3	1.63744	0.0454504	1.68289	1.97583	1.93038	-0.292946	2.01927	43.4807	1.94554e-09	2.41114e-08	MOUSE|MGI=MGI=2135752|UniProtKB=Q80V91	Probable E3 ubiquitin-protein ligase DTX3;Dtx3;ortholog	E3 UBIQUITIN-PROTEIN LIGASE DTX3-RELATED (PTHR12622:SF35)	ubiquitin-protein ligase(PC00234)	Mus musculus
Clip2	1.63742	-0.0730275	1.5644	1.76313	1.83616	-0.198732	3.12238	82.4779	9.02467e-18	2.89939e-16	MOUSE|MGI=MGI=1313136|UniProtKB=Q9Z0H8	CAP-Gly domain-containing linker protein 2;Clip2;ortholog	CAP-GLY DOMAIN-CONTAINING LINKER PROTEIN 2 (PTHR18916:SF10)	chaperone(PC00072);non-motor microtubule binding protein(PC00166)	Mus musculus
Gm42035	1.63434	-0.666279	0.96806	0.907452	1.57373	0.0606081	3.66055	39.5723	1.31284e-08	1.44795e-07
Vav1	1.63424	-0.125424	1.50881	1.69066	1.81608	-0.181845	3.18943	102.407	4.7204e-22	2.19782e-20	MOUSE|MGI=MGI=98923|UniProtKB=P27870	Proto-oncogene vav;Vav1;ortholog	PROTO-ONCOGENE VAV (PTHR45818:SF2)		Mus musculus
Cebpe	1.63324	-0.082994	1.55024	0.907297	0.990291	0.642946	3.02802	52.8404	1.98277e-11	3.15824e-10	MOUSE|MGI=MGI=103572|UniProtKB=Q6PZD9	CCAAT/enhancer-binding protein epsilon;Cebpe;ortholog	CCAAT/ENHANCER-BINDING PROTEIN EPSILON (PTHR23334:SF27)	basic leucine zipper transcription factor(PC00056);nucleic acid binding(PC00171)	Mus musculus
Cd276	1.63035	0.128174	1.75852	0.839694	0.71152	0.918828	2.64147	49.3045	1.12356e-10	1.62695e-09	MOUSE|MGI=MGI=2183926|UniProtKB=Q8VE98	CD276 antigen;Cd276;ortholog	CD276 ANTIGEN (PTHR24100:SF2)	protease inhibitor(PC00191)	Mus musculus
Ap1s3	1.6301	-0.0245809	1.60552	0.936124	0.960705	0.669393	0.524001	10.3383	0.0158991	0.0461156	MOUSE|MGI=MGI=1891304|UniProtKB=Q7TN05	AP-1 complex subunit sigma-3;Ap1s3;ortholog	AP-1 COMPLEX SUBUNIT SIGMA-3 (PTHR11753:SF18)	vesicle coat protein(PC00235)	Mus musculus
Clec4a3	1.62958	-0.165588	1.464	0.911327	1.07691	0.55267	2.37507	38.6035	2.10596e-08	2.26009e-07	MOUSE|MGI=MGI=1920399|UniProtKB=Q8JZX6	C-type lectin domain family 4, member a3;Clec4a3;ortholog	ANTIGEN PRESENTING CELL LECTIN-LIKE RECEPTOR A1-RELATED (PTHR22802:SF254)	cell adhesion molecule(PC00069);immunoglobulin receptor superfamily(PC00124)	Mus musculus
Iqgap1	1.62646	0.197782	1.82425	1.8823	1.68452	-0.0580549	5.20163	139.663	4.46799e-30	4.09755e-28	MOUSE|MGI=MGI=1352757|UniProtKB=Q9JKF1	Ras GTPase-activating-like protein IQGAP1;Iqgap1;ortholog	RAS GTPASE-ACTIVATING-LIKE PROTEIN IQGAP1 (PTHR14149:SF15)	G-protein modulator(PC00022)	Mus musculus
A830010M20Rik	1.62518	-0.138137	1.48704	1.18784	1.32597	0.299202	2.40555	30.1528	1.28161e-06	1.01377e-05
Slc41a2	1.62413	-0.165566	1.45856	1.35713	1.5227	0.101429	4.53648	58.2893	1.36345e-12	2.53773e-11	MOUSE|MGI=MGI=2442940|UniProtKB=Q8BYR8	Solute carrier family 41 member 2;Slc41a2;ortholog	SOLUTE CARRIER FAMILY 41 MEMBER 2 (PTHR16228:SF25)	cation transporter(PC00068)	Mus musculus
Csf2rb	1.62106	0.0897708	1.71083	1.92612	1.83635	-0.215287	3.74164	125.7	4.56788e-27	3.24512e-25	MOUSE|MGI=MGI=1339759|UniProtKB=P26955	Cytokine receptor common subunit beta;Csf2rb;ortholog	CYTOKINE RECEPTOR COMMON SUBUNIT BETA (PTHR23037:SF22)	type I cytokine receptor(PC00231)	Mus musculus
Apbb1ip	1.6196	-0.0381794	1.58142	1.40502	1.4432	0.1764	2.8496	53.4042	1.50335e-11	2.45401e-10	MOUSE|MGI=MGI=1861354|UniProtKB=Q8R5A3	Amyloid beta A4 precursor protein-binding family B member 1-interacting protein;Apbb1ip;ortholog	AMYLOID BETA A4 PRECURSOR PROTEIN-BINDING FAMILY B MEMBER 1-INTERACTING PROTEIN (PTHR11243:SF14)	transmembrane receptor regulatory/adaptor protein(PC00226)	Mus musculus
Src	1.61905	-0.109055	1.50999	1.98613	2.09518	-0.476136	2.92245	64.7411	5.69825e-14	1.22654e-12	MOUSE|MGI=MGI=98397|UniProtKB=P05480	Neuronal proto-oncogene tyrosine-protein kinase Src;Src;ortholog	PROTO-ONCOGENE TYROSINE-PROTEIN KINASE SRC (PTHR24418:SF53)		Mus musculus
Cd83	1.61557	0.47167	2.08724	2.12027	1.64861	-0.0330339	2.59502	69.8698	4.5513e-15	1.11081e-13	MOUSE|MGI=MGI=1328316|UniProtKB=O88324	CD83 antigen;Cd83;ortholog	CD83 ANTIGEN (PTHR15193:SF1)		Mus musculus
Sdk2	1.6154	0.455147	2.07055	0.999157	0.54401	1.07139	0.509288	10.89	0.0123356	0.0372802	MOUSE|MGI=MGI=2443847|UniProtKB=Q6V4S5	Protein sidekick-2;Sdk2;ortholog	PROTEIN SIDEKICK-2 (PTHR13817:SF59)		Mus musculus
Batf	1.61451	0.455969	2.07048	2.33805	1.88208	-0.267574	0.372542	17.3234	0.00060633	0.00272903	MOUSE|MGI=MGI=1859147|UniProtKB=O35284	Basic leucine zipper transcriptional factor ATF-like;Batf;ortholog	BASIC LEUCINE ZIPPER TRANSCRIPTIONAL FACTOR ATF-LIKE (PTHR23351:SF14)	basic leucine zipper transcription factor(PC00056)	Mus musculus
Alas2	1.61436	-0.084108	1.53025	1.27373	1.35784	0.256519	4.52969	95.0553	1.79648e-20	7.61466e-19	MOUSE|MGI=MGI=87990|UniProtKB=P08680	5-aminolevulinate synthase, erythroid-specific, mitochondrial;Alas2;ortholog	5-AMINOLEVULINATE SYNTHASE, ERYTHROID-SPECIFIC, MITOCHONDRIAL (PTHR13693:SF58)	transferase(PC00220)	Mus musculus
Ptpn7	1.61256	-0.172837	1.43973	1.7788	1.95164	-0.339077	1.20174	20.3746	0.000141947	0.000746072	MOUSE|MGI=MGI=2156893|UniProtKB=Q8BUM3	Tyrosine-protein phosphatase non-receptor type 7;Ptpn7;ortholog	TYROSINE-PROTEIN PHOSPHATASE NON-RECEPTOR TYPE 7 (PTHR19134:SF41)	protein phosphatase(PC00195)	Mus musculus
Ak7	1.61144	-0.247868	1.36357	2.23699	2.48486	-0.873421	0.527505	13.4619	0.00373717	0.0133437	MOUSE|MGI=MGI=1926051|UniProtKB=Q9D2H2	Adenylate kinase 7;Ak7;ortholog	ADENYLATE KINASE 7 (PTHR23359:SF105)	nucleotide kinase(PC00172)	Mus musculus
Cbr3	1.61083	0.38108	1.99191	3.02509	2.64401	-1.03318	1.38808	35.3808	1.01221e-07	9.74345e-07	MOUSE|MGI=MGI=1309992|UniProtKB=Q8K354	Carbonyl reductase [NADPH] 3;Cbr3;ortholog	CARBONYL REDUCTASE [NADPH] 3 (PTHR43963:SF3)		Mus musculus
Pmepa1	1.60998	0.268898	1.87888	2.02992	1.76103	-0.151049	2.32532	65.6959	3.56042e-14	7.84226e-13	MOUSE|MGI=MGI=1929600|UniProtKB=Q9D7R2	Protein TMEPAI;Pmepa1;ortholog	PROTEIN TMEPAI (PTHR16514:SF5)		Mus musculus
Tmsb10	1.60693	-0.156639	1.45029	1.67181	1.82845	-0.221517	3.33836	73.2003	8.80579e-16	2.31738e-14	MOUSE|MGI=MGI=109146|UniProtKB=Q6ZWY8	Thymosin beta-10;Tmsb10;ortholog	THYMOSIN BETA-10 (PTHR12021:SF10)		Mus musculus
Pycard	1.60488	0.123163	1.72805	1.98893	1.86576	-0.260878	2.03182	30.8492	9.14514e-07	7.41609e-06	MOUSE|MGI=MGI=1931465|UniProtKB=Q9EPB4	Apoptosis-associated speck-like protein containing a CARD;Pycard;ortholog	APOPTOSIS-ASSOCIATED SPECK-LIKE PROTEIN CONTAINING A CARD (PTHR10454:SF203)	cysteine protease(PC00081);protease inhibitor(PC00191)	Mus musculus
Zfp9	1.60353	0.0245357	1.62806	1.24874	1.22421	0.379319	1.56518	17.9882	0.000442329	0.00206245	MOUSE|MGI=MGI=99210|UniProtKB=Q8BIS1	Zinc finger protein 9;Zfp9;ortholog	ZINC FINGER PROTEIN 25 (PTHR24381:SF62)	KRAB box transcription factor(PC00029)	Mus musculus
Col16a1	1.59884	-0.807702	0.791135	1.17692	1.98462	-0.385782	1.8129	43.1744	2.25989e-09	2.78021e-08	MOUSE|MGI=MGI=1095396|UniProtKB=Q8BLX7	Collagen alpha-1(XVI) chain;Col16a1;ortholog	COLLAGEN ALPHA-1(XVI) CHAIN (PTHR24023:SF372)		Mus musculus
2200002D01Rik	1.59845	0.0258911	1.62434	1.14082	1.11493	0.483526	3.96535	61.9393	2.26377e-13	4.59187e-12	MOUSE|MGI=MGI=1919525|UniProtKB=Q9D809	MCG22941;2200002D01Rik;ortholog			Mus musculus
Alpl	1.59671	0.11418	1.71089	1.33532	1.22114	0.375571	4.47553	60.4882	4.62325e-13	9.02696e-12	MOUSE|MGI=MGI=87983|UniProtKB=P09242	Alkaline phosphatase, tissue-nonspecific isozyme;Alpl;ortholog	ALKALINE PHOSPHATASE, TISSUE-NONSPECIFIC ISOZYME (PTHR11596:SF74)	phosphatase(PC00181)	Mus musculus
Rftn1	1.59539	-0.210784	1.38461	1.64798	1.85876	-0.263369	2.28885	53.733	1.27922e-11	2.10404e-10	MOUSE|MGI=MGI=1923688|UniProtKB=Q6A0D4	Raftlin;Rftn1;ortholog	RAFTLIN (PTHR17601:SF3)		Mus musculus
Aldh18a1	1.59413	0.122761	1.71689	1.64565	1.52289	0.0712417	1.60411	18.9141	0.00028481	0.00140018	MOUSE|MGI=MGI=1888908|UniProtKB=Q9Z110	Delta-1-pyrroline-5-carboxylate synthase;Aldh18a1;ortholog	DELTA-1-PYRROLINE-5-CARBOXYLATE SYNTHASE (PTHR11063:SF8)	amino acid kinase(PC00045);dehydrogenase(PC00092)	Mus musculus
Ankrd42	1.59359	0.197663	1.79125	1.93784	1.74018	-0.146588	0.925194	17.9669	0.000446824	0.00208041	MOUSE|MGI=MGI=1921095|UniProtKB=Q3V096	Ankyrin repeat domain-containing protein 42;Ankrd42;ortholog	ANKYRIN REPEAT DOMAIN-CONTAINING PROTEIN 42 (PTHR24201:SF2)		Mus musculus
Col4a2	1.59306	-0.383032	1.21003	1.19903	1.58207	0.0109914	5.13092	144.428	4.19385e-31	4.12087e-29	MOUSE|MGI=MGI=88455|UniProtKB=P08122	Collagen alpha-2(IV) chain;Col4a2;ortholog	COLLAGEN ALPHA-2(IV) CHAIN (PTHR24023:SF588)		Mus musculus
Slc20a1	1.59294	0.00400142	1.59694	1.47873	1.47473	0.118211	5.91564	71.2361	2.32027e-15	5.85173e-14	MOUSE|MGI=MGI=108392|UniProtKB=Q61609	Sodium-dependent phosphate transporter 1;Slc20a1;ortholog	SODIUM-DEPENDENT PHOSPHATE TRANSPORTER 1 (PTHR11101:SF46)		Mus musculus
Steap4	1.58746	-0.115822	1.47164	1.20691	1.32273	0.264724	7.49277	124.284	9.21826e-27	6.31179e-25	MOUSE|MGI=MGI=1923560|UniProtKB=Q923B6	Metalloreductase STEAP4;Steap4;ortholog	METALLOREDUCTASE STEAP4 (PTHR14239:SF5)		Mus musculus
Armcx4	1.5874	0.123151	1.71055	1.51204	1.38889	0.198514	2.00425	30.979	8.5873e-07	7.00879e-06	MOUSE|MGI=MGI=2147887|UniProtKB=E9PWM3	Armadillo repeat-containing, X-linked 4;Armcx4;ortholog	ARMADILLO REPEAT-CONTAINING X-LINKED PROTEIN 4 (PTHR47081:SF1)		Mus musculus
Abcc1	1.58633	0.355221	1.94155	1.9051	1.54988	0.0364544	2.37752	66.8	2.06663e-14	4.6675e-13	MOUSE|MGI=MGI=102676|UniProtKB=O35379	Multidrug resistance-associated protein 1;Abcc1;ortholog	MULTIDRUG RESISTANCE-ASSOCIATED PROTEIN 1 (PTHR24223:SF241)	ATP-binding cassette (ABC) transporter(PC00003)	Mus musculus
Tagap	1.58605	0.380513	1.96657	1.38759	1.00707	0.57898	0.918378	15.4775	0.00145091	0.0058956	MOUSE|MGI=MGI=3615484|UniProtKB=B2RWW0	T-cell activation Rho GTPase-activating protein;Tagap;ortholog	T-CELL ACTIVATION RHO GTPASE-ACTIVATING PROTEIN (PTHR23179:SF26)	G-protein modulator(PC00022)	Mus musculus
Fam105a	1.58498	0.0780591	1.66304	1.97443	1.89637	-0.311387	2.62589	82.481	9.01099e-18	2.89939e-16	MOUSE|MGI=MGI=2687281|UniProtKB=Q3TVP5	Inactive ubiquitin thioesterase FAM105A;Fam105a;ortholog	INACTIVE UBIQUITIN THIOESTERASE FAM105A (PTHR33662:SF1)		Mus musculus
LOC108168715	1.58475	0.0611998	1.64595	-0.0161797	-0.0773795	1.66213	1.0816	10.9066	0.0122418	0.0370709
Slc8a1	1.58449	0.0331293	1.61762	1.62841	1.59528	-0.0107884	2.43634	56.9588	2.62251e-12	4.71864e-11	MOUSE|MGI=MGI=107956|UniProtKB=P70414	Sodium/calcium exchanger 1;Slc8a1;ortholog	SODIUM/CALCIUM EXCHANGER 1 (PTHR11878:SF6)		Mus musculus
Mcm2	1.58447	-0.151472	1.433	1.44869	1.60016	-0.0156886	3.0637	73.6219	7.15214e-16	1.8987e-14	MOUSE|MGI=MGI=105380|UniProtKB=P97310	DNA replication licensing factor MCM2;Mcm2;ortholog	DNA REPLICATION LICENSING FACTOR MCM2 (PTHR11630:SF44)	DNA helicase(PC00011);hydrolase(PC00121)	Mus musculus
Btk	1.58194	-0.0766973	1.50525	0.756267	0.832965	0.748979	1.83559	21.8903	6.87495e-05	0.000390363	MOUSE|MGI=MGI=88216|UniProtKB=P35991	Tyrosine-protein kinase BTK;Btk;ortholog	TYROSINE-PROTEIN KINASE BTK (PTHR24418:SF92)		Mus musculus
Gm11963	1.58152	-0.129589	1.45193	0.870151	0.99974	0.581781	2.10717	33.3588	2.70558e-07	2.40687e-06
Rgs2	1.58135	-0.0353262	1.54602	1.34275	1.37807	0.203277	3.44255	102.77	3.94361e-22	1.85903e-20	MOUSE|MGI=MGI=1098271|UniProtKB=O08849	Regulator of G-protein signaling 2;Rgs2;ortholog	REGULATOR OF G-PROTEIN SIGNALING 2 (PTHR10845:SF43)	G-protein modulator(PC00022)	Mus musculus
Mmp15	1.57688	-0.011867	1.56502	1.28982	1.30168	0.275202	6.13909	176.103	6.1235e-38	9.17434e-36	MOUSE|MGI=MGI=109320|UniProtKB=O54732	Matrix metalloproteinase-15;Mmp15;ortholog	MATRIX METALLOPROTEINASE-15 (PTHR10201:SF25)	metalloprotease(PC00153)	Mus musculus
Sox9	1.57639	0.0595671	1.63596	1.39806	1.33849	0.237899	2.3751	44.7989	1.02097e-09	1.30155e-08	MOUSE|MGI=MGI=98371|UniProtKB=Q04887	Transcription factor SOX-9;Sox9;ortholog	TRANSCRIPTION FACTOR SOX-9 (PTHR45803:SF1)		Mus musculus
Atp6v0e2	1.57571	-0.0539224	1.52179	2.43323	2.48715	-0.911441	1.2033	21.8834	6.89785e-05	0.000391517	MOUSE|MGI=MGI=1923502|UniProtKB=Q91XE7	V-type proton ATPase subunit e 2;Atp6v0e2;ortholog	V-TYPE PROTON ATPASE SUBUNIT E 2 (PTHR12263:SF2)	ATP synthase(PC00002);nucleotide phosphatase(PC00173)	Mus musculus
Gngt2	1.57305	0.0330977	1.60615	1.62447	1.59137	-0.0183198	3.90342	102.564	4.36557e-22	2.04519e-20	MOUSE|MGI=MGI=893584|UniProtKB=Q61017	Guanine nucleotide-binding protein G(I)/G(S)/G(O) subunit gamma-T2;Gngt2;ortholog	GUANINE NUCLEOTIDE-BINDING PROTEIN G(I)/G(S)/G(O) SUBUNIT GAMMA-T2 (PTHR13809:SF28)	heterotrimeric G-protein(PC00117)	Mus musculus
Cd274	1.57299	0.0718241	1.64481	0.95088	0.879056	0.69393	2.57142	42.5772	3.02595e-09	3.64559e-08	MOUSE|MGI=MGI=1926446|UniProtKB=Q9EP73	Programmed cell death 1 ligand 1;Cd274;ortholog	PROGRAMMED CELL DEATH 1 LIGAND 1 (PTHR25466:SF3)	immunoglobulin receptor superfamily(PC00124);membrane-bound signaling molecule(PC00152)	Mus musculus
Lpcat2	1.57287	0.176113	1.74898	1.56859	1.39248	0.180393	2.51028	45.7343	6.45924e-10	8.42597e-09	MOUSE|MGI=MGI=3606214|UniProtKB=Q8BYI6	Lysophosphatidylcholine acyltransferase 2;Lpcat2;ortholog	LYSOPHOSPHATIDYLCHOLINE ACYLTRANSFERASE 2 (PTHR23063:SF21)	acyltransferase(PC00042);annexin(PC00050);calmodulin(PC00061)	Mus musculus
Dok2	1.5722	-0.240353	1.33185	1.37282	1.61318	-0.0409734	2.79269	50.2554	7.0486e-11	1.05291e-09	MOUSE|MGI=MGI=1332623|UniProtKB=O70469	Docking protein 2;Dok2;ortholog	DOCKING PROTEIN 2 (PTHR21258:SF14)		Mus musculus
Ptpn18	1.57186	-0.0276377	1.54422	1.03466	1.0623	0.509559	1.94422	21.9128	6.80149e-05	0.000387063	MOUSE|MGI=MGI=108410|UniProtKB=Q61152	Tyrosine-protein phosphatase non-receptor type 18;Ptpn18;ortholog	TYROSINE-PROTEIN PHOSPHATASE NON-RECEPTOR TYPE 18 (PTHR45983:SF4)		Mus musculus
Fstl1	1.57132	-0.0462864	1.52503	1.93211	1.97839	-0.407074	3.67914	116.451	4.48321e-25	2.7136e-23	MOUSE|MGI=MGI=102793|UniProtKB=Q62356	Follistatin-related protein 1;Fstl1;ortholog	FOLLISTATIN-RELATED PROTEIN 1 (PTHR10913:SF13)	protease inhibitor(PC00191)	Mus musculus
Comtd1	1.5699	0.137573	1.70747	1.40677	1.26919	0.300708	2.95661	42.1452	3.73733e-09	4.45653e-08	MOUSE|MGI=MGI=1916406|UniProtKB=Q8BIG7	Catechol O-methyltransferase domain-containing protein 1;Comtd1;ortholog	CATECHOL O-METHYLTRANSFERASE DOMAIN-CONTAINING PROTEIN 1 (PTHR10509:SF14)	methyltransferase(PC00155)	Mus musculus
Pak6	1.56823	1.07244	2.64067	1.30254	0.230097	1.33814	0.11083	10.6477	0.0137914	0.0410406	MOUSE|MGI=MGI=2679420|UniProtKB=Q3ULB5	Serine/threonine-protein kinase PAK 6;Pak6;ortholog	SERINE/THREONINE-PROTEIN KINASE PAK 6 (PTHR24361:SF182)		Mus musculus
Ms4a6c	1.56695	0.115751	1.6827	2.23399	2.11824	-0.551289	3.41133	105.734	9.08262e-23	4.47682e-21	MOUSE|MGI=MGI=2385644|UniProtKB=Q99N08	Membrane-spanning 4-domains subfamily A member 6C;Ms4a6c;ortholog	MEMBRANE-SPANNING 4-DOMAINS SUBFAMILY A MEMBER 6C (PTHR23320:SF120)	receptor(PC00197)	Mus musculus
Dyrk3	1.56623	0.420214	1.98644	1.87021	1.44999	0.116238	2.00867	35.3021	1.05172e-07	1.00653e-06	MOUSE|MGI=MGI=1330300|UniProtKB=Q922Y0	Dual specificity tyrosine-phosphorylation-regulated kinase 3;Dyrk3;ortholog	DUAL SPECIFICITY TYROSINE-PHOSPHORYLATION-REGULATED KINASE 3 (PTHR24058:SF35)	non-receptor serine/threonine protein kinase(PC00167);non-receptor tyrosine protein kinase(PC00168)	Mus musculus
Sash3	1.56545	-0.119555	1.4459	1.54902	1.66858	-0.103126	1.95992	47.591	2.60201e-10	3.57293e-09	MOUSE|MGI=MGI=1921381|UniProtKB=Q8K352	SAM and SH3 domain-containing protein 3;Sash3;ortholog	SAM AND SH3 DOMAIN-CONTAINING PROTEIN 3 (PTHR12301:SF5)		Mus musculus
Rad51	1.56309	0.299765	1.86286	2.46515	2.16538	-0.602291	1.27125	36.3533	6.30509e-08	6.27276e-07	MOUSE|MGI=MGI=97890|UniProtKB=Q08297	DNA repair protein RAD51 homolog 1;Rad51;ortholog	DNA REPAIR PROTEIN RAD51 HOMOLOG 1 (PTHR22942:SF39)		Mus musculus
Pif1	1.56193	-0.592861	0.96907	2.79994	3.3928	-1.83087	0.300922	22.2564	5.76893e-05	0.000333061	MOUSE|MGI=MGI=2143057|UniProtKB=Q80SX8	ATP-dependent DNA helicase PIF1;Pif1;ortholog	ATP-DEPENDENT DNA HELICASE PIF1 (PTHR23274:SF11)		Mus musculus
Vsig10l	1.56193	-1.21202	0.349905	1.35617	2.56819	-1.00626	0.305652	14.8076	0.00198863	0.00773771	MOUSE|MGI=MGI=1922940|UniProtKB=D3YZF7	V-set and immunoglobulin domain-containing protein 10-like;Vsig10l;ortholog	V-SET AND IMMUNOGLOBULIN DOMAIN-CONTAINING PROTEIN 10-LIKE (PTHR44427:SF5)		Mus musculus
Pkm	1.56095	0.063106	1.62406	1.82226	1.75915	-0.1982	5.51085	252.202	2.18544e-54	6.61401e-52	MOUSE|MGI=MGI=97591|UniProtKB=P52480	Pyruvate kinase PKM;Pkm;ortholog	PYRUVATE KINASE PKM (PTHR11817:SF15)		Mus musculus
Adam15	1.55873	0.075025	1.63375	1.47736	1.40233	0.156396	2.6103	71.3135	2.23336e-15	5.65138e-14	MOUSE|MGI=MGI=1333882|UniProtKB=O88839	Disintegrin and metalloproteinase domain-containing protein 15;Adam15;ortholog	DISINTEGRIN AND METALLOPROTEINASE DOMAIN-CONTAINING PROTEIN 15 (PTHR11905:SF130)	metalloprotease(PC00153)	Mus musculus
Igf2bp2	1.55801	-0.199949	1.35806	0.648844	0.848793	0.709219	1.90504	31.188	7.76004e-07	6.38179e-06	MOUSE|MGI=MGI=1890358|UniProtKB=Q5SF07	Insulin-like growth factor 2 mRNA-binding protein 2;Igf2bp2;ortholog	INSULIN-LIKE GROWTH FACTOR 2 MRNA-BINDING PROTEIN 2 (PTHR10288:SF93)	enzyme modulator(PC00095);mRNA splicing factor(PC00148);ribonucleoprotein(PC00201);serine protease(PC00203)	Mus musculus
Rasa4	1.5575	0.349892	1.90739	1.97108	1.62119	-0.0636864	2.47329	61.8282	2.39095e-13	4.83687e-12	MOUSE|MGI=MGI=1858600|UniProtKB=Q6PFQ7	Ras GTPase-activating protein 4;Rasa4;ortholog	RAS GTPASE-ACTIVATING PROTEIN 4-RELATED (PTHR10194:SF4)	G-protein modulator(PC00022)	Mus musculus
Cd300c2	1.55322	0.146058	1.69928	2.22373	2.07767	-0.524451	3.13848	79.9765	3.10511e-17	9.34124e-16
Arhgap10	1.55083	-0.374975	1.17585	1.39039	1.76537	-0.214541	2.13021	42.4092	3.28502e-09	3.94516e-08	MOUSE|MGI=MGI=1918685|UniProtKB=Q6DFV3	Rho GTPase-activating protein 21;Arhgap21;ortholog	RHO GTPASE-ACTIVATING PROTEIN 21 (PTHR23175:SF16)		Mus musculus
Mat2a	1.54802	-0.0981805	1.44984	1.14225	1.24043	0.307592	5.09609	108.537	2.26603e-23	1.1824e-21	MOUSE|MGI=MGI=2443731|UniProtKB=Q3THS6	S-adenosylmethionine synthase isoform type-2;Mat2a;ortholog	S-ADENOSYLMETHIONINE SYNTHASE ISOFORM TYPE-2 (PTHR11964:SF12)	nucleotidyltransferase(PC00174)	Mus musculus
Il10ra	1.54787	0.039442	1.58731	1.39103	1.35159	0.196282	3.16309	48.0707	2.05701e-10	2.86617e-09	MOUSE|MGI=MGI=96538|UniProtKB=Q61727	Interleukin-10 receptor subunit alpha;Il10ra;ortholog	INTERLEUKIN-10 RECEPTOR SUBUNIT ALPHA (PTHR20859:SF43)	defense/immunity protein(PC00090);type I cytokine receptor(PC00231);type II cytokine receptor(PC00232)	Mus musculus
Vsig10	1.54774	-0.0122225	1.53552	1.04017	1.0524	0.495345	1.79599	23.1161	3.81937e-05	0.000231272	MOUSE|MGI=MGI=2448533|UniProtKB=D3YX43	V-set and immunoglobulin domain-containing protein 10;Vsig10;ortholog	V-SET AND IMMUNOGLOBULIN DOMAIN-CONTAINING PROTEIN 10 (PTHR12231:SF222)		Mus musculus
Corin	1.54681	-0.159729	1.38708	2.72419	2.88391	-1.3371	1.09974	35.6439	8.90584e-08	8.64421e-07
Flna	1.54667	0.0354988	1.58217	1.46246	1.42696	0.11971	5.77393	218.117	5.12463e-47	1.17494e-44	MOUSE|MGI=MGI=95556|UniProtKB=Q8BTM8	Filamin-A;Flna;ortholog	FILAMIN-A (PTHR38537:SF5)		Mus musculus
Pck2	1.54584	-0.103134	1.44271	1.38596	1.48909	0.0567473	3.338	54.0139	1.11442e-11	1.85109e-10	MOUSE|MGI=MGI=1860456|UniProtKB=Q8BH04	Phosphoenolpyruvate carboxykinase [GTP], mitochondrial;Pck2;ortholog	PHOSPHOENOLPYRUVATE CARBOXYKINASE [GTP], MITOCHONDRIAL (PTHR11561:SF11)	decarboxylase(PC00089)	Mus musculus
Fkbp10	1.54511	-0.16508	1.38003	1.21311	1.37819	0.166924	1.34059	14.3856	0.00242463	0.00921745	MOUSE|MGI=MGI=104769|UniProtKB=Q61576	Peptidyl-prolyl cis-trans isomerase FKBP10;Fkbp10;ortholog	PEPTIDYL-PROLYL CIS-TRANS ISOMERASE FKBP10 (PTHR46046:SF3)		Mus musculus
Tpm1	1.54336	-0.189457	1.3539	1.41999	1.60945	-0.0660882	5.80411	128.688	1.03681e-27	7.76683e-26	MOUSE|MGI=MGI=98809|UniProtKB=P58771	Tropomyosin alpha-1 chain;Tpm1;ortholog	TROPOMYOSIN ALPHA-1 CHAIN (PTHR19269:SF41)	actin binding motor protein(PC00040)	Mus musculus
Abcg1	1.54239	0.259488	1.80188	1.42399	1.1645	0.377883	4.02638	121.862	3.06535e-26	2.05243e-24	MOUSE|MGI=MGI=107704|UniProtKB=Q64343	ATP-binding cassette sub-family G member 1;Abcg1;ortholog	ATP-BINDING CASSETTE SUB-FAMILY G MEMBER 1 (PTHR19241:SF177)	ATP-binding cassette (ABC) transporter(PC00003)	Mus musculus
Plcb2	1.54003	-0.602541	0.937485	0.479546	1.08209	0.457939	1.91578	18.9614	0.000278467	0.00137301	MOUSE|MGI=MGI=107465|UniProtKB=A3KGF7	1-phosphatidylinositol 4,5-bisphosphate phosphodiesterase beta-2;Plcb2;ortholog	1-PHOSPHATIDYLINOSITOL 4,5-BISPHOSPHATE PHOSPHODIESTERASE BETA-2 (PTHR10336:SF10)	calcium-binding protein(PC00060);guanyl-nucleotide exchange factor(PC00113);phospholipase(PC00186);signaling molecule(PC00207)	Mus musculus
Rassf1	1.53908	-0.11024	1.42884	1.2905	1.40074	0.13834	3.12667	60.9831	3.62407e-13	7.14986e-12	MOUSE|MGI=MGI=1928386|UniProtKB=Q99MK9	Ras association domain-containing protein 1;Rassf1;ortholog	RAS ASSOCIATION DOMAIN-CONTAINING PROTEIN 1 (PTHR22738:SF12)	G-protein modulator(PC00022)	Mus musculus
Zfp40	1.53846	-0.330392	1.20807	0.489817	0.820209	0.718253	1.85681	24.7432	1.74717e-05	0.000113177	MOUSE|MGI=MGI=99185|UniProtKB=B1B1D3	Zinc finger protein 40;Zfp40;ortholog	ZINC FINGER PROTEIN 40 (PTHR24376:SF27)		Mus musculus
Krt18	1.53433	0.0788042	1.61313	1.67361	1.59481	-0.0604827	8.17532	105.991	7.99896e-23	3.98159e-21	MOUSE|MGI=MGI=96692|UniProtKB=P05784	Keratin, type I cytoskeletal 18;Krt18;ortholog	KERATIN, TYPE I CYTOSKELETAL 18 (PTHR23239:SF349)		Mus musculus
LOC108167911	1.53003	-1.19044	0.33959	1.43769	2.62813	-1.0981	0.0649695	12.881	0.00490106	0.0168859
Lsp1	1.52768	0.237371	1.76505	2.30949	2.07212	-0.544443	3.02278	90.394	1.80272e-19	6.88284e-18	MOUSE|MGI=MGI=96832|UniProtKB=P19973	Lymphocyte-specific protein 1;Lsp1;ortholog	LYMPHOCYTE-SPECIFIC PROTEIN 1 (PTHR18949:SF1)		Mus musculus
Pianp	1.526	0.152552	1.67855	2.50961	2.35706	-0.831057	1.09235	32.912	3.36127e-07	2.94685e-06	MOUSE|MGI=MGI=2441908|UniProtKB=Q6P1B3	PILR alpha-associated neural protein;Pianp;ortholog	PILR ALPHA-ASSOCIATED NEURAL PROTEIN (PTHR32023:SF2)		Mus musculus
Calml4	1.52427	1.27683	2.8011	2.53286	1.25603	0.268242	0.979299	56.327	3.57735e-12	6.30914e-11	MOUSE|MGI=MGI=1922850|UniProtKB=Q91WQ9	Calmodulin-like protein 4;Calml4;ortholog	CALMODULIN-LIKE PROTEIN 4 (PTHR23050:SF169)	calmodulin(PC00061)	Mus musculus
A930028N01Rik	1.52372	-0.0863738	1.43735	0.334519	0.420893	1.10283	2.33577	32.0269	5.16569e-07	4.38895e-06
Slc25a24	1.52338	-0.121225	1.40215	1.42323	1.54445	-0.0210721	1.16512	17.8023	0.000483128	0.00223091	MOUSE|MGI=MGI=1917160|UniProtKB=Q8BMD8	Calcium-binding mitochondrial carrier protein SCaMC-1;Slc25a24;ortholog	CALCIUM-BINDING MITOCHONDRIAL CARRIER PROTEIN SCAMC-1 (PTHR24089:SF262)	amino acid transporter(PC00046);calmodulin(PC00061);mitochondrial carrier protein(PC00158);transfer/carrier protein(PC00219)	Mus musculus
Gm36393	1.5223	-0.418656	1.10365	1.3811	1.79976	-0.277451	0.796239	18.5039	0.000346195	0.00166305
H2-Eb1	1.52067	0.0626884	1.58336	2.07293	2.01024	-0.489568	5.24146	147.278	1.01826e-31	1.03412e-29	MOUSE|MGI=MGI=95901|UniProtKB=P04230	H-2 class II histocompatibility antigen, E-B beta chain;H2-Eb1;ortholog	HLA CLASS II HISTOCOMPATIBILITY ANTIGEN, DR BETA 5 CHAIN (PTHR19944:SF56)	major histocompatibility complex antigen(PC00149)	Mus musculus
5830444B04Rik	1.52048	-2.26388	-0.743391	-0.866181	1.39769	0.12279	0.33575	10.9675	0.0119032	0.0361975
Rhoc	1.51915	0.0185679	1.53772	1.22423	1.20566	0.313488	4.67679	84.5836	3.18819e-18	1.07208e-16	MOUSE|MGI=MGI=106028|UniProtKB=Q62159	Rho-related GTP-binding protein RhoC;Rhoc;ortholog	RHO-RELATED GTP-BINDING PROTEIN RHOC (PTHR24072:SF100)	small GTPase(PC00208)	Mus musculus
Dok1	1.51692	0.480216	1.99713	1.48426	1.00405	0.512872	1.09612	15.5894	0.00137636	0.00563045	MOUSE|MGI=MGI=893587|UniProtKB=P97465	Docking protein 1;Dok1;ortholog	DOCKING PROTEIN 1 (PTHR21258:SF46)		Mus musculus
Clec12a	1.5168	0.346447	1.86325	1.78397	1.43752	0.079283	3.68002	90.1939	1.99022e-19	7.54788e-18	MOUSE|MGI=MGI=3040968|UniProtKB=Q504P2	C-type lectin domain family 12 member A;Clec12a;ortholog	C-TYPE LECTIN DOMAIN FAMILY 12 MEMBER A (PTHR46490:SF4)		Mus musculus
Cd84	1.51545	0.185285	1.70074	1.68462	1.49934	0.0161165	3.93007	104.153	1.98756e-22	9.51762e-21	MOUSE|MGI=MGI=1336885|UniProtKB=Q18PI6	SLAM family member 5;Cd84;ortholog	SLAM FAMILY MEMBER 5 (PTHR12080:SF62)	cell adhesion molecule(PC00069);immunoglobulin receptor superfamily(PC00124);membrane-bound signaling molecule(PC00152);protein kinase(PC00193)	Mus musculus
Trib3	1.51487	0.00671904	1.52159	1.6207	1.61398	-0.0991016	4.62021	87.0084	9.61601e-19	3.39183e-17	MOUSE|MGI=MGI=1345675|UniProtKB=Q8K4K2	Tribbles homolog 3;Trib3;ortholog	TRIBBLES HOMOLOG 3 (PTHR22961:SF14)	protein kinase(PC00193)	Mus musculus
Fam180a	1.51224	-0.268121	1.24412	2.78888	3.057	-1.54475	1.22388	41.6873	4.67447e-09	5.50459e-08	MOUSE|MGI=MGI=3039626|UniProtKB=Q8BR21	Protein FAM180A;Fam180a;ortholog	PROTEIN FAM180A (PTHR34034:SF2)		Mus musculus
Slc16a6	1.51066	-0.593115	0.917542	1.23363	1.82675	-0.316091	3.35065	64.9894	5.04217e-14	1.0931e-12	MOUSE|MGI=MGI=2144585|UniProtKB=B1AT66	Monocarboxylate transporter 7;Slc16a6;ortholog	MONOCARBOXYLATE TRANSPORTER 7 (PTHR11360:SF20)	transporter(PC00227)	Mus musculus
Rad54b	1.51007	-0.515008	0.99506	1.37301	1.88802	-0.377951	0.457471	11.9981	0.00738957	0.0239749	MOUSE|MGI=MGI=3605986|UniProtKB=Q6PFE3	DNA repair and recombination protein RAD54B;Rad54b;ortholog	DNA REPAIR AND RECOMBINATION PROTEIN RAD54B (PTHR45629:SF3)		Mus musculus
Sell	1.50955	0.370245	1.87979	1.17957	0.809328	0.70022	1.42169	15.6781	0.00131996	0.00543203	MOUSE|MGI=MGI=98279|UniProtKB=P18337	L-selectin;Sell;ortholog	L-SELECTIN (PTHR19325:SF496)		Mus musculus
Cd53	1.50951	0.230508	1.74001	1.7829	1.55239	-0.0428887	4.4258	109.307	1.54711e-23	8.24324e-22	MOUSE|MGI=MGI=88341|UniProtKB=Q61451	Leukocyte surface antigen CD53;Cd53;ortholog	LEUKOCYTE SURFACE ANTIGEN CD53 (PTHR19282:SF39)		Mus musculus
Adora1	1.50913	-0.025577	1.48356	1.00733	1.03291	0.476227	5.00064	42.277	3.50418e-09	4.19172e-08	MOUSE|MGI=MGI=99401|UniProtKB=Q60612	Adenosine receptor A1;Adora1;ortholog	ADENOSINE RECEPTOR A1 (PTHR24246:SF1)	G-protein coupled receptor(PC00021)	Mus musculus
Pgm3	1.50909	-0.0375339	1.47156	1.17088	1.20841	0.300677	4.9271	91.5943	9.95618e-20	3.91317e-18	MOUSE|MGI=MGI=97566|UniProtKB=Q9CYR6	Phosphoacetylglucosamine mutase;Pgm3;ortholog	PHOSPHOACETYLGLUCOSAMINE MUTASE (PTHR45955:SF1)		Mus musculus
Gpr65	1.50728	-0.139437	1.36784	1.57831	1.71774	-0.210468	2.38071	43.9596	1.53928e-09	1.92023e-08	MOUSE|MGI=MGI=108031|UniProtKB=Q61038	Psychosine receptor;Gpr65;ortholog	PSYCHOSINE RECEPTOR (PTHR24232:SF49)		Mus musculus
Gm32673	1.5068	0.0421088	1.54891	1.65589	1.61378	-0.106975	3.34547	51.6326	3.58671e-11	5.54949e-10
Ier5	1.50622	-0.03974	1.46648	1.51337	1.55311	-0.0468842	3.51256	78.7819	5.60147e-17	1.64266e-15	MOUSE|MGI=MGI=1337072|UniProtKB=O89113	Immediate early response gene 5 protein;Ier5;ortholog	IMMEDIATE EARLY RESPONSE GENE 5 PROTEIN (PTHR15895:SF12)		Mus musculus
Zbp1	1.50556	-0.197847	1.30771	1.44776	1.64561	-0.140048	4.15808	42.6951	2.8565e-09	3.4552e-08	MOUSE|MGI=MGI=1927449|UniProtKB=Q9QY24	Z-DNA-binding protein 1;Zbp1;ortholog	Z-DNA-BINDING PROTEIN 1 (PTHR14966:SF0)		Mus musculus
H2-DMa	1.50453	0.237954	1.74248	1.99534	1.75738	-0.252854	2.11631	58.3482	1.32451e-12	2.46828e-11	MOUSE|MGI=MGI=95921|UniProtKB=P28078	Class II histocompatibility antigen, M alpha chain;H2-DMa;ortholog	HLA CLASS II HISTOCOMPATIBILITY ANTIGEN, DM ALPHA CHAIN (PTHR19944:SF50)	major histocompatibility complex antigen(PC00149)	Mus musculus
LOC102632231	1.50336	-0.627642	0.875715	0.919665	1.54731	-0.0439498	1.56025	16.1512	0.00105583	0.00445659
Gmip	1.50262	-0.557628	0.944995	0.307692	0.86532	0.637303	3.04462	38.3951	2.33123e-08	2.4895e-07	MOUSE|MGI=MGI=1926066|UniProtKB=Q6PGG2	GEM-interacting protein;Gmip;ortholog	GEM-INTERACTING PROTEIN (PTHR15228:SF16)		Mus musculus
AB124611	1.50218	0.01547	1.51765	1.25068	1.23521	0.266971	2.85646	53.181	1.67749e-11	2.70905e-10	MOUSE|MGI=MGI=3043001|UniProtKB=Q75VT8	Protein HIDE1;Hide1;ortholog	PROTEIN HIDE1 (PTHR36859:SF1)		Mus musculus
Pde10a	1.50031	-0.133499	1.36681	1.70882	1.84232	-0.342012	0.414544	12.0046	0.00736754	0.0239086	MOUSE|MGI=MGI=1345143|UniProtKB=Q8CA95	cAMP and cAMP-inhibited cGMP 3',5'-cyclic phosphodiesterase 10A;Pde10a;ortholog	CAMP AND CAMP-INHIBITED CGMP 3',5'-CYCLIC PHOSPHODIESTERASE 10A (PTHR11347:SF111)		Mus musculus
S1pr2	1.5	-0.150188	1.34981	1.3625	1.51269	-0.0126912	3.40835	67.9481	1.17365e-14	2.74918e-13	MOUSE|MGI=MGI=99569|UniProtKB=P52592	Sphingosine 1-phosphate receptor 2;S1pr2;ortholog	SPHINGOSINE 1-PHOSPHATE RECEPTOR 2 (PTHR22750:SF17)	G-protein coupled receptor(PC00021)	Mus musculus
Fcer1g	1.4997	-0.05276	1.44694	1.93302	1.98578	-0.486082	4.46872	105.115	1.23401e-22	6.02358e-21	MOUSE|MGI=MGI=95496|UniProtKB=P20491	High affinity immunoglobulin epsilon receptor subunit gamma;Fcer1g;ortholog	HIGH AFFINITY IMMUNOGLOBULIN EPSILON RECEPTOR SUBUNIT GAMMA (PTHR16803:SF0)		Mus musculus
Slc38a1	1.49918	-0.157329	1.34185	1.22717	1.3845	0.114678	2.1279	37.5444	3.52935e-08	3.68572e-07	MOUSE|MGI=MGI=2145895|UniProtKB=Q8K2P7	Sodium-coupled neutral amino acid transporter 1;Slc38a1;ortholog	SODIUM-COUPLED NEUTRAL AMINO ACID TRANSPORTER 1 (PTHR22950:SF184)	amino acid transporter(PC00046)	Mus musculus
Enc1	1.49867	0.0942719	1.59294	1.60398	1.50971	-0.0110465	4.32843	71.6029	1.93634e-15	4.91623e-14	MOUSE|MGI=MGI=109610|UniProtKB=O35709	Ectoderm-neural cortex protein 1;Enc1;ortholog	ECTODERM-NEURAL CORTEX PROTEIN 1 (PTHR24410:SF5)		Mus musculus
Neurl3	1.49851	0.1884	1.68691	1.12928	0.940876	0.557637	3.88725	88.0513	5.74194e-19	2.06874e-17	MOUSE|MGI=MGI=2429944|UniProtKB=Q8CJC5	E3 ubiquitin-protein ligase NEURL3;Neurl3;ortholog	E3 UBIQUITIN-PROTEIN LIGASE NEURL3 (PTHR12429:SF9)	ubiquitin-protein ligase(PC00234)	Mus musculus
Rab8b	1.49821	0.151425	1.64963	1.1336	0.982171	0.516035	3.85352	76.2248	1.97959e-16	5.52678e-15	MOUSE|MGI=MGI=2442982|UniProtKB=P61028	Ras-related protein Rab-8B;Rab8b;ortholog	RAS-RELATED PROTEIN RAB-8B (PTHR24073:SF22)		Mus musculus
Psd4	1.49793	0.153906	1.65183	1.54226	1.38835	0.109576	3.21814	74.5743	4.47037e-16	1.21012e-14	MOUSE|MGI=MGI=2674093|UniProtKB=Q8BLR5	PH and SEC7 domain-containing protein 4;Psd4;ortholog	PH AND SEC7 DOMAIN-CONTAINING PROTEIN 4 (PTHR10663:SF338)		Mus musculus
Eid1	1.49727	-0.0864777	1.41079	1.40676	1.49323	0.00403567	4.47139	111.587	4.99865e-24	2.78087e-22	MOUSE|MGI=MGI=1889651|UniProtKB=Q9DCR4	EP300-interacting inhibitor of differentiation 1;Eid1;ortholog	EP300-INTERACTING INHIBITOR OF DIFFERENTIATION 1 (PTHR15556:SF5)		Mus musculus
Ehd4	1.49671	0.0747058	1.57141	1.19174	1.11703	0.379673	4.17341	61.75	2.48479e-13	5.01332e-12	MOUSE|MGI=MGI=1919619|UniProtKB=Q9EQP2	EH domain-containing protein 4;Ehd4;ortholog	EH DOMAIN-CONTAINING PROTEIN 4 (PTHR11216:SF57)	G-protein modulator(PC00022);calcium-binding protein(PC00060);membrane traffic protein(PC00150)	Mus musculus
Nudt18	1.49622	-0.00943279	1.48679	1.71439	1.72382	-0.2276	4.49241	166.498	7.25469e-36	9.46362e-34	MOUSE|MGI=MGI=2385853|UniProtKB=Q3U2V3	8-oxo-dGDP phosphatase NUDT18;Nudt18;ortholog	8-OXO-DGDP PHOSPHATASE NUDT18 (PTHR22769:SF56)		Mus musculus
Sox4	1.49513	0.173131	1.66826	1.53313	1.36	0.135128	2.20152	35.8542	8.03912e-08	7.85332e-07	MOUSE|MGI=MGI=98366|UniProtKB=Q06831	Transcription factor SOX-4;Sox4;ortholog	TRANSCRIPTION FACTOR SOX-4 (PTHR10270:SF27)	HMG box transcription factor(PC00024)	Mus musculus
Ccl5	1.49308	0.365525	1.85861	2.54045	2.17493	-0.681846	2.14883	48.0708	2.0569e-10	2.86617e-09	MOUSE|MGI=MGI=98262|UniProtKB=P30882	C-C motif chemokine 5;Ccl5;ortholog	C-C MOTIF CHEMOKINE 5 (PTHR12015:SF82)	chemokine(PC00074)	Mus musculus
Sla	1.49299	-0.289069	1.20392	1.14329	1.43236	0.0606331	2.81699	37.4038	3.77954e-08	3.92264e-07	MOUSE|MGI=MGI=104295|UniProtKB=Q60898	Src-like-adapter;Sla;ortholog	SRC-LIKE-ADAPTER (PTHR24418:SF293)		Mus musculus
Serpinb6a	1.49097	0.0402452	1.53122	1.4152	1.37496	0.116019	5.21843	93.2213	4.45186e-20	1.80122e-18	MOUSE|MGI=MGI=103123|UniProtKB=Q60854	Serpin B6;Serpinb6;ortholog	SERPIN B6 (PTHR11461:SF204)	serine protease inhibitor(PC00204)	Mus musculus
Slc15a3	1.48874	0.2308	1.71954	1.7809	1.5501	-0.0613649	4.43994	131.325	2.80231e-28	2.24362e-26	MOUSE|MGI=MGI=1929691|UniProtKB=Q8BPX9	Solute carrier family 15 member 3;Slc15a3;ortholog	SOLUTE CARRIER FAMILY 15 MEMBER 3 (PTHR11654:SF95)	transporter(PC00227)	Mus musculus
Samd10	1.48261	-0.0720609	1.41055	1.45226	1.52432	-0.0417116	1.2843	29.9862	1.38933e-06	1.09155e-05	MOUSE|MGI=MGI=2443872|UniProtKB=Q7TST3	Sterile alpha motif domain-containing protein 10;Samd10;ortholog	STERILE ALPHA MOTIF DOMAIN-CONTAINING PROTEIN 10 (PTHR20843:SF1)		Mus musculus
Gm32202	1.48211	0.197058	1.67917	1.56005	1.36299	0.119117	1.45821	19.65	0.000200583	0.00102227
Gpr153	1.48192	0.527407	2.00933	1.76042	1.23302	0.248903	1.28877	17.8781	0.00046605	0.00216194	MOUSE|MGI=MGI=1916157|UniProtKB=Q8K0Z9	Probable G-protein coupled receptor 153;Gpr153;ortholog	G-PROTEIN COUPLED RECEPTOR 153-RELATED (PTHR16518:SF5)		Mus musculus
Cenpa	1.48108	-0.39127	1.08981	0.404462	0.795732	0.685345	2.65257	32.9541	3.29328e-07	2.89228e-06	MOUSE|MGI=MGI=88375|UniProtKB=O35216	Histone H3-like centromeric protein A;Cenpa;ortholog	HISTONE H3-LIKE CENTROMERIC PROTEIN A (PTHR11426:SF191)		Mus musculus
Gstm3	1.47942	0.195445	1.67487	2.05794	1.86249	-0.383074	6.59307	117.91	2.17484e-25	1.35431e-23	MOUSE|MGI=MGI=106026|UniProtKB=P19639	Glutathione S-transferase Mu 3;Gstm3;ortholog	GLUTATHIONE S-TRANSFERASE MU 3 (PTHR11571:SF219)		Mus musculus
Gm33447	1.47628	0.824422	2.3007	2.4746	1.65017	-0.173898	2.19689	67.8262	1.24633e-14	2.897e-13
Npdc1	1.47552	0.0889043	1.56443	1.53985	1.45095	0.0245761	3.03129	37.8431	3.05113e-08	3.20401e-07	MOUSE|MGI=MGI=1099802|UniProtKB=Q64322	Neural proliferation differentiation and control protein 1;Npdc1;ortholog	NEURAL PROLIFERATION DIFFERENTIATION AND CONTROL PROTEIN 1 (PTHR23352:SF2)		Mus musculus
Tubb6	1.47416	-0.0247654	1.4494	1.31244	1.3372	0.13696	4.39853	90.5097	1.70245e-19	6.52188e-18	MOUSE|MGI=MGI=1915201|UniProtKB=Q922F4	Tubulin beta-6 chain;Tubb6;ortholog	TUBULIN BETA-6 CHAIN (PTHR11588:SF88)	tubulin(PC00228)	Mus musculus
Thbs2	1.47121	-0.0233737	1.44784	1.43034	1.45372	0.0174949	2.90992	29.0957	2.13808e-06	1.63649e-05	MOUSE|MGI=MGI=98738|UniProtKB=Q03350	Thrombospondin-2;Thbs2;ortholog	THROMBOSPONDIN-2 (PTHR10199:SF10)		Mus musculus
Zfp248	1.47045	-0.344541	1.12591	1.69702	2.04156	-0.571111	0.0976748	12.3673	0.0062253	0.0207081	MOUSE|MGI=MGI=1919970|UniProtKB=Q640N4	Zinc finger protein 248;Zfp248;ortholog	ZINC FINGER PROTEIN 248 (PTHR24381:SF68)	KRAB box transcription factor(PC00029)	Mus musculus
Tmem221	1.46813	-0.755614	0.712515	0.613246	1.36886	0.0992687	0.345047	10.1691	0.0171819	0.0491765	MOUSE|MGI=MGI=3525074|UniProtKB=Q8K071	Transmembrane protein 221;Tmem221;ortholog	TRANSMEMBRANE PROTEIN 221 (PTHR36132:SF1)		Mus musculus
Htra3	1.46805	0.029542	1.4976	2.6476	2.61806	-1.15	1.16443	27.6731	4.2536e-06	3.10195e-05	MOUSE|MGI=MGI=1925808|UniProtKB=Q9D236	Serine protease HTRA3;Htra3;ortholog	SERINE PROTEASE HTRA3 (PTHR22939:SF14)	chaperone(PC00072);serine protease(PC00203)	Mus musculus
Them6	1.46625	0.201434	1.66768	1.72574	1.52431	-0.0580624	2.49647	52.6605	2.16583e-11	3.43896e-10	MOUSE|MGI=MGI=1925301|UniProtKB=Q80ZW2	Protein THEM6;Them6;ortholog	PROTEIN THEM6 (PTHR12475:SF4)		Mus musculus
Satb2	1.46615	0.163149	1.6293	2.19771	2.03456	-0.568412	0.568659	16.7302	0.000803006	0.00350985	MOUSE|MGI=MGI=2679336|UniProtKB=Q8VI24	DNA-binding protein SATB2;Satb2;ortholog	DNA-BINDING PROTEIN SATB2 (PTHR15116:SF15)	Lambda repressor-like transcription factor(PC00245);homeodomain transcription factor(PC00119);nucleic acid binding(PC00171)	Mus musculus
Dusp5	1.46528	-0.17799	1.28729	1.59165	1.76964	-0.304361	0.838106	19.1851	0.000250337	0.00124445	MOUSE|MGI=MGI=2685183|UniProtKB=Q1HL35	Dual specificity protein phosphatase;Dusp5;ortholog	DUAL SPECIFICITY PROTEIN PHOSPHATASE 5 (PTHR10159:SF40)		Mus musculus
Cd300a	1.46036	0.0130049	1.47336	1.59535	1.58234	-0.121982	3.67435	75.551	2.76064e-16	7.63694e-15	MOUSE|MGI=MGI=2443411|UniProtKB=Q6SJQ0	CMRF35-like molecule 8;Cd300a;ortholog	CMRF35-LIKE MOLECULE 8 (PTHR11860:SF63)		Mus musculus
Rab19	1.45877	0.730326	2.1891	2.91845	2.18812	-0.72935	0.212239	16.8254	0.00076763	0.00337472	MOUSE|MGI=MGI=103292|UniProtKB=P35294	Ras-related protein Rab-19;Rab19;ortholog	RAS-RELATED PROTEIN RAB-19 (PTHR24073:SF362)		Mus musculus
LOC108168984	1.4587	-0.201614	1.25709	0.88245	1.08406	0.374637	2.79384	23.4984	3.17878e-05	0.000195932
Rab11fip5	1.45655	0.234818	1.69137	2.01882	1.78401	-0.327456	2.04278	44.2819	1.31478e-09	1.65932e-08	MOUSE|MGI=MGI=1098586|UniProtKB=Q8R361	Rab11 family-interacting protein 5;Rab11fip5;ortholog	RAB11 FAMILY-INTERACTING PROTEIN 5 (PTHR15746:SF14)		Mus musculus
Ppp1r18	1.4561	-0.452885	1.00322	1.40664	1.85953	-0.403422	1.85568	35.2246	1.09217e-07	1.04204e-06	MOUSE|MGI=MGI=1923698|UniProtKB=Q8BQ30	Phostensin;Ppp1r18;ortholog	PHOSTENSIN (PTHR21685:SF0)		Mus musculus
Mfsd7c	1.45501	-0.24964	1.20537	1.12288	1.37252	0.082483	3.58556	40.1842	9.73893e-09	1.09895e-07	MOUSE|MGI=MGI=2384974|UniProtKB=Q91X85	Feline leukemia virus subgroup C receptor-related protein 2;Flvcr2;ortholog	FELINE LEUKEMIA VIRUS SUBGROUP C RECEPTOR-RELATED PROTEIN 2 (PTHR10924:SF3)	transporter(PC00227)	Mus musculus
Ppfia4	1.45367	0.00570898	1.45938	1.76633	1.76062	-0.306955	1.95936	46.3422	4.7967e-10	6.37817e-09	MOUSE|MGI=MGI=1915757|UniProtKB=B8QI36	Liprin-alpha 4;Ppfia4;ortholog	LIPRIN-ALPHA-4 (PTHR12587:SF5)		Mus musculus
Orai2	1.45255	-0.0873742	1.36518	1.3881	1.47547	-0.0229189	1.27429	17.7299	0.000500019	0.00230048	MOUSE|MGI=MGI=2443195|UniProtKB=Q8BH10	Protein orai-2;Orai2;ortholog	PROTEIN ORAI-2 (PTHR31501:SF5)		Mus musculus
Prss23	1.45244	-0.488163	0.964282	0.889431	1.37759	0.0748511	2.74389	34.4395	1.60005e-07	1.47724e-06	MOUSE|MGI=MGI=1923703|UniProtKB=Q9D6X6	Serine protease 23;Prss23;ortholog	SERINE PROTEASE 23 (PTHR15462:SF10)	serine protease(PC00203)	Mus musculus
Alkbh2	1.45119	-0.100666	1.35052	0.478059	0.578725	0.872462	2.68068	26.4205	7.78704e-06	5.39778e-05	MOUSE|MGI=MGI=2141032|UniProtKB=Q6P6J4	DNA oxidative demethylase ALKBH2;Alkbh2;ortholog	DNA OXIDATIVE DEMETHYLASE ALKBH2 (PTHR31573:SF1)		Mus musculus
Cmtm7	1.45096	0.106173	1.55714	1.71353	1.60736	-0.156397	2.38061	55.6379	5.01898e-12	8.73962e-11	MOUSE|MGI=MGI=2447166|UniProtKB=Q9ESD6	CKLF-like MARVEL transmembrane domain-containing protein 7;Cmtm7;ortholog	CKLF-LIKE MARVEL TRANSMEMBRANE DOMAIN-CONTAINING PROTEIN 7 (PTHR22776:SF31)		Mus musculus
Cd22	1.44603	-0.1636	1.28243	0.792445	0.956045	0.489984	1.94805	24.9824	1.5572e-05	0.000101918	MOUSE|MGI=MGI=88322|UniProtKB=P35329	B-cell receptor CD22;Cd22;ortholog	B-CELL RECEPTOR CD22 (PTHR46958:SF1)		Mus musculus
Cd44	1.44425	0.0737127	1.51796	1.45283	1.37911	0.0651314	4.49455	135.992	2.7645e-29	2.39042e-27	MOUSE|MGI=MGI=88338|UniProtKB=P15379	CD44 antigen;Cd44;ortholog	CD44 ANTIGEN (PTHR10225:SF6)		Mus musculus
Cfap126	1.44378	-0.303586	1.14019	0.736155	1.03974	0.404038	1.26766	13.5873	0.00352432	0.0127067	MOUSE|MGI=MGI=1922722|UniProtKB=Q6P8X9	Protein Flattop;Cfap126;ortholog	PROTEIN FLATTOP (PTHR34639:SF1)		Mus musculus
Akr1b10	1.43947	0.169587	1.60906	0.371774	0.202188	1.23728	1.1972	12.7086	0.0053112	0.0181175	MOUSE|MGI=MGI=1915111|UniProtKB=G5E895	Aldo-keto reductase family 1, member B10 (aldose reductase);Akr1b10;ortholog	ALDO-KETO REDUCTASE FAMILY 1 MEMBER B10 (PTHR11732:SF278)	reductase(PC00198)	Mus musculus
Ifi30	1.43706	0.0686706	1.50573	1.13233	1.06366	0.3734	3.66775	83.6688	5.01035e-18	1.65901e-16	MOUSE|MGI=MGI=2137648|UniProtKB=Q9ESY9	Gamma-interferon-inducible lysosomal thiol reductase;Ifi30;ortholog	GAMMA-INTERFERON-INDUCIBLE LYSOSOMAL THIOL REDUCTASE (PTHR13234:SF8)	reductase(PC00198)	Mus musculus
Chrm3	1.43527	0.80162	2.23689	4.41221	3.61059	-2.17532	0.369366	29.5533	1.71328e-06	1.33019e-05	MOUSE|MGI=MGI=88398|UniProtKB=Q9ERZ3	Muscarinic acetylcholine receptor M3;Chrm3;ortholog	MUSCARINIC ACETYLCHOLINE RECEPTOR M3 (PTHR24247:SF183)	G-protein coupled receptor(PC00021)	Mus musculus
Smpdl3b	1.43484	0.73915	2.17399	2.44611	1.70697	-0.272128	0.383857	20.4393	0.00013763	0.000725398	MOUSE|MGI=MGI=1916022|UniProtKB=P58242	Acid sphingomyelinase-like phosphodiesterase 3b;Smpdl3b;ortholog	ACID SPHINGOMYELINASE-LIKE PHOSPHODIESTERASE 3B (PTHR10340:SF25)	phosphodiesterase(PC00185)	Mus musculus
Elmo1	1.43438	-0.0615805	1.3728	1.61593	1.67751	-0.243131	2.25438	39.5686	1.3152e-08	1.44949e-07	MOUSE|MGI=MGI=2153044|UniProtKB=Q8BPU7	Engulfment and cell motility protein 1;Elmo1;ortholog	ENGULFMENT AND CELL MOTILITY PROTEIN 1 (PTHR12771:SF23)	signaling molecule(PC00207)	Mus musculus
Hcls1	1.43392	-0.083834	1.35009	1.10769	1.19153	0.242399	4.37271	68.036	1.12387e-14	2.63666e-13	MOUSE|MGI=MGI=104568|UniProtKB=P49710	Hematopoietic lineage cell-specific protein;Hcls1;ortholog	HEMATOPOIETIC LINEAGE CELL-SPECIFIC PROTEIN (PTHR10829:SF5)	basic helix-loop-helix transcription factor(PC00055);non-motor actin binding protein(PC00165)	Mus musculus
Slc7a8	1.4324	-0.119187	1.31321	1.29055	1.40974	0.02266	3.72722	75.5093	2.81803e-16	7.78146e-15
Bbs1	1.42973	-0.465644	0.964082	0.968678	1.43432	-0.00459624	0.973788	10.251	0.0165491	0.0477052	MOUSE|MGI=MGI=1277215|UniProtKB=Q3V3N7	Bardet-Biedl syndrome 1 protein homolog;Bbs1;ortholog	BARDET-BIEDL SYNDROME 1 PROTEIN (PTHR20870:SF0)		Mus musculus
Il2rg	1.42952	-0.290931	1.13859	1.18042	1.47135	-0.0418372	2.78566	57.1631	2.37186e-12	4.28806e-11	MOUSE|MGI=MGI=96551|UniProtKB=P34902	Cytokine receptor common subunit gamma;Il2rg;ortholog	CYTOKINE RECEPTOR COMMON SUBUNIT GAMMA (PTHR23036:SF97)	cytokine(PC00083);defense/immunity protein(PC00090)	Mus musculus
Ticam2	1.42868	-0.0216931	1.40699	3.15412	3.17581	-1.74713	0.657322	26.4975	7.50279e-06	5.21748e-05	MOUSE|MGI=MGI=3040056|UniProtKB=Q8BJQ4	TIR domain-containing adapter molecule 2;Ticam2;ortholog	TIR DOMAIN-CONTAINING ADAPTER MOLECULE 2 (PTHR22811:SF75)	transfer/carrier protein(PC00219);vesicle coat protein(PC00235)	Mus musculus
Vsir	1.42856	-0.214782	1.21378	1.3726	1.58738	-0.15882	4.17505	86.2356	1.409e-18	4.93543e-17	MOUSE|MGI=MGI=1921298|UniProtKB=Q9D659	V-type immunoglobulin domain-containing suppressor of T-cell activation;Vsir;ortholog	V-TYPE IMMUNOGLOBULIN DOMAIN-CONTAINING SUPPRESSOR OF T-CELL ACTIVATION (PTHR44819:SF1)		Mus musculus
Trps1	1.42764	0.426315	1.85396	1.57375	1.14743	0.280213	1.02108	25.5397	1.19064e-05	7.9544e-05	MOUSE|MGI=MGI=1927616|UniProtKB=Q925H1	Zinc finger transcription factor Trps1;Trps1;ortholog	ZINC FINGER TRANSCRIPTION FACTOR TRPS1 (PTHR47034:SF1)		Mus musculus
Pyroxd2	1.4271	-0.311458	1.11564	1.3476	1.65906	-0.231959	4.73711	126.808	2.63555e-27	1.91736e-25	MOUSE|MGI=MGI=1921830|UniProtKB=Q3U4I7	Pyridine nucleotide-disulfide oxidoreductase domain-containing protein 2;Pyroxd2;ortholog	PYRIDINE NUCLEOTIDE-DISULFIDE OXIDOREDUCTASE DOMAIN-CONTAINING PROTEIN 2 (PTHR10668:SF103)		Mus musculus
Ssc5d	1.42701	0.654426	2.08143	4.01426	3.35984	-1.93283	0.124553	27.9694	3.68612e-06	2.72223e-05	MOUSE|MGI=MGI=3606211|UniProtKB=Q8BV57	Soluble scavenger receptor cysteine-rich domain-containing protein SSC5D;Ssc5d;ortholog	SOLUBLE SCAVENGER RECEPTOR CYSTEINE-RICH DOMAIN-CONTAINING PROTEIN SSC5D (PTHR19331:SF329)	oxidase(PC00175);receptor(PC00197);serine protease(PC00203)	Mus musculus
Phf11d	1.42508	-0.0286429	1.39644	1.52203	1.55067	-0.125585	2.30005	32.0686	5.06203e-07	4.31299e-06	MOUSE|MGI=MGI=1277133|UniProtKB=A6H5X4	PHD finger protein 11;Phf11;ortholog	PHD FINGER PROTEIN 11 (PTHR12420:SF4)	DNA binding protein(PC00009)	Mus musculus
Usp18	1.42405	-0.0385008	1.38555	1.66321	1.70171	-0.277658	4.78405	93.1367	4.64219e-20	1.87322e-18	MOUSE|MGI=MGI=1344364|UniProtKB=Q9WTV6	Ubl carboxyl-terminal hydrolase 18;Usp18;ortholog	UBL CARBOXYL-TERMINAL HYDROLASE 18-RELATED (PTHR24006:SF650)		Mus musculus
LOC108168376	1.42171	0.164745	1.58646	1.71833	1.55359	-0.131874	0.552648	11.9506	0.0075543	0.0244413
Gm29679	1.42048	0.0927518	1.51323	1.27289	1.18013	0.240342	1.96838	34.1571	1.83548e-07	1.68208e-06
Sfxn3	1.41864	-0.0316622	1.38697	1.46186	1.49352	-0.0748867	2.14915	41.9214	4.16914e-09	4.94415e-08	MOUSE|MGI=MGI=2137679|UniProtKB=Q91V61	Sideroflexin-3;Sfxn3;ortholog	SIDEROFLEXIN-3 (PTHR11153:SF20)	cation transporter(PC00068);transfer/carrier protein(PC00219)	Mus musculus
Plekha1	1.41759	-0.29268	1.12491	1.06688	1.35956	0.0580306	4.2756	73.7922	6.57571e-16	1.75801e-14	MOUSE|MGI=MGI=2442213|UniProtKB=Q8BUL6	Pleckstrin homology domain-containing family A member 1;Plekha1;ortholog	PLECKSTRIN HOMOLOGY DOMAIN-CONTAINING FAMILY A MEMBER 1 (PTHR14336:SF4)		Mus musculus
Emilin2	1.41741	-0.0310487	1.38636	0.763129	0.794178	0.623235	2.32174	19.1983	0.000248759	0.00123864	MOUSE|MGI=MGI=2389136|UniProtKB=Q8K482	EMILIN-2;Emilin2;ortholog	EMILIN-2 (PTHR15427:SF5)		Mus musculus
Creb3l1	1.41471	0.240492	1.6552	1.44606	1.20556	0.209142	1.48562	22.5747	4.95242e-05	0.000291596	MOUSE|MGI=MGI=1347062|UniProtKB=Q9Z125	Cyclic AMP-responsive element-binding protein 3-like protein 1;Creb3l1;ortholog	CYCLIC AMP-RESPONSIVE ELEMENT-BINDING PROTEIN 3-LIKE PROTEIN 1 (PTHR46004:SF1)		Mus musculus
Casp4	1.41103	0.47911	1.89014	1.15791	0.678803	0.732223	1.58471	19.5418	0.000211198	0.00107028	MOUSE|MGI=MGI=107700|UniProtKB=P70343	Caspase-4;Casp4;ortholog	CASPASE-5 (PTHR10454:SF13)	cysteine protease(PC00081);protease inhibitor(PC00191)	Mus musculus
Trim17	1.41025	-0.419097	0.991149	0.484219	0.903316	0.50693	1.16147	10.833	0.0126641	0.0381512	MOUSE|MGI=MGI=1861440|UniProtKB=Q7TPM3	E3 ubiquitin-protein ligase TRIM17;Trim17;ortholog	E3 UBIQUITIN-PROTEIN LIGASE TRIM17 (PTHR24103:SF397)		Mus musculus
Gm9844	1.40992	-0.02261	1.38731	1.628	1.65061	-0.240697	3.31585	86.3569	1.327e-18	4.6698e-17
Rgl2	1.40964	-0.147984	1.26166	1.2371	1.38509	0.0245574	2.44225	33.5605	2.453e-07	2.2029e-06	MOUSE|MGI=MGI=107483|UniProtKB=Q61193	Ral guanine nucleotide dissociation stimulator-like 2;Rgl2;ortholog	RAL GUANINE NUCLEOTIDE DISSOCIATION STIMULATOR-LIKE 2 (PTHR23113:SF213)	guanyl-nucleotide exchange factor(PC00113)	Mus musculus
Stk39	1.40926	0.205966	1.61523	1.90267	1.69671	-0.287446	2.36782	71.6875	1.85716e-15	4.72313e-14	MOUSE|MGI=MGI=1858416|UniProtKB=Q9Z1W9	STE20/SPS1-related proline-alanine-rich protein kinase;Stk39;ortholog	STE20/SPS1-RELATED PROLINE-ALANINE-RICH PROTEIN KINASE (PTHR24361:SF671)		Mus musculus
Zfp775	1.40908	-0.228059	1.18102	0.380581	0.60864	0.800439	2.02996	18.4388	0.000357069	0.00171095	MOUSE|MGI=MGI=2683557|UniProtKB=Q8BI73	Zinc finger protein 775;Znf775;ortholog	ZINC FINGER PROTEIN 775 (PTHR24377:SF614)		Mus musculus
Cdk14	1.40769	0.26387	1.67156	1.57928	1.31541	0.0922876	1.58539	29.7118	1.58678e-06	1.23961e-05	MOUSE|MGI=MGI=894318|UniProtKB=O35495	Cyclin-dependent kinase 14;Cdk14;ortholog	CYCLIN-DEPENDENT KINASE 14 (PTHR24056:SF154)	non-receptor serine/threonine protein kinase(PC00167);non-receptor tyrosine protein kinase(PC00168)	Mus musculus
Sh3bp4	1.40684	-0.273495	1.13334	0.216523	0.490018	0.916821	1.6216	15.0518	0.00177294	0.00701649	MOUSE|MGI=MGI=2138297|UniProtKB=Q921I6	SH3 domain-binding protein 4;Sh3bp4;ortholog	SH3 DOMAIN-BINDING PROTEIN 4 (PTHR15603:SF3)		Mus musculus
Hmox1	1.40137	-0.0931162	1.30826	1.28961	1.38273	0.0186437	5.40469	135.115	4.27104e-29	3.59052e-27	MOUSE|MGI=MGI=96163|UniProtKB=P14901	Heme oxygenase 1;Hmox1;ortholog	HEME OXYGENASE 1 (PTHR10720:SF1)		Mus musculus
Nrros	1.40083	-0.159178	1.24165	1.51997	1.67914	-0.278317	3.08241	66.981	1.89029e-14	4.29487e-13	MOUSE|MGI=MGI=2445095|UniProtKB=Q8BMT4	Negative regulator of reactive oxygen species;Nrros;ortholog	NEGATIVE REGULATOR OF REACTIVE OXYGEN SPECIES (PTHR45617:SF7)		Mus musculus
Gas8	1.40055	-0.392448	1.0081	1.08797	1.48042	-0.0798688	2.0787	33.8568	2.12404e-07	1.92461e-06	MOUSE|MGI=MGI=1202386|UniProtKB=Q60779	Dynein regulatory complex subunit 4;Gas8;ortholog	DYNEIN REGULATORY COMPLEX SUBUNIT 4 (PTHR31543:SF0)		Mus musculus
Ckb	1.3988	0.013987	1.41278	1.50539	1.49141	-0.0926085	3.63708	103.133	3.29389e-22	1.56248e-20	MOUSE|MGI=MGI=88407|UniProtKB=Q04447	Creatine kinase B-type;Ckb;ortholog	CREATINE KINASE B-TYPE (PTHR11547:SF23)	amino acid kinase(PC00045)	Mus musculus
St6galnac4	1.39826	-0.784762	0.613496	0.878442	1.6632	-0.264946	2.09247	27.5592	4.49417e-06	3.2648e-05	MOUSE|MGI=MGI=1341894|UniProtKB=Q9R2B6	Alpha-N-acetyl-neuraminyl-2,3-beta-galactosyl-1,3-N-acetyl-galactosaminide alpha-2,6-sialyltransferase;St6galnac4;ortholog	ALPHA-N-ACETYL-NEURAMINYL-2,3-BETA-GALACTOSYL-1,3-N-ACETYL-GALACTOSAMINIDE ALPHA-2,6-SIALYLTRANSFERASE (PTHR45906:SF4)		Mus musculus
Fgd3	1.39645	-0.187197	1.20925	0.817383	1.00458	0.39187	1.04036	11.6205	0.00880291	0.0279491	MOUSE|MGI=MGI=1353657|UniProtKB=O88842	FYVE, RhoGEF and PH domain-containing protein 3;Fgd3;ortholog	FYVE, RHOGEF AND PH DOMAIN-CONTAINING PROTEIN 3 (PTHR12673:SF14)	guanyl-nucleotide exchange factor(PC00113)	Mus musculus
8430429K09Rik	1.39617	-0.32041	1.07576	1.13271	1.45312	-0.0569482	0.483593	10.3647	0.0157077	0.0456568
Mid1	1.39443	0.200662	1.5951	1.41769	1.21702	0.17741	2.03714	29.8924	1.45391e-06	1.14052e-05	MOUSE|MGI=MGI=1100537|UniProtKB=O70583	E3 ubiquitin-protein ligase Midline-1;Mid1;ortholog	E3 UBIQUITIN-PROTEIN LIGASE MIDLINE-1 (PTHR24099:SF23)		Mus musculus
Pmaip1	1.39436	0.0292456	1.42361	1.09274	1.06349	0.330873	1.43787	19.6183	0.000203636	0.00103612	MOUSE|MGI=MGI=1930146|UniProtKB=Q9JM54	Phorbol-12-myristate-13-acetate-induced protein 1;Pmaip1;ortholog	PHORBOL-12-MYRISTATE-13-ACETATE-INDUCED PROTEIN 1 (PTHR14299:SF0)		Mus musculus
Rpgrip1l	1.39211	-0.021874	1.37024	0.751625	0.773499	0.618614	1.8892	13.8023	0.00318694	0.0116429	MOUSE|MGI=MGI=1920563|UniProtKB=Q8CG73	Protein fantom;Rpgrip1l;ortholog	PROTEIN FANTOM (PTHR14240:SF4)	G-protein modulator(PC00022)	Mus musculus
H2-Aa	1.39159	0.0849208	1.47651	2.07508	1.99016	-0.598571	5.41418	124.391	8.74225e-27	6.04054e-25	MOUSE|MGI=MGI=95895|UniProtKB=P01910	H-2 class II histocompatibility antigen, A-K alpha chain;H2-Aa;ortholog	HLA CLASS II HISTOCOMPATIBILITY ANTIGEN, DQ ALPHA 1 CHAIN (PTHR19944:SF59)	major histocompatibility complex antigen(PC00149)	Mus musculus
LOC100503496	1.39006	-0.579739	0.810321	0.876938	1.45668	-0.0666163	2.4688	33.9307	2.04906e-07	1.86225e-06
Olfm3	1.38994	0.294189	1.68413	2.1307	1.83651	-0.446575	2.81093	76.8892	1.42605e-16	4.04102e-15	MOUSE|MGI=MGI=2387329|UniProtKB=P63056	Noelin-3;Olfm3;ortholog	NOELIN-3 (PTHR23192:SF36)	receptor(PC00197);structural protein(PC00211)	Mus musculus
Bub1b	1.38988	0.553284	1.94317	2.25122	1.69793	-0.308051	1.39284	46.3296	4.82623e-10	6.41181e-09	MOUSE|MGI=MGI=1333889|UniProtKB=Q9Z1S0	Mitotic checkpoint serine/threonine-protein kinase BUB1 beta;Bub1b;ortholog	MITOTIC CHECKPOINT SERINE/THREONINE-PROTEIN KINASE BUB1 BETA (PTHR14030:SF15)		Mus musculus
Sparc	1.3861	-0.131418	1.25469	1.19594	1.32736	0.058748	6.91642	167.969	3.49276e-36	4.63619e-34	MOUSE|MGI=MGI=98373|UniProtKB=P07214	SPARC;Sparc;ortholog	SPARC (PTHR13866:SF6)	cell adhesion molecule(PC00069);extracellular matrix glycoprotein(PC00100);growth factor(PC00112)	Mus musculus
Ncapg2	1.38455	0.201619	1.58617	1.32162	1.12	0.264553	2.29161	41.3543	5.50008e-09	6.41691e-08	MOUSE|MGI=MGI=1923294|UniProtKB=Q6DFV1	Condensin-2 complex subunit G2;Ncapg2;ortholog	CONDENSIN-2 COMPLEX SUBUNIT G2 (PTHR16199:SF4)		Mus musculus
Elf4	1.38254	-0.0747312	1.30781	1.21049	1.28522	0.0973264	2.59987	42.758	2.77012e-09	3.35608e-08	MOUSE|MGI=MGI=1928377|UniProtKB=Q9Z2U4	ETS-related transcription factor Elf-4;Elf4;ortholog	ETS-RELATED TRANSCRIPTION FACTOR ELF-4 (PTHR11849:SF170)	nucleic acid binding(PC00171);signaling molecule(PC00207);winged helix/forkhead transcription factor(PC00246)	Mus musculus
Arl4c	1.38148	-0.270493	1.11098	1.20595	1.47644	-0.0949665	2.85825	57.598	1.91536e-12	3.50462e-11	MOUSE|MGI=MGI=2445172|UniProtKB=P61208	ADP-ribosylation factor-like protein 4C;Arl4c;ortholog	ADP-RIBOSYLATION FACTOR-LIKE PROTEIN 4C (PTHR11711:SF119)		Mus musculus
Plekho2	1.38137	0.224217	1.60558	1.40798	1.18377	0.197601	3.96042	106.748	5.49638e-23	2.80984e-21	MOUSE|MGI=MGI=2143132|UniProtKB=Q8K124	Pleckstrin homology domain-containing family O member 2;Plekho2;ortholog	PLECKSTRIN HOMOLOGY DOMAIN-CONTAINING FAMILY O MEMBER 2 (PTHR15871:SF2)		Mus musculus
Nfkbid	1.38117	0.00676252	1.38793	5.49446	5.4877	-4.10653	0.186728	34.7365	1.38484e-07	1.29355e-06	MOUSE|MGI=MGI=3041243|UniProtKB=Q2TB02	NF-kappa-B inhibitor delta;Nfkbid;ortholog	NF-KAPPA-B INHIBITOR DELTA (PTHR24124:SF7)		Mus musculus
Hmga1	1.38103	0.421126	1.80216	1.13543	0.7143	0.666732	1.51036	22.3305	5.56759e-05	0.000323287	MOUSE|MGI=MGI=96160|UniProtKB=P17095	High mobility group protein HMG-I/HMG-Y;Hmga1;ortholog	HIGH MOBILITY GROUP PROTEIN HMG-I/HMG-Y (PTHR23341:SF1)	DNA binding protein(PC00009)	Mus musculus
LOC102638515	1.37863	-0.408695	0.969935	0.542903	0.951598	0.427033	1.77767	11.5886	0.00893393	0.0283117
Ptprc	1.37728	-0.0429972	1.33428	1.40436	1.44735	-0.0700738	4.53701	138.21	9.19193e-30	8.11767e-28	MOUSE|MGI=MGI=97810|UniProtKB=P06800	Receptor-type tyrosine-protein phosphatase C;Ptprc;ortholog	RECEPTOR-TYPE TYROSINE-PROTEIN PHOSPHATASE C (PTHR19134:SF284)	protein phosphatase(PC00195);receptor(PC00197)	Mus musculus
Pilra	1.37627	-0.0776687	1.2986	0.86979	0.947458	0.428809	3.20472	43.0731	2.37455e-09	2.90475e-08	MOUSE|MGI=MGI=2450529|UniProtKB=Q2YFS3	Paired immunoglobulin-like type 2 receptor alpha;Pilra;ortholog	PAIRED IMMUNOGLOBULIN-LIKE TYPE 2 RECEPTOR ALPHA (PTHR15549:SF14)		Mus musculus
Lynx1	1.37491	0.0542843	1.42919	2.09644	2.04215	-0.667248	1.57046	23.7983	2.75234e-05	0.000171181	MOUSE|MGI=MGI=1345180|UniProtKB=P0DP60	Ly-6/neurotoxin-like protein 1;Lynx1;ortholog	LY-6/NEUROTOXIN-LIKE PROTEIN 1 (PTHR16983:SF27)		Mus musculus
Mlkl	1.37311	-0.219979	1.15313	1.60065	1.82063	-0.447517	3.61681	100.655	1.12358e-21	5.13658e-20	MOUSE|MGI=MGI=1921818|UniProtKB=Q9D2Y4	Mixed lineage kinase domain-like protein;Mlkl;ortholog	MIXED LINEAGE KINASE DOMAIN-LIKE PROTEIN (PTHR44329:SF15)		Mus musculus
Rassf2	1.3726	-0.121279	1.25132	1.27251	1.39379	-0.0211935	2.42139	34.5244	1.53533e-07	1.42356e-06	MOUSE|MGI=MGI=2442060|UniProtKB=Q8BMS9	Ras association domain-containing protein 2;Rassf2;ortholog	RAS ASSOCIATION DOMAIN-CONTAINING PROTEIN 2 (PTHR22738:SF14)	G-protein modulator(PC00022)	Mus musculus
Hn1	1.37244	-0.0189708	1.35347	1.37558	1.39455	-0.0221079	4.44319	64.0029	8.19647e-14	1.73954e-12
Rragd	1.37089	-0.0751727	1.29572	1.56072	1.63589	-0.264999	2.89496	68.6294	8.38872e-15	1.99903e-13	MOUSE|MGI=MGI=1098604|UniProtKB=Q7TT45	Ras-related GTP-binding protein D;Rragd;ortholog	RAS-RELATED GTP-BINDING PROTEIN D (PTHR11259:SF5)	small GTPase(PC00208)	Mus musculus
Ralgds	1.36811	0.183099	1.55121	1.13558	0.952482	0.41563	2.16042	38.0588	2.74655e-08	2.90229e-07	MOUSE|MGI=MGI=107485|UniProtKB=Q03385	Ral guanine nucleotide dissociation stimulator;Ralgds;ortholog	RAL GUANINE NUCLEOTIDE DISSOCIATION STIMULATOR (PTHR23113:SF35)	guanyl-nucleotide exchange factor(PC00113)	Mus musculus
Tmem237	1.36643	0.213952	1.58038	1.84432	1.63037	-0.263936	2.90939	99.5503	1.94176e-21	8.77097e-20	MOUSE|MGI=MGI=2138365|UniProtKB=Q3V0J1	Transmembrane protein 237;Tmem237;ortholog	TRANSMEMBRANE PROTEIN 237 (PTHR28388:SF1)		Mus musculus
Ereg	1.36632	-0.403932	0.962384	4.87114	5.27507	-3.90876	-0.0247397	20.7174	0.000120507	0.000647094	MOUSE|MGI=MGI=107508|UniProtKB=Q61521	Proepiregulin;Ereg;ortholog	PROEPIREGULIN (PTHR10740:SF11)	growth factor(PC00112)	Mus musculus
Gm3788	1.36484	0.342739	1.70758	1.87474	1.53201	-0.167163	3.14269	80.8289	2.03814e-17	6.2941e-16
Fcgr1	1.36477	0.0563283	1.4211	1.52447	1.46814	-0.103365	3.35307	66.2231	2.746e-14	6.13774e-13	MOUSE|MGI=MGI=95498|UniProtKB=P26151	High affinity immunoglobulin gamma Fc receptor I;Fcgr1;ortholog	HIGH AFFINITY IMMUNOGLOBULIN GAMMA FC RECEPTOR I-RELATED (PTHR11481:SF11)	cell adhesion molecule(PC00069)	Mus musculus
Sh3kbp1	1.36424	-0.161018	1.20322	0.978902	1.13992	0.224316	2.63917	35.975	7.58018e-08	7.42897e-07	MOUSE|MGI=MGI=1889583|UniProtKB=Q8R550	SH3 domain-containing kinase-binding protein 1;Sh3kbp1;ortholog	SH3 DOMAIN-CONTAINING KINASE-BINDING PROTEIN 1 (PTHR14167:SF6)		Mus musculus
Piezo1	1.36243	-0.262772	1.09966	0.936841	1.19961	0.162817	3.62456	56.6756	3.01414e-12	5.38488e-11	MOUSE|MGI=MGI=3603204|UniProtKB=E2JF22	Piezo-type mechanosensitive ion channel component 1;Piezo1;ortholog	PIEZO-TYPE MECHANOSENSITIVE ION CHANNEL COMPONENT 1 (PTHR13167:SF40)		Mus musculus
Bok	1.36195	0.0311512	1.3931	1.54395	1.5128	-0.150852	3.63327	74.1585	5.48841e-16	1.4804e-14	MOUSE|MGI=MGI=1858494|UniProtKB=O35425	Bcl-2-related ovarian killer protein;Bok;ortholog	BCL-2-RELATED OVARIAN KILLER PROTEIN (PTHR11256:SF48)	signaling molecule(PC00207)	Mus musculus
S100a6	1.36194	0.128011	1.48995	1.28616	1.15815	0.203796	2.41323	16.9483	0.000724274	0.00320741	MOUSE|MGI=MGI=1339467|UniProtKB=P14069	Protein S100-A6;S100a6;ortholog	PROTEIN S100-A6 (PTHR11639:SF80)	calmodulin(PC00061);signaling molecule(PC00207)	Mus musculus
Art4	1.36142	-0.170463	1.19096	1.26927	1.43974	-0.0783172	2.22322	36.085	7.18491e-08	7.06905e-07	MOUSE|MGI=MGI=1202710|UniProtKB=Q9CRA0	Ecto-ADP-ribosyltransferase 4;Art4;ortholog	ECTO-ADP-RIBOSYLTRANSFERASE 4 (PTHR10339:SF1)		Mus musculus
Lpar1	1.36055	-0.437628	0.922918	0.833477	1.2711	0.0894411	1.18756	12.3514	0.00627143	0.0208432	MOUSE|MGI=MGI=108429|UniProtKB=P61793	Lysophosphatidic acid receptor 1;Lpar1;ortholog	LYSOPHOSPHATIDIC ACID RECEPTOR 1 (PTHR22750:SF22)	G-protein coupled receptor(PC00021)	Mus musculus
Fabp2	1.36047	0.23404	1.59451	1.47648	1.24244	0.11803	6.49477	109.337	1.52446e-23	8.1513e-22	MOUSE|MGI=MGI=95478|UniProtKB=P55050	Fatty acid-binding protein, intestinal;Fabp2;ortholog	FATTY ACID-BINDING PROTEIN, INTESTINAL (PTHR11955:SF89)		Mus musculus
Fads3	1.36023	0.269467	1.6297	1.03569	0.766224	0.594009	3.78212	45.5895	6.93365e-10	9.02149e-09	MOUSE|MGI=MGI=1928740|UniProtKB=Q9JJE7	Fatty acid desaturase 3;Fads3;ortholog	FATTY ACID DESATURASE 3 (PTHR19353:SF11)		Mus musculus
Arntl2	1.36009	-1.67209	-0.312007	0.507645	2.17974	-0.819651	-0.0105742	11.7246	0.00838871	0.0268084	MOUSE|MGI=MGI=2684845|UniProtKB=Q2VPD4	Aryl hydrocarbon receptor nuclear translocator-like protein 2;Arntl2;ortholog	ARYL HYDROCARBON RECEPTOR NUCLEAR TRANSLOCATOR-LIKE PROTEIN 2 (PTHR23042:SF48)	basic helix-loop-helix transcription factor(PC00055)	Mus musculus
Ncf1	1.35984	-0.116741	1.2431	1.03485	1.15159	0.208253	3.29725	51.1506	4.54359e-11	6.9378e-10	MOUSE|MGI=MGI=97283|UniProtKB=Q09014	Neutrophil cytosol factor 1;Ncf1;ortholog	NEUTROPHIL CYTOSOL FACTOR 1-RELATED (PTHR15706:SF6)		Mus musculus
Arhgap39	1.35924	-0.626684	0.732552	0.677255	1.30394	0.055297	2.15746	23.6889	2.90087e-05	0.000179975	MOUSE|MGI=MGI=107858|UniProtKB=P59281	Rho GTPase-activating protein 39;Arhgap39;ortholog	RHO GTPASE-ACTIVATING PROTEIN 39 (PTHR45876:SF1)		Mus musculus
Gsn	1.3581	0.0696572	1.42775	1.55367	1.48401	-0.125918	4.62487	94.2788	2.63816e-20	1.08776e-18	MOUSE|MGI=MGI=95851|UniProtKB=P13020	Gelsolin;Gsn;ortholog	GELSOLIN (PTHR11977:SF29)	non-motor actin binding protein(PC00165)	Mus musculus
Cstb	1.35783	-0.055915	1.30192	1.35705	1.41297	-0.0551305	5.79147	108.946	1.85024e-23	9.75537e-22	MOUSE|MGI=MGI=109514|UniProtKB=Q62426	Cystatin-B;Cstb;ortholog	CYSTATIN-B (PTHR11414:SF22)	cysteine protease inhibitor(PC00082)	Mus musculus
Spsb4	1.35757	0.0379071	1.39548	1.57125	1.53334	-0.175764	1.89042	25.3842	1.28322e-05	8.53147e-05	MOUSE|MGI=MGI=2183445|UniProtKB=Q8R5B6	SPRY domain-containing SOCS box protein 4;Spsb4;ortholog	SPRY DOMAIN-CONTAINING SOCS BOX PROTEIN 4 (PTHR12245:SF3)		Mus musculus
Chpf	1.35695	0.0418759	1.39882	1.03345	0.991576	0.365371	2.39461	25.6465	1.13088e-05	7.60556e-05	MOUSE|MGI=MGI=106576|UniProtKB=Q6IQX7	Chondroitin sulfate synthase 2;Chpf;ortholog	CHONDROITIN SULFATE SYNTHASE 2 (PTHR12369:SF22)	glycosyltransferase(PC00111)	Mus musculus
Nlrc4	1.35668	-0.38843	0.968249	1.66173	2.05016	-0.693485	0.726483	15.3903	0.00151173	0.006105	MOUSE|MGI=MGI=3036243|UniProtKB=Q3UP24	NLR family CARD domain-containing protein 4;Nlrc4;ortholog	NLR FAMILY CARD DOMAIN-CONTAINING PROTEIN 4 (PTHR47688:SF1)		Mus musculus
Rnf150	1.35582	-0.0718171	1.284	1.11323	1.18504	0.170771	2.108	25.5273	1.19776e-05	7.9914e-05	MOUSE|MGI=MGI=2443860|UniProtKB=Q5DTZ6	RING finger protein 150;Rnf150;ortholog	RING FINGER PROTEIN 150 (PTHR22765:SF42)		Mus musculus
Axl	1.35323	-0.0836032	1.26962	0.997389	1.08099	0.272233	5.72517	110.292	9.49381e-24	5.1321e-22	MOUSE|MGI=MGI=1347244|UniProtKB=Q00993	Tyrosine-protein kinase receptor UFO;Axl;ortholog	TYROSINE-PROTEIN KINASE RECEPTOR UFO (PTHR24416:SF323)		Mus musculus
Metrnl	1.35317	0.110726	1.46389	1.03216	0.921434	0.431731	2.6788	46.6999	4.02596e-10	5.42001e-09	MOUSE|MGI=MGI=2384806|UniProtKB=Q8VE43	Meteorin-like protein;Metrnl;ortholog	METEORIN-LIKE PROTEIN (PTHR28593:SF1)		Mus musculus
Ptp4a3	1.35192	-0.199029	1.15289	0.923738	1.12277	0.22915	4.12372	64.4196	6.67578e-14	1.42882e-12	MOUSE|MGI=MGI=1277098|UniProtKB=Q9D658	Protein tyrosine phosphatase type IVA 3;Ptp4a3;ortholog	PROTEIN TYROSINE PHOSPHATASE TYPE IVA 3 (PTHR23339:SF100)		Mus musculus
Cd74	1.35122	-0.0132396	1.33798	1.81599	1.82923	-0.478004	7.64319	99.1201	2.40258e-21	1.08202e-19	MOUSE|MGI=MGI=96534|UniProtKB=P04441	H-2 class II histocompatibility antigen gamma chain;Cd74;ortholog	HLA CLASS II HISTOCOMPATIBILITY ANTIGEN GAMMA CHAIN (PTHR14093:SF17)	protease inhibitor(PC00191)	Mus musculus
Ihh	1.34958	-0.395948	0.953634	1.4344	1.83035	-0.480769	1.81608	25.0936	1.47601e-05	9.69821e-05	MOUSE|MGI=MGI=96533|UniProtKB=P97812	Indian hedgehog protein;Ihh;ortholog	INDIAN HEDGEHOG PROTEIN (PTHR11889:SF39)		Mus musculus
Cd24a	1.34874	0.301242	1.64998	1.85612	1.55488	-0.206139	2.73193	54.8091	7.54131e-12	1.28364e-10	MOUSE|MGI=MGI=88323|UniProtKB=P24807	Signal transducer CD24;Cd24;ortholog	SIGNAL TRANSDUCER CD24 (PTHR16676:SF0)		Mus musculus
Selplg	1.34766	0.0763265	1.42398	1.56293	1.48661	-0.138949	3.11638	65.607	3.71972e-14	8.15751e-13	MOUSE|MGI=MGI=106689|UniProtKB=Q62170	P-selectin glycoprotein ligand 1;Selplg;ortholog	P-SELECTIN GLYCOPROTEIN LIGAND 1 (PTHR17384:SF7)		Mus musculus
Sowahb	1.34741	-0.211677	1.13574	0.967362	1.17904	0.168375	2.87992	31.6889	6.08622e-07	5.10231e-06	MOUSE|MGI=MGI=1925338|UniProtKB=Q8BZW2	Ankyrin repeat domain-containing protein SOWAHB;Sowahb;ortholog	ANKYRIN REPEAT DOMAIN-CONTAINING PROTEIN SOWAHB (PTHR14491:SF3)		Mus musculus
Ahnak	1.34689	-0.0252977	1.32159	1.31681	1.34211	0.00477495	5.10973	116.056	5.45445e-25	3.28831e-23	MOUSE|MGI=MGI=1316648|UniProtKB=E9Q616	AHNAK nucleoprotein (desmoyokin);Ahnak;ortholog	NEUROBLAST DIFFERENTIATION-ASSOCIATED PROTEIN AHNAK (PTHR23348:SF41)		Mus musculus
Fam102b	1.34644	-0.399217	0.947223	0.197946	0.597163	0.749276	2.11221	20.5363	0.000131395	0.000698375	MOUSE|MGI=MGI=3036259|UniProtKB=Q8BQS4	Protein FAM102B;Fam102b;ortholog	PROTEIN FAM102B (PTHR21456:SF3)		Mus musculus
Fermt3	1.34456	-0.162913	1.18164	1.31058	1.47349	-0.128937	3.48277	67.5418	1.43383e-14	3.30743e-13	MOUSE|MGI=MGI=2147790|UniProtKB=Q8K1B8	Fermitin family homolog 3;Fermt3;ortholog	FERMITIN FAMILY HOMOLOG 3 (PTHR16160:SF1)		Mus musculus
A930004D18Rik	1.34271	-0.0623499	1.28036	1.50955	1.5719	-0.229197	1.21525	15.7638	0.00126771	0.00524268	MOUSE|MGI=MGI=1925190|UniProtKB=Q8C8W7	MCG147224;A930004D18Rik;ortholog			Mus musculus
D030028A08Rik	1.34217	-0.155658	1.18651	2.27492	2.43058	-1.08841	0.592669	20.017	0.000168375	0.000872849
Cpz	1.34164	0.456394	1.79804	2.66965	2.21325	-0.871609	0.798028	29.2755	1.95997e-06	1.50856e-05	MOUSE|MGI=MGI=88487|UniProtKB=Q8R4V4	Carboxypeptidase Z;Cpz;ortholog	CARBOXYPEPTIDASE Z (PTHR11532:SF63)		Mus musculus
Plac8	1.34145	0.00610702	1.34755	1.35589	1.34978	-0.0083306	3.56374	56.8274	2.79747e-12	5.00962e-11	MOUSE|MGI=MGI=2445289|UniProtKB=Q9JI48	Placenta-specific gene 8 protein;Plac8;ortholog	PLACENTA-SPECIFIC GENE 8 PROTEIN (PTHR15907:SF32)		Mus musculus
4833438C02Rik	1.34106	-0.704284	0.636773	0.829182	1.53347	-0.19241	1.78861	22.7141	4.63216e-05	0.00027434
Zfand2a	1.33814	-0.223874	1.11427	1.11145	1.33532	0.00281606	3.79258	93.4029	4.0692e-20	1.65081e-18	MOUSE|MGI=MGI=2140729|UniProtKB=Q9JII7	AN1-type zinc finger protein 2A;Zfand2a;ortholog	AN1-TYPE ZINC FINGER PROTEIN 2A (PTHR14677:SF11)	RNA binding protein(PC00031)	Mus musculus
Rabl2	1.33717	-0.811552	0.525615	0.0335305	0.845082	0.492085	1.35316	14.9788	0.00183485	0.00722951	MOUSE|MGI=MGI=1915958|UniProtKB=E9Q9D5	Rab-like protein 2A;Rabl2;ortholog	RAB-LIKE PROTEIN 2A-RELATED (PTHR24073:SF263)		Mus musculus
Chrm1	1.3367	0.106187	1.44289	2.75253	2.64635	-1.30965	0.604146	15.2191	0.00163866	0.00654255	MOUSE|MGI=MGI=88396|UniProtKB=P12657	Muscarinic acetylcholine receptor M1;Chrm1;ortholog	MUSCARINIC ACETYLCHOLINE RECEPTOR M1 (PTHR24247:SF182)	G-protein coupled receptor(PC00021)	Mus musculus
Micall2	1.33597	0.00477889	1.34075	1.76273	1.75795	-0.421979	1.70268	34.1018	1.88549e-07	1.72083e-06	MOUSE|MGI=MGI=2444818|UniProtKB=Q3TN34	MICAL-like protein 2;Micall2;ortholog	MICAL-LIKE PROTEIN 2 (PTHR23167:SF53)		Mus musculus
Irf8	1.33558	0.120008	1.45559	1.41365	1.29364	0.04194	3.90323	101.631	6.93077e-22	3.19745e-20	MOUSE|MGI=MGI=96395|UniProtKB=P23611	Interferon regulatory factor 8;Irf8;ortholog	INTERFERON REGULATORY FACTOR 8 (PTHR11949:SF7)	nucleic acid binding(PC00171);winged helix/forkhead transcription factor(PC00246)	Mus musculus
Gm4070	1.33381	0.251014	1.58482	1.45359	1.20258	0.131225	0.50683	10.3724	0.0156522	0.0455568
Endod1	1.33304	0.243107	1.57615	1.81522	1.57211	-0.239069	3.61551	72.6579	1.15073e-15	2.9919e-14	MOUSE|MGI=MGI=1919196|UniProtKB=Q8C522	Endonuclease domain-containing 1 protein;Endod1;ortholog	ENDONUCLEASE DOMAIN-CONTAINING 1 PROTEIN (PTHR21472:SF8)		Mus musculus
Mvp	1.33215	-0.031344	1.3008	1.38087	1.41222	-0.080072	6.68227	129.368	7.39966e-28	5.62671e-26	MOUSE|MGI=MGI=88116|UniProtKB=P63082	V-type proton ATPase 16 kDa proteolipid subunit;Atp6v0c;ortholog	V-TYPE PROTON ATPASE 16 KDA PROTEOLIPID SUBUNIT (PTHR10263:SF5)	ATP synthase(PC00002);hydrolase(PC00121)	Mus musculus
H2-Ab1	1.33041	0.226943	1.55735	2.11116	1.88422	-0.553811	5.36438	113.941	1.55642e-24	8.98923e-23	MOUSE|MGI=MGI=103070|UniProtKB=P01921	H-2 class II histocompatibility antigen, A-D beta chain;H2-Ab1;ortholog	HLA CLASS II HISTOCOMPATIBILITY ANTIGEN, DQ BETA 1 CHAIN (PTHR19944:SF85)	major histocompatibility complex antigen(PC00149)	Mus musculus
Il33	1.32965	-0.266608	1.06304	0.781783	1.04839	0.281258	2.16296	22.7932	4.45962e-05	0.000265367	MOUSE|MGI=MGI=1924375|UniProtKB=Q8BVZ5	Interleukin-33;Il33;ortholog	INTERLEUKIN-33 (PTHR21114:SF0)		Mus musculus
Fignl1	1.32926	0.289627	1.61888	3.01384	2.72421	-1.39496	0.721332	30.3035	1.19138e-06	9.4784e-06	MOUSE|MGI=MGI=1890648|UniProtKB=Q8BPY9	Fidgetin-like protein 1;Fignl1;ortholog	FIDGETIN-LIKE PROTEIN 1 (PTHR23074:SF75)	non-motor microtubule binding protein(PC00166)	Mus musculus
Epsti1	1.32736	-0.0555132	1.27185	1.07693	1.13244	0.19492	2.70881	35.1462	1.13463e-07	1.07644e-06	MOUSE|MGI=MGI=1915168|UniProtKB=Q8VDI1	Epithelial-stromal interaction protein 1;Epsti1;ortholog	EPITHELIAL-STROMAL INTERACTION PROTEIN 1 (PTHR22529:SF1)		Mus musculus
Hdgfrp3	1.32606	-0.203159	1.1229	1.22924	1.4324	-0.106339	2.37527	41.3455	5.5237e-09	6.43949e-08	MOUSE|MGI=MGI=1352760|UniProtKB=Q9JMG7	Hepatoma-derived growth factor-related protein 3;Hdgfl3;ortholog	HEPATOMA-DERIVED GROWTH FACTOR-RELATED PROTEIN 3 (PTHR12550:SF46)	growth factor(PC00112);transcription cofactor(PC00217)	Mus musculus
Laptm5	1.32583	0.09366	1.41949	1.87071	1.77705	-0.451215	3.95405	143.886	5.48868e-31	5.29011e-29	MOUSE|MGI=MGI=108046|UniProtKB=Q61168	Lysosomal-associated transmembrane protein 5;Laptm5;ortholog	LYSOSOMAL-ASSOCIATED TRANSMEMBRANE PROTEIN 5 (PTHR12479:SF2)	transporter(PC00227)	Mus musculus
Pcdh7	1.32549	0.276826	1.60232	0.943953	0.667127	0.658365	1.48883	12.5719	0.00566005	0.0191133	MOUSE|MGI=MGI=1860487|UniProtKB=A0A0A6YY83	Protocadherin 7;Pcdh7;ortholog	PROTOCADHERIN-7 (PTHR24028:SF253)		Mus musculus
Timp2	1.32261	0.0827255	1.40534	1.22279	1.14006	0.18255	4.62889	81.182	1.71188e-17	5.3521e-16	MOUSE|MGI=MGI=98753|UniProtKB=P25785	Metalloproteinase inhibitor 2;Timp2;ortholog	METALLOPROTEINASE INHIBITOR 2 (PTHR11844:SF24)	protease inhibitor(PC00191)	Mus musculus
F2r	1.3207	-0.397022	0.923678	0.670116	1.06714	0.253563	4.59601	54.0743	1.08187e-11	1.80295e-10	MOUSE|MGI=MGI=101802|UniProtKB=P30558	Proteinase-activated receptor 1;F2r;ortholog	PROTEINASE-ACTIVATED RECEPTOR 1 (PTHR24232:SF20)		Mus musculus
Serpinh1	1.3178	-0.0844998	1.2333	1.59311	1.67761	-0.359807	4.82599	138.06	9.90404e-30	8.6131e-28	MOUSE|MGI=MGI=88283|UniProtKB=P19324	Serpin H1;Serpinh1;ortholog	SERPIN H1 (PTHR11461:SF27)	serine protease inhibitor(PC00204)	Mus musculus
Tmem176a	1.31703	-0.0362458	1.28078	1.28404	1.32029	-0.00325646	7.86822	169.503	1.62912e-36	2.22089e-34	MOUSE|MGI=MGI=1913308|UniProtKB=Q9DCS1	Transmembrane protein 176A;Tmem176a;ortholog	TRANSMEMBRANE PROTEIN 176A (PTHR15756:SF6)	receptor(PC00197)	Mus musculus
Gas2l3	1.31599	-0.471857	0.844133	-0.0670995	0.404758	0.911233	2.51204	13.2247	0.00417499	0.0146921	MOUSE|MGI=MGI=1918780|UniProtKB=Q3UWW6	GAS2-like protein 3;Gas2l3;ortholog	GAS2-LIKE PROTEIN 3 (PTHR46756:SF7)		Mus musculus
Akr1b8	1.31442	-0.0258195	1.2886	0.648567	0.674387	0.640035	2.44993	27.2941	5.10793e-06	3.67887e-05	MOUSE|MGI=MGI=107673|UniProtKB=P45377	Aldose reductase-related protein 2;Akr1b8;ortholog	ALDO-KETO REDUCTASE FAMILY 1 MEMBER B10 (PTHR11732:SF278)	reductase(PC00198)	Mus musculus
Gadd45a	1.31431	-0.0668475	1.24746	0.198716	0.265564	1.04875	3.3745	26.4879	7.53795e-06	5.23711e-05	MOUSE|MGI=MGI=107799|UniProtKB=P48316	Growth arrest and DNA damage-inducible protein GADD45 alpha;Gadd45a;ortholog	GROWTH ARREST AND DNA DAMAGE-INDUCIBLE PROTEIN GADD45 ALPHA (PTHR10411:SF3)		Mus musculus
Cd207	1.31396	-0.160964	1.15299	1.12389	1.28485	0.0291038	3.29132	30.9147	8.85921e-07	7.2074e-06	MOUSE|MGI=MGI=2180021|UniProtKB=Q8VBX4	C-type lectin domain family 4 member K;Cd207;ortholog	C-TYPE LECTIN DOMAIN FAMILY 4 MEMBER K (PTHR22802:SF14)	cell adhesion molecule(PC00069);immunoglobulin receptor superfamily(PC00124)	Mus musculus
Gdf10	1.31287	0.166871	1.47974	1.32353	1.15666	0.156208	3.43802	69.6152	5.15992e-15	1.24331e-13	MOUSE|MGI=MGI=95684|UniProtKB=P97737	Growth/differentiation factor 10;Gdf10;ortholog	GROWTH/DIFFERENTIATION FACTOR 10 (PTHR11848:SF145)	growth factor(PC00112)	Mus musculus
Myo9b	1.31259	0.000226961	1.31282	1.34655	1.34632	-0.0337314	5.4023	171.086	7.41564e-37	1.03901e-34	MOUSE|MGI=MGI=106624|UniProtKB=Q9QY06	Unconventional myosin-IXb;Myo9b;ortholog	UNCONVENTIONAL MYOSIN-IXB (PTHR46184:SF2)		Mus musculus
Sema5a	1.31218	-0.346647	0.965537	1.35544	1.70209	-0.389906	0.975508	12.1362	0.00693097	0.022711	MOUSE|MGI=MGI=107556|UniProtKB=Q62217	Semaphorin-5A;Sema5a;ortholog	SEMAPHORIN-5A (PTHR11036:SF78)		Mus musculus
Gm16596	1.31202	0.24028	1.5523	1.4173	1.17702	0.134997	0.816312	11.0628	0.0113913	0.0348883
Maged2	1.31133	-0.00631582	1.30501	1.69645	1.70277	-0.391436	3.54529	107.128	4.55445e-23	2.34415e-21	MOUSE|MGI=MGI=1933391|UniProtKB=Q9ER67	Maged2 protein;Maged2;ortholog	MELANOMA-ASSOCIATED ANTIGEN D2 (PTHR11736:SF11)	cell adhesion molecule(PC00069)	Mus musculus
Lrrc39	1.31033	0.0635347	1.37386	0.929695	0.86616	0.444167	2.06355	24.424	2.03722e-05	0.000129744	MOUSE|MGI=MGI=1924557|UniProtKB=Q8BGI7	Leucine-rich repeat-containing protein 39;Lrrc39;ortholog	LEUCINE-RICH REPEAT-CONTAINING PROTEIN 39 (PTHR45752:SF6)		Mus musculus
Casp12	1.30557	-0.126219	1.17935	1.30725	1.43347	-0.127899	1.81786	35.8838	7.92416e-08	7.75605e-07	MOUSE|MGI=MGI=1312922|UniProtKB=O08736	Caspase-12;Casp12;ortholog	INACTIVE CASPASE-12 (PTHR10454:SF134)	cysteine protease(PC00081);protease inhibitor(PC00191)	Mus musculus
Ly6e	1.30555	-0.262312	1.04324	1.4155	1.67782	-0.372269	9.05695	83.1124	6.59605e-18	2.15575e-16	MOUSE|MGI=MGI=106651|UniProtKB=Q64253	Lymphocyte antigen 6E;Ly6e;ortholog	LYMPHOCYTE ANTIGEN 6E (PTHR16983:SF13)		Mus musculus
C8a	1.30462	-0.23353	1.07109	0.770473	1.004	0.300615	8.14326	37.8643	3.01978e-08	3.17328e-07	MOUSE|MGI=MGI=2668347|UniProtKB=Q8K182	Complement component C8 alpha chain;C8a;ortholog	COMPLEMENT COMPONENT C8 ALPHA CHAIN (PTHR45742:SF1)		Mus musculus
Fam26f	1.30441	-0.0932949	1.21111	1.29444	1.38773	-0.0833263	1.66351	18.4364	0.000357475	0.00171235	MOUSE|MGI=MGI=2443082|UniProtKB=Q8C9E8	Calcium homeostasis modulator protein 6;Calhm6;ortholog	CALCIUM HOMEOSTASIS MODULATOR PROTEIN 6 (PTHR32261:SF4)		Mus musculus
Ikzf1	1.3044	0.13329	1.43769	1.14823	1.01494	0.289459	2.70727	48.8382	1.41216e-10	2.02164e-09	MOUSE|MGI=MGI=1342540|UniProtKB=Q03267	DNA-binding protein Ikaros;Ikzf1;ortholog	DNA-BINDING PROTEIN IKAROS (PTHR24404:SF36)	KRAB box transcription factor(PC00029)	Mus musculus
Prkcd	1.3041	-0.15151	1.15259	0.835531	0.98704	0.317063	4.30181	78.9467	5.16357e-17	1.52014e-15	MOUSE|MGI=MGI=97598|UniProtKB=P28867	Protein kinase C delta type;Prkcd;ortholog	PROTEIN KINASE C DELTA TYPE (PTHR24356:SF322)	annexin(PC00050);calmodulin(PC00061);non-receptor serine/threonine protein kinase(PC00167);transfer/carrier protein(PC00219)	Mus musculus
Arhgdib	1.30357	0.232846	1.53642	1.09459	0.861745	0.441824	4.35191	85.0124	2.5792e-18	8.79021e-17	MOUSE|MGI=MGI=101940|UniProtKB=Q61599	Rho GDP-dissociation inhibitor 2;Arhgdib;ortholog	RHO GDP-DISSOCIATION INHIBITOR 2 (PTHR10980:SF15)	G-protein modulator(PC00022);signaling molecule(PC00207)	Mus musculus
Tlr7	1.30337	0.0133005	1.31667	0.928043	0.914742	0.388626	2.42269	25.2585	1.36335e-05	9.01277e-05	MOUSE|MGI=MGI=2176882|UniProtKB=P58681	Toll-like receptor 7;Tlr7;ortholog	TOLL-LIKE RECEPTOR 7 (PTHR47410:SF2)		Mus musculus
Bmyc	1.30244	0.359239	1.66168	1.34686	0.987621	0.314817	2.05994	23.0664	3.91157e-05	0.000236193
Ccdc88a	1.30174	-0.124844	1.17689	0.883997	1.00884	0.292897	2.24795	27.8648	3.87726e-06	2.84809e-05	MOUSE|MGI=MGI=1925177|UniProtKB=Q5SNZ0	Girdin;Ccdc88a;ortholog	GIRDIN (PTHR18947:SF30)	kinase modulator(PC00140);membrane traffic protein(PC00150)	Mus musculus
Mfsd10	1.30109	-0.26042	1.04067	0.838284	1.0987	0.202388	2.3374	26.0999	9.08897e-06	6.21203e-05	MOUSE|MGI=MGI=1915544|UniProtKB=Q9D2V8	Major facilitator superfamily domain-containing protein 10;Mfsd10;ortholog	MAJOR FACILITATOR SUPERFAMILY DOMAIN-CONTAINING PROTEIN 10 (PTHR23504:SF31)		Mus musculus
Ciita	1.30069	0.432363	1.73305	2.28121	1.84885	-0.548165	2.28061	54.6881	8.00305e-12	1.35917e-10	MOUSE|MGI=MGI=108445|UniProtKB=P79621	MHC class II transactivator;Ciita;ortholog	MHC CLASS II TRANSACTIVATOR (PTHR47189:SF1)		Mus musculus
Smoc2	1.30051	-0.113638	1.18687	1.70968	1.82332	-0.522812	3.41486	95.8728	1.1988e-20	5.10991e-19	MOUSE|MGI=MGI=1929881|UniProtKB=Q8CD91	SPARC-related modular calcium-binding protein 2;Smoc2;ortholog	SPARC-RELATED MODULAR CALCIUM-BINDING PROTEIN 2 (PTHR12352:SF21)	calcium-binding protein(PC00060)	Mus musculus
Ncapd2	1.30036	-0.243228	1.05713	1.10872	1.35195	-0.0515921	2.4776	30.9616	8.66035e-07	7.0608e-06	MOUSE|MGI=MGI=1915548|UniProtKB=Q8K2Z4	Condensin complex subunit 1;Ncapd2;ortholog	CONDENSIN COMPLEX SUBUNIT 1 (PTHR14222:SF2)	nucleic acid binding(PC00171)	Mus musculus
Cyb5r1	1.29769	-0.23965	1.05804	0.52306	0.76271	0.534977	3.26054	36.7164	5.28302e-08	5.344e-07	MOUSE|MGI=MGI=1919267|UniProtKB=Q9DB73	NADH-cytochrome b5 reductase 1;Cyb5r1;ortholog	NADH-CYTOCHROME B5 REDUCTASE 1 (PTHR19370:SF74)		Mus musculus
Plscr1	1.2967	-0.002404	1.29429	1.1404	1.1428	0.153897	4.62263	75.8748	2.35287e-16	6.53277e-15
Ifngr2	1.29643	0.0825782	1.37901	1.15864	1.07606	0.220372	4.9337	73.482	7.66304e-16	2.03077e-14	MOUSE|MGI=MGI=107654|UniProtKB=Q63953	Ifngr2 protein;Ifngr2;ortholog	INTERFERON GAMMA RECEPTOR 2 (PTHR20859:SF46)	defense/immunity protein(PC00090);type I cytokine receptor(PC00231);type II cytokine receptor(PC00232)	Mus musculus
Pole	1.2887	-0.476712	0.811989	0.136348	0.61306	0.675641	1.55794	10.7966	0.0128783	0.0386885	MOUSE|MGI=MGI=1196391|UniProtKB=Q9WVF7	DNA polymerase epsilon catalytic subunit A;Pole;ortholog	DNA POLYMERASE EPSILON CATALYTIC SUBUNIT A (PTHR10670:SF0)		Mus musculus
Rac2	1.28798	0.179017	1.467	1.48412	1.30511	-0.0171234	3.87542	84.8354	2.81504e-18	9.55095e-17	MOUSE|MGI=MGI=97846|UniProtKB=Q05144	Ras-related C3 botulinum toxin substrate 2;Rac2;ortholog	RAS-RELATED C3 BOTULINUM TOXIN SUBSTRATE 2 (PTHR24072:SF169)	small GTPase(PC00208)	Mus musculus
Fgr	1.28797	-0.094158	1.19381	2.12022	2.21438	-0.926403	2.74669	63.3358	1.13831e-13	2.39568e-12	MOUSE|MGI=MGI=95527|UniProtKB=P14234	Tyrosine-protein kinase Fgr;Fgr;ortholog	TYROSINE-PROTEIN KINASE FGR (PTHR24418:SF224)		Mus musculus
Nol3	1.2872	-0.0256085	1.26159	0.748575	0.774183	0.51302	1.6433	15.7131	0.00129839	0.00535347	MOUSE|MGI=MGI=1925938|UniProtKB=Q9D1X0	Nucleolar protein 3;Nol3;ortholog	NUCLEOLAR PROTEIN 3 (PTHR22797:SF37)		Mus musculus
Cygb	1.2849	0.0704123	1.35532	0.90711	0.836698	0.448207	4.24931	68.7405	7.94198e-15	1.89855e-13	MOUSE|MGI=MGI=2149481|UniProtKB=Q9CX80	Cytoglobin;Cygb;ortholog	CYTOGLOBIN (PTHR46783:SF1)		Mus musculus
Rhbdf2	1.28285	-0.313717	0.969134	1.16201	1.47572	-0.192873	3.89831	67.3531	1.57362e-14	3.60788e-13	MOUSE|MGI=MGI=2442473|UniProtKB=Q80WQ6	Inactive rhomboid protein 2;Rhbdf2;ortholog	INACTIVE RHOMBOID PROTEIN 2 (PTHR45965:SF2)	serine protease(PC00203)	Mus musculus
Cyp4a31	1.28089	-0.278685	1.00221	0.616526	0.895211	0.385683	4.59036	12.9786	0.00468317	0.0162276	MOUSE|MGI=MGI=3028580|UniProtKB=F8WGU9	Cytochrome P450, family 4, subfamily a, polypeptide 31;Cyp4a31;ortholog	CYTOCHROME P450 4A10-RELATED (PTHR24291:SF127)	oxygenase(PC00177)	Mus musculus
Myo1g	1.28049	0.424164	1.70466	1.95219	1.52803	-0.247532	2.28469	67.73	1.30686e-14	3.03303e-13	MOUSE|MGI=MGI=1927091|UniProtKB=Q5SUA5	Unconventional myosin-Ig;Myo1g;ortholog	UNCONVENTIONAL MYOSIN-IG (PTHR13140:SF381)	G-protein modulator(PC00022);actin binding motor protein(PC00040);cell junction protein(PC00070)	Mus musculus
Hp	1.27999	-0.19342	1.08657	1.1738	1.36722	-0.0872328	11.5231	72.8129	1.06602e-15	2.77641e-14	MOUSE|MGI=MGI=96211|UniProtKB=Q61646	Haptoglobin;Hp;ortholog	HAPTOGLOBIN (PTHR24255:SF27)	serine protease(PC00203)	Mus musculus
Acot2	1.27803	-0.0264	1.25163	1.24064	1.26704	0.0109863	4.31141	31.6512	6.19839e-07	5.18486e-06	MOUSE|MGI=MGI=2159605|UniProtKB=Q9QYR9	Acyl-coenzyme A thioesterase 2, mitochondrial;Acot2;ortholog	ACYL-COENZYME A THIOESTERASE 1-RELATED (PTHR10824:SF12)		Mus musculus
Tmem106a	1.27716	-0.0424007	1.23476	1.24614	1.28854	-0.0113838	4.27386	79.6184	3.70588e-17	1.10606e-15	MOUSE|MGI=MGI=1922056|UniProtKB=Q8VC04	Transmembrane protein 106A;Tmem106a;ortholog	TRANSMEMBRANE PROTEIN 106A (PTHR28556:SF3)		Mus musculus
Gyg	1.27634	0.0499723	1.32631	1.28883	1.23886	0.0374804	3.51964	62.2903	1.90454e-13	3.88402e-12	MOUSE|MGI=MGI=1351614|UniProtKB=Q9R062	Glycogenin-1;Gyg1;ortholog	GLYCOGENIN-1 (PTHR11183:SF18)	glycosyltransferase(PC00111)	Mus musculus
Tpd52	1.27404	-0.0162256	1.25781	1.1613	1.17752	0.0965146	4.62438	63.8421	8.87149e-14	1.87753e-12	MOUSE|MGI=MGI=107749|UniProtKB=Q62393	Tumor protein D52;Tpd52;ortholog	TUMOR PROTEIN D52 (PTHR19307:SF12)		Mus musculus
Arhgap15	1.27361	-0.564302	0.709312	0.66322	1.22752	0.0460918	1.10969	13.1927	0.0042379	0.0148858	MOUSE|MGI=MGI=1923367|UniProtKB=Q811M1	Rho GTPase-activating protein 15;Arhgap15;ortholog	RHO GTPASE-ACTIVATING PROTEIN 15 (PTHR23176:SF108)	G-protein modulator(PC00022)	Mus musculus
Tead2	1.2726	0.436778	1.70938	1.3549	0.918121	0.354478	0.642161	10.1961	0.016971	0.0486558	MOUSE|MGI=MGI=104904|UniProtKB=P48301	Transcriptional enhancer factor TEF-4;Tead2;ortholog	TRANSCRIPTIONAL ENHANCER FACTOR TEF-4 (PTHR11834:SF5)	transcription factor(PC00218)	Mus musculus
Igsf6	1.27226	-0.0927521	1.1795	1.37606	1.46881	-0.196555	3.14873	48.2057	1.92534e-10	2.69263e-09	MOUSE|MGI=MGI=1891393|UniProtKB=P0C6B7	Immunoglobulin superfamily member 6;Igsf6;ortholog	IMMUNOGLOBULIN SUPERFAMILY MEMBER 6 (PTHR15297:SF2)		Mus musculus
Hk3	1.27208	0.205418	1.4775	1.80332	1.59791	-0.325823	3.70536	75.148	3.36806e-16	9.26645e-15	MOUSE|MGI=MGI=2670962|UniProtKB=Q3TRM8	Hexokinase-3;Hk3;ortholog	HEXOKINASE-3 (PTHR19443:SF1)		Mus musculus
Tmem132a	1.26987	0.0884734	1.35835	1.58902	1.50055	-0.230677	3.26091	76.2701	1.93583e-16	5.43468e-15	MOUSE|MGI=MGI=2147810|UniProtKB=Q922P8	Transmembrane protein 132A;Tmem132a;ortholog	TRANSMEMBRANE PROTEIN 132A (PTHR13388:SF9)		Mus musculus
Gm38456	1.26925	-0.130248	1.139	1.37627	1.50651	-0.237263	6.00286	130.652	3.91347e-28	3.0843e-26
Socs3	1.2677	0.28727	1.55497	1.43673	1.14946	0.118244	3.36972	25.4775	1.22685e-05	8.17468e-05	MOUSE|MGI=MGI=1201791|UniProtKB=O35718	Suppressor of cytokine signaling 3;Socs3;ortholog	SUPPRESSOR OF CYTOKINE SIGNALING 3 (PTHR10155:SF11)	kinase modulator(PC00140)	Mus musculus
Fam129b	1.2674	0.0155143	1.28291	1.66825	1.65274	-0.38534	4.39841	49.1097	1.23616e-10	1.78149e-09	MOUSE|MGI=MGI=2442910|UniProtKB=Q8R1F1	Niban-like protein 1;Fam129b;ortholog	NIBAN-LIKE PROTEIN 1 (PTHR14392:SF2)		Mus musculus
Fam177a	1.26632	-0.160761	1.10556	1.87801	2.03877	-0.772451	1.3803	28.3846	3.01581e-06	2.24804e-05
Cd36	1.26532	0.233861	1.49918	1.14443	0.910571	0.35475	7.7809	115.307	7.90584e-25	4.70989e-23	MOUSE|MGI=MGI=107899|UniProtKB=Q08857	Platelet glycoprotein 4;Cd36;ortholog	PLATELET GLYCOPROTEIN 4 (PTHR11923:SF12)	receptor(PC00197)	Mus musculus
Tgm2	1.26511	-0.0985589	1.16655	1.17692	1.27548	-0.0103687	7.89304	145.471	2.49797e-31	2.4868e-29	MOUSE|MGI=MGI=98731|UniProtKB=P21981	Protein-glutamine gamma-glutamyltransferase 2;Tgm2;ortholog	PROTEIN-GLUTAMINE GAMMA-GLUTAMYLTRANSFERASE 2 (PTHR11590:SF6)	acyltransferase(PC00042)	Mus musculus
Arsg	1.26377	-0.124339	1.13944	1.2978	1.42214	-0.158364	4.43828	79.5894	3.75923e-17	1.11978e-15	MOUSE|MGI=MGI=1921258|UniProtKB=Q3TYD4	Arylsulfatase G;Arsg;ortholog	ARYLSULFATASE G (PTHR42693:SF10)	hydrolase(PC00121)	Mus musculus
Arl8a	1.26375	-0.0532059	1.21055	1.22103	1.27424	-0.0104838	4.55138	90.0196	2.16939e-19	8.20682e-18	MOUSE|MGI=MGI=1915974|UniProtKB=Q8VEH3	ADP-ribosylation factor-like protein 8A;Arl8a;ortholog	ADP-RIBOSYLATION FACTOR-LIKE PROTEIN 8A (PTHR45732:SF4)		Mus musculus
P3h2	1.26174	0.137392	1.39913	0.96594	0.828547	0.433191	0.673919	10.6401	0.0138397	0.041156	MOUSE|MGI=MGI=2146663|UniProtKB=Q8CG71	Prolyl 3-hydroxylase 2;P3h2;ortholog	PROLYL 3-HYDROXYLASE 2 (PTHR14049:SF1)	extracellular matrix glycoprotein(PC00100)	Mus musculus
2210404O09Rik	1.26132	-0.0602636	1.20106	0.872632	0.932896	0.328425	1.52483	13.8147	0.00316858	0.0115842
Gm41062	1.261	-0.613595	0.647401	2.06306	2.67665	-1.41565	1.44742	28.4765	2.88473e-06	2.15777e-05
Tm6sf1	1.25994	-0.0708451	1.18909	1.60349	1.67434	-0.414405	2.7878	51.0468	4.78113e-11	7.29316e-10	MOUSE|MGI=MGI=1933209|UniProtKB=P58749	Transmembrane 6 superfamily member 1;Tm6sf1;ortholog	TRANSMEMBRANE 6 SUPERFAMILY MEMBER 1 (PTHR14568:SF10)		Mus musculus
Lgmn	1.25953	0.0316188	1.29115	1.10478	1.07317	0.186365	6.77717	122.307	2.4573e-26	1.66e-24	MOUSE|MGI=MGI=1330838|UniProtKB=O89017	Legumain;Lgmn;ortholog	LEGUMAIN (PTHR12000:SF3)	cysteine protease(PC00081)	Mus musculus
Fbn1	1.25908	0.0376934	1.29678	1.89087	1.85317	-0.594092	2.89832	67.3422	1.58205e-14	3.62173e-13	MOUSE|MGI=MGI=95489|UniProtKB=Q61554	Fibrillin-1;Fbn1;ortholog	FIBRILLIN-1 (PTHR24039:SF22)	annexin(PC00050);calmodulin(PC00061);cell adhesion molecule(PC00069);extracellular matrix glycoprotein(PC00100);extracellular matrix structural protein(PC00103);signaling molecule(PC00207)	Mus musculus
Ap3m2	1.25795	-0.439982	0.817972	0.519747	0.959729	0.298225	1.81386	20.4232	0.000138688	0.000730721	MOUSE|MGI=MGI=1929214|UniProtKB=Q8R2R9	AP-3 complex subunit mu-2;Ap3m2;ortholog	AP-3 COMPLEX SUBUNIT MU-2 (PTHR10529:SF341)	extracellular matrix glycoprotein(PC00100);receptor(PC00197)	Mus musculus
Ccdc34	1.25456	0.268575	1.52313	2.23676	1.96818	-0.713626	2.2435	61.6537	2.60541e-13	5.23573e-12	MOUSE|MGI=MGI=1915451|UniProtKB=Q3UI66	Coiled-coil domain-containing protein 34;Ccdc34;ortholog	COILED-COIL DOMAIN-CONTAINING PROTEIN 34 (PTHR23247:SF2)		Mus musculus
Cdt1	1.25307	0.221986	1.47506	1.30477	1.08278	0.170291	2.52187	32.661	3.79709e-07	3.30026e-06	MOUSE|MGI=MGI=1914427|UniProtKB=Q8R4E9	DNA replication factor Cdt1;Cdt1;ortholog	DNA REPLICATION FACTOR CDT1 (PTHR28637:SF1)		Mus musculus
Oscp1	1.25221	0.899268	2.15148	1.51093	0.611661	0.640547	0.239548	12.5759	0.00564966	0.019087	MOUSE|MGI=MGI=1916308|UniProtKB=Q8BHW2	Protein OSCP1;Oscp1;ortholog	PROTEIN OSCP1 (PTHR21439:SF0)		Mus musculus
Esyt1	1.25157	0.0103189	1.26188	1.24772	1.2374	0.0141657	4.65976	83.4208	5.66375e-18	1.86313e-16	MOUSE|MGI=MGI=1344426|UniProtKB=Q3U7R1	Extended synaptotagmin-1;Esyt1;ortholog	EXTENDED SYNAPTOTAGMIN-1 (PTHR45761:SF3)		Mus musculus
Islr	1.25146	0.242278	1.49374	1.59131	1.34903	-0.0975659	2.65653	30.9093	8.88256e-07	7.22251e-06	MOUSE|MGI=MGI=1349645|UniProtKB=Q6GU68	Immunoglobulin superfamily containing leucine-rich repeat protein;Islr;ortholog	IMMUNOGLOBULIN SUPERFAMILY CONTAINING LEUCINE-RICH REPEAT PROTEIN (PTHR24366:SF14)	extracellular matrix protein(PC00102);receptor(PC00197)	Mus musculus
Jak3	1.2511	-0.259502	0.991597	1.03615	1.29565	-0.0445529	3.67107	58.5936	1.17399e-12	2.20407e-11	MOUSE|MGI=MGI=99928|UniProtKB=Q62137	Tyrosine-protein kinase JAK3;Jak3;ortholog	TYROSINE-PROTEIN KINASE JAK3 (PTHR45807:SF3)		Mus musculus
Man1c1	1.24981	-0.0477961	1.20201	1.50101	1.54881	-0.299003	2.8818	53.87	1.19603e-11	1.97796e-10	MOUSE|MGI=MGI=2446214|UniProtKB=Q6NXK9	alpha-1,2-Mannosidase;Man1c1;ortholog	MANNOSYL-OLIGOSACCHARIDE 1,2-ALPHA-MANNOSIDASE IC (PTHR11742:SF28)	chaperone(PC00072)	Mus musculus
Pik3cd	1.24897	0.0468516	1.29582	1.53688	1.49003	-0.24106	2.16384	40.1669	9.82157e-09	1.10663e-07	MOUSE|MGI=MGI=1098211|UniProtKB=O35904	Phosphatidylinositol 4,5-bisphosphate 3-kinase catalytic subunit delta isoform;Pik3cd;ortholog	PHOSPHATIDYLINOSITOL 4,5-BISPHOSPHATE 3-KINASE CATALYTIC SUBUNIT DELTA ISOFORM (PTHR10048:SF35)	kinase(PC00137)	Mus musculus
Mpeg1	1.24851	0.118858	1.36737	1.63866	1.51981	-0.271296	7.2977	89.6328	2.62685e-19	9.83898e-18	MOUSE|MGI=MGI=1333743|UniProtKB=A1L314	Macrophage-expressed gene 1 protein;Mpeg1;ortholog	MACROPHAGE-EXPRESSED GENE 1 PROTEIN (PTHR31463:SF4)		Mus musculus
Ift122	1.24742	0.2717	1.51912	1.08414	0.812441	0.43498	2.52011	33.9788	2.00174e-07	1.82143e-06	MOUSE|MGI=MGI=1932386|UniProtKB=Q6NWV3	Intraflagellar transport protein 122 homolog;Ift122;ortholog	INTRAFLAGELLAR TRANSPORT PROTEIN 122 HOMOLOG (PTHR12764:SF4)		Mus musculus
Paqr7	1.24617	0.173052	1.41922	0.798345	0.625293	0.620878	5.67941	84.7403	2.9505e-18	9.98814e-17	MOUSE|MGI=MGI=1919154|UniProtKB=Q80ZE4	Membrane progestin receptor alpha;Paqr7;ortholog	MEMBRANE PROGESTIN RECEPTOR ALPHA (PTHR20855:SF41)	G-protein coupled receptor(PC00021)	Mus musculus
Rap2b	1.2424	0.277154	1.51955	2.32248	2.04532	-0.802923	3.26534	135.768	3.0893e-29	2.64109e-27	MOUSE|MGI=MGI=1921262|UniProtKB=P61226	Ras-related protein Rap-2b;Rap2b;ortholog	RAS-RELATED PROTEIN RAP-2B (PTHR24070:SF194)	small GTPase(PC00208)	Mus musculus
Gm39876	1.24098	-0.329954	0.91103	0.641693	0.971646	0.269338	2.2147	14.765	0.00202894	0.00788035
Mnda	1.24088	0.215091	1.45597	2.1858	1.97071	-0.729832	2.41635	39.293	1.50449e-08	1.64613e-07	MOUSE|MGI=MGI=3041120|UniProtKB=P0DOV1	Interferon-activable protein 205-B;Mnda;ortholog	MYELOID CELL NUCLEAR DIFFERENTIATION ANTIGEN (PTHR12200:SF25)	transcription factor(PC00218)	Mus musculus
Serpinb8	1.23984	-0.439806	0.800038	0.612323	1.05213	0.187715	3.50209	33.8294	2.15252e-07	1.94808e-06	MOUSE|MGI=MGI=894657|UniProtKB=O08800	Serpin B8;Serpinb8;ortholog	SERPIN B8 (PTHR11461:SF166)	serine protease inhibitor(PC00204)	Mus musculus
Nedd9	1.2355	-0.130689	1.10481	0.809121	0.93981	0.295688	3.20796	43.1579	2.27822e-09	2.80049e-08	MOUSE|MGI=MGI=97302|UniProtKB=O35177	Enhancer of filamentation 1;Nedd9;ortholog	ENHANCER OF FILAMENTATION 1 (PTHR10654:SF20)		Mus musculus
Ncam2	1.2348	0.587272	1.82207	1.27367	0.686393	0.548405	1.4838	20.5095	0.000133087	0.000705632	MOUSE|MGI=MGI=97282|UniProtKB=O35136	Neural cell adhesion molecule 2;Ncam2;ortholog	NEURAL CELL ADHESION MOLECULE 2 (PTHR12231:SF231)		Mus musculus
Itgal	1.23379	0.0434975	1.27729	1.03572	0.992225	0.241565	4.77788	87.7836	6.55465e-19	2.33927e-17	MOUSE|MGI=MGI=96606|UniProtKB=P24063	Integrin alpha-L;Itgal;ortholog	INTEGRIN ALPHA-L (PTHR23220:SF84)		Mus musculus
Lpin3	1.23378	0.0712701	1.30505	1.25252	1.18125	0.0525291	2.713	49.5412	1.00049e-10	1.45711e-09	MOUSE|MGI=MGI=1891342|UniProtKB=Q99PI4	Phosphatidate phosphatase LPIN3;Lpin3;ortholog	PHOSPHATIDATE PHOSPHATASE LPIN3 (PTHR12181:SF62)		Mus musculus
Akr1b3	1.23342	-0.0729135	1.16051	1.42765	1.50057	-0.267142	1.14523	17.8358	0.000475502	0.00220107	MOUSE|MGI=MGI=1353494|UniProtKB=P45376	Aldose reductase;Akr1b1;ortholog	ALDOSE REDUCTASE (PTHR11732:SF294)	reductase(PC00198)	Mus musculus
Fabp7	1.2333	0.194458	1.42776	1.63927	1.44481	-0.211511	3.43181	82.3809	9.46794e-18	3.02894e-16	MOUSE|MGI=MGI=101916|UniProtKB=P51880	Fatty acid-binding protein, brain;Fabp7;ortholog	FATTY ACID-BINDING PROTEIN, BRAIN (PTHR11955:SF57)		Mus musculus
BC029722	1.23329	-0.0190405	1.21425	1.36523	1.38427	-0.150987	4.47862	87.4225	7.83565e-19	2.77031e-17	MOUSE|MGI=MGI=3584273|UniProtKB=A0A0N4SW31	cDNA sequence BC029722;BC029722;ortholog			Mus musculus
Slc13a3	1.23308	-0.0513428	1.18174	1.09452	1.14587	0.0872171	5.25757	39.7723	1.19074e-08	1.3239e-07	MOUSE|MGI=MGI=2149635|UniProtKB=Q91Y63	Solute carrier family 13 member 3;Slc13a3;ortholog	SOLUTE CARRIER FAMILY 13 MEMBER 3 (PTHR10283:SF62)	cation transporter(PC00068)	Mus musculus
Tgfb1	1.2314	0.00749422	1.2389	1.0069	0.999408	0.231995	4.07251	58.5859	1.17842e-12	2.20966e-11	MOUSE|MGI=MGI=87911|UniProtKB=P37172	Activin receptor type-1;Acvr1;ortholog	ACTIVIN RECEPTOR TYPE-1 (PTHR23255:SF69)	TGF-beta receptor(PC00035);serine/threonine protein kinase receptor(PC00205)	Mus musculus
LOC108167440	1.23126	-0.106428	1.12483	1.53811	1.64453	-0.413275	2.95159	57.3713	2.14115e-12	3.88954e-11
Pld3	1.23054	0.120506	1.35104	1.18446	1.06395	0.166584	5.38418	102.325	4.91413e-22	2.281e-20	MOUSE|MGI=MGI=1333782|UniProtKB=O35405	Phospholipase D3;Pld3;ortholog	PHOSPHOLIPASE D3 (PTHR10185:SF16)		Mus musculus
Vcam1	1.23	-0.212695	1.01731	1.30094	1.51363	-0.28363	4.84776	61.261	3.16079e-13	6.30159e-12	MOUSE|MGI=MGI=98926|UniProtKB=P29533	Vascular cell adhesion protein 1;Vcam1;ortholog	VASCULAR CELL ADHESION PROTEIN 1 (PTHR13771:SF14)		Mus musculus
Hspb1	1.2298	-0.244978	0.984819	0.181918	0.426896	0.802901	3.7149	17.5154	0.00055358	0.00252009	MOUSE|MGI=MGI=96240|UniProtKB=P14602	Heat shock protein beta-1;Hspb1;ortholog	HEAT SHOCK PROTEIN BETA-1 (PTHR45640:SF7)		Mus musculus
Slc17a9	1.22774	-0.547189	0.68055	0.35306	0.90025	0.327489	2.31568	19.452	0.000220439	0.00111153	MOUSE|MGI=MGI=1919107|UniProtKB=Q8VCL5	Solute carrier family 17 member 9;Slc17a9;ortholog	SOLUTE CARRIER FAMILY 17 MEMBER 9 (PTHR11662:SF279)	cation transporter(PC00068)	Mus musculus
Nectin2	1.22692	0.0731893	1.30011	1.01531	0.94212	0.284804	5.74	130.319	4.61594e-28	3.60043e-26
Plk2	1.22625	0.0738423	1.3001	1.23747	1.16363	0.0626221	3.87124	63.0875	1.28638e-13	2.67752e-12	MOUSE|MGI=MGI=1099790|UniProtKB=P53351	Serine/threonine-protein kinase PLK2;Plk2;ortholog	SERINE/THREONINE-PROTEIN KINASE PLK2 (PTHR24345:SF44)		Mus musculus
Plekho1	1.22614	0.0605602	1.2867	1.07967	1.01911	0.207031	3.29478	39.4022	1.42644e-08	1.56753e-07	MOUSE|MGI=MGI=1914470|UniProtKB=Q9JIY0	Pleckstrin homology domain-containing family O member 1;Plekho1;ortholog	PLECKSTRIN HOMOLOGY DOMAIN-CONTAINING FAMILY O MEMBER 1 (PTHR15871:SF1)		Mus musculus
Dync2li1	1.2255	0.481043	1.70654	2.40881	1.92777	-0.702274	0.641593	20.8467	0.000113283	0.000613968	MOUSE|MGI=MGI=1913996|UniProtKB=Q8K0T2	Cytoplasmic dynein 2 light intermediate chain 1;Dync2li1;ortholog	CYTOPLASMIC DYNEIN 2 LIGHT INTERMEDIATE CHAIN 1 (PTHR13236:SF0)	microtubule family cytoskeletal protein(PC00157)	Mus musculus
Traf1	1.22523	0.364218	1.58945	3.53869	3.17447	-1.94924	0.431923	23.1636	3.7333e-05	0.000226422	MOUSE|MGI=MGI=101836|UniProtKB=P39428	TNF receptor-associated factor 1;Traf1;ortholog	TNF RECEPTOR-ASSOCIATED FACTOR 1 (PTHR10131:SF96)	signaling molecule(PC00207)	Mus musculus
Dfna5	1.2252	-0.00295312	1.22225	0.875225	0.878178	0.347021	1.99122	21.4448	8.50964e-05	0.000474283	MOUSE|MGI=MGI=1889850|UniProtKB=Q9Z2D3	Gasdermin-E;Gsdme;ortholog	GASDERMIN-E (PTHR15207:SF1)		Mus musculus
Apaf1	1.22355	-0.165673	1.05788	1.33729	1.50297	-0.279412	2.70893	40.7539	7.37412e-09	8.44063e-08	MOUSE|MGI=MGI=1306796|UniProtKB=O88879	Apoptotic protease-activating factor 1;Apaf1;ortholog	APOPTOTIC PROTEASE-ACTIVATING FACTOR 1 (PTHR22845:SF6)		Mus musculus
Arhgap9	1.22262	-0.286069	0.93655	1.51515	1.80121	-0.578595	2.74226	44.4909	1.18698e-09	1.50809e-08	MOUSE|MGI=MGI=2143764|UniProtKB=Q1HDU4	ArhGAP9;Arhgap9;ortholog	RHO GTPASE-ACTIVATING PROTEIN 9 (PTHR23176:SF103)	G-protein modulator(PC00022)	Mus musculus
Mybph	1.22179	0.195628	1.41742	0.893272	0.697643	0.524151	2.93374	21.1703	9.70403e-05	0.000533	MOUSE|MGI=MGI=1858196|UniProtKB=P70402	Myosin-binding protein H;Mybph;ortholog	MYOSIN-BINDING PROTEIN H-RELATED (PTHR13817:SF49)		Mus musculus
Lgals3bp	1.21993	-0.0505281	1.1694	0.970766	1.02129	0.198637	6.81543	96.2025	1.01828e-20	4.37743e-19	MOUSE|MGI=MGI=99554|UniProtKB=Q07797	Galectin-3-binding protein;Lgals3bp;ortholog	GALECTIN-3-BINDING PROTEIN (PTHR24410:SF16)		Mus musculus
Kbtbd3	1.2189	-0.696272	0.522629	0.227408	0.92368	0.295221	1.44531	12.0343	0.00726644	0.0236413	MOUSE|MGI=MGI=1916399|UniProtKB=Q8BHI4	Kelch repeat and BTB domain-containing protein 3;Kbtbd3;ortholog	KELCH REPEAT AND BTB DOMAIN-CONTAINING PROTEIN 3 (PTHR24412:SF418)		Mus musculus
Card14	1.21817	0.0587166	1.27689	0.669292	0.610576	0.607597	1.37601	10.5958	0.014125	0.0417787
1700047I17Rik2	1.2176	-0.00129603	1.2163	1.3973	1.3986	-0.180999	0.649657	14.0093	0.00289246	0.0107003
Tspan13	1.21758	-0.114935	1.10264	1.15644	1.27138	-0.0538004	1.38685	15.8289	0.00122937	0.00510926	MOUSE|MGI=MGI=1913359|UniProtKB=Q9D8C2	Tetraspanin-13;Tspan13;ortholog	TETRASPANIN-13 (PTHR19282:SF203)		Mus musculus
Csrp1	1.21681	0.203904	1.42071	1.24612	1.04221	0.174598	4.40772	94.5516	2.30503e-20	9.60873e-19	MOUSE|MGI=MGI=88549|UniProtKB=P97315	Cysteine and glycine-rich protein 1;Csrp1;ortholog	CYSTEINE AND GLYCINE-RICH PROTEIN 1 (PTHR24215:SF23)	actin family cytoskeletal protein(PC00041)	Mus musculus
Ctps	1.21603	-0.136148	1.07988	1.26122	1.39737	-0.181334	2.76357	32.9141	3.35793e-07	2.94564e-06
Acvrl1	1.21575	-0.474144	0.741602	0.869818	1.34396	-0.128215	2.50927	35.4947	9.57633e-08	9.25937e-07	MOUSE|MGI=MGI=1338946|UniProtKB=Q61288	Serine/threonine-protein kinase receptor R3;Acvrl1;ortholog	SERINE/THREONINE-PROTEIN KINASE RECEPTOR R3 (PTHR23255:SF66)	TGF-beta receptor(PC00035);serine/threonine protein kinase receptor(PC00205)	Mus musculus
Wipf3	1.21508	-0.252915	0.962163	0.637355	0.89027	0.324808	3.93565	25.1497	1.4367e-05	9.46045e-05	MOUSE|MGI=MGI=3044681|UniProtKB=P0C7L0	WAS/WASL-interacting protein family member 3;Wipf3;ortholog	WAS/WASL-INTERACTING PROTEIN FAMILY MEMBER 3 (PTHR23202:SF31)		Mus musculus
Bin2	1.21422	-0.270147	0.944072	0.944276	1.21442	-0.000203512	2.83418	40.6422	7.78743e-09	8.88014e-08	MOUSE|MGI=MGI=3611448|UniProtKB=D3Z6Q9	Bridging integrator 2;Bin2;ortholog	BRIDGING INTEGRATOR 2 (PTHR46514:SF1)		Mus musculus
Mad2l1	1.21368	0.180657	1.39434	1.69618	1.51553	-0.301846	2.91403	64.1485	7.62913e-14	1.62827e-12	MOUSE|MGI=MGI=1860374|UniProtKB=Q9Z1B5	Mitotic spindle assembly checkpoint protein MAD2A;Mad2l1;ortholog	MITOTIC SPINDLE ASSEMBLY CHECKPOINT PROTEIN MAD2A (PTHR11842:SF11)		Mus musculus
Amot	1.21294	-0.101831	1.11111	1.23759	1.33942	-0.126481	3.66502	56.1029	3.99372e-12	7.00267e-11	MOUSE|MGI=MGI=108440|UniProtKB=Q8VHG2	Angiomotin;Amot;ortholog	ANGIOMOTIN (PTHR14826:SF6)		Mus musculus
Gm11744	1.21054	-0.403743	0.806794	1.03703	1.44078	-0.230239	0.707817	10.8869	0.0123536	0.0373273	MOUSE|MGI=MGI=3649529|UniProtKB=Q00LT2	Progressive rod-cone degeneration protein homolog;Prcd;ortholog	PROGRESSIVE ROD-CONE DEGENERATION PROTEIN (PTHR38501:SF1)		Mus musculus
Rem1	1.21003	0.474049	1.68408	2.27435	1.8003	-0.590266	0.176143	12.7599	0.00518562	0.0177531	MOUSE|MGI=MGI=1097696|UniProtKB=O35929	GTP-binding protein REM 1;Rem1;ortholog	GTP-BINDING PROTEIN REM 1 (PTHR45775:SF2)		Mus musculus
Slc7a1	1.20959	0.345174	1.55476	1.53608	1.1909	0.0186856	1.49062	19.8401	0.0001832	0.00094164	MOUSE|MGI=MGI=88117|UniProtKB=Q09143	High affinity cationic amino acid transporter 1;Slc7a1;ortholog	HIGH AFFINITY CATIONIC AMINO ACID TRANSPORTER 1 (PTHR43243:SF28)	amino acid transporter(PC00046)	Mus musculus
1700112E06Rik	1.20928	-1.40358	-0.194301	-0.258345	1.14524	0.0640435	0.800332	11.83	0.00798863	0.0256763
Dock10	1.20906	-0.0547541	1.1543	0.663107	0.717861	0.491194	3.37601	45.5346	7.12254e-10	9.25913e-09	MOUSE|MGI=MGI=2146320|UniProtKB=Q8BZN6	Dedicator of cytokinesis protein 10;Dock10;ortholog	DEDICATOR OF CYTOKINESIS PROTEIN 10 (PTHR23317:SF71)	guanyl-nucleotide exchange factor(PC00113)	Mus musculus
Trmt61a	1.20821	0.0937945	1.302	1.12488	1.03109	0.177118	2.52408	39.6045	1.29235e-08	1.42743e-07	MOUSE|MGI=MGI=2443487|UniProtKB=Q80XC2	tRNA (adenine(58)-N(1))-methyltransferase catalytic subunit TRMT61A;Trmt61a;ortholog	TRNA (ADENINE(58)-N(1))-METHYLTRANSFERASE CATALYTIC SUBUNIT TRMT61A (PTHR12133:SF2)	methyltransferase(PC00155)	Mus musculus
Arhgap30	1.20754	0.251218	1.45876	1.53061	1.27939	-0.071851	3.55025	52.8479	1.97553e-11	3.15335e-10	MOUSE|MGI=MGI=2684948|UniProtKB=Q640N3	Rho GTPase-activating protein 30;Arhgap30;ortholog	RHO GTPASE-ACTIVATING PROTEIN 30 (PTHR15729:SF12)		Mus musculus
Arl2bp	1.20365	-0.154427	1.04922	0.893668	1.04809	0.155555	3.16355	47.9242	2.21008e-10	3.07075e-09	MOUSE|MGI=MGI=1349429|UniProtKB=Q9D385	ADP-ribosylation factor-like protein 2-binding protein;Arl2bp;ortholog	ADP-RIBOSYLATION FACTOR-LIKE PROTEIN 2-BINDING PROTEIN (PTHR15487:SF4)		Mus musculus
Dck	1.20202	0.0739465	1.27597	0.881689	0.807742	0.394283	3.06209	37.4133	3.76213e-08	3.91261e-07	MOUSE|MGI=MGI=102726|UniProtKB=P43346	Deoxycytidine kinase;Dck;ortholog	DEOXYCYTIDINE KINASE (PTHR10513:SF19)	nucleotide kinase(PC00172)	Mus musculus
Nes	1.2014	0.0735696	1.27497	0.877005	0.803435	0.397962	2.80605	27.7884	4.02303e-06	2.94659e-05	MOUSE|MGI=MGI=101784|UniProtKB=Q6P5H2	Nestin;Nes;ortholog	NESTIN (PTHR47051:SF1)		Mus musculus
Cdca5	1.20003	0.47904	1.67907	2.26118	1.78214	-0.582113	0.543463	15.3628	0.00153142	0.00617795	MOUSE|MGI=MGI=1915099|UniProtKB=Q9CPY3	Sororin;Cdca5;ortholog	SORORIN (PTHR31092:SF2)		Mus musculus
Ddit4l	1.19955	0.101918	1.30147	2.27587	2.17395	-0.974402	1.71323	29.6343	1.64747e-06	1.28314e-05	MOUSE|MGI=MGI=1920534|UniProtKB=Q8VHZ5	DNA damage-inducible transcript 4-like protein;Ddit4l;ortholog	DNA DAMAGE-INDUCIBLE TRANSCRIPT 4-LIKE PROTEIN (PTHR12478:SF17)		Mus musculus
Egr1	1.19862	0.427303	1.62592	-0.0810586	-0.508362	1.70698	5.4808	14.0145	0.00288549	0.0106834	MOUSE|MGI=MGI=95295|UniProtKB=P08046	Early growth response protein 1;Egr1;ortholog	EARLY GROWTH RESPONSE PROTEIN 1 (PTHR23235:SF42)	DNA binding protein(PC00009);transcription cofactor(PC00217);zinc finger transcription factor(PC00244)	Mus musculus
Wdhd1	1.19747	0.186396	1.38386	1.3887	1.2023	-0.00483683	1.17254	15.0021	0.00181484	0.00715907	MOUSE|MGI=MGI=2443514|UniProtKB=P59328	WD repeat and HMG-box DNA-binding protein 1;Wdhd1;ortholog	WD REPEAT AND HMG-BOX DNA-BINDING PROTEIN 1 (PTHR19932:SF10)	DNA binding protein(PC00009)	Mus musculus
Zc3h12a	1.19742	-0.355858	0.841564	1.19658	1.55244	-0.355019	1.92876	27.7657	4.06743e-06	2.97335e-05	MOUSE|MGI=MGI=2385891|UniProtKB=Q5D1E7	Endoribonuclease ZC3H12A;Zc3h12a;ortholog	ENDORIBONUCLEASE ZC3H12A (PTHR12876:SF10)	nucleic acid binding(PC00171)	Mus musculus
Lpxn	1.19628	0.107256	1.30353	2.09222	1.98497	-0.788688	2.01226	40.4293	8.64056e-09	9.80862e-08	MOUSE|MGI=MGI=2147677|UniProtKB=Q99N69	Leupaxin;Lpxn;ortholog	LEUPAXIN (PTHR24216:SF23)	actin family cytoskeletal protein(PC00041)	Mus musculus
Vnn1	1.19401	0.0413561	1.23537	0.93471	0.893354	0.300657	6.7926	19.5067	0.000214768	0.00108655	MOUSE|MGI=MGI=108395|UniProtKB=Q9Z0K8	Pantetheinase;Vnn1;ortholog	PANTETHEINASE (PTHR10609:SF16)	hydrolase(PC00121)	Mus musculus
Gm29953	1.191	-0.333707	0.857298	0.798508	1.13221	0.0587899	1.61511	15.2627	0.00160537	0.00642418
Rhob	1.18959	-0.113085	1.0765	1.04451	1.15759	0.0319921	5.56084	64.9413	5.1631e-14	1.11294e-12	MOUSE|MGI=MGI=107949|UniProtKB=P62746	Rho-related GTP-binding protein RhoB;Rhob;ortholog	RHO-RELATED GTP-BINDING PROTEIN RHOB (PTHR24072:SF0)	small GTPase(PC00208)	Mus musculus
Gm15638	1.18956	0.311023	1.50058	0.701678	0.390655	0.798905	2.76076	26.3905	7.90051e-06	5.46392e-05
Ssc4d	1.18923	0.502074	1.69131	1.19758	0.695508	0.493725	1.82324	24.6748	1.80568e-05	0.00011637	MOUSE|MGI=MGI=1924709|UniProtKB=A1L0T3	Scavenger receptor cysteine-rich domain-containing group B protein;Ssc4d;ortholog	SCAVENGER RECEPTOR CYSTEINE-RICH DOMAIN-CONTAINING GROUP B PROTEIN (PTHR19331:SF439)	oxidase(PC00175);receptor(PC00197);serine protease(PC00203)	Mus musculus
Gm12715	1.18808	-0.261208	0.926873	0.978324	1.23953	-0.0514508	5.94113	88.8668	3.83659e-19	1.41944e-17
Ift57	1.18625	0.128781	1.31503	1.66097	1.53219	-0.345935	1.43602	25.6035	1.1546e-05	7.74443e-05	MOUSE|MGI=MGI=1921166|UniProtKB=Q8BXG3	Intraflagellar transport protein 57 homolog;Ift57;ortholog	INTRAFLAGELLAR TRANSPORT PROTEIN 57 HOMOLOG (PTHR16011:SF0)	cytoskeletal protein(PC00085);enzyme modulator(PC00095)	Mus musculus
Fcgr3	1.18565	0.00370749	1.18935	1.59577	1.59206	-0.406419	4.07135	88.7257	4.11376e-19	1.51091e-17	MOUSE|MGI=MGI=95500|UniProtKB=P08508	Low affinity immunoglobulin gamma Fc region receptor III;Fcgr3;ortholog	LOW AFFINITY IMMUNOGLOBULIN GAMMA FC REGION RECEPTOR III (PTHR11481:SF89)	cell adhesion molecule(PC00069)	Mus musculus
Rab31	1.18409	0.11159	1.29568	1.33487	1.22328	-0.0391877	3.49761	57.6895	1.83112e-12	3.36269e-11	MOUSE|MGI=MGI=1914603|UniProtKB=Q921E2	Ras-related protein Rab-31;Rab31;ortholog	RAS-RELATED PROTEIN RAB-31 (PTHR24073:SF588)		Mus musculus
Klhdc7a	1.18403	0.0111197	1.19515	1.00594	0.994821	0.189211	5.46093	49.9043	8.37298e-11	1.23706e-09	MOUSE|MGI=MGI=2444612|UniProtKB=A2APT9	Kelch domain-containing protein 7A;Klhdc7a;ortholog	KELCH DOMAIN-CONTAINING PROTEIN 7A (PTHR45972:SF1)		Mus musculus
Tnfaip8l2	1.18333	-0.135053	1.04828	1.21805	1.3531	-0.169767	2.04431	29.2107	2.0224e-06	1.55188e-05	MOUSE|MGI=MGI=1917019|UniProtKB=Q9D8Y7	Tumor necrosis factor alpha-induced protein 8-like protein 2;Tnfaip8l2;ortholog	TUMOR NECROSIS FACTOR ALPHA-INDUCED PROTEIN 8-LIKE PROTEIN 2 (PTHR12757:SF4)		Mus musculus
Cd93	1.1832	-0.307031	0.876164	0.735059	1.04209	0.141105	3.52496	35.4666	9.7082e-08	9.3689e-07	MOUSE|MGI=MGI=106664|UniProtKB=O89103	Complement component C1q receptor;Cd93;ortholog	COMPLEMENT COMPONENT C1Q RECEPTOR (PTHR24034:SF83)	annexin(PC00050);calmodulin(PC00061);cell adhesion molecule(PC00069);extracellular matrix glycoprotein(PC00100);extracellular matrix structural protein(PC00103);signaling molecule(PC00207)	Mus musculus
Gm8399	1.18318	0.0859221	1.26911	1.14886	1.06294	0.120241	3.918	67.6354	1.36921e-14	3.16803e-13
Rtkn	1.18298	-0.0219164	1.16106	0.438967	0.460883	0.722096	3.92007	38.652	2.05673e-08	2.2104e-07	MOUSE|MGI=MGI=107371|UniProtKB=Q8C6B2	Rhotekin;Rtkn;ortholog	RHOTEKIN (PTHR21538:SF19)		Mus musculus
Myh10	1.18255	0.093927	1.27648	1.49299	1.39906	-0.216509	4.60226	77.3555	1.13284e-16	3.23437e-15	MOUSE|MGI=MGI=1930780|UniProtKB=Q61879	Myosin-10;Myh10;ortholog	MYOSIN-10 (PTHR45615:SF24)		Mus musculus
Cd200	1.18248	0.714799	1.89728	1.73014	1.01534	0.167138	1.02277	19.3013	0.000236854	0.00118639	MOUSE|MGI=MGI=1196990|UniProtKB=O54901	OX-2 membrane glycoprotein;Cd200;ortholog	OX-2 MEMBRANE GLYCOPROTEIN (PTHR46841:SF3)		Mus musculus
Tmem173	1.18244	0.138348	1.32078	1.11914	0.980792	0.201645	2.36553	29.1675	2.06511e-06	1.58384e-05	MOUSE|MGI=MGI=1919762|UniProtKB=Q3TBT3	Stimulator of interferon genes protein;Tmem173;ortholog	STIMULATOR OF INTERFERON GENES PROTEIN (PTHR34339:SF1)		Mus musculus
Sh3d21	1.18188	-0.557573	0.624309	0.431506	0.989079	0.192803	1.33058	10.9028	0.0122634	0.0371287	MOUSE|MGI=MGI=1914188|UniProtKB=Q7TSG5	SH3 domain-containing protein 21;Sh3d21;ortholog	SH3 DOMAIN-CONTAINING PROTEIN 21 (PTHR14167:SF28)		Mus musculus
Recql4	1.1809	-0.417001	0.763901	1.43261	1.84961	-0.668705	1.31706	18.6814	0.000318167	0.00154261	MOUSE|MGI=MGI=1931028|UniProtKB=Q75NR7	ATP-dependent DNA helicase Q4;Recql4;ortholog	ATP-DEPENDENT DNA HELICASE Q4 (PTHR13710:SF108)	DNA helicase(PC00011)	Mus musculus
Stk10	1.18049	0.0528897	1.23338	1.47512	1.42223	-0.24174	3.37837	72.8939	1.02427e-15	2.68154e-14	MOUSE|MGI=MGI=1099439|UniProtKB=O55098	Serine/threonine-protein kinase 10;Stk10;ortholog	SERINE/THREONINE-PROTEIN KINASE 10 (PTHR24361:SF195)		Mus musculus
Gm12138	1.18022	0.393199	1.57341	1.9363	1.54311	-0.36289	0.712668	15.1229	0.00171457	0.00680969
Oasl2	1.1799	0.14506	1.32496	1.73943	1.59437	-0.414477	3.53879	62.3671	1.83389e-13	3.74499e-12	MOUSE|MGI=MGI=1344390|UniProtKB=Q9Z2F2	2'-5'-oligoadenylate synthase-like protein 2;Oasl2;ortholog	2'-5'-OLIGOADENYLATE SYNTHASE-LIKE PROTEIN 2 (PTHR11258:SF7)	defense/immunity protein(PC00090);nucleic acid binding(PC00171);nucleotidyltransferase(PC00174)	Mus musculus
Nrep	1.17973	0.447076	1.62681	0.568579	0.121503	1.05823	4.36485	39.0757	1.67276e-08	1.82233e-07	MOUSE|MGI=MGI=99444|UniProtKB=Q07475	Neuronal regeneration-related protein;Nrep;ortholog	NEURONAL REGENERATION-RELATED PROTEIN (PTHR17102:SF4)		Mus musculus
Arhgef6	1.17636	-0.157634	1.01873	0.758014	0.915648	0.260714	2.41408	24.9248	1.60101e-05	0.000104605	MOUSE|MGI=MGI=1920591|UniProtKB=Q8K4I3	Rho guanine nucleotide exchange factor 6;Arhgef6;ortholog	RHO GUANINE NUCLEOTIDE EXCHANGE FACTOR 6 (PTHR46026:SF2)		Mus musculus
Dbn1	1.17615	-0.014018	1.16213	1.43667	1.45068	-0.274538	2.20211	30.789	9.41584e-07	7.6152e-06	MOUSE|MGI=MGI=1931838|UniProtKB=Q9QXS6	Drebrin;Dbn1;ortholog	DREBRIN (PTHR10829:SF1)	non-motor actin binding protein(PC00165)	Mus musculus
Gbp9	1.17584	0.257301	1.43314	1.5151	1.2578	-0.0819607	4.07233	63.935	8.47499e-14	1.79613e-12	MOUSE|MGI=MGI=3605620|UniProtKB=Q8BTS3	Guanylate-binding protein 9;Gbp9;ortholog	GUANYLATE BINDING PROTEIN 11-RELATED (PTHR10751:SF98)	heterotrimeric G-protein(PC00117)	Mus musculus
Cchcr1	1.17531	-0.0643013	1.11101	1.23881	1.30311	-0.127799	1.21092	16.9297	0.000730655	0.00323094	MOUSE|MGI=MGI=2385321|UniProtKB=Q8K2I2	Coiled-coil alpha-helical rod protein 1;Cchcr1;ortholog	COILED-COIL ALPHA-HELICAL ROD PROTEIN 1 (PTHR46822:SF1)		Mus musculus
Gm13889	1.17487	-0.182411	0.992462	1.59804	1.78045	-0.605577	2.27411	35.2051	1.10254e-07	1.05061e-06	MOUSE|MGI=MGI=3652053|UniProtKB=Q3UPL5	Uncharacterized protein C11orf96 homolog;Ag2;ortholog	CHROMOSOME 11 OPEN READING FRAME 96 (PTHR40250:SF1)		Mus musculus
Tpm4	1.17485	-0.126353	1.04849	0.706386	0.832739	0.342109	5.18834	80.0778	2.95359e-17	8.90312e-16	MOUSE|MGI=MGI=2449202|UniProtKB=Q6IRU2	Tropomyosin alpha-4 chain;Tpm4;ortholog	TROPOMYOSIN ALPHA-4 CHAIN (PTHR19269:SF40)	actin binding motor protein(PC00040)	Mus musculus
Tpcn2	1.1723	0.138391	1.31069	1.77672	1.63833	-0.466026	2.35326	37.4152	3.75863e-08	3.91166e-07	MOUSE|MGI=MGI=2385297|UniProtKB=Q8BWC0	Two pore calcium channel protein 2;Tpcn2;ortholog	TWO PORE CALCIUM CHANNEL PROTEIN 2 (PTHR46768:SF1)		Mus musculus
Hmgb2	1.1719	-0.61345	0.558454	0.936203	1.54965	-0.377749	2.40399	43.0238	2.43253e-09	2.9637e-08	MOUSE|MGI=MGI=96157|UniProtKB=P30681	High mobility group protein B2;Hmgb2;ortholog	HIGH MOBILITY GROUP PROTEIN B2 (PTHR13711:SF181)	HMG box transcription factor(PC00024);chromatin/chromatin-binding protein(PC00077);signaling molecule(PC00207)	Mus musculus
Tlr8	1.17109	-0.210853	0.960241	1.46727	1.67813	-0.507033	2.73353	39.9715	1.08042e-08	1.21103e-07	MOUSE|MGI=MGI=2176887|UniProtKB=P58682	Toll-like receptor 8;Tlr8;ortholog	TOLL-LIKE RECEPTOR 8 (PTHR47410:SF1)		Mus musculus
Cep192	1.17071	0.24061	1.41132	1.47856	1.23795	-0.0672405	2.56766	32.528	4.05038e-07	3.50632e-06	MOUSE|MGI=MGI=1918049|UniProtKB=E9Q4Y4	Centrosomal protein 192;Cep192;ortholog	CENTROSOMAL PROTEIN OF 192 KDA (PTHR16029:SF11)		Mus musculus
Aprt	1.17028	-0.122325	1.04795	1.32071	1.44304	-0.272758	5.35749	126.157	3.63986e-27	2.61035e-25	MOUSE|MGI=MGI=88061|UniProtKB=P08030	Adenine phosphoribosyltransferase;Aprt;ortholog	ADENINE PHOSPHORIBOSYLTRANSFERASE (PTHR32315:SF3)		Mus musculus
Kcne3	1.16769	0.189664	1.35735	1.9829	1.79323	-0.625544	0.642397	13.6209	0.00346933	0.0125413	MOUSE|MGI=MGI=1891124|UniProtKB=Q9WTW2	Potassium voltage-gated channel subfamily E member 3;Kcne3;ortholog	POTASSIUM VOLTAGE-GATED CHANNEL SUBFAMILY E MEMBER 3 (PTHR15282:SF6)	voltage-gated potassium channel(PC00242)	Mus musculus
Wdfy4	1.16664	0.363857	1.5305	1.29272	0.928863	0.237782	3.12426	57.3648	2.148e-12	3.89731e-11	MOUSE|MGI=MGI=3584510|UniProtKB=E9Q2M9	WD repeat and FYVE domain-containing 4;Wdfy4;ortholog	WD REPEAT- AND FYVE DOMAIN-CONTAINING PROTEIN 4 (PTHR46108:SF3)		Mus musculus
Parp11	1.16471	-0.292363	0.872345	0.882564	1.17493	-0.0102183	2.90305	32.2927	4.54044e-07	3.89931e-06	MOUSE|MGI=MGI=2141505|UniProtKB=Q8CFF0	Poly [ADP-ribose] polymerase 11;Parp11;ortholog	POLY [ADP-RIBOSE] POLYMERASE 11 (PTHR45740:SF4)		Mus musculus
Ctla2a	1.16256	-0.326105	0.836456	0.354549	0.680654	0.481907	1.99988	11.4382	0.00957762	0.0301056	MOUSE|MGI=MGI=88554|UniProtKB=P12399	Protein CTLA-2-alpha;Ctla2a;ortholog			Mus musculus
Hk2	1.1598	-0.237955	0.921845	1.35781	1.59576	-0.435963	1.94199	25.4813	1.22463e-05	8.16347e-05	MOUSE|MGI=MGI=1315197|UniProtKB=O08528	Hexokinase-2;Hk2;ortholog	HEXOKINASE-2 (PTHR19443:SF4)		Mus musculus
Rsad2	1.15979	0.242164	1.40195	1.4475	1.20534	-0.0455486	4.06507	59.5191	7.4469e-13	1.41923e-11	MOUSE|MGI=MGI=1929628|UniProtKB=Q8CBB9	Radical S-adenosyl methionine domain-containing protein 2;Rsad2;ortholog	RADICAL S-ADENOSYL METHIONINE DOMAIN-CONTAINING PROTEIN 2 (PTHR21339:SF0)		Mus musculus
Nme4	1.15957	-0.110504	1.04907	1.36545	1.47595	-0.316382	1.44549	17.2137	0.000638698	0.00285434	MOUSE|MGI=MGI=1931148|UniProtKB=Q9WV84	Nucleoside diphosphate kinase, mitochondrial;Nme4;ortholog	NUCLEOSIDE DIPHOSPHATE KINASE, MITOCHONDRIAL (PTHR11349:SF49)		Mus musculus
Map1s	1.15883	-0.00336848	1.15546	1.06069	1.06405	0.0947716	2.8272	43.9745	1.52815e-09	1.90792e-08	MOUSE|MGI=MGI=2443304|UniProtKB=Q8C052	Microtubule-associated protein 1S;Map1s;ortholog	MICROTUBULE-ASSOCIATED PROTEIN 1S (PTHR13843:SF11)	non-motor microtubule binding protein(PC00166)	Mus musculus
Camk2n2	1.15867	0.229703	1.38837	1.96748	1.73778	-0.579112	1.52606	23.9463	2.56329e-05	0.000160147	MOUSE|MGI=MGI=1920297|UniProtKB=Q78WH7	Calcium/calmodulin-dependent protein kinase II inhibitor 2;Camk2n2;ortholog	CALCIUM/CALMODULIN-DEPENDENT PROTEIN KINASE II INHIBITOR 2 (PTHR31007:SF1)		Mus musculus
Lmo2	1.15836	-0.206032	0.952326	0.656209	0.862241	0.296117	2.97	28.731	2.55067e-06	1.92406e-05	MOUSE|MGI=MGI=102811|UniProtKB=P25801	Rhombotin-2;Lmo2;ortholog	RHOMBOTIN-2 (PTHR45787:SF3)		Mus musculus
Mapkapk3	1.15803	0.168361	1.32639	0.937133	0.768771	0.389259	3.02589	26.1158	9.01932e-06	6.17279e-05
Mmp24	1.15589	-0.0574196	1.09847	1.5665	1.62392	-0.468029	3.66563	49.6513	9.47875e-11	1.3885e-09	MOUSE|MGI=MGI=1341867|UniProtKB=Q9R0S2	Matrix metalloproteinase-24;Mmp24;ortholog	MATRIX METALLOPROTEINASE-24 (PTHR10201:SF138)	metalloprotease(PC00153)	Mus musculus
Ms4a4b	1.1555	0.606455	1.76196	0.460831	-0.145624	1.30113	0.902755	11.521	0.00921764	0.0291071	MOUSE|MGI=MGI=1913083|UniProtKB=Q9ES61	Chandra protein;Ms4a4b;ortholog	CHANDRA PROTEIN-RELATED (PTHR23320:SF96)	receptor(PC00197)	Mus musculus
Dkk3	1.15514	0.303592	1.45874	1.29053	0.986933	0.168212	2.49924	28.0963	3.4669e-06	2.56533e-05	MOUSE|MGI=MGI=1354952|UniProtKB=Q9QUN9	Dickkopf-related protein 3;Dkk3;ortholog	DICKKOPF-RELATED PROTEIN 3 (PTHR12113:SF8)		Mus musculus
Taf6l	1.1537	-0.23304	0.920663	0.911188	1.14423	0.00947477	2.16085	27.7674	4.06408e-06	2.97234e-05	MOUSE|MGI=MGI=2444957|UniProtKB=Q8R2K4	TAF6-like RNA polymerase II p300/CBP-associated factor-associated factor 65 kDa subunit 6L;Taf6l;ortholog	TAF6-LIKE RNA POLYMERASE II P300/CBP-ASSOCIATED FACTOR-ASSOCIATED FACTOR 65 KDA SUBUNIT 6L (PTHR10221:SF9)	transcription factor(PC00218)	Mus musculus
Limk1	1.15353	-0.21914	0.934388	1.12991	1.34905	-0.195526	2.06997	27.1361	5.51299e-06	3.9518e-05	MOUSE|MGI=MGI=104572|UniProtKB=P53668	LIM domain kinase 1;Limk1;ortholog	LIM DOMAIN KINASE 1 (PTHR46485:SF7)		Mus musculus
Ly86	1.15353	0.312946	1.46647	1.70222	1.38927	-0.235746	3.57204	80.9752	1.89606e-17	5.87934e-16	MOUSE|MGI=MGI=1321404|UniProtKB=O88188	Lymphocyte antigen 86;Ly86;ortholog	LYMPHOCYTE ANTIGEN 86 (PTHR20838:SF0)		Mus musculus
Vangl1	1.1534	-0.252075	0.90132	0.932645	1.18472	-0.031325	3.12439	38.2189	2.5404e-08	2.70143e-07	MOUSE|MGI=MGI=2159344|UniProtKB=Q80Z96	Vang-like protein 1;Vangl1;ortholog	VANG-LIKE PROTEIN 1 (PTHR20886:SF8)		Mus musculus
Smim3	1.15264	-0.094629	1.05801	2.62064	2.71527	-1.56262	0.857739	23.9694	2.53498e-05	0.00015851	MOUSE|MGI=MGI=1917088|UniProtKB=Q99PE5	Small integral membrane protein 3;Smim3;ortholog	SMALL INTEGRAL MEMBRANE PROTEIN 3 (PTHR37859:SF1)		Mus musculus
Chst12	1.15173	0.53605	1.68778	1.79305	1.257	-0.105268	1.07674	14.0148	0.0028851	0.0106834	MOUSE|MGI=MGI=1929064|UniProtKB=Q99LL3	Carbohydrate sulfotransferase 12;Chst12;ortholog	CARBOHYDRATE SULFOTRANSFERASE 12 (PTHR12137:SF4)	transferase(PC00220)	Mus musculus
Robo2	1.15003	0.153888	1.30391	1.46991	1.31602	-0.165992	2.46331	35.2443	1.08175e-07	1.03274e-06	MOUSE|MGI=MGI=1890110|UniProtKB=Q7TPD3	Roundabout homolog 2;Robo2;ortholog	ROUNDABOUT HOMOLOG 2 (PTHR12231:SF242)		Mus musculus
Fam110a	1.14971	-0.362549	0.787164	1.04666	1.40921	-0.259495	1.80303	21.0893	0.000100873	0.000552648	MOUSE|MGI=MGI=1921097|UniProtKB=Q8R184	Protein FAM110A;Fam110a;ortholog	PROTEIN FAM110A (PTHR14758:SF4)		Mus musculus
Cmklr1	1.14889	-0.0712634	1.07763	0.690282	0.761545	0.387348	2.70366	26.7797	6.5478e-06	4.62133e-05	MOUSE|MGI=MGI=109603|UniProtKB=P97468	Chemokine-like receptor 1;Cmklr1;ortholog	CHEMOKINE-LIKE RECEPTOR 1 (PTHR24225:SF49)	G-protein coupled receptor(PC00021)	Mus musculus
Tgfbi	1.1484	0.0709506	1.21935	1.16147	1.09052	0.0578744	6.19898	152.599	7.24512e-33	7.83094e-31	MOUSE|MGI=MGI=99959|UniProtKB=P82198	Transforming growth factor-beta-induced protein ig-h3;Tgfbi;ortholog	TRANSFORMING GROWTH FACTOR-BETA-INDUCED PROTEIN IG-H3 (PTHR10900:SF82)	cell adhesion molecule(PC00069);signaling molecule(PC00207)	Mus musculus
Spn	1.14682	0.388349	1.53517	1.15489	0.76654	0.38028	1.8346	19.0112	0.00027194	0.00134521	MOUSE|MGI=MGI=98384|UniProtKB=P15702	Leukosialin;Spn;ortholog	LEUKOSIALIN (PTHR35265:SF1)		Mus musculus
Gdf6	1.14675	0.261073	1.40783	1.92696	1.66588	-0.51913	1.20898	14.5868	0.00220606	0.00849416	MOUSE|MGI=MGI=95689|UniProtKB=P43028	Growth/differentiation factor 6;Gdf6;ortholog	GROWTH/DIFFERENTIATION FACTOR 6 (PTHR11848:SF43)	growth factor(PC00112)	Mus musculus
Atp9a	1.14636	0.174014	1.32037	1.11095	0.936939	0.209418	6.3979	117.067	3.30372e-25	2.02397e-23	MOUSE|MGI=MGI=1330826|UniProtKB=O70228	Probable phospholipid-transporting ATPase IIA;Atp9a;ortholog	PHOSPHOLIPID-TRANSPORTING ATPASE IIA-RELATED (PTHR24092:SF49)	cation transporter(PC00068);hydrolase(PC00121)	Mus musculus
Mapk7	1.14601	-0.0393183	1.10669	0.349247	0.388566	0.757444	2.01297	17.44	0.000573743	0.00260092	MOUSE|MGI=MGI=1346347|UniProtKB=Q9WVS8	Mitogen-activated protein kinase 7;Mapk7;ortholog	MITOGEN-ACTIVATED PROTEIN KINASE 7 (PTHR24055:SF356)	non-receptor serine/threonine protein kinase(PC00167)	Mus musculus
Oasl1	1.14554	0.197	1.34254	1.72168	1.52468	-0.379139	3.93729	69.1094	6.62128e-15	1.59037e-13	MOUSE|MGI=MGI=2180849|UniProtKB=Q8VI94	2'-5'-oligoadenylate synthase-like protein 1;Oasl1;ortholog	2'-5'-OLIGOADENYLATE SYNTHASE-LIKE PROTEIN (PTHR11258:SF16)	defense/immunity protein(PC00090);nucleic acid binding(PC00171);nucleotidyltransferase(PC00174)	Mus musculus
Apobr	1.14463	0.154433	1.29906	1.72498	1.57054	-0.425911	2.59859	32.2528	4.62914e-07	3.96874e-06	MOUSE|MGI=MGI=2176230|UniProtKB=Q8VBT6	Apolipoprotein B receptor;Apobr;ortholog	APOLIPOPROTEIN B RECEPTOR (PTHR15964:SF0)		Mus musculus
Obsl1	1.14404	0.0156853	1.15972	1.2811	1.26541	-0.121376	1.15883	18.758	0.000306776	0.00149505	MOUSE|MGI=MGI=2138628|UniProtKB=D3YYU8	Obscurin-like protein 1;Obsl1;ortholog	OBSCURIN-LIKE PROTEIN 1 (PTHR13817:SF30)		Mus musculus
Pars2	1.1435	-0.302795	0.840703	0.818686	1.12148	0.0220167	1.81539	18.1403	0.000411503	0.00194044	MOUSE|MGI=MGI=2386296|UniProtKB=Q8CFI5	Probable proline--tRNA ligase, mitochondrial;Pars2;ortholog	PROLINE--TRNA LIGASE, MITOCHONDRIAL-RELATED (PTHR42753:SF2)	ligase(PC00142)	Mus musculus
E2f1	1.14267	0.601409	1.74408	1.25209	0.650683	0.49199	2.33253	37.0651	4.45781e-08	4.57131e-07	MOUSE|MGI=MGI=101941|UniProtKB=Q61501	Transcription factor E2F1;E2f1;ortholog	TRANSCRIPTION FACTOR E2F1 (PTHR12081:SF43)	nucleic acid binding(PC00171);transcription factor(PC00218)	Mus musculus
Fgfr1	1.14185	0.20834	1.35019	1.56123	1.35289	-0.211043	2.62033	37.9237	2.93361e-08	3.08702e-07	MOUSE|MGI=MGI=95522|UniProtKB=P16092	Fibroblast growth factor receptor 1;Fgfr1;ortholog	FIBROBLAST GROWTH FACTOR RECEPTOR 1 (PTHR24416:SF131)		Mus musculus
Ptk7	1.14088	0.112168	1.25305	1.26722	1.15505	-0.0141701	0.98153	13.9959	0.00291071	0.010761	MOUSE|MGI=MGI=1918711|UniProtKB=Q8BKG3	Inactive tyrosine-protein kinase 7;Ptk7;ortholog	INACTIVE TYROSINE-PROTEIN KINASE 7 (PTHR26391:SF15)	non-receptor tyrosine protein kinase(PC00168);tyrosine protein kinase receptor(PC00233)	Mus musculus
Plcg2	1.14041	0.233647	1.37406	1.47169	1.23804	-0.0976345	2.50846	46.8327	3.77232e-10	5.10579e-09	MOUSE|MGI=MGI=97616|UniProtKB=Q8CIH5	1-phosphatidylinositol 4,5-bisphosphate phosphodiesterase gamma-2;Plcg2;ortholog	1-PHOSPHATIDYLINOSITOL 4,5-BISPHOSPHATE PHOSPHODIESTERASE GAMMA-2 (PTHR10336:SF25)	calcium-binding protein(PC00060);guanyl-nucleotide exchange factor(PC00113);phospholipase(PC00186);signaling molecule(PC00207)	Mus musculus
Rbm43	1.13922	-0.0165243	1.12269	1.41704	1.43356	-0.294344	2.8246	47.891	2.24636e-10	3.11281e-09	MOUSE|MGI=MGI=1918934|UniProtKB=Q99J64	RNA-binding protein 43;Rbm43;ortholog	RNA-BINDING PROTEIN 43 (PTHR15225:SF8)	transcription cofactor(PC00217)	Mus musculus
Acad12	1.13786	0.300941	1.4388	1.42592	1.12498	0.0128824	3.40544	54.1553	1.03965e-11	1.73835e-10	MOUSE|MGI=MGI=2443320|UniProtKB=D3Z7X0	Acyl-Coenzyme A dehydrogenase family, member 12;Acad12;ortholog	ACYL-COA DEHYDROGENASE FAMILY MEMBER 10 (PTHR45741:SF3)	dehydrogenase(PC00092);oxidase(PC00175);transferase(PC00220)	Mus musculus
Dusp4	1.13636	0.235011	1.37137	0.429268	0.194257	0.942105	1.76511	10.2047	0.0169037	0.0485179	MOUSE|MGI=MGI=2442191|UniProtKB=Q8BFV3	Dual specificity protein phosphatase 4;Dusp4;ortholog	DUAL SPECIFICITY PROTEIN PHOSPHATASE 4 (PTHR10159:SF111)		Mus musculus
Col6a1	1.13564	0.0229518	1.15859	1.10272	1.07977	0.0558718	3.91611	43.3122	2.11266e-09	2.61396e-08	MOUSE|MGI=MGI=88459|UniProtKB=Q04857	Collagen alpha-1(VI) chain;Col6a1;ortholog	COLLAGEN ALPHA-1(VI) CHAIN (PTHR24020:SF18)	receptor(PC00197)	Mus musculus
Rhbg	1.13362	0.331442	1.46506	1.50047	1.16903	-0.0354112	4.11224	45.9923	5.69287e-10	7.47782e-09	MOUSE|MGI=MGI=1927379|UniProtKB=Q8BUX5	Ammonium transporter Rh type B;Rhbg;ortholog	AMMONIUM TRANSPORTER RH TYPE B (PTHR11730:SF42)	cation transporter(PC00068)	Mus musculus
Gmds	1.13244	-0.353361	0.779084	0.518186	0.871548	0.260897	1.97728	14.7473	0.00204582	0.00794038	MOUSE|MGI=MGI=1891112|UniProtKB=Q8K0C9	GDP-mannose 4,6 dehydratase;Gmds;ortholog	GDP-MANNOSE 4,6 DEHYDRATASE (PTHR43715:SF2)	dehydratase(PC00091);epimerase/racemase(PC00096);oxidoreductase(PC00176)	Mus musculus
Epha2	1.13183	-0.246019	0.88581	0.952062	1.19808	-0.0662521	4.64216	36.336	6.35824e-08	6.32148e-07	MOUSE|MGI=MGI=95278|UniProtKB=Q03145	Ephrin type-A receptor 2;Epha2;ortholog	EPHRIN TYPE-A RECEPTOR 2 (PTHR24416:SF306)		Mus musculus
Serinc2	1.13058	0.0979974	1.22858	0.950305	0.852308	0.278274	2.76425	30.9933	8.52793e-07	6.97162e-06	MOUSE|MGI=MGI=1919132|UniProtKB=Q8K0E7	Serine incorporator 2;Serinc2;ortholog	SERINE INCORPORATOR 2 (PTHR10383:SF22)	transmembrane receptor regulatory/adaptor protein(PC00226)	Mus musculus
Sepn1	1.12956	0.0218624	1.15142	1.29939	1.27753	-0.147969	2.36911	36.421	6.10041e-08	6.08513e-07
BC028528	1.12871	-0.108431	1.02028	1.11323	1.22166	-0.0929526	0.978605	11.0527	0.0114445	0.0349995	MOUSE|MGI=MGI=2385885|UniProtKB=Q8R2K8	Uncharacterized protein C1orf54 homolog;unassigned;ortholog	SUBFAMILY NOT NAMED (PTHR37870:SF1)		Mus musculus
Hps4	1.12792	-0.233293	0.894622	1.06779	1.30108	-0.173163	3.68156	57.0124	2.55432e-12	4.60143e-11	MOUSE|MGI=MGI=2177742|UniProtKB=Q99KG7	Hermansky-Pudlak syndrome 4 protein homolog;Hps4;ortholog	HERMANSKY-PUDLAK SYNDROME 4 PROTEIN (PTHR14407:SF9)		Mus musculus
Afap1	1.12598	-0.573814	0.552169	0.520989	1.0948	0.0311801	1.20568	12.5372	0.00575213	0.019364	MOUSE|MGI=MGI=1917542|UniProtKB=Q80YS6	Actin filament-associated protein 1;Afap1;ortholog	ACTIN FILAMENT-ASSOCIATED PROTEIN 1 (PTHR14338:SF8)		Mus musculus
Eif4e3	1.12471	-0.094664	1.03005	1.80062	1.89529	-0.770577	3.96339	60.9176	3.74265e-13	7.3646e-12	MOUSE|MGI=MGI=1914142|UniProtKB=Q9DBB5	Eukaryotic translation initiation factor 4E type 3;Eif4e3;ortholog	EUKARYOTIC TRANSLATION INITIATION FACTOR 4E TYPE 3 (PTHR11960:SF18)	translation initiation factor(PC00224)	Mus musculus
Plgrkt	1.12226	-0.324187	0.798068	0.899967	1.22415	-0.101899	2.57206	26.3262	8.14938e-06	5.62062e-05	MOUSE|MGI=MGI=1915009|UniProtKB=Q9D3P8	Plasminogen receptor (KT);Plgrkt;ortholog	PLASMINOGEN RECEPTOR (KT) (PTHR13411:SF6)		Mus musculus
Samd9l	1.12188	0.0671789	1.18906	1.18908	1.1219	-1.32406e-05	5.23782	80.3972	2.52252e-17	7.69572e-16	MOUSE|MGI=MGI=1343184|UniProtKB=Q69Z37	Sterile alpha motif domain-containing protein 9-like;Samd9l;ortholog	STERILE ALPHA MOTIF DOMAIN-CONTAINING PROTEIN 9-LIKE (PTHR16155:SF18)		Mus musculus
Bhlhb9	1.12135	-0.0953211	1.02602	0.397108	0.492429	0.628917	2.17747	13.9869	0.00292301	0.0107986	MOUSE|MGI=MGI=1917487|UniProtKB=Q6PB60	Protein BHLHb9;Bhlhb9;ortholog	PROTEIN BHLHB9 (PTHR46414:SF2)		Mus musculus
Aebp1	1.12106	-0.162716	0.958348	0.826335	0.989051	0.132014	2.48074	13.7121	0.00332441	0.0120955	MOUSE|MGI=MGI=1197012|UniProtKB=Q640N1	Adipocyte enhancer-binding protein 1;Aebp1;ortholog	ADIPOCYTE ENHANCER-BINDING PROTEIN 1 (PTHR11532:SF48)		Mus musculus
Sp5	1.1205	0.238604	1.3591	0.794538	0.555934	0.564564	1.59026	10.4309	0.0152373	0.0445204	MOUSE|MGI=MGI=109517|UniProtKB=P21841	Pulmonary surfactant-associated protein C;Sftpc;ortholog	PULMONARY SURFACTANT-ASSOCIATED PROTEIN C (PTHR10800:SF4)		Mus musculus
Rccd1	1.11985	-0.135985	0.983869	0.894974	1.03096	0.0888941	1.30498	13.259	0.00410869	0.0144925	MOUSE|MGI=MGI=2444156|UniProtKB=Q8BTU7	RCC1 domain-containing protein 1;Rccd1;ortholog	RCC1 DOMAIN-CONTAINING PROTEIN 1 (PTHR46849:SF1)		Mus musculus
Col5a1	1.11923	0.00578947	1.12501	1.18255	1.17676	-0.0575397	3.85823	54.6721	8.06614e-12	1.36682e-10	MOUSE|MGI=MGI=88457|UniProtKB=O88207	Collagen alpha-1(V) chain;Col5a1;ortholog	COLLAGEN ALPHA-1(V) CHAIN (PTHR24023:SF387)		Mus musculus
Fcgr4	1.11875	-0.193587	0.925165	0.789152	0.982739	0.136013	3.63146	24.8494	1.66015e-05	0.000108003	MOUSE|MGI=MGI=2179523|UniProtKB=A0A0B4J1G0	Low affinity immunoglobulin gamma Fc region receptor IV;Fcgr4;ortholog	LOW AFFINITY IMMUNOGLOBULIN GAMMA FC REGION RECEPTOR III-A-RELATED (PTHR11481:SF57)	cell adhesion molecule(PC00069)	Mus musculus
Fam114a1	1.11811	-0.0596502	1.05846	1.11781	1.17746	-0.0593455	5.16177	96.1487	1.04578e-20	4.48291e-19	MOUSE|MGI=MGI=1915553|UniProtKB=Q9D281	Protein Noxp20;Fam114a1;ortholog	PROTEIN NOXP20 (PTHR12842:SF4)		Mus musculus
Lair1	1.11765	0.289604	1.40725	1.84879	1.55919	-0.441541	3.04545	58.5139	1.22089e-12	2.27941e-11	MOUSE|MGI=MGI=105492|UniProtKB=Q8BG84	Leukocyte-associated immunoglobulin-like receptor 1;Lair1;ortholog	LEUKOCYTE-ASSOCIATED IMMUNOGLOBULIN-LIKE RECEPTOR 2 (PTHR11738:SF129)	immunoglobulin receptor superfamily(PC00124);membrane-bound signaling molecule(PC00152);protease inhibitor(PC00191)	Mus musculus
Gm12576	1.11686	-0.246416	0.870442	1.06767	1.31408	-0.197226	1.17541	12.5533	0.00570934	0.0192585
Tprn	1.11662	-0.579756	0.536865	0.504929	1.08468	0.0319363	1.97803	17.3756	0.00059152	0.00267174	MOUSE|MGI=MGI=2139535|UniProtKB=A2AI08	Taperin;Tprn;ortholog	TAPERIN (PTHR21685:SF1)		Mus musculus
Bgn	1.11611	-0.0245063	1.0916	1.15651	1.18101	-0.064907	7.21276	108.462	2.35158e-23	1.22282e-21
Snx11	1.11375	-0.348979	0.764769	0.903807	1.25279	-0.139038	2.8356	41.8276	4.36478e-09	5.16806e-08	MOUSE|MGI=MGI=1921729|UniProtKB=Q91WL6	Sorting nexin-11;Snx11;ortholog	SORTING NEXIN-11 (PTHR46209:SF1)		Mus musculus
Ggta1	1.11108	-0.144964	0.966118	0.917631	1.0626	0.0484867	2.60228	23.7486	2.81886e-05	0.000175175	MOUSE|MGI=MGI=95704|UniProtKB=P23336	N-acetyllactosaminide alpha-1,3-galactosyltransferase;Ggta1;ortholog	N-ACETYLLACTOSAMINIDE ALPHA-1,3-GALACTOSYLTRANSFERASE (PTHR10462:SF26)	glycosyltransferase(PC00111)	Mus musculus
Zfp251	1.10956	-0.533587	0.575974	0.861971	1.39556	-0.285997	1.46909	11.4233	0.00964383	0.0302886	MOUSE|MGI=MGI=1918841|UniProtKB=Q6PCX8	Zinc finger protein 251;Zfp251;ortholog	ZINC FINGER PROTEIN 251 (PTHR24377:SF421)		Mus musculus
Tmem176b	1.10858	-0.0637038	1.04488	1.21242	1.27613	-0.167547	8.46142	132.304	1.72394e-28	1.395e-26	MOUSE|MGI=MGI=1916348|UniProtKB=Q9R1Q6	Transmembrane protein 176B;Tmem176b;ortholog	TRANSMEMBRANE PROTEIN 176B (PTHR15756:SF7)	receptor(PC00197)	Mus musculus
Adamts9	1.10849	-0.257473	0.851012	0.535504	0.792977	0.315508	2.08718	11.4123	0.00969295	0.0304239	MOUSE|MGI=MGI=1916320|UniProtKB=E9PUN6	A disintegrin-like and metallopeptidase (reprolysin type) with thrombospondin type 1 motif, 9;Adamts9;ortholog	A DISINTEGRIN AND METALLOPROTEINASE WITH THROMBOSPONDIN MOTIFS 9 (PTHR13723:SF33)	extracellular matrix glycoprotein(PC00100);metalloprotease(PC00153);serine protease inhibitor(PC00204)	Mus musculus
Arhgap27	1.1084	0.34205	1.45045	1.66401	1.32196	-0.213564	2.15002	34.9937	1.22196e-07	1.15207e-06	MOUSE|MGI=MGI=1916903|UniProtKB=A2AB59	Rho GTPase-activating protein 27;Arhgap27;ortholog	RHO GTPASE-ACTIVATING PROTEIN 27 (PTHR23176:SF104)	G-protein modulator(PC00022)	Mus musculus
Rhoq	1.10672	0.0983793	1.2051	0.991374	0.892994	0.213724	4.37291	60.244	5.21337e-13	1.00881e-11	MOUSE|MGI=MGI=1931553|UniProtKB=Q8R527	Rho-related GTP-binding protein RhoQ;Rhoq;ortholog	RHO-RELATED GTP-BINDING PROTEIN RHOQ (PTHR24072:SF13)	small GTPase(PC00208)	Mus musculus
Ccdc85b	1.10503	0.393857	1.49888	1.37038	0.976528	0.128498	4.27256	78.4452	6.61455e-17	1.91746e-15	MOUSE|MGI=MGI=2147607|UniProtKB=Q6PDY0	Coiled-coil domain-containing protein 85B;Ccdc85b;ortholog	COILED-COIL DOMAIN-CONTAINING PROTEIN 85B (PTHR13546:SF12)		Mus musculus
Gm6560	1.10445	0.424469	1.52892	1.68297	1.2585	-0.154044	3.54834	45.0209	9.15833e-10	1.17944e-08
Pyhin1	1.1042	0.101676	1.20587	1.20092	1.09924	0.00495332	2.78903	34.6926	1.41472e-07	1.31982e-06	MOUSE|MGI=MGI=2138243|UniProtKB=Q8BV49	Pyrin and HIN domain-containing protein 1;Pyhin1;ortholog	INTERFERON-ACTIVABLE PROTEIN 203-RELATED (PTHR12200:SF24)		Mus musculus
Trim68	1.10381	-0.318407	0.785399	0.285899	0.604306	0.4995	1.94019	12.5111	0.0058226	0.0195491	MOUSE|MGI=MGI=2142077|UniProtKB=Q8K243	E3 ubiquitin-protein ligase TRIM68;Trim68;ortholog	E3 UBIQUITIN-PROTEIN LIGASE TRIM68 (PTHR24103:SF89)		Mus musculus
Fyb	1.10347	0.20176	1.30523	1.1831	0.981343	0.122127	4.1966	60.6436	4.28289e-13	8.38404e-12	MOUSE|MGI=MGI=1346327|UniProtKB=O35601	FYN-binding protein 1;Fyb1;ortholog	FYN-BINDING PROTEIN 1 (PTHR16830:SF13)		Mus musculus
Psap	1.10339	-0.0535304	1.04986	0.940192	0.993723	0.109666	9.69614	92.2892	7.06007e-20	2.81763e-18	MOUSE|MGI=MGI=109518|UniProtKB=P35242	Pulmonary surfactant-associated protein A;Sftpa1;ortholog	PULMONARY SURFACTANT-ASSOCIATED PROTEIN A1 (PTHR24024:SF13)	defense/immunity protein(PC00090);surfactant(PC00212)	Mus musculus
Fam129a	1.10166	-0.124808	0.976847	1.14068	1.26549	-0.163834	3.8199	68.3771	9.49957e-15	2.24957e-13	MOUSE|MGI=MGI=2137237|UniProtKB=Q3UW53	Protein Niban;Fam129a;ortholog	PROTEIN NIBAN (PTHR14392:SF3)		Mus musculus
BC048546	1.10153	-0.477928	0.623602	0.497006	0.974933	0.126596	4.07759	43.7515	1.70418e-09	2.11722e-08
Gng2	1.09905	-0.00665831	1.09239	1.65663	1.66329	-0.564243	2.536	51.6626	3.53441e-11	5.47979e-10	MOUSE|MGI=MGI=102705|UniProtKB=P63213	Guanine nucleotide-binding protein G(I)/G(S)/G(O) subunit gamma-2;Gng2;ortholog	GUANINE NUCLEOTIDE-BINDING PROTEIN G(I)/G(S)/G(O) SUBUNIT GAMMA-2 (PTHR13809:SF25)	heterotrimeric G-protein(PC00117)	Mus musculus
Efemp2	1.09895	0.0177218	1.11667	1.46972	1.452	-0.353045	2.512	39.9236	1.106e-08	1.23513e-07	MOUSE|MGI=MGI=1891209|UniProtKB=Q9WVJ9	EGF-containing fibulin-like extracellular matrix protein 2;Efemp2;ortholog	EGF-CONTAINING FIBULIN-LIKE EXTRACELLULAR MATRIX PROTEIN 2 (PTHR24034:SF96)	annexin(PC00050);calmodulin(PC00061);cell adhesion molecule(PC00069);extracellular matrix glycoprotein(PC00100);extracellular matrix structural protein(PC00103);signaling molecule(PC00207)	Mus musculus
Clstn3	1.09823	-0.0929066	1.00532	0.828695	0.921602	0.176628	2.27266	14.4088	0.00239833	0.00912763	MOUSE|MGI=MGI=2178323|UniProtKB=Q99JH7	Calsyntenin-3;Clstn3;ortholog	CALSYNTENIN-3 (PTHR14139:SF5)	calcium-binding protein(PC00060);cell adhesion molecule(PC00069)	Mus musculus
Nck2	1.09733	-0.430105	0.667229	0.401793	0.831898	0.265436	2.35141	18.1607	0.000407533	0.00192352	MOUSE|MGI=MGI=1306821|UniProtKB=O55033	Cytoplasmic protein NCK2;Nck2;ortholog	CYTOPLASMIC PROTEIN NCK2 (PTHR19969:SF12)		Mus musculus
Vcpkmt	1.0973	0.106528	1.20383	0.767399	0.660871	0.43643	2.30396	15.343	0.00154579	0.00622429	MOUSE|MGI=MGI=2684917|UniProtKB=Q8C436	Protein-lysine methyltransferase METTL21D;Vcpkmt;ortholog	PROTEIN-LYSINE METHYLTRANSFERASE METTL21D (PTHR14614:SF44)		Mus musculus
Adamts12	1.0965	0.690132	1.78663	1.59662	0.906492	0.190009	0.214527	11.6317	0.00875754	0.0278226	MOUSE|MGI=MGI=2146046|UniProtKB=Q811B3	A disintegrin and metalloproteinase with thrombospondin motifs 12;Adamts12;ortholog	A DISINTEGRIN AND METALLOPROTEINASE WITH THROMBOSPONDIN MOTIFS 12 (PTHR13723:SF189)	extracellular matrix glycoprotein(PC00100);metalloprotease(PC00153);serine protease inhibitor(PC00204)	Mus musculus
Isyna1	1.09627	-0.360728	0.735545	0.569287	0.930015	0.166258	3.29964	15.4351	0.00148016	0.00599193	MOUSE|MGI=MGI=1919030|UniProtKB=Q9JHU9	Inositol-3-phosphate synthase 1;Isyna1;ortholog	INOSITOL-3-PHOSPHATE SYNTHASE 1 (PTHR11510:SF5)		Mus musculus
Prg4	1.09617	-0.369569	0.7266	0.648329	1.0179	0.0782715	6.59677	36.969	4.67142e-08	4.76655e-07	MOUSE|MGI=MGI=1891344|UniProtKB=Q9JM99	Proteoglycan 4;Prg4;ortholog	PROTEOGLYCAN 4 (PTHR22917:SF1)		Mus musculus
Vat1	1.09603	0.129308	1.22534	1.42547	1.29616	-0.200125	5.77492	129.993	5.42656e-28	4.18953e-26	MOUSE|MGI=MGI=106684|UniProtKB=Q8R090	Chromaffin granule amine transporter;Slc18a1;ortholog	CHROMAFFIN GRANULE AMINE TRANSPORTER (PTHR23506:SF31)		Mus musculus
Inpp5d	1.09341	0.0591855	1.1526	1.2801	1.22092	-0.127503	3.36257	49.0789	1.25497e-10	1.80515e-09	MOUSE|MGI=MGI=107357|UniProtKB=Q9ES52	Phosphatidylinositol 3,4,5-trisphosphate 5-phosphatase 1;Inpp5d;ortholog	PHOSPHATIDYLINOSITOL 3,4,5-TRISPHOSPHATE 5-PHOSPHATASE 1 (PTHR46051:SF3)		Mus musculus
Zfp608	1.09298	0.0172314	1.11021	0.914729	0.897498	0.195484	2.37753	20.1367	0.000159018	0.000828602	MOUSE|MGI=MGI=2442338|UniProtKB=Q56A10	Zinc finger protein 608;Znf608;ortholog	ZINC FINGER PROTEIN 608 (PTHR21564:SF4)		Mus musculus
Xaf1	1.09046	-0.120013	0.970446	1.03844	1.15845	-0.0679948	3.3484	29.0132	2.22512e-06	1.69711e-05	MOUSE|MGI=MGI=3772572|UniProtKB=Q5NBU8	XIAP-associated factor 1;Xaf1;ortholog	XIAP-ASSOCIATED FACTOR 1 (PTHR16295:SF17)		Mus musculus
Fitm1	1.08816	-0.48032	0.607839	0.431175	0.911495	0.176664	3.15772	14.2242	0.0026153	0.00983467	MOUSE|MGI=MGI=1915930|UniProtKB=Q91V79	Fat storage-inducing transmembrane protein 1;Fitm1;ortholog	FAT STORAGE-INDUCING TRANSMEMBRANE PROTEIN 1 (PTHR23129:SF3)		Mus musculus
Clca3a1	1.08637	-0.56986	0.516514	0.838421	1.40828	-0.321907	3.07339	32.6362	3.84305e-07	3.33829e-06	MOUSE|MGI=MGI=1316732|UniProtKB=Q9QX15	Calcium-activated chloride channel regulator 3A-1;Clca3a1;ortholog	CALCIUM-ACTIVATED CHLORIDE CHANNEL REGULATOR 3A-1-RELATED (PTHR10579:SF42)	ion channel(PC00133);metalloprotease(PC00153)	Mus musculus
Prdm1	1.08591	0.628178	1.71409	1.15104	0.522858	0.563056	0.899783	12.3807	0.00618644	0.020597	MOUSE|MGI=MGI=99655|UniProtKB=Q60636	PR domain zinc finger protein 1;Prdm1;ortholog	PR DOMAIN ZINC FINGER PROTEIN 1 (PTHR16515:SF26)		Mus musculus
Dnaaf1	1.08583	-0.687217	0.398611	2.39231	3.07952	-1.99369	0.137219	15.8574	0.00121293	0.00505063	MOUSE|MGI=MGI=1915520|UniProtKB=Q9D2H9	Dynein assembly factor 1, axonemal;Dnaaf1;ortholog	DYNEIN ASSEMBLY FACTOR 1, AXONEMAL (PTHR45973:SF9)		Mus musculus
Speg	1.08527	1.08252	2.16779	1.84377	0.761257	0.324013	1.3302	32.0636	5.07433e-07	4.32103e-06	MOUSE|MGI=MGI=109282|UniProtKB=Q62407	Striated muscle-specific serine/threonine-protein kinase;Speg;ortholog	STRIATED MUSCLE PREFERENTIALLY EXPRESSED PROTEIN KINASE (PTHR47633:SF3)		Mus musculus
Tctn1	1.08503	0.347458	1.43249	1.57841	1.23096	-0.145927	3.05688	65.9296	3.17319e-14	7.03027e-13	MOUSE|MGI=MGI=3603820|UniProtKB=Q8BZ64	Tectonic-1;Tctn1;ortholog	TECTONIC-1 (PTHR14611:SF1)		Mus musculus
Ano1	1.08472	0.309799	1.39452	0.94316	0.633362	0.451363	1.90037	16.1452	0.00105884	0.00446677	MOUSE|MGI=MGI=2142149|UniProtKB=Q8BHY3	Anoctamin-1;Ano1;ortholog	ANOCTAMIN-1 (PTHR12308:SF13)		Mus musculus
Dnmt3a	1.08393	0.00965829	1.09359	1.0011	0.991444	0.0924904	5.14573	82.5833	8.56691e-18	2.76997e-16	MOUSE|MGI=MGI=1261827|UniProtKB=O88508	DNA (cytosine-5)-methyltransferase 3A;Dnmt3a;ortholog	DNA (CYTOSINE-5)-METHYLTRANSFERASE 3A (PTHR23068:SF10)		Mus musculus
Ap1s2	1.08334	-0.0890966	0.99424	0.784512	0.873608	0.209728	2.57953	26.2703	8.37197e-06	5.76888e-05	MOUSE|MGI=MGI=1889383|UniProtKB=Q9DB50	AP-1 complex subunit sigma-2;Ap1s2;ortholog	AP-1 COMPLEX SUBUNIT SIGMA-2 (PTHR11753:SF19)	vesicle coat protein(PC00235)	Mus musculus
Gm42323	1.08271	-0.559319	0.523391	1.49062	2.04994	-0.967233	0.295587	11.6535	0.00866929	0.0275944
Lmna	1.08202	0.033392	1.11541	1.10512	1.07173	0.0102842	6.07464	97.6312	5.02068e-21	2.20212e-19	MOUSE|MGI=MGI=96794|UniProtKB=P48678	Prelamin-A/C;Lmna;ortholog	PRELAMIN-A/C (PTHR45721:SF5)		Mus musculus
C1qb	1.08188	0.115187	1.19707	1.24943	1.13424	-0.052358	6.51924	77.5933	1.00734e-16	2.88695e-15	MOUSE|MGI=MGI=88224|UniProtKB=P14106	Complement C1q subcomponent subunit B;C1qb;ortholog	COMPLEMENT C1Q SUBCOMPONENT SUBUNIT B (PTHR15427:SF18)		Mus musculus
Zfp90	1.08011	-0.0106114	1.0695	0.506375	0.516987	0.563128	1.88966	13.7221	0.00330889	0.0120506	MOUSE|MGI=MGI=104786|UniProtKB=Q61967	Zinc finger protein 90;Zfp90;ortholog	ZINC FINGER PROTEIN 90 HOMOLOG (PTHR24381:SF143)	KRAB box transcription factor(PC00029)	Mus musculus
LOC328066	1.0799	-0.00345127	1.07645	2.03026	2.03371	-0.953811	0.204468	12.0431	0.00723685	0.0235653
Cep162	1.07858	0.135784	1.21437	1.13357	0.99779	0.0807929	2.33071	34.6982	1.41091e-07	1.31709e-06	MOUSE|MGI=MGI=1925343|UniProtKB=Q6ZQ06	Centrosomal protein of 162 kDa;Cep162;ortholog	CENTROSOMAL PROTEIN OF 162 KDA (PTHR34031:SF1)		Mus musculus
Csf1	1.0776	-0.146347	0.931255	0.837581	0.983929	0.0936736	3.84038	39.5943	1.2988e-08	1.43352e-07	MOUSE|MGI=MGI=1339753|UniProtKB=P07141	Macrophage colony-stimulating factor 1;Csf1;ortholog	MACROPHAGE COLONY-STIMULATING FACTOR 1 (PTHR10058:SF0)		Mus musculus
Cxcl16	1.07633	0.0102262	1.08656	1.50309	1.49286	-0.416526	2.96714	61.0327	3.53662e-13	6.98645e-12	MOUSE|MGI=MGI=1932682|UniProtKB=Q8BSU2	C-X-C motif chemokine 16;Cxcl16;ortholog	C-X-C MOTIF CHEMOKINE 16 (PTHR14385:SF0)	chemokine(PC00074)	Mus musculus
Hexa	1.07528	-0.0122733	1.06301	0.990586	1.00286	0.0724195	6.32672	129.666	6.38246e-28	4.90251e-26	MOUSE|MGI=MGI=96073|UniProtKB=P29416	Beta-hexosaminidase subunit alpha;Hexa;ortholog	BETA-HEXOSAMINIDASE SUBUNIT ALPHA (PTHR22600:SF39)	glycosidase(PC00110)	Mus musculus
Abcc5	1.0742	-0.211798	0.862399	1.12899	1.34079	-0.266596	3.1689	38.0695	2.73235e-08	2.89133e-07	MOUSE|MGI=MGI=1351644|UniProtKB=Q9R1X5	Multidrug resistance-associated protein 5;Abcc5;ortholog	MULTIDRUG RESISTANCE-ASSOCIATED PROTEIN 5 (PTHR24223:SF196)	ATP-binding cassette (ABC) transporter(PC00003)	Mus musculus
Galc	1.07365	0.17497	1.24862	0.729417	0.554447	0.519199	3.04843	31.3836	7.05765e-07	5.86149e-06	MOUSE|MGI=MGI=95636|UniProtKB=P54818	Galactocerebrosidase;Galc;ortholog	GALACTOCEREBROSIDASE (PTHR15172:SF1)		Mus musculus
Tmsb4x	1.07233	0.209361	1.28169	1.3005	1.09114	-0.0188117	7.65527	54.2439	9.95414e-12	1.66991e-10	MOUSE|MGI=MGI=99510|UniProtKB=P20065	Thymosin beta-4;Tmsb4x;ortholog	THYMOSIN BETA-4 (PTHR12021:SF20)		Mus musculus
Mgat4a	1.07173	-0.0575339	1.0142	1.46043	1.51796	-0.446229	1.72567	21.6707	7.63745e-05	0.000429948	MOUSE|MGI=MGI=2662992|UniProtKB=Q812G0	Alpha-1,3-mannosyl-glycoprotein 4-beta-N-acetylglucosaminyltransferase A;Mgat4a;ortholog	ALPHA-1,3-MANNOSYL-GLYCOPROTEIN 4-BETA-N-ACETYLGLUCOSAMINYLTRANSFERASE A (PTHR12062:SF4)		Mus musculus
Arhgap4	1.07049	0.0532152	1.12371	0.77864	0.725425	0.34507	3.15266	34.2424	1.76098e-07	1.61792e-06	MOUSE|MGI=MGI=2159577|UniProtKB=B1AUY3	Rho GTPase-activating protein 4;Arhgap4;ortholog	RHO GTPASE-ACTIVATING PROTEIN 4 (PTHR14166:SF16)	G-protein modulator(PC00022)	Mus musculus
Zmat3	1.06612	-0.115895	0.950226	1.05978	1.17568	-0.109557	3.31087	30.7074	9.79572e-07	7.88871e-06	MOUSE|MGI=MGI=1195270|UniProtKB=O54836	Zinc finger matrin-type protein 3;Zmat3;ortholog	ZINC FINGER MATRIN-TYPE PROTEIN 3 (PTHR46786:SF1)		Mus musculus
Arhgef16	1.06492	0.0462552	1.11118	1.34846	1.3022	-0.237278	3.17731	48.3681	1.77798e-10	2.49576e-09	MOUSE|MGI=MGI=2446219|UniProtKB=Q3U5C8	Rho guanine nucleotide exchange factor 16;Arhgef16;ortholog	RHO GUANINE NUCLEOTIDE EXCHANGE FACTOR 16 (PTHR12845:SF3)		Mus musculus
Serpina7	1.06455	-0.214261	0.850291	-0.101236	0.113026	0.951527	6.17366	13.4927	0.00368367	0.0131734	MOUSE|MGI=MGI=3041197|UniProtKB=P61939	Thyroxine-binding globulin;Serpina7;ortholog	THYROXINE-BINDING GLOBULIN (PTHR11461:SF39)	serine protease inhibitor(PC00204)	Mus musculus
Tbc1d19	1.06326	0.000466266	1.06372	0.979364	0.978898	0.0843579	1.99087	18.0831	0.000422819	0.00198581	MOUSE|MGI=MGI=1914499|UniProtKB=Q8VDV7	TBC1 domain family, member 19;Tbc1d19;ortholog	TBC1 DOMAIN FAMILY MEMBER 19 (PTHR16110:SF1)		Mus musculus
Mppe1	1.06267	0.0874938	1.15016	1.30722	1.21972	-0.157056	3.59402	75.0418	3.54941e-16	9.74768e-15	MOUSE|MGI=MGI=2661311|UniProtKB=Q80XL7	Metallophosphoesterase 1;Mppe1;ortholog	METALLOPHOSPHOESTERASE 1 (PTHR13315:SF0)		Mus musculus
Dusp10	1.06209	-0.2899	0.772187	0.831221	1.12112	-0.0590347	2.84078	21.6218	7.8185e-05	0.000438833	MOUSE|MGI=MGI=1927070|UniProtKB=Q9ESS0	Dual specificity protein phosphatase 10;Dusp10;ortholog	DUAL SPECIFICITY PROTEIN PHOSPHATASE 10 (PTHR10159:SF299)		Mus musculus
Apobec1	1.06064	0.0660881	1.12673	1.05177	0.985681	0.0749561	4.53135	44.9636	9.41899e-10	1.20684e-08	MOUSE|MGI=MGI=103298|UniProtKB=P51908	C-U-editing enzyme APOBEC-1;Apobec1;ortholog	C-U-EDITING ENZYME APOBEC-1 (PTHR13857:SF26)	deaminase(PC00088);nucleic acid binding(PC00171)	Mus musculus
Cd33	1.06056	-0.195009	0.86555	1.31018	1.50519	-0.444634	0.687527	11.5262	0.00919573	0.029044	MOUSE|MGI=MGI=99440|UniProtKB=Q63994	Myeloid cell surface antigen CD33;Cd33;ortholog	MYELOID CELL SURFACE ANTIGEN CD33 (PTHR12035:SF45)	immunoglobulin receptor superfamily(PC00124);immunoglobulin superfamily cell adhesion molecule(PC00125);membrane-bound signaling molecule(PC00152);myelin protein(PC00161)	Mus musculus
Twf2	1.05679	0.100629	1.15741	1.20804	1.10741	-0.050626	2.55721	27.4429	4.75392e-06	3.44029e-05	MOUSE|MGI=MGI=1346078|UniProtKB=Q9Z0P5	Twinfilin-2;Twf2;ortholog	TWINFILIN-2 (PTHR13759:SF9)	non-motor actin binding protein(PC00165)	Mus musculus
Ctsd	1.05674	0.0737371	1.13047	1.18628	1.11254	-0.0558083	9.149	106.113	7.52954e-23	3.78528e-21	MOUSE|MGI=MGI=88562|UniProtKB=P18242	Cathepsin D;Ctsd;ortholog	CATHEPSIN D (PTHR13683:SF230)	aspartic protease(PC00053)	Mus musculus
Caprin2	1.05671	0.257583	1.31429	1.64904	1.39145	-0.334748	1.46126	19.5115	0.000214272	0.0010844	MOUSE|MGI=MGI=2448541|UniProtKB=Q05A80	Caprin-2;Caprin2;ortholog	CAPRIN-2 (PTHR22922:SF5)	transporter(PC00227)	Mus musculus
Tle3	1.05615	0.0512619	1.10742	1.20624	1.15498	-0.0988265	4.15732	61.8074	2.41552e-13	4.88006e-12	MOUSE|MGI=MGI=104634|UniProtKB=Q08122	Transducin-like enhancer protein 3;Tle3;ortholog	TRANSDUCIN-LIKE ENHANCER PROTEIN 3 (PTHR10814:SF24)	transcription cofactor(PC00217)	Mus musculus
Abcb9	1.05567	0.0478039	1.10347	0.840997	0.793194	0.262472	1.15962	10.8044	0.0128321	0.0385729	MOUSE|MGI=MGI=1861729|UniProtKB=Q9JJ59	ATP-binding cassette sub-family B member 9;Abcb9;ortholog	ATP-BINDING CASSETTE SUB-FAMILY B MEMBER 9 (PTHR24221:SF242)	cysteine protease(PC00081);serine protease(PC00203)	Mus musculus
Zfp41	1.05518	-0.488187	0.566997	0.728182	1.21637	-0.161185	1.20813	14.4313	0.00237319	0.00905016	MOUSE|MGI=MGI=99186|UniProtKB=Q02526	Zinc finger protein 41;Zfp41;ortholog	ZINC FINGER PROTEIN 41 HOMOLOG (PTHR24381:SF321)	KRAB box transcription factor(PC00029)	Mus musculus
Hspbap1	1.05451	0.251022	1.30553	1.30161	1.05059	0.0039247	1.91705	31.2893	7.38796e-07	6.099e-06	MOUSE|MGI=MGI=1913917|UniProtKB=Q8BK58	HSPB1-associated protein 1;Hspbap1;ortholog	HSPB1-ASSOCIATED PROTEIN 1 (PTHR12461:SF43)		Mus musculus
Scara3	1.05281	0.606776	1.65958	1.40692	0.800145	0.252662	2.60498	30.8416	9.17908e-07	7.43565e-06	MOUSE|MGI=MGI=2444418|UniProtKB=Q8C850	Scavenger receptor class A member 3;Scara3;ortholog	SCAVENGER RECEPTOR CLASS A MEMBER 3 (PTHR24023:SF892)		Mus musculus
Gm36355	1.05166	-0.070093	0.981566	2.07494	2.14504	-1.09338	0.635888	18.5175	0.000343963	0.00165391
Ano10	1.05084	-0.0934181	0.957427	0.938416	1.03183	0.0190109	3.75931	53.7083	1.29487e-11	2.12517e-10	MOUSE|MGI=MGI=2143103|UniProtKB=Q8BH79	Anoctamin-10;Ano10;ortholog	ANOCTAMIN-10 (PTHR12308:SF40)		Mus musculus
LOC102639543	1.05062	0.241501	1.29212	1.57101	1.32951	-0.278887	1.43041	21.9086	6.81498e-05	0.000387685
B4galt6	1.05035	0.262773	1.31312	1.36792	1.10515	-0.0547968	2.63774	36.1405	6.99328e-08	6.88948e-07	MOUSE|MGI=MGI=1928380|UniProtKB=Q9WVK5	Beta-1,4-galactosyltransferase 6;B4galt6;ortholog	BETA-1,4-GALACTOSYLTRANSFERASE 6 (PTHR19300:SF47)	glycosyltransferase(PC00111)	Mus musculus
Ikbke	1.05001	-0.0302561	1.01975	1.08483	1.11509	-0.0650848	4.86012	83.0159	6.91821e-18	2.25617e-16	MOUSE|MGI=MGI=1929612|UniProtKB=Q9R0T8	Inhibitor of nuclear factor kappa-B kinase subunit epsilon;Ikbke;ortholog	INHIBITOR OF NUCLEAR FACTOR KAPPA-B KINASE SUBUNIT EPSILON (PTHR22969:SF10)	non-receptor serine/threonine protein kinase(PC00167)	Mus musculus
Galns	1.04943	0.272992	1.32243	1.41265	1.13965	-0.09022	3.30236	54.4859	8.83847e-12	1.49267e-10	MOUSE|MGI=MGI=1355303|UniProtKB=Q571E4	N-acetylgalactosamine-6-sulfatase;Galns;ortholog	N-ACETYLGALACTOSAMINE-6-SULFATASE (PTHR42693:SF8)	hydrolase(PC00121)	Mus musculus
Isg20	1.0483	-0.067777	0.98052	0.8047	0.872477	0.17582	2.11705	12.208	0.00670342	0.0220753	MOUSE|MGI=MGI=1928895|UniProtKB=Q9JL16	Interferon-stimulated gene 20 kDa protein;Isg20;ortholog	INTERFERON-STIMULATED GENE 20 KDA PROTEIN (PTHR12801:SF59)		Mus musculus
Dennd4b	1.04799	-0.382421	0.665572	0.70415	1.08657	-0.0385782	2.90449	20.1277	0.000159707	0.000831904	MOUSE|MGI=MGI=2446201|UniProtKB=Q3U1Y4	DENN domain-containing protein 4B;Dennd4b;ortholog	DENN DOMAIN-CONTAINING PROTEIN 4B (PTHR12296:SF18)		Mus musculus
Zfp750	1.04756	-0.42314	0.624416	0.103659	0.526799	0.520757	3.49734	19.953	0.000173589	0.000897422	MOUSE|MGI=MGI=2442210|UniProtKB=Q8BH05	Zinc finger protein 750;Znf750;ortholog	ZINC FINGER PROTEIN 750 (PTHR14678:SF1)		Mus musculus
Cdh1	1.04749	0.140086	1.18758	1.23422	1.09413	-0.0466402	5.90986	62.5144	1.70563e-13	3.4925e-12	MOUSE|MGI=MGI=88354|UniProtKB=P09803	Cadherin-1;Cdh1;ortholog	CADHERIN-1 (PTHR24027:SF319)		Mus musculus
Snx20	1.04668	0.364859	1.41154	1.70395	1.33909	-0.292407	1.52553	32.3192	4.4824e-07	3.85384e-06	MOUSE|MGI=MGI=1918857|UniProtKB=Q9D2Y5	Sorting nexin-20;Snx20;ortholog	SORTING NEXIN-20 (PTHR20939:SF1)		Mus musculus
Ift43	1.04553	-0.145535	0.899994	0.769218	0.914753	0.130776	1.92431	15.5685	0.00139	0.00568165	MOUSE|MGI=MGI=1923661|UniProtKB=Q9DA69	Intraflagellar transport protein 43 homolog;Ift43;ortholog	INTRAFLAGELLAR TRANSPORT PROTEIN 43 HOMOLOG (PTHR33724:SF1)		Mus musculus
Kifc3	1.04367	0.0588801	1.10255	1.35378	1.2949	-0.251233	4.61985	88.784	3.99684e-19	1.47154e-17	MOUSE|MGI=MGI=109202|UniProtKB=O35231	Kinesin-like protein KIFC3;Kifc3;ortholog	KINESIN-LIKE PROTEIN KIFC3 (PTHR24115:SF387)	microtubule binding motor protein(PC00156)	Mus musculus
Prmt2	1.04141	0.167068	1.20848	2.4604	2.29333	-1.25193	0.907541	12.6739	0.00539752	0.0183664	MOUSE|MGI=MGI=1316652|UniProtKB=Q9R144	Protein arginine N-methyltransferase 2;Prmt2;ortholog	PROTEIN ARGININE N-METHYLTRANSFERASE 2 (PTHR11006:SF92)		Mus musculus
Fam124a	1.04087	-0.0946964	0.946171	0.692069	0.786765	0.254102	3.96506	30.6577	1.00347e-06	8.05972e-06	MOUSE|MGI=MGI=3645930|UniProtKB=D3Z5V4	Family with sequence similarity 124, member A;Fam124a;ortholog	PROTEIN FAM124A (PTHR14715:SF4)		Mus musculus
Slc39a5	1.04075	0.256236	1.29698	0.509434	0.253198	0.787549	2.08583	11.3368	0.0100373	0.0313615	MOUSE|MGI=MGI=1919336|UniProtKB=Q9D856	Zinc transporter ZIP5;Slc39a5;ortholog	ZINC TRANSPORTER ZIP5 (PTHR12191:SF17)	transporter(PC00227)	Mus musculus
Tbc1d30	1.04059	0.227503	1.26809	0.846759	0.619256	0.421331	4.33277	33.531	2.48832e-07	2.23064e-06	MOUSE|MGI=MGI=1921944|UniProtKB=Q69ZT9	TBC1 domain family member 30;Tbc1d30;ortholog	TBC1 DOMAIN FAMILY MEMBER 30 (PTHR22957:SF291)	G-protein modulator(PC00022);cysteine protease(PC00081)	Mus musculus
Mturn	1.04008	0.083383	1.12346	0.553977	0.470594	0.569484	1.76477	12.5753	0.00565127	0.0190882	MOUSE|MGI=MGI=1915485|UniProtKB=Q8CGA4	Maturin;Mturn;ortholog	MATURIN (PTHR32008:SF2)		Mus musculus
Bco1	1.03928	-0.0776862	0.961598	0.757933	0.835619	0.203665	3.70503	34.7869	1.35129e-07	1.26299e-06	MOUSE|MGI=MGI=1926923|UniProtKB=Q9JJS6	Beta,beta-carotene 15,15'-dioxygenase;Bco1;ortholog	BETA,BETA-CAROTENE 15,15'-DIOXYGENASE (PTHR10543:SF34)	oxygenase(PC00177)	Mus musculus
Pvr	1.03855	-0.0445774	0.99397	0.606872	0.651449	0.387098	3.46674	24.0486	2.44029e-05	0.000153158	MOUSE|MGI=MGI=107741|UniProtKB=Q8K094	Poliovirus receptor;Pvr;ortholog	POLIOVIRUS RECEPTOR (PTHR23277:SF109)		Mus musculus
Tnfaip8	1.03812	0.414755	1.45288	1.73698	1.32222	-0.284101	2.56094	50.599	5.95562e-11	8.97459e-10	MOUSE|MGI=MGI=2147191|UniProtKB=Q921Z5	Tumor necrosis factor alpha-induced protein 8;Tnfaip8;ortholog	TUMOR NECROSIS FACTOR ALPHA-INDUCED PROTEIN 8 (PTHR12757:SF3)		Mus musculus
Lama2	1.03707	-0.208198	0.828873	1.96973	2.17793	-1.14086	1.72355	39.973	1.07967e-08	1.21103e-07	MOUSE|MGI=MGI=99912|UniProtKB=Q60675	Laminin subunit alpha-2;Lama2;ortholog	LAMININ SUBUNIT ALPHA-2 (PTHR10574:SF291)	extracellular matrix linker protein(PC00101);protease inhibitor(PC00191);receptor(PC00197)	Mus musculus
Ano6	1.03637	0.333219	1.36959	0.949411	0.616192	0.420175	4.03213	54.9674	6.97691e-12	1.19374e-10	MOUSE|MGI=MGI=2145890|UniProtKB=Q6P9J9	Anoctamin-6;Ano6;ortholog	ANOCTAMIN-6 (PTHR12308:SF21)		Mus musculus
Hscb	1.03426	0.119523	1.15378	0.856394	0.736871	0.297389	2.29544	14.0002	0.00290481	0.0107418	MOUSE|MGI=MGI=2141135|UniProtKB=Q8K3A0	Iron-sulfur cluster co-chaperone protein HscB, mitochondrial;Hscb;ortholog	IRON-SULFUR CLUSTER CO-CHAPERONE PROTEIN HSCB, MITOCHONDRIAL (PTHR14021:SF15)		Mus musculus
Msn	1.03372	-0.0100747	1.02365	0.805323	0.815398	0.218324	5.98791	81.015	1.85907e-17	5.78835e-16	MOUSE|MGI=MGI=97167|UniProtKB=P26041	Moesin;Msn;ortholog	MOESIN (PTHR23281:SF26)	actin family cytoskeletal protein(PC00041)	Mus musculus
Rhno1	1.03281	-0.521404	0.511402	0.385121	0.906525	0.126281	2.10174	14.3127	0.00250901	0.00949634	MOUSE|MGI=MGI=1915315|UniProtKB=Q8K3A4	RAD9, HUS1, RAD1-interacting nuclear orphan protein 1;Rhno1;ortholog	RAD9, HUS1, RAD1-INTERACTING NUCLEAR ORPHAN PROTEIN 1 (PTHR35541:SF1)		Mus musculus
Me2	1.02987	-0.023192	1.00668	0.653294	0.676486	0.353382	2.79641	18.3163	0.000378474	0.00180097	MOUSE|MGI=MGI=98510|UniProtKB=P15806	Transcription factor E2-alpha;Tcf3;ortholog	TRANSCRIPTION FACTOR E2-ALPHA (PTHR11793:SF7)	basic helix-loop-helix transcription factor(PC00055);nucleic acid binding(PC00171)	Mus musculus
Lipo3	1.02857	-0.0412012	0.98737	0.751631	0.792833	0.235739	2.70276	21.5317	8.16295e-05	0.000456305	MOUSE|MGI=MGI=2147592|UniProtKB=Q3UT41	Lipase;Lipo3;ortholog	LIPASE (PTHR11005:SF13)	lipase(PC00143);serine protease(PC00203)	Mus musculus
Ncoa7	1.0277	0.103803	1.1315	1.16499	1.06118	-0.0334853	1.64102	19.5623	0.000209149	0.00106131	MOUSE|MGI=MGI=2444847|UniProtKB=Q6DFV7	Nuclear receptor coactivator 7;Ncoa7;ortholog	NUCLEAR RECEPTOR COACTIVATOR 7 (PTHR23354:SF68)		Mus musculus
Arhgdia	1.02691	-0.127449	0.899462	0.900426	1.02787	-0.00096411	6.94318	91.0796	1.28428e-19	4.97025e-18	MOUSE|MGI=MGI=2178103|UniProtKB=Q99PT1	Rho GDP-dissociation inhibitor 1;Arhgdia;ortholog	RHO GDP-DISSOCIATION INHIBITOR 1 (PTHR10980:SF9)	G-protein modulator(PC00022);signaling molecule(PC00207)	Mus musculus
TrnA	1.02586	0.245616	1.27147	1.13479	0.889177	0.136682	3.52673	25.9769	9.64441e-06	6.54729e-05
Specc1	1.02422	-0.0186116	1.00561	0.960422	0.979033	0.0451901	2.70618	26.5159	7.43672e-06	5.17628e-05	MOUSE|MGI=MGI=2442356|UniProtKB=Q5SXY1	Cytospin-B;Specc1;ortholog	CYTOSPIN-B (PTHR23167:SF3)		Mus musculus
Litaf	1.0235	-0.110826	0.912673	1.13196	1.24279	-0.219291	6.29281	62.278	1.91614e-13	3.90243e-12	MOUSE|MGI=MGI=1929512|UniProtKB=Q9JLJ0	Lipopolysaccharide-induced tumor necrosis factor-alpha factor homolog;Litaf;ortholog	LIPOPOLYSACCHARIDE-INDUCED TUMOR NECROSIS FACTOR-ALPHA FACTOR (PTHR23292:SF2)	transcription factor(PC00218)	Mus musculus
Tnk1	1.0164	-0.0219676	0.994432	1.3502	1.37217	-0.35577	2.01392	21.3279	8.99957e-05	0.000498104	MOUSE|MGI=MGI=1930958|UniProtKB=Q99ML2	Non-receptor tyrosine-protein kinase TNK1;Tnk1;ortholog	NON-RECEPTOR TYROSINE-PROTEIN KINASE TNK1 (PTHR24418:SF263)		Mus musculus
Cntrl	1.01421	-0.139903	0.874306	0.980248	1.12015	-0.105941	4.44906	46.7429	3.94193e-10	5.32583e-09	MOUSE|MGI=MGI=1889576|UniProtKB=A2AL36	Centriolin;Cntrl;ortholog	CENTRIOLIN (PTHR34491:SF2)		Mus musculus
Parp8	1.01404	-0.192239	0.8218	1.22833	1.42057	-0.40653	1.59825	20.2712	0.000149134	0.000781402	MOUSE|MGI=MGI=1098713|UniProtKB=Q3UD82	Poly [ADP-ribose] polymerase 8;Parp8;ortholog	POLY [ADP-RIBOSE] POLYMERASE 8 (PTHR21328:SF3)		Mus musculus
LOC108168990	1.01402	0.0899965	1.10402	1.50162	1.41162	-0.397597	3.98088	37.7329	3.21943e-08	3.37138e-07
Ltbp3	1.01397	-0.0508543	0.963117	0.812731	0.863586	0.150386	3.42877	30.5183	1.07362e-06	8.58372e-06	MOUSE|MGI=MGI=1101355|UniProtKB=Q61810	Latent-transforming growth factor beta-binding protein 3;Ltbp3;ortholog	LATENT-TRANSFORMING GROWTH FACTOR BETA-BINDING PROTEIN 3 (PTHR24034:SF46)	annexin(PC00050);calmodulin(PC00061);cell adhesion molecule(PC00069);extracellular matrix glycoprotein(PC00100);extracellular matrix structural protein(PC00103);signaling molecule(PC00207)	Mus musculus
Trim30a	1.01372	0.199904	1.21362	1.19882	0.998913	0.0148073	3.86729	54.7823	7.64092e-12	1.29913e-10	MOUSE|MGI=MGI=98178|UniProtKB=P15533	Tripartite motif-containing protein 30A;Trim30a;ortholog	TRIPARTITE MOTIF-CONTAINING PROTEIN 5 (PTHR24103:SF416)		Mus musculus
Ubash3b	1.01313	0.0756575	1.08879	1.03891	0.963248	0.0498804	2.12191	21.878	6.91587e-05	0.000392098	MOUSE|MGI=MGI=1920078|UniProtKB=Q8BGG7	Ubiquitin-associated and SH3 domain-containing protein B;Ubash3b;ortholog	UBIQUITIN-ASSOCIATED AND SH3 DOMAIN-CONTAINING PROTEIN B (PTHR16469:SF29)		Mus musculus
Aif1	1.00945	0.133321	1.14277	1.41101	1.27769	-0.268244	2.53266	26.1036	9.07252e-06	6.20639e-05	MOUSE|MGI=MGI=1343098|UniProtKB=O70200	Allograft inflammatory factor 1;Aif1;ortholog	ALLOGRAFT INFLAMMATORY FACTOR 1 (PTHR10356:SF4)	annexin(PC00050);calmodulin(PC00061)	Mus musculus
Kif23	1.00793	0.439543	1.44748	1.90727	1.46772	-0.45979	1.23246	30.6435	1.0104e-06	8.10244e-06	MOUSE|MGI=MGI=1919069|UniProtKB=E9Q5G3	Kinesin-like protein KIF23;Kif23;ortholog	KINESIN-LIKE PROTEIN KIF23 (PTHR24115:SF467)	microtubule binding motor protein(PC00156)	Mus musculus
Adgrl3	1.00549	-0.244918	0.760577	1.73948	1.98439	-0.978901	0.33228	12.7266	0.0052668	0.0179772	MOUSE|MGI=MGI=2441950|UniProtKB=Q80TS3	Adhesion G protein-coupled receptor L3;Adgrl3;ortholog	ADHESION G PROTEIN-COUPLED RECEPTOR L3 (PTHR12011:SF60)	G-protein coupled receptor(PC00021);antibacterial response protein(PC00051);protease(PC00190)	Mus musculus
Phldb1	1.00474	-0.248596	0.756143	0.437404	0.686	0.31874	2.89124	16.4201	0.000929867	0.00398266	MOUSE|MGI=MGI=2143230|UniProtKB=Q6PDH0	Pleckstrin homology-like domain family B member 1;Phldb1;ortholog	PLECKSTRIN HOMOLOGY-LIKE DOMAIN FAMILY B MEMBER 1 (PTHR12156:SF23)		Mus musculus
Plekha2	1.00422	-0.0339603	0.970265	0.61795	0.65191	0.352315	3.13472	19.5499	0.000210391	0.0010669	MOUSE|MGI=MGI=1928144|UniProtKB=Q9ERS5	Pleckstrin homology domain-containing family A member 2;Plekha2;ortholog	PLECKSTRIN HOMOLOGY DOMAIN-CONTAINING FAMILY A MEMBER 2 (PTHR14336:SF5)		Mus musculus
Sulf2	1.0041	0.131487	1.13559	1.23208	1.10059	-0.0964858	4.65188	56.506	3.27609e-12	5.81852e-11	MOUSE|MGI=MGI=1919293|UniProtKB=Q8CFG0	Extracellular sulfatase Sulf-2;Sulf2;ortholog	EXTRACELLULAR SULFATASE SULF-2 (PTHR43108:SF4)	hydrolase(PC00121)	Mus musculus
Cd37	1.00343	0.0778376	1.08127	1.04167	0.963837	0.0395956	2.06224	21.0506	0.000102762	0.000561367	MOUSE|MGI=MGI=88330|UniProtKB=Q61470	Leukocyte antigen CD37;Cd37;ortholog	LEUKOCYTE ANTIGEN CD37 (PTHR19282:SF263)		Mus musculus
Vegfc	1.00157	-0.214563	0.787007	0.732343	0.946907	0.0546642	2.31311	19.7355	0.000192575	0.000984142	MOUSE|MGI=MGI=109124|UniProtKB=P97953	Vascular endothelial growth factor C;Vegfc;ortholog	VASCULAR ENDOTHELIAL GROWTH FACTOR C (PTHR12025:SF3)	growth factor(PC00112)	Mus musculus
Tor3a	1.00089	0.0329439	1.03384	1.0004	0.967461	0.0334333	3.46119	53.5439	1.40369e-11	2.29877e-10	MOUSE|MGI=MGI=1353652|UniProtKB=Q9ER38	Torsin-3A;Tor3a;ortholog	TORSIN-3A (PTHR10760:SF3)	chaperone(PC00072)	Mus musculus
Nfkbiz	1.00033	-0.111082	0.889251	0.959807	1.07089	-0.0705552	3.17121	20.1037	0.000161543	0.00084031	MOUSE|MGI=MGI=1931595|UniProtKB=Q9EST8	NF-kappa-B inhibitor zeta;Nfkbiz;ortholog	NF-KAPPA-B INHIBITOR ZETA (PTHR24124:SF5)		Mus musculus
Myh9	1.00007	-0.0126383	0.987434	0.916084	0.928722	0.0713502	7.95018	83.6483	5.06131e-18	1.67222e-16	MOUSE|MGI=MGI=107717|UniProtKB=Q8VDD5	Myosin-9;Myh9;ortholog	MYOSIN-9 (PTHR45615:SF16)		Mus musculus
C1qc	0.99984	0.0460829	1.04592	1.1031	1.05702	-0.0571791	6.78804	67.3033	1.61269e-14	3.68629e-13	MOUSE|MGI=MGI=88225|UniProtKB=Q02105	Complement C1q subcomponent subunit C;C1qc;ortholog	COMPLEMENT C1Q SUBCOMPONENT SUBUNIT C (PTHR15427:SF29)		Mus musculus
Tab1	0.999337	0.355366	1.3547	0.76557	0.410204	0.589133	2.35615	22.2122	5.89238e-05	0.000339541	MOUSE|MGI=MGI=1913763|UniProtKB=Q8CF89	TGF-beta-activated kinase 1 and MAP3K7-binding protein 1;Tab1;ortholog	TGF-BETA-ACTIVATED KINASE 1 AND MAP3K7-BINDING PROTEIN 1 (PTHR13832:SF533)	kinase inhibitor(PC00139);protein phosphatase(PC00195)	Mus musculus
Nfam1	0.99911	-0.271119	0.727991	0.818544	1.08966	-0.0905526	3.36528	32.7443	3.64649e-07	3.17119e-06	MOUSE|MGI=MGI=1921289|UniProtKB=Q8R4V1	NFAT activation molecule 1;Nfam1;ortholog	NFAT ACTIVATION MOLECULE 1 (PTHR35680:SF1)		Mus musculus
Col12a1	0.998927	-0.115652	0.883275	0.932339	1.04799	-0.0490636	2.03161	15.1837	0.00166622	0.00663854	MOUSE|MGI=MGI=88448|UniProtKB=Q60847	Collagen alpha-1(XII) chain;Col12a1;ortholog	COLLAGEN ALPHA-1(XII) CHAIN (PTHR24020:SF17)	receptor(PC00197)	Mus musculus
Setd7	0.997707	0.0625604	1.06027	1.08998	1.02742	-0.0297168	3.76075	48.3343	1.80773e-10	2.53283e-09	MOUSE|MGI=MGI=1920501|UniProtKB=Q8VHL1	Histone-lysine N-methyltransferase SETD7;Setd7;ortholog	HISTONE-LYSINE N-METHYLTRANSFERASE SETD7 (PTHR46820:SF1)		Mus musculus
Ifit2	0.997703	0.383931	1.38163	1.44833	1.06439	-0.0666908	3.81128	62.8624	1.43711e-13	2.97081e-12	MOUSE|MGI=MGI=99449|UniProtKB=Q64112	Interferon-induced protein with tetratricopeptide repeats 2;Ifit2;ortholog	INTERFERON-INDUCED PROTEIN WITH TETRATRICOPEPTIDE REPEATS 2 (PTHR10271:SF4)		Mus musculus
Ccnd1	0.993908	0.294508	1.28842	0.929424	0.634916	0.358992	7.99025	21.5961	7.91512e-05	0.000443215	MOUSE|MGI=MGI=88313|UniProtKB=P25322	G1/S-specific cyclin-D1;Ccnd1;ortholog	G1/S-SPECIFIC CYCLIN-D1 (PTHR10177:SF67)	kinase activator(PC00138)	Mus musculus
Pik3cg	0.993056	-0.1534	0.839656	1.02018	1.17358	-0.180527	1.63833	15.6037	0.00136709	0.00560314	MOUSE|MGI=MGI=1353576|UniProtKB=Q9JHG7	Phosphatidylinositol 4,5-bisphosphate 3-kinase catalytic subunit gamma isoform;Pik3cg;ortholog	PHOSPHATIDYLINOSITOL 4,5-BISPHOSPHATE 3-KINASE CATALYTIC SUBUNIT GAMMA ISOFORM (PTHR10048:SF34)	kinase(PC00137)	Mus musculus
Dmpk	0.992843	-0.232189	0.760653	0.957772	1.18996	-0.197118	5.15627	76.5512	1.68501e-16	4.74815e-15	MOUSE|MGI=MGI=94906|UniProtKB=P54265	Myotonin-protein kinase;Dmpk;ortholog	MYOTONIN-PROTEIN KINASE (PTHR24356:SF355)	annexin(PC00050);calmodulin(PC00061);non-receptor serine/threonine protein kinase(PC00167);transfer/carrier protein(PC00219)	Mus musculus
Hck	0.991813	-0.158901	0.832912	1.0586	1.21751	-0.225693	3.3336	31.2443	7.55105e-07	6.22345e-06	MOUSE|MGI=MGI=96052|UniProtKB=P08103	Tyrosine-protein kinase HCK;Hck;ortholog	TYROSINE-PROTEIN KINASE HCK (PTHR24418:SF245)		Mus musculus
Rab3d	0.991005	0.0896524	1.08066	0.897986	0.808333	0.182672	4.27663	65.1534	4.65111e-14	1.01267e-12	MOUSE|MGI=MGI=97844|UniProtKB=P35276	Ras-related protein Rab-3D;Rab3d;ortholog	RAS-RELATED PROTEIN RAB-3D (PTHR24073:SF330)		Mus musculus
Aaas	0.989844	0.0259834	1.01583	0.622741	0.596757	0.393086	3.40602	31.4974	6.67879e-07	5.55599e-06	MOUSE|MGI=MGI=2443767|UniProtKB=P58742	Aladin;Aaas;ortholog	ALADIN (PTHR14494:SF0)		Mus musculus
Mfsd12	0.989664	-0.0272079	0.962457	1.15681	1.18402	-0.194355	4.47625	72.1929	1.44741e-15	3.72486e-14	MOUSE|MGI=MGI=3604804|UniProtKB=Q3U481	Major facilitator superfamily domain-containing protein 12;Mfsd12;ortholog	MAJOR FACILITATOR SUPERFAMILY DOMAIN-CONTAINING PROTEIN 12 (PTHR11328:SF28)		Mus musculus
Fam111a	0.989436	-0.0359587	0.953478	1.2302	1.26616	-0.276727	2.56927	16.4483	0.00091755	0.00393883	MOUSE|MGI=MGI=1915508|UniProtKB=Q9D2L9	Protein FAM111A;Fam111a;ortholog	PROTEIN FAM111A (PTHR14389:SF14)		Mus musculus
Kirrel	0.988668	0.187743	1.17641	2.27203	2.08429	-1.09562	1.52525	33.2905	2.79687e-07	2.48662e-06	MOUSE|MGI=MGI=1891396|UniProtKB=Q80W68	Kin of IRRE-like protein 1;Kirrel1;ortholog	KIN OF IRRE-LIKE PROTEIN 1 (PTHR11640:SF14)		Mus musculus
Glipr1	0.988256	0.266252	1.25451	1.08375	0.817502	0.170754	3.3735	48.62	1.57155e-10	2.22874e-09	MOUSE|MGI=MGI=1920940|UniProtKB=Q9CWG1	Glioma pathogenesis-related protein 1;Glipr1;ortholog	GLIOMA PATHOGENESIS-RELATED PROTEIN 1 (PTHR10334:SF275)	defense/immunity protein(PC00090)	Mus musculus
Mcm3	0.987179	0.259488	1.24667	1.24996	0.990473	-0.0032938	3.04485	41.5329	5.04052e-09	5.89892e-08	MOUSE|MGI=MGI=101845|UniProtKB=P25206	DNA replication licensing factor MCM3;Mcm3;ortholog	DNA REPLICATION LICENSING FACTOR MCM3 (PTHR11630:SF72)	DNA helicase(PC00011);hydrolase(PC00121)	Mus musculus
Zc3h12d	0.985471	0.422345	1.40782	2.24204	1.81969	-0.83422	2.58943	67.5972	1.39526e-14	3.22338e-13	MOUSE|MGI=MGI=3045313|UniProtKB=Q8BIY3	Probable ribonuclease ZC3H12D;Zc3h12d;ortholog	RIBONUCLEASE ZC3H12D-RELATED (PTHR12876:SF11)	nucleic acid binding(PC00171)	Mus musculus
Gm16712	0.985158	-0.129692	0.855466	1.17768	1.30738	-0.322217	0.875749	12.3055	0.00640668	0.0212433
Mustn1	0.98434	0.103555	1.0879	1.39629	1.29274	-0.308396	3.09341	37.2826	4.00961e-08	4.14153e-07	MOUSE|MGI=MGI=1913425|UniProtKB=Q99JI1	Musculoskeletal embryonic nuclear protein 1;Mustn1;ortholog			Mus musculus
Pirb	0.984165	0.227387	1.21155	1.71141	1.48403	-0.499862	3.24392	36.5089	5.84472e-08	5.84935e-07	MOUSE|MGI=MGI=894311|UniProtKB=P97484	Leukocyte immunoglobulin-like receptor subfamily B member 3;Lilrb3;ortholog	LEUKOCYTE IMMUNOGLOBULIN-LIKE RECEPTOR SUBFAMILY B MEMBER 3-RELATED (PTHR11738:SF107)	immunoglobulin receptor superfamily(PC00124);membrane-bound signaling molecule(PC00152);protease inhibitor(PC00191)	Mus musculus
Srd5a3	0.983379	-0.202593	0.780786	0.532798	0.735391	0.247988	4.00132	45.0321	9.10863e-10	1.17404e-08	MOUSE|MGI=MGI=1930252|UniProtKB=Q9WUP4	Polyprenol reductase;Srd5a3;ortholog	POLYPRENOL REDUCTASE (PTHR14624:SF0)		Mus musculus
Ifrd1	0.983349	-0.0977444	0.885605	0.643085	0.740829	0.24252	4.22582	27.5653	4.48101e-06	3.2568e-05	MOUSE|MGI=MGI=1316717|UniProtKB=P19182	Interferon-related developmental regulator 1;Ifrd1;ortholog	INTERFERON-RELATED DEVELOPMENTAL REGULATOR 1 (PTHR12354:SF6)		Mus musculus
Ssbp4	0.982407	-0.0104207	0.971986	1.05012	1.06054	-0.0781369	3.04592	46.3426	4.79573e-10	6.37817e-09	MOUSE|MGI=MGI=1924150|UniProtKB=Q3U4B1	Single stranded DNA binding protein 4, isoform CRA_b;Ssbp4;ortholog	SINGLE-STRANDED DNA-BINDING PROTEIN 4 (PTHR12610:SF30)		Mus musculus
Tgif1	0.981947	0.0842133	1.06616	0.832306	0.748092	0.233854	4.21183	36.4448	6.03019e-08	6.02303e-07	MOUSE|MGI=MGI=1194497|UniProtKB=P70284	Homeobox protein TGIF1;Tgif1;ortholog	HOMEOBOX PROTEIN TGIF1 (PTHR11850:SF59)	DNA-directed RNA polymerase(PC00019);homeodomain transcription factor(PC00119)	Mus musculus
Fhod1	0.978098	-0.278656	0.699441	0.467557	0.746213	0.231885	2.90747	24.7764	1.71953e-05	0.000111482	MOUSE|MGI=MGI=2679008|UniProtKB=Q6P9Q4	FH1/FH2 domain-containing protein 1;Fhod1;ortholog	FH1/FH2 DOMAIN-CONTAINING PROTEIN 1 (PTHR45920:SF2)		Mus musculus
Ermp1	0.977622	-0.075557	0.902065	0.89583	0.971387	0.00623501	5.2606	98.7116	2.94102e-21	1.30893e-19	MOUSE|MGI=MGI=106250|UniProtKB=Q3UVK0	Endoplasmic reticulum metallopeptidase 1;Ermp1;ortholog	ENDOPLASMIC RETICULUM METALLOPEPTIDASE 1 (PTHR12147:SF22)	metalloprotease(PC00153)	Mus musculus
Gm11695	0.977535	-0.315293	0.662242	0.993439	1.30873	-0.331197	3.39829	33.5163	2.50619e-07	2.24401e-06
C1qa	0.977493	0.0710401	1.04853	1.01685	0.945806	0.0316869	6.59184	59.9391	6.05703e-13	1.16609e-11	MOUSE|MGI=MGI=88223|UniProtKB=P98086	Complement C1q subcomponent subunit A;C1qa;ortholog	COMPLEMENT C1Q SUBCOMPONENT SUBUNIT A (PTHR15427:SF26)		Mus musculus
Jund	0.976803	-0.0938916	0.882911	0.679831	0.773723	0.20308	4.2651	41.1148	6.18256e-09	7.13068e-08	MOUSE|MGI=MGI=96648|UniProtKB=P15066	Transcription factor jun-D;Jund;ortholog	TRANSCRIPTION FACTOR JUN-D (PTHR11462:SF7)	basic leucine zipper transcription factor(PC00056);nucleic acid binding(PC00171)	Mus musculus
Gbp11	0.975261	1.08895	2.06421	1.87553	0.786584	0.188677	3.68847	57.7022	1.81973e-12	3.34583e-11	MOUSE|MGI=MGI=3646307|UniProtKB=A9YVJ5	Guanylate binding protein 11;Gbp11;ortholog	GUANYLATE BINDING PROTEIN 11-RELATED (PTHR10751:SF98)	heterotrimeric G-protein(PC00117)	Mus musculus
Ltbp1	0.975092	0.517868	1.49296	1.75453	1.23666	-0.261565	2.28046	26.56	7.28016e-06	5.07666e-05	MOUSE|MGI=MGI=109151|UniProtKB=Q8CG19	Latent-transforming growth factor beta-binding protein 1;Ltbp1;ortholog	LATENT-TRANSFORMING GROWTH FACTOR BETA-BINDING PROTEIN 1 (PTHR24034:SF39)	annexin(PC00050);calmodulin(PC00061);cell adhesion molecule(PC00069);extracellular matrix glycoprotein(PC00100);extracellular matrix structural protein(PC00103);signaling molecule(PC00207)	Mus musculus
Ociad2	0.974655	0.0619191	1.03657	0.69428	0.632361	0.342294	5.21043	55.119	6.4764e-12	1.11491e-10	MOUSE|MGI=MGI=1916377|UniProtKB=Q9D8W7	OCIA domain-containing protein 2;Ociad2;ortholog	OCIA DOMAIN-CONTAINING PROTEIN 2 (PTHR13336:SF2)	major histocompatibility complex antigen(PC00149)	Mus musculus
Ikbip	0.974335	-0.0345543	0.939781	1.1947	1.22926	-0.25492	2.56911	27.9659	3.69244e-06	2.72556e-05	MOUSE|MGI=MGI=1914704|UniProtKB=Q9DBZ1	Inhibitor of nuclear factor kappa-B kinase-interacting protein;Ikbip;ortholog	INHIBITOR OF NUCLEAR FACTOR KAPPA-B KINASE-INTERACTING PROTEIN (PTHR21734:SF11)		Mus musculus
A930001C03Rik	0.974081	0.0279015	1.00198	0.950788	0.922886	0.0511953	3.13692	24.691	1.79163e-05	0.000115661
Nt5c3b	0.973838	-0.179991	0.793847	1.41775	1.59774	-0.623906	2.38697	26.7004	6.80338e-06	4.78386e-05	MOUSE|MGI=MGI=1915356|UniProtKB=Q3UFY7	7-methylguanosine phosphate-specific 5'-nucleotidase;Nt5c3b;ortholog	7-METHYLGUANOSINE PHOSPHATE-SPECIFIC 5'-NUCLEOTIDASE (PTHR13045:SF3)	esterase(PC00097)	Mus musculus
Gm2518	0.972454	-0.502606	0.469848	0.901287	1.40389	-0.43144	1.46656	14.5066	0.00229073	0.00877331
Mmgt2	0.971949	0.00470904	0.976658	2.01407	2.00936	-1.03741	1.56645	31.965	5.32311e-07	4.51114e-06	MOUSE|MGI=MGI=2448491|UniProtKB=Q8R3L0	Membrane magnesium transporter 2;Mmgt2;ortholog	MEMBRANE MAGNESIUM TRANSPORTER 2 (PTHR21181:SF14)		Mus musculus
Zfp442	0.97029	-0.371277	0.599013	0.967112	1.33839	-0.368099	1.59925	14.9619	0.00184948	0.00727864	MOUSE|MGI=MGI=3651999|UniProtKB=A2AQA0	Zinc finger protein 442;Zfp442;ortholog	OTTMUSG00000016588 PROTEIN-RELATED (PTHR24377:SF805)		Mus musculus
Armcx2	0.969155	0.256864	1.22602	1.5577	1.30084	-0.331681	1.73681	29.4377	1.81191e-06	1.40173e-05	MOUSE|MGI=MGI=1914666|UniProtKB=Q6A058	Armadillo repeat-containing X-linked protein 2;Armcx2;ortholog	ARMADILLO REPEAT-CONTAINING X-LINKED PROTEIN 2 (PTHR15712:SF9)		Mus musculus
Cpne8	0.968097	-0.0478441	0.920253	1.41033	1.45818	-0.49008	1.8886	24.4047	2.05624e-05	0.000130846	MOUSE|MGI=MGI=1914121|UniProtKB=Q9DC53	Copine-8;Cpne8;ortholog	COPINE-8 (PTHR10857:SF118)		Mus musculus
Wipf1	0.967069	-0.110648	0.856421	0.767001	0.877648	0.0894207	3.65162	42.0893	3.84077e-09	4.57266e-08	MOUSE|MGI=MGI=2178801|UniProtKB=Q8K1I7	WAS/WASL-interacting protein family member 1;Wipf1;ortholog	WAS/WASL-INTERACTING PROTEIN FAMILY MEMBER 1 (PTHR23202:SF32)		Mus musculus
Prune	0.965752	0.109076	1.07483	0.646945	0.537869	0.427883	4.47419	51.7667	3.35841e-11	5.2176e-10	MOUSE|MGI=MGI=1925152|UniProtKB=Q8BIW1	Exopolyphosphatase PRUNE1;Prune1;ortholog	EXOPOLYPHOSPHATASE PRUNE1 (PTHR12112:SF44)		Mus musculus
Nipal3	0.96422	0.0547961	1.01902	1.1845	1.12971	-0.165489	3.93179	65.9686	3.11285e-14	6.90669e-13	MOUSE|MGI=MGI=1921802|UniProtKB=Q8BGN5	NIPA-like protein 3;Nipal3;ortholog	NIPA-LIKE PROTEIN 3 (PTHR12570:SF14)		Mus musculus
Frmd6	0.963129	-0.00248202	0.960647	0.652486	0.654968	0.308161	2.80275	20.7083	0.000121027	0.000649197	MOUSE|MGI=MGI=2442579|UniProtKB=Q8C0V9	FERM domain-containing protein 6;Frmd6;ortholog	FERM DOMAIN-CONTAINING PROTEIN 6 (PTHR23280:SF9)		Mus musculus
Rtp4	0.962702	0.0957384	1.05844	0.886476	0.790738	0.171964	4.58359	55.0572	6.67605e-12	1.14798e-10	MOUSE|MGI=MGI=1915025|UniProtKB=Q9ER80	Receptor-transporting protein 4;Rtp4;ortholog	RECEPTOR-TRANSPORTING PROTEIN 4 (PTHR14402:SF8)		Mus musculus
Chchd6	0.962206	0.163912	1.12612	0.845885	0.681973	0.280233	2.20596	14.8779	0.00192399	0.00751907	MOUSE|MGI=MGI=1913348|UniProtKB=Q91VN4	MICOS complex subunit Mic25;Chchd6;ortholog	MICOS COMPLEX SUBUNIT MIC25 (PTHR47609:SF1)		Mus musculus
Ly6a	0.962135	0.19079	1.15292	1.39191	1.20112	-0.238985	3.99536	54.4887	8.82663e-12	1.49234e-10	MOUSE|MGI=MGI=107527|UniProtKB=P05533	Lymphocyte antigen 6A-2/6E-1;Ly6a;ortholog	LYMPHOCYTE ANTIGEN 6A-2/6E-1-RELATED (PTHR32217:SF3)		Mus musculus
Tsc22d4	0.962107	-0.218694	0.743413	0.440595	0.659289	0.302818	4.21567	35.3165	1.04437e-07	1.00085e-06	MOUSE|MGI=MGI=1926079|UniProtKB=Q9EQN3	TSC22 domain family protein 4;Tsc22d4;ortholog	TSC22 DOMAIN FAMILY PROTEIN 4 (PTHR47610:SF1)		Mus musculus
Tuba1a	0.961162	0.16447	1.12563	1.28533	1.12087	-0.159703	3.31302	56.0498	4.0993e-12	7.17947e-11	MOUSE|MGI=MGI=98869|UniProtKB=P68369	Tubulin alpha-1A chain;Tuba1a;ortholog	TUBULIN ALPHA-1A CHAIN (PTHR11588:SF133)	tubulin(PC00228)	Mus musculus
Aim1	0.961058	-0.143241	0.817817	0.961553	1.10479	-0.143736	4.86236	52.3823	2.48276e-11	3.91345e-10	MOUSE|MGI=MGI=2153040|UniProtKB=P58355	Membrane-associated transporter protein;Slc45a2;ortholog	MEMBRANE-ASSOCIATED TRANSPORTER PROTEIN (PTHR19432:SF34)	carbohydrate transporter(PC00067)	Mus musculus
Rab34	0.960014	0.271669	1.23168	1.20255	0.930885	0.0291289	2.5852	34.685	1.41995e-07	1.32307e-06	MOUSE|MGI=MGI=104606|UniProtKB=Q64008	Ras-related protein Rab-34;Rab34;ortholog	RAS-RELATED PROTEIN RAB-34 (PTHR24073:SF468)		Mus musculus
Col5a3	0.958845	-0.185955	0.772891	1.42082	1.60677	-0.647925	3.79789	53.9846	1.13059e-11	1.87384e-10	MOUSE|MGI=MGI=1858212|UniProtKB=Q9JLI2	Collagen type V alpha 3 chain;Col5a3;ortholog	COLLAGEN ALPHA-3(V) CHAIN (PTHR24023:SF907)		Mus musculus
Slc7a7	0.957813	-0.0506736	0.907139	1.15508	1.20576	-0.247945	2.82101	26.6158	7.08683e-06	4.96242e-05	MOUSE|MGI=MGI=1337120|UniProtKB=Q9Z1K8	Y+L amino acid transporter 1;Slc7a7;ortholog	Y+L AMINO ACID TRANSPORTER 1 (PTHR11785:SF303)		Mus musculus
Tmem125	0.95714	0.0651558	1.0223	0.655233	0.590078	0.367062	3.27433	26.6988	6.80862e-06	4.78532e-05	MOUSE|MGI=MGI=1923409|UniProtKB=Q8CHQ6	Transmembrane protein 125;Tmem125;ortholog	TRANSMEMBRANE PROTEIN 125 (PTHR31416:SF1)		Mus musculus
Osgin1	0.956673	0.46938	1.42605	0.323303	-0.146077	1.10275	7.61173	20.7058	0.000121171	0.00064974	MOUSE|MGI=MGI=1919089|UniProtKB=Q8VC10	Oxidative stress-induced growth inhibitor 1;Osgin1;ortholog	OXIDATIVE STRESS-INDUCED GROWTH INHIBITOR 1 (PTHR15192:SF15)		Mus musculus
Gm39972	0.956121	-1.57458	-0.618455	0.0270166	1.60159	-0.645472	1.07152	14.5691	0.00222445	0.00854759
BC052040	0.955698	0.052269	1.00797	0.938595	0.886326	0.0693719	2.56363	14.8871	0.0019157	0.00749247	MOUSE|MGI=MGI=3026886|UniProtKB=Q3U4G0	Uncharacterized protein C15orf41 homolog;unassigned;ortholog	LD07058P (PTHR31661:SF1)		Mus musculus
Ehd2	0.953769	-0.389149	0.56462	0.839691	1.22884	-0.275071	2.61353	27.9239	3.76811e-06	2.77465e-05	MOUSE|MGI=MGI=2154274|UniProtKB=Q8BH64	EH domain-containing protein 2;Ehd2;ortholog	EH DOMAIN-CONTAINING PROTEIN 2 (PTHR11216:SF62)	G-protein modulator(PC00022);calcium-binding protein(PC00060);membrane traffic protein(PC00150)	Mus musculus
Mfsd7b	0.953756	-0.0212179	0.932538	0.601818	0.623036	0.33072	2.43927	20.4494	0.000136965	0.000722142	MOUSE|MGI=MGI=2444881|UniProtKB=B2RXV4	Feline leukemia virus subgroup C receptor-related protein 1;Flvcr1;ortholog	FELINE LEUKEMIA VIRUS SUBGROUP C RECEPTOR-RELATED PROTEIN 1 (PTHR10924:SF2)	transporter(PC00227)	Mus musculus
Filip1l	0.953685	-0.4025	0.551184	0.896092	1.29859	-0.344907	3.1519	29.3431	1.8968e-06	1.46441e-05	MOUSE|MGI=MGI=1925999|UniProtKB=Q6P6L0	Filamin A-interacting protein 1-like;Filip1l;ortholog	FILAMIN A-INTERACTING PROTEIN 1-LIKE (PTHR23166:SF4)		Mus musculus
Ifi204	0.953653	0.167913	1.12157	1.01336	0.845449	0.108204	3.26484	33.728	2.26116e-07	2.03788e-06	MOUSE|MGI=MGI=96429|UniProtKB=P0DOV2	Interferon-activable protein 204;Ifi204;ortholog	MYELOID CELL NUCLEAR DIFFERENTIATION ANTIGEN (PTHR12200:SF25)	transcription factor(PC00218)	Mus musculus
Pparg	0.952267	0.144545	1.09681	0.584031	0.439486	0.512781	4.26877	41.1925	5.95229e-09	6.90722e-08	MOUSE|MGI=MGI=97747|UniProtKB=P37238	Peroxisome proliferator-activated receptor gamma;Pparg;ortholog	PEROXISOME PROLIFERATOR-ACTIVATED RECEPTOR GAMMA (PTHR24082:SF14)	C4 zinc finger nuclear receptor(PC00169);nucleic acid binding(PC00171);receptor(PC00197)	Mus musculus
Armc7	0.951326	-0.336261	0.615065	0.897511	1.23377	-0.282446	2.4865	18.6378	0.000324832	0.00157014	MOUSE|MGI=MGI=2679719|UniProtKB=Q3UJZ3	Armadillo repeat-containing protein 7;Armc7;ortholog	ARMADILLO REPEAT-CONTAINING PROTEIN 7 (PTHR46263:SF1)		Mus musculus
Zmym6	0.949386	-0.547334	0.402052	0.400286	0.94762	0.00176638	2.87595	14.6009	0.00219148	0.00844235	MOUSE|MGI=MGI=106505|UniProtKB=Q8BS54	Zinc finger, MYM-type 6;Zmym6;ortholog	ZINC FINGER MYM-TYPE PROTEIN 6 (PTHR45736:SF9)	kinase inhibitor(PC00139)	Mus musculus
Snn	0.947011	-0.130156	0.816854	1.07501	1.20516	-0.258154	2.03661	20.4529	0.00013674	0.000721459	MOUSE|MGI=MGI=1276549|UniProtKB=P61807	Stannin;Snn;ortholog	STANNIN (PTHR28564:SF1)		Mus musculus
Myadm	0.946455	-0.340212	0.606242	0.413762	0.753974	0.192481	3.36765	22.3194	5.59734e-05	0.000324642	MOUSE|MGI=MGI=1355332|UniProtKB=O35682	Myeloid-associated differentiation marker;Myadm;ortholog	MYELOID-ASSOCIATED DIFFERENTIATION MARKER (PTHR17068:SF3)		Mus musculus
3110082I17Rik	0.945644	0.372963	1.31861	0.396801	0.023838	0.921806	2.21662	17.2273	0.000634607	0.00283795
Gm3934	0.945324	0.187089	1.13241	1.10346	0.916373	0.0289514	4.1951	38.8268	1.88864e-08	2.03698e-07
Plpp2	0.945278	0.137468	1.08275	0.998316	0.860849	0.0844295	5.16269	74.8409	3.91926e-16	1.06666e-14	MOUSE|MGI=MGI=1354945|UniProtKB=Q9DAX2	Phospholipid phosphatase 2;Plpp2;ortholog	PHOSPHOLIPID PHOSPHATASE 2 (PTHR10165:SF25)	phosphatase(PC00181);pyrophosphatase(PC00196)	Mus musculus
Dqx1	0.944909	-0.0306069	0.914302	1.18379	1.2144	-0.269493	3.826	33.6708	2.32498e-07	2.09165e-06	MOUSE|MGI=MGI=2136388|UniProtKB=Q924H9	ATP-dependent RNA helicase DQX1;Dqx1;ortholog	ATP-DEPENDENT RNA HELICASE DQX1 (PTHR18934:SF108)	RNA helicase(PC00032)	Mus musculus
Gdf15	0.944733	0.181261	1.12599	1.06697	0.885713	0.0590202	3.97946	16.8589	0.000755576	0.00332752	MOUSE|MGI=MGI=1346047|UniProtKB=Q9Z0J7	Growth/differentiation factor 15;Gdf15;ortholog	GROWTH/DIFFERENTIATION FACTOR 15 (PTHR11848:SF78)	growth factor(PC00112)	Mus musculus
Rab3il1	0.944111	-0.153144	0.790967	0.710244	0.863388	0.0807232	2.75228	26.5474	7.32458e-06	5.10292e-05	MOUSE|MGI=MGI=1922010|UniProtKB=Q8VDV3	Guanine nucleotide exchange factor for Rab-3A;Rab3il1;ortholog	GUANINE NUCLEOTIDE EXCHANGE FACTOR FOR RAB-3A (PTHR14430:SF5)	guanyl-nucleotide exchange factor(PC00113)	Mus musculus
Oxct1	0.943768	-0.0392113	0.904557	1.16311	1.20232	-0.258552	3.40627	42.7627	2.76369e-09	3.35098e-08	MOUSE|MGI=MGI=1914291|UniProtKB=Q9D0K2	Succinyl-CoA:3-ketoacid coenzyme A transferase 1, mitochondrial;Oxct1;ortholog	SUCCINYL-COA:3-KETOACID COENZYME A TRANSFERASE 1, MITOCHONDRIAL (PTHR13707:SF30)	transferase(PC00220)	Mus musculus
Oraov1	0.943616	0.271184	1.2148	0.975352	0.704167	0.239449	6.92339	34.2272	1.77405e-07	1.62795e-06	MOUSE|MGI=MGI=1919534|UniProtKB=Q8CH62	Oral cancer-overexpressed protein 1 homolog;Oraov1;ortholog	ORAL CANCER-OVEREXPRESSED PROTEIN 1 (PTHR12900:SF6)		Mus musculus
Igsf9	0.943583	-0.238517	0.705067	1.55911	1.79763	-0.854048	0.385143	10.3208	0.0160272	0.0464339	MOUSE|MGI=MGI=2135283|UniProtKB=Q05BQ1	Protein turtle homolog A;Igsf9;ortholog	PROTEIN TURTLE HOMOLOG A (PTHR44170:SF19)		Mus musculus
Adgrg1	0.94245	0.328949	1.2714	0.821176	0.492227	0.450223	2.36596	18.4188	0.000360478	0.00172346	MOUSE|MGI=MGI=1340051|UniProtKB=Q8K209	Adhesion G-protein coupled receptor G1;Adgrg1;ortholog	ADHESION G-PROTEIN COUPLED RECEPTOR G1 (PTHR12011:SF318)	G-protein coupled receptor(PC00021);antibacterial response protein(PC00051);protease(PC00190)	Mus musculus
Ptgr1	0.940756	0.226473	1.16723	1.40501	1.17854	-0.237785	3.02637	53.2401	1.62948e-11	2.64563e-10	MOUSE|MGI=MGI=1914353|UniProtKB=Q91YR9	Prostaglandin reductase 1;Ptgr1;ortholog	PROSTAGLANDIN REDUCTASE 1 (PTHR43205:SF7)	dehydrogenase(PC00092);reductase(PC00198)	Mus musculus
Slc39a13	0.940622	-0.163671	0.776951	0.89323	1.0569	-0.116279	3.54447	41.1461	6.08889e-09	7.04951e-08	MOUSE|MGI=MGI=1915677|UniProtKB=Q8BZH0	Zinc transporter ZIP13;Slc39a13;ortholog	ZINC TRANSPORTER ZIP13 (PTHR16950:SF16)	cation transporter(PC00068)	Mus musculus
Mdm1	0.940281	-0.29202	0.648262	1.09865	1.39067	-0.450386	0.803673	11.3236	0.0100987	0.0315014	MOUSE|MGI=MGI=96951|UniProtKB=Q9D067	Nuclear protein MDM1;Mdm1;ortholog	NUCLEAR PROTEIN MDM1 (PTHR32078:SF1)		Mus musculus
Stk11ip	0.940039	0.166578	1.10662	1.26564	1.09906	-0.15902	3.28875	44.9669	9.40357e-10	1.20589e-08	MOUSE|MGI=MGI=1918978|UniProtKB=Q3TAA7	Serine/threonine-protein kinase 11-interacting protein;Stk11ip;ortholog	SERINE/THREONINE-PROTEIN KINASE 11-INTERACTING PROTEIN (PTHR15454:SF32)	enzyme modulator(PC00095)	Mus musculus
Lacc1	0.939438	0.0767403	1.01618	1.14289	1.06615	-0.126715	4.57119	88.8371	3.8933e-19	1.43691e-17	MOUSE|MGI=MGI=2445077|UniProtKB=Q8BZT9	Laccase domain-containing protein 1;Lacc1;ortholog	LACCASE DOMAIN-CONTAINING PROTEIN 1 (PTHR30616:SF2)		Mus musculus
Bckdk	0.938981	-0.128538	0.810444	0.743978	0.872516	0.0664651	3.65752	41.73	4.57782e-09	5.39919e-08	MOUSE|MGI=MGI=1276121|UniProtKB=O55028	[3-methyl-2-oxobutanoate dehydrogenase [lipoamide]] kinase, mitochondrial;Bckdk;ortholog	[3-METHYL-2-OXOBUTANOATE DEHYDROGENASE [LIPOAMIDE]] KINASE, MITOCHONDRIAL (PTHR11947:SF20)	protein kinase(PC00193)	Mus musculus
1700071M16Rik	0.938664	0.219201	1.15787	2.29716	2.07796	-1.13929	1.25612	17.5104	0.00055489	0.00252453
Cdk6	0.938112	-0.0682796	0.869833	0.661793	0.730073	0.208039	4.87705	53.4871	1.44342e-11	2.35873e-10	MOUSE|MGI=MGI=1277162|UniProtKB=Q64261	Cyclin-dependent kinase 6;Cdk6;ortholog	CYCLIN-DEPENDENT KINASE 6 (PTHR24056:SF130)	non-receptor serine/threonine protein kinase(PC00167);non-receptor tyrosine protein kinase(PC00168)	Mus musculus
Cyp4f16	0.937792	0.138968	1.07676	1.3913	1.25233	-0.314539	2.88555	33.2281	2.8829e-07	2.55226e-06	MOUSE|MGI=MGI=1917351|UniProtKB=Q99N17	Cytochrome P450 CYP4F16;Cyp4f16;ortholog	CYTOCHROME P450 CYP4F16-RELATED (PTHR24291:SF10)	oxygenase(PC00177)	Mus musculus
C9	0.93735	0.106442	1.04379	0.866543	0.760101	0.177249	8.07936	66.4653	2.43706e-14	5.47958e-13	MOUSE|MGI=MGI=1098282|UniProtKB=P06683	Complement component C9;C9;ortholog	COMPLEMENT COMPONENT C9 (PTHR45742:SF3)		Mus musculus
1810043G02Rik	0.937134	-0.0956513	0.841483	0.681	0.776651	0.160484	2.75586	19.427	0.000223077	0.00112333
Flot1	0.93692	0.0443303	0.981251	0.813648	0.769317	0.167603	4.59869	46.2626	4.98719e-10	6.60825e-09	MOUSE|MGI=MGI=1100500|UniProtKB=O08917	Flotillin-1;Flot1;ortholog	FLOTILLIN-1 (PTHR13806:SF16)		Mus musculus
Efhd2	0.936026	-0.0692079	0.866819	0.783099	0.852307	0.0837194	6.44493	54.2446	9.95064e-12	1.66991e-10	MOUSE|MGI=MGI=106504|UniProtKB=Q9D8Y0	EF-hand domain-containing protein D2;Efhd2;ortholog	EF-HAND DOMAIN-CONTAINING PROTEIN D2 (PTHR13025:SF2)	calcium-binding protein(PC00060)	Mus musculus
C2cd5	0.93553	-0.0652207	0.870309	0.513872	0.579092	0.356438	3.01607	20.7679	0.000117631	0.000634127	MOUSE|MGI=MGI=1921991|UniProtKB=Q7TPS5	C2 domain-containing protein 5;C2cd5;ortholog	C2 DOMAIN-CONTAINING PROTEIN 5 (PTHR37412:SF2)		Mus musculus
1810011H11Rik	0.935117	0.608428	1.54355	2.39289	1.78446	-0.84934	1.01089	27.4736	4.68386e-06	3.39608e-05	MOUSE|MGI=MGI=1916319|UniProtKB=E9PVZ2	RIKEN cDNA 1810011H11 gene;1810011H11Rik;ortholog	RIKEN CDNA 1810011H11 GENE (PTHR37857:SF1)		Mus musculus
Nup210	0.935062	0.268268	1.20333	1.14137	0.873103	0.061959	4.6832	60.9	3.77534e-13	7.41927e-12	MOUSE|MGI=MGI=1859555|UniProtKB=Q9QY81	Nuclear pore membrane glycoprotein 210;Nup210;ortholog	NUCLEAR PORE MEMBRANE GLYCOPROTEIN 210 (PTHR23019:SF2)	membrane traffic protein(PC00150)	Mus musculus
Vasp	0.93304	0.0112516	0.944292	0.714095	0.702843	0.230197	4.78515	51.9815	3.02237e-11	4.71489e-10	MOUSE|MGI=MGI=109268|UniProtKB=P70460	Vasodilator-stimulated phosphoprotein;Vasp;ortholog	VASODILATOR-STIMULATED PHOSPHOPROTEIN (PTHR11202:SF12)		Mus musculus
Tbc1d9	0.932707	0.056958	0.989665	1.30905	1.2521	-0.319389	2.47117	33.2511	2.85085e-07	2.52867e-06	MOUSE|MGI=MGI=1918560|UniProtKB=Q3UYK3	TBC1 domain family member 9;Tbc1d9;ortholog	TBC1 DOMAIN FAMILY MEMBER 9 (PTHR22957:SF536)	G-protein modulator(PC00022);cysteine protease(PC00081)	Mus musculus
LOC102633627	0.932355	-0.325464	0.606892	0.37414	0.699604	0.232751	2.48552	13.7476	0.00326961	0.011919
Plekhg5	0.93026	-0.411819	0.518441	0.380947	0.792767	0.137493	3.01569	14.4369	0.00236695	0.00903061	MOUSE|MGI=MGI=2652860|UniProtKB=Q66T02	Pleckstrin homology domain-containing family G member 5;Plekhg5;ortholog	PLECKSTRIN HOMOLOGY DOMAIN-CONTAINING FAMILY G MEMBER 5 (PTHR13217:SF9)		Mus musculus
Slc6a9	0.929474	0.0171149	0.946589	0.0631757	0.0460608	0.883413	5.15451	19.4679	0.000218778	0.00110462	MOUSE|MGI=MGI=95760|UniProtKB=P28571	Sodium- and chloride-dependent glycine transporter 1;Slc6a9;ortholog	SODIUM- AND CHLORIDE-DEPENDENT GLYCINE TRANSPORTER 1 (PTHR11616:SF263)	cation transporter(PC00068)	Mus musculus
Parp3	0.928712	-0.0818448	0.846868	0.987707	1.06955	-0.14084	4.89919	74.091	5.67432e-16	1.52782e-14	MOUSE|MGI=MGI=1891258|UniProtKB=Q3ULW8	Poly [ADP-ribose] polymerase;Parp3;ortholog	POLY [ADP-RIBOSE] POLYMERASE 3 (PTHR10459:SF66)		Mus musculus
Pawr	0.928549	-0.213632	0.714917	0.503446	0.717078	0.211471	3.86947	36.0543	7.29296e-08	7.1707e-07	MOUSE|MGI=MGI=2149961|UniProtKB=Q925B0	PRKC apoptosis WT1 regulator protein;Pawr;ortholog	PRKC APOPTOSIS WT1 REGULATOR PROTEIN (PTHR15093:SF1)		Mus musculus
Xrcc2	0.92661	0.306991	1.2336	1.33653	1.02954	-0.102929	1.03227	14.5802	0.00221297	0.00850994	MOUSE|MGI=MGI=1927345|UniProtKB=Q9CX47	DNA repair protein XRCC2;Xrcc2;ortholog	DNA REPAIR PROTEIN XRCC2 (PTHR46644:SF2)		Mus musculus
Actb	0.926232	0.000375191	0.926607	1.09327	1.09289	-0.166661	9.30306	84.3068	3.65549e-18	1.22378e-16	MOUSE|MGI=MGI=87904|UniProtKB=P60710	Actin, cytoplasmic 1;Actb;ortholog	ACTIN, CYTOPLASMIC 1 (PTHR11937:SF192)	actin and actin related protein(PC00039)	Mus musculus
Phospho1	0.92544	0.0499243	0.975365	0.934284	0.88436	0.0410804	3.35443	24.2785	2.18492e-05	0.000138394	MOUSE|MGI=MGI=2447348|UniProtKB=Q8R2H9	Phosphoethanolamine/phosphocholine phosphatase;Phospho1;ortholog	PHOSPHOETHANOLAMINE/PHOSPHOCHOLINE PHOSPHATASE (PTHR20889:SF2)	hydrolase(PC00121)	Mus musculus
Nt5dc2	0.925195	0.0783396	1.00353	1.11466	1.03632	-0.111126	3.70482	34.4145	1.61962e-07	1.4944e-06	MOUSE|MGI=MGI=1917271|UniProtKB=A0A2I3BR81	5'-nucleotidase domain containing 2;Nt5dc2;ortholog	5'-NUCLEOTIDASE DOMAIN-CONTAINING PROTEIN 2 (PTHR12103:SF14)	nucleotide phosphatase(PC00173)	Mus musculus
1600002K03Rik	0.925103	0.150265	1.07537	0.951724	0.80146	0.123644	2.24567	25.4403	1.24905e-05	8.31526e-05
Inf2	0.924956	-0.140296	0.78466	0.69264	0.832936	0.0920206	5.78538	39.1595	1.60572e-08	1.75183e-07	MOUSE|MGI=MGI=1917685|UniProtKB=Q0GNC1	Inverted formin-2;Inf2;ortholog	INVERTED FORMIN-2 (PTHR46345:SF1)		Mus musculus
Dnal4	0.924424	-0.13855	0.785875	0.857536	0.996086	-0.0716614	2.98335	29.0715	2.16332e-06	1.65497e-05	MOUSE|MGI=MGI=1859217|UniProtKB=Q9DCM4	Dynein light chain 4, axonemal;Dnal4;ortholog	DYNEIN LIGHT CHAIN 4, AXONEMAL (PTHR11886:SF73)	enzyme modulator(PC00095);microtubule family cytoskeletal protein(PC00157)	Mus musculus
Abca5	0.924134	-0.050231	0.873903	0.376096	0.426327	0.497807	3.43802	21.2728	9.23968e-05	0.000510087	MOUSE|MGI=MGI=2386607|UniProtKB=Q8K448	ATP-binding cassette sub-family A member 5;Abca5;ortholog	ATP-BINDING CASSETTE SUB-FAMILY A MEMBER 5 (PTHR19229:SF100)	ATP-binding cassette (ABC) transporter(PC00003)	Mus musculus
Ifi27l2a	0.922113	0.172349	1.09446	1.26423	1.09188	-0.169764	4.45779	48.5669	1.61297e-10	2.28321e-09
Wbscr25	0.921783	0.188342	1.11012	1.15724	0.968894	-0.0471116	1.82882	11.3914	0.00978739	0.0306694
Tcf21	0.920973	0.0195089	0.940482	0.812132	0.792623	0.12835	2.83789	16.7208	0.000806608	0.00352254	MOUSE|MGI=MGI=1202715|UniProtKB=O35437	Transcription factor 21;Tcf21;ortholog	TRANSCRIPTION FACTOR 21 (PTHR23349:SF67)		Mus musculus
Nek6	0.920948	-0.0979634	0.822985	0.594272	0.692235	0.228713	5.77453	51.1596	4.52367e-11	6.91436e-10	MOUSE|MGI=MGI=1891638|UniProtKB=Q9ES70	Serine/threonine-protein kinase Nek6;Nek6;ortholog	SERINE/THREONINE-PROTEIN KINASE NEK6 (PTHR24361:SF613)		Mus musculus
Olfr1033	0.918853	0.0341055	0.952959	0.834705	0.800599	0.118254	4.24552	28.9024	2.34775e-06	1.78434e-05	MOUSE|MGI=MGI=3030867|UniProtKB=Q8VFK5	Olfactory receptor;Olfr1033;ortholog	OLFACTORY RECEPTOR 5M3 (PTHR26452:SF17)		Mus musculus
Ywhah	0.918602	-0.0466538	0.871948	0.829634	0.876288	0.0423143	6.18147	65.789	3.40075e-14	7.50148e-13	MOUSE|MGI=MGI=109194|UniProtKB=P68510	14-3-3 protein eta;Ywhah;ortholog	14-3-3 PROTEIN ETA (PTHR18860:SF16)	chaperone(PC00072)	Mus musculus
Tsen2	0.918004	-0.117657	0.800347	0.738407	0.856064	0.0619396	2.86925	18.4238	0.000359617	0.00172043	MOUSE|MGI=MGI=2141599|UniProtKB=Q6P7W5	tRNA-splicing endonuclease subunit Sen2;Tsen2;ortholog	TRNA-SPLICING ENDONUCLEASE SUBUNIT SEN2 (PTHR21227:SF0)	endodeoxyribonuclease(PC00093);hydrolase(PC00121)	Mus musculus
Arpc1b	0.917609	-0.119042	0.798567	0.642782	0.761824	0.155785	6.04559	51.755	3.37765e-11	5.24211e-10	MOUSE|MGI=MGI=1343142|UniProtKB=Q9WV32	Actin-related protein 2/3 complex subunit 1B;Arpc1b;ortholog	ACTIN-RELATED PROTEIN 2/3 COMPLEX SUBUNIT 1B (PTHR10709:SF10)	actin family cytoskeletal protein(PC00041)	Mus musculus
2310033P09Rik	0.917601	-0.0586985	0.858903	0.527231	0.58593	0.331672	2.94877	21.4161	8.62748e-05	0.000479438
Aen	0.916976	0.00509184	0.922068	1.18665	1.18156	-0.264584	3.58564	45.5168	7.18504e-10	9.32453e-09	MOUSE|MGI=MGI=1915298|UniProtKB=Q9CZI9	Apoptosis-enhancing nuclease;Aen;ortholog	APOPTOSIS-ENHANCING NUCLEASE (PTHR12801:SF57)		Mus musculus
Atp6v1b2	0.916364	-0.0813633	0.835	0.6463	0.727663	0.188701	6.0862	71.2456	2.30944e-15	5.83413e-14	MOUSE|MGI=MGI=109618|UniProtKB=P62814	V-type proton ATPase subunit B, brain isoform;Atp6v1b2;ortholog	V-TYPE PROTON ATPASE SUBUNIT B, BRAIN ISOFORM (PTHR43389:SF5)	ATP synthase(PC00002);DNA binding protein(PC00009);anion channel(PC00049);hydrolase(PC00121);ligand-gated ion channel(PC00141)	Mus musculus
Rps6kc1	0.916104	0.122463	1.03857	1.30339	1.18093	-0.264825	4.04018	53.8616	1.20097e-11	1.9818e-10	MOUSE|MGI=MGI=2443419|UniProtKB=Q8BLK9	Ribosomal protein S6 kinase delta-1;Rps6kc1;ortholog	RIBOSOMAL PROTEIN S6 KINASE DELTA-1 (PTHR15508:SF2)	amino acid transporter(PC00046);non-receptor serine/threonine protein kinase(PC00167)	Mus musculus
Wbp5	0.915584	-0.00911136	0.906473	1.04826	1.05737	-0.141788	4.86238	67.861	1.22511e-14	2.85645e-13	MOUSE|MGI=MGI=109567|UniProtKB=Q9DD24	Transcription elongation factor A protein-like 9;Tceal9;ortholog	TRANSCRIPTION ELONGATION FACTOR A PROTEIN-LIKE 9 (PTHR14754:SF6)	transcription factor(PC00218)	Mus musculus
Dbf4	0.914876	0.225712	1.14059	0.974684	0.748971	0.165904	1.96806	13.2899	0.00404991	0.0143148	MOUSE|MGI=MGI=1351328|UniProtKB=Q9QZ41	Protein DBF4 homolog A;Dbf4;ortholog	PROTEIN DBF4 HOMOLOG A (PTHR15375:SF22)	kinase activator(PC00138)	Mus musculus
Slc1a5	0.914824	0.419287	1.33411	1.23883	0.819544	0.0952797	2.15388	22.6939	4.67714e-05	0.000276679	MOUSE|MGI=MGI=105305|UniProtKB=P51912	Neutral amino acid transporter B(0);Slc1a5;ortholog	NEUTRAL AMINO ACID TRANSPORTER B(0) (PTHR11958:SF19)	cation transporter(PC00068)	Mus musculus
Slc5a1	0.913549	0.685276	1.59882	1.16995	0.484677	0.428872	2.28333	17.3365	0.000602593	0.00271463	MOUSE|MGI=MGI=107678|UniProtKB=Q8C3K6	Sodium/glucose cotransporter 1;Slc5a1;ortholog	SODIUM/GLUCOSE COTRANSPORTER 1 (PTHR11819:SF151)	carbohydrate transporter(PC00067);cation transporter(PC00068)	Mus musculus
Il10rb	0.913089	0.101132	1.01422	1.18313	1.082	-0.168906	4.15535	59.8033	6.47547e-13	1.24034e-11	MOUSE|MGI=MGI=109380|UniProtKB=Q61190	Interleukin-10 receptor subunit beta;Il10rb;ortholog	INTERLEUKIN-10 RECEPTOR SUBUNIT BETA (PTHR20859:SF50)	defense/immunity protein(PC00090);type I cytokine receptor(PC00231);type II cytokine receptor(PC00232)	Mus musculus
Gm7120	0.912735	-0.915924	-0.00318853	-0.337646	0.578278	0.334457	2.75223	11.4617	0.00947437	0.0298058	MOUSE|MGI=MGI=3648543|UniProtKB=Q8VDR5	Transmembrane protein 267;Tmem267;ortholog	TRANSMEMBRANE PROTEIN 267 (PTHR13628:SF1)		Mus musculus
Ccrl2	0.912199	-0.325758	0.586441	0.928831	1.25459	-0.34239	1.94688	18.6052	0.000329904	0.00159289	MOUSE|MGI=MGI=1920904|UniProtKB=O35457	C-C chemokine receptor-like 2;Ccrl2;ortholog	C-C CHEMOKINE RECEPTOR-LIKE 2 (PTHR10489:SF655)		Mus musculus
Bak1	0.911474	0.0430285	0.954503	1.11493	1.0719	-0.160429	4.16375	74.9621	3.69173e-16	1.01202e-14	MOUSE|MGI=MGI=1097161|UniProtKB=O08734	Bcl-2 homologous antagonist/killer;Bak1;ortholog	BCL-2 HOMOLOGOUS ANTAGONIST/KILLER (PTHR11256:SF41)	signaling molecule(PC00207)	Mus musculus
Hpx	0.910111	-0.0954136	0.814697	0.953199	1.04861	-0.138502	12.3334	60.7376	4.08921e-13	8.01527e-12	MOUSE|MGI=MGI=105112|UniProtKB=Q91X72	Hemopexin;Hpx;ortholog	HEMOPEXIN (PTHR10201:SF136)	metalloprotease(PC00153)	Mus musculus
Gtpbp2	0.909673	-0.156192	0.753482	0.634985	0.791176	0.118497	5.1906	46.2146	5.10592e-10	6.74195e-09	MOUSE|MGI=MGI=1860138|UniProtKB=Q3UJK4	GTP-binding protein 2;Gtpbp2;ortholog	GTP-BINDING PROTEIN 2 (PTHR43721:SF3)	G-protein(PC00020);hydrolase(PC00121);translation elongation factor(PC00222);translation initiation factor(PC00224)	Mus musculus
LOC101056219	0.908453	-0.718498	0.189955	0.762063	1.48056	-0.572108	5.27816	104.481	1.68992e-22	8.14393e-21
Ophn1	0.907792	0.152933	1.06072	1.29548	1.14255	-0.234755	2.02804	21.75	7.35287e-05	0.000415318	MOUSE|MGI=MGI=2151070|UniProtKB=Q99J31	Oligophrenin-1;Ophn1;ortholog	OLIGOPHRENIN-1 (PTHR12552:SF2)	G-protein modulator(PC00022)	Mus musculus
Rcan1	0.904965	-0.0997918	0.805173	1.06861	1.1684	-0.263437	4.93349	68.3052	9.84248e-15	2.32713e-13	MOUSE|MGI=MGI=1890564|UniProtKB=Q9JHG6	Calcipressin-1;Rcan1;ortholog	CALCIPRESSIN-1 (PTHR10300:SF4)	signaling molecule(PC00207)	Mus musculus
Tgfbr2	0.904365	-0.10948	0.794885	0.520069	0.629549	0.274816	4.81993	47.0431	3.40308e-10	4.63505e-09	MOUSE|MGI=MGI=98729|UniProtKB=Q62312	TGF-beta receptor type-2;Tgfbr2;ortholog	TGF-BETA RECEPTOR TYPE-2 (PTHR23255:SF55)	TGF-beta receptor(PC00035);serine/threonine protein kinase receptor(PC00205)	Mus musculus
Ift88	0.904188	0.0245715	0.928759	0.642995	0.618424	0.285764	2.54412	16.3288	0.000970869	0.00413836	MOUSE|MGI=MGI=98715|UniProtKB=Q61371	Intraflagellar transport protein 88 homolog;Ift88;ortholog	INTRAFLAGELLAR TRANSPORT PROTEIN 88 HOMOLOG (PTHR44117:SF1)		Mus musculus
Dcakd	0.901534	-0.183571	0.717963	0.775041	0.958612	-0.0570782	4.42481	55.3731	5.71642e-12	9.89713e-11	MOUSE|MGI=MGI=1915337|UniProtKB=Q8BHC4	Dephospho-CoA kinase domain-containing protein;Dcakd;ortholog	DEPHOSPHO-COA KINASE DOMAIN-CONTAINING PROTEIN (PTHR10695:SF35)		Mus musculus
Gm11457	0.901277	0.17272	1.074	0.870177	0.697457	0.20382	2.70132	16.6129	0.000848824	0.0036814
Rassf4	0.901152	0.0582938	0.959445	1.09136	1.03307	-0.131919	3.6032	38.0657	2.73739e-08	2.89463e-07	MOUSE|MGI=MGI=2386853|UniProtKB=Q8CB96	Ras association domain-containing protein 4;Rassf4;ortholog	RAS ASSOCIATION DOMAIN-CONTAINING PROTEIN 4 (PTHR22738:SF4)	G-protein modulator(PC00022)	Mus musculus
Cttnbp2nl	0.900538	-0.0310266	0.869512	0.676842	0.707869	0.19267	3.14987	21.8212	7.10646e-05	0.000402301	MOUSE|MGI=MGI=1933137|UniProtKB=Q99LJ0	CTTNBP2 N-terminal-like protein;Cttnbp2nl;ortholog	CTTNBP2 N-TERMINAL-LIKE PROTEIN (PTHR23166:SF9)		Mus musculus
Fosl2	0.90039	-0.382988	0.517402	0.220404	0.603393	0.296997	3.59289	11.9233	0.0076504	0.0247294	MOUSE|MGI=MGI=102858|UniProtKB=P47930	Fos-related antigen 2;Fosl2;ortholog	FOS-RELATED ANTIGEN 2 (PTHR23351:SF25)	basic leucine zipper transcription factor(PC00056)	Mus musculus
Pdgfrb	0.899565	0.21874	1.1183	1.40599	1.18725	-0.287689	3.55989	56.4256	3.40818e-12	6.03188e-11	MOUSE|MGI=MGI=97531|UniProtKB=P05622	Platelet-derived growth factor receptor beta;Pdgfrb;ortholog	PLATELET-DERIVED GROWTH FACTOR RECEPTOR BETA (PTHR24416:SF53)		Mus musculus
Zfp334	0.898909	-0.639686	0.259224	0.369216	1.0089	-0.109992	1.4437	11.6222	0.00879601	0.0279331	MOUSE|MGI=MGI=2388656|UniProtKB=A2A4U6	Zinc finger protein 334;Zfp334;ortholog	ZINC FINGER PROTEIN 334 (PTHR24377:SF116)		Mus musculus
Tnfrsf21	0.898039	0.0426516	0.94069	0.909452	0.8668	0.0312384	3.78146	31.738	5.94286e-07	4.98765e-06	MOUSE|MGI=MGI=2151075|UniProtKB=Q9EPU5	Tumor necrosis factor receptor superfamily member 21;Tnfrsf21;ortholog	TUMOR NECROSIS FACTOR RECEPTOR SUPERFAMILY MEMBER 21 (PTHR46921:SF1)		Mus musculus
Fam102a	0.896732	0.207837	1.10457	0.707393	0.499555	0.397177	5.19181	26.2014	8.6547e-06	5.94745e-05	MOUSE|MGI=MGI=2138935|UniProtKB=Q78T81	Protein FAM102A;Fam102a;ortholog	PROTEIN FAM102A (PTHR21456:SF2)		Mus musculus
Rgs19	0.89625	0.219087	1.11534	1.85088	1.6318	-0.735546	1.93707	20.6146	0.000126572	0.000674872	MOUSE|MGI=MGI=1915153|UniProtKB=Q9CX84	Regulator of G-protein signaling 19;Rgs19;ortholog	REGULATOR OF G-PROTEIN SIGNALING 19 (PTHR10845:SF145)	G-protein modulator(PC00022)	Mus musculus
Pgm1	0.896026	0.196156	1.09218	1.30649	1.11033	-0.214307	3.20401	41.0708	6.31691e-09	7.28008e-08	MOUSE|MGI=MGI=97565|UniProtKB=Q9D0F9	Phosphoglucomutase-1;Pgm1;ortholog	PHOSPHOGLUCOMUTASE-1 (PTHR22573:SF37)		Mus musculus
Ckap4	0.895981	0.140632	1.03661	1.36973	1.2291	-0.333115	2.76529	49.4666	1.03775e-10	1.50558e-09	MOUSE|MGI=MGI=2444926|UniProtKB=Q8BMK4	Cytoskeleton-associated protein 4;Ckap4;ortholog	CYTOSKELETON-ASSOCIATED PROTEIN 4 (PTHR45161:SF1)		Mus musculus
Lypd1	0.895007	0.239851	1.13486	1.13382	0.89397	0.00103629	2.24818	25.3542	1.30195e-05	8.63703e-05	MOUSE|MGI=MGI=1919835|UniProtKB=Q8BLC3	Ly6/PLAUR domain-containing protein 1;Lypd1;ortholog	LY6/PLAUR DOMAIN-CONTAINING PROTEIN 1 (PTHR10036:SF7)		Mus musculus
Slfn9	0.894459	-0.0539851	0.840474	1.51593	1.56992	-0.675458	2.50391	33.2834	2.80641e-07	2.49363e-06	MOUSE|MGI=MGI=2445121|UniProtKB=B1ARD6	Schlafen 9;Slfn9;ortholog	SCHLAFEN FAMILY MEMBER 11 (PTHR12155:SF43)		Mus musculus
BC021767	0.894201	0.123232	1.01743	1.52578	1.40255	-0.508345	1.37991	22.1273	6.137e-05	0.000352162
Nans	0.894136	0.15898	1.05312	0.951917	0.792937	0.101198	4.74145	47.497	2.72455e-10	3.72766e-09	MOUSE|MGI=MGI=2149820|UniProtKB=Q99J77	Sialic acid synthase;Nans;ortholog	SIALIC ACID SYNTHASE (PTHR42966:SF1)	acetyltransferase(PC00038);lyase(PC00144)	Mus musculus
Ccdc175	0.893677	-0.493948	0.399728	0.278232	0.772181	0.121496	1.84738	10.775	0.013007	0.0390134	MOUSE|MGI=MGI=1921186|UniProtKB=E9PVB3	Coiled-coil domain-containing protein 175;Ccdc175;ortholog	COILED-COIL DOMAIN-CONTAINING PROTEIN 175 (PTHR35347:SF1)		Mus musculus
Reep5	0.893546	-0.0132046	0.880341	1.00494	1.01814	-0.124598	4.69079	69.6251	5.13497e-15	1.24125e-13	MOUSE|MGI=MGI=1270152|UniProtKB=Q60870	Receptor expression-enhancing protein 5;Reep5;ortholog	RECEPTOR EXPRESSION-ENHANCING PROTEIN 5 (PTHR12300:SF93)	receptor(PC00197);transporter(PC00227)	Mus musculus
Pamr1	0.891277	0.265195	1.15647	0.952515	0.68732	0.203956	2.65299	21.4466	8.50257e-05	0.000474063	MOUSE|MGI=MGI=2445082|UniProtKB=Q8BU25	Inactive serine protease PAMR1;Pamr1;ortholog	INACTIVE SERINE PROTEASE PAMR1 (PTHR24254:SF9)	serine protease(PC00203)	Mus musculus
Aldh3b1	0.890951	-0.0456175	0.845334	1.19052	1.23614	-0.345185	2.4039	34.3113	1.70296e-07	1.56557e-06	MOUSE|MGI=MGI=1914939|UniProtKB=Q80VQ0	Aldehyde dehydrogenase family 3 member B1;Aldh3b1;ortholog	ALDEHYDE DEHYDROGENASE FAMILY 3 MEMBER B1 (PTHR43570:SF2)		Mus musculus
A930038B10Rik	0.890918	-0.374008	0.516911	0.576663	0.950671	-0.0597526	2.06737	14.251	0.00258272	0.00972423
Vasn	0.890125	-0.109252	0.780873	0.27195	0.381202	0.508923	3.2726	13.2301	0.00416447	0.0146687	MOUSE|MGI=MGI=2177651|UniProtKB=Q9CZT5	Vasorin;Vasn;ortholog	VASORIN (PTHR24373:SF261)	extracellular matrix protein(PC00102);receptor(PC00197)	Mus musculus
Clic1	0.889941	0.122674	1.01261	1.03324	0.910565	-0.0206244	2.85195	28.9272	2.31969e-06	1.76567e-05	MOUSE|MGI=MGI=2148924|UniProtKB=Q9Z1Q5	Chloride intracellular channel protein 1;Clic1;ortholog	CHLORIDE INTRACELLULAR CHANNEL PROTEIN 1 (PTHR43920:SF2)		Mus musculus
Mxra7	0.888495	0.26061	1.1491	0.922303	0.661693	0.226802	2.79885	38.3578	2.37401e-08	2.53161e-07	MOUSE|MGI=MGI=1914872|UniProtKB=Q9CZH7	Matrix-remodeling-associated protein 7;Mxra7;ortholog	MATRIX-REMODELING-ASSOCIATED PROTEIN 7 (PTHR21845:SF2)		Mus musculus
Fgl2	0.888146	0.302332	1.19048	0.767358	0.465025	0.423121	2.92407	21.3801	8.77729e-05	0.000486691	MOUSE|MGI=MGI=103266|UniProtKB=P12804	Fibroleukin;Fgl2;ortholog	FIBROLEUKIN (PTHR19143:SF189)	signaling molecule(PC00207)	Mus musculus
Casp1	0.88767	0.32357	1.21124	0.726061	0.402491	0.485179	2.18774	18.6623	0.000321066	0.00155468	MOUSE|MGI=MGI=96544|UniProtKB=P29452	Caspase-1;Casp1;ortholog	CASPASE-1 (PTHR10454:SF34)	cysteine protease(PC00081);protease inhibitor(PC00191)	Mus musculus
Kctd3	0.887343	0.0362818	0.923625	0.857206	0.820924	0.0664191	3.98531	34.7993	1.34319e-07	1.25619e-06	MOUSE|MGI=MGI=2444629|UniProtKB=Q8BFX3	BTB/POZ domain-containing protein KCTD3;Kctd3;ortholog	BTB/POZ DOMAIN-CONTAINING PROTEIN KCTD3 (PTHR15859:SF2)	voltage-gated potassium channel(PC00242)	Mus musculus
Camk2d	0.886736	-0.127172	0.759564	0.368577	0.495749	0.390987	3.45323	13.0008	0.00463497	0.0160937	MOUSE|MGI=MGI=1341265|UniProtKB=Q6PHZ2	Calcium/calmodulin-dependent protein kinase type II subunit delta;Camk2d;ortholog	CALCIUM/CALMODULIN-DEPENDENT PROTEIN KINASE TYPE II SUBUNIT DELTA (PTHR24347:SF365)		Mus musculus
Faim	0.886413	0.0251761	0.911589	0.821483	0.796307	0.090106	3.09084	17.9097	0.000459116	0.00213365	MOUSE|MGI=MGI=1344387|UniProtKB=Q9WUD8	Fas apoptotic inhibitory molecule 1;Faim;ortholog	FAS APOPTOTIC INHIBITORY MOLECULE 1 (PTHR13088:SF4)		Mus musculus
Plekhg6	0.88572	-0.181726	0.703994	0.546276	0.728002	0.157718	3.64179	17.3821	0.00058969	0.00266602	MOUSE|MGI=MGI=2682298|UniProtKB=Q8R0J1	Pleckstrin homology domain-containing family G member 6;Plekhg6;ortholog	PLECKSTRIN HOMOLOGY DOMAIN-CONTAINING FAMILY G MEMBER 6 (PTHR47671:SF1)		Mus musculus
Lrrcc1	0.885304	-0.177462	0.707843	1.10254	1.28	-0.394699	2.14827	18.0937	0.000420695	0.00197762	MOUSE|MGI=MGI=1918960|UniProtKB=Q69ZB0	Leucine-rich repeat and coiled-coil domain-containing protein 1;Lrrcc1;ortholog	LEUCINE-RICH REPEAT AND COILED-COIL DOMAIN-CONTAINING PROTEIN 1 (PTHR15454:SF34)		Mus musculus
Raet1d	0.884835	-0.238291	0.646544	0.71633	0.954621	-0.0697863	4.84256	19.7205	0.000193949	0.00099016	MOUSE|MGI=MGI=1861032|UniProtKB=Q9JI58	Retinoic acid early-inducible protein 1-delta;Raet1d;ortholog	RETINOIC ACID EARLY TRANSCRIPT 1E (PTHR16675:SF64)		Mus musculus
Cul9	0.884018	-0.0857582	0.79826	0.98649	1.07225	-0.18823	3.47399	41.2302	5.84383e-09	6.79177e-08	MOUSE|MGI=MGI=1925559|UniProtKB=Q80TT8	Cullin-9;Cul9;ortholog	CULLIN-9 (PTHR22771:SF2)		Mus musculus
Gm7180	0.883845	-0.0189779	0.864867	0.494543	0.513521	0.370325	1.96565	10.5603	0.0143575	0.0423504
Prkx	0.88376	-0.194871	0.688889	0.479777	0.674648	0.209112	3.13914	22.2189	5.87349e-05	0.000338581	MOUSE|MGI=MGI=1309999|UniProtKB=Q922R0	cAMP-dependent protein kinase catalytic subunit PRKX;Prkx;ortholog	CAMP-DEPENDENT PROTEIN KINASE CATALYTIC SUBUNIT PRKX-RELATED (PTHR24353:SF37)		Mus musculus
H2-Q1	0.883536	0.722366	1.6059	1.64261	0.920241	-0.0367046	2.97475	52.9554	1.8739e-11	3.00062e-10	MOUSE|MGI=MGI=95928|UniProtKB=O19441	Histocompatibility 2, Q region locus 1;H2-Q1;ortholog	CLASS IB MHC ANTIGEN QA-2-RELATED (PTHR16675:SF251)		Mus musculus
Prkch	0.88246	0.411049	1.29351	0.888248	0.4772	0.405261	2.52998	15.9357	0.00116891	0.00489291	MOUSE|MGI=MGI=97600|UniProtKB=P23298	Protein kinase C eta type;Prkch;ortholog	PROTEIN KINASE C ETA TYPE (PTHR24356:SF192)	annexin(PC00050);calmodulin(PC00061);non-receptor serine/threonine protein kinase(PC00167);transfer/carrier protein(PC00219)	Mus musculus
C730027H18Rik	0.881811	0.244521	1.12633	0.712899	0.468378	0.413433	3.51823	24.458	2.00415e-05	0.000127766
Gm13157	0.880007	0.146757	1.02676	1.4044	1.25764	-0.377633	2.6028	33.9896	1.99128e-07	1.813e-06
Ctc1	0.878882	0.0689518	0.947834	0.632272	0.56332	0.315563	3.11075	21.4277	8.57972e-05	0.00047731	MOUSE|MGI=MGI=1916214|UniProtKB=Q5SUQ9	CST complex subunit CTC1;Ctc1;ortholog	CST COMPLEX SUBUNIT CTC1 (PTHR14865:SF2)		Mus musculus
B230206H07Rik	0.877803	0.044897	0.9227	1.05533	1.01044	-0.132633	4.4172	61.9213	2.2839e-13	4.6265e-12
Pla2g4a	0.877737	-0.126104	0.751633	0.897361	1.02346	-0.145728	1.98552	17.2187	0.000637178	0.00284838	MOUSE|MGI=MGI=1195256|UniProtKB=P47713	Cytosolic phospholipase A2;Pla2g4a;ortholog	CYTOSOLIC PHOSPHOLIPASE A2 (PTHR10728:SF13)	phospholipase(PC00186)	Mus musculus
Nphp1	0.877705	0.404144	1.28185	1.67596	1.27181	-0.394107	2.79131	64.1404	7.65967e-14	1.63248e-12	MOUSE|MGI=MGI=1858233|UniProtKB=Q9QY53	Nephrocystin-1;Nphp1;ortholog	NEPHROCYSTIN-1 (PTHR15176:SF1)		Mus musculus
Nipa1	0.877622	-0.228166	0.649455	1.15333	1.3815	-0.503874	1.77671	16.9014	0.000740519	0.00327107	MOUSE|MGI=MGI=2442058|UniProtKB=Q8BHK1	Magnesium transporter NIPA1;Nipa1;ortholog	MAGNESIUM TRANSPORTER NIPA1 (PTHR12570:SF17)		Mus musculus
Plin3	0.876558	-0.130466	0.746093	0.680409	0.810874	0.0656838	5.76001	36.8076	5.0534e-08	5.12778e-07	MOUSE|MGI=MGI=1914155|UniProtKB=Q9DBG5	Perilipin-3;Plin3;ortholog	PERILIPIN-3 (PTHR14024:SF11)	transfer/carrier protein(PC00219)	Mus musculus
Dnttip1	0.875233	-0.160851	0.714381	0.438755	0.599606	0.275626	4.15419	22.3983	5.38961e-05	0.000314644	MOUSE|MGI=MGI=1923483|UniProtKB=Q99LB0	Deoxynucleotidyltransferase terminal-interacting protein 1;Dnttip1;ortholog	DEOXYNUCLEOTIDYLTRANSFERASE TERMINAL-INTERACTING PROTEIN 1 (PTHR23399:SF2)		Mus musculus
Pcolce	0.875098	-0.184601	0.690497	0.823245	1.00785	-0.132748	3.73993	21.3829	8.76579e-05	0.000486409	MOUSE|MGI=MGI=105099|UniProtKB=Q61398	Procollagen C-endopeptidase enhancer 1;Pcolce;ortholog	PROCOLLAGEN C-ENDOPEPTIDASE ENHANCER 1 (PTHR45645:SF1)		Mus musculus
Shtn1	0.874929	-0.105124	0.769805	0.729201	0.834324	0.0406047	5.59468	56.177	3.85093e-12	6.76797e-11	MOUSE|MGI=MGI=1918903|UniProtKB=Q8K2Q9	Shootin-1;Shtn1;ortholog	SHOOTIN-1 (PTHR46606:SF3)		Mus musculus
Fmnl3	0.874504	0.016859	0.891363	0.774937	0.758078	0.116426	2.76605	19.6494	0.000200643	0.00102227	MOUSE|MGI=MGI=109569|UniProtKB=Q6ZPF4	Formin-like protein 3;Fmnl3;ortholog	FORMIN-LIKE PROTEIN 3 (PTHR45857:SF3)		Mus musculus
Sytl2	0.873699	-0.181768	0.691931	2.00626	2.18803	-1.31433	0.967838	24.8628	1.64943e-05	0.000107444	MOUSE|MGI=MGI=1933366|UniProtKB=Q99N50	Synaptotagmin-like protein 2;Sytl2;ortholog	SYNAPTOTAGMIN-LIKE PROTEIN 2 (PTHR45716:SF5)		Mus musculus
Tmc6	0.873676	-0.050832	0.822844	0.75609	0.806922	0.0667538	3.79573	37.8998	2.96802e-08	3.12106e-07	MOUSE|MGI=MGI=1098686|UniProtKB=Q7TN60	Transmembrane channel-like protein 6;Tmc6;ortholog	TRANSMEMBRANE CHANNEL-LIKE PROTEIN 6 (PTHR23302:SF4)		Mus musculus
Sel1l3	0.873398	-0.0289011	0.844497	0.207591	0.236492	0.636905	4.17286	19.2776	0.000239536	0.00119744	MOUSE|MGI=MGI=1916941|UniProtKB=Q80TS8	Protein sel-1 homolog 3;Sel1l3;ortholog	PROTEIN SEL-1 HOMOLOG 3 (PTHR44444:SF1)		Mus musculus
Mcam	0.872427	-0.287335	0.585093	-0.071832	0.215503	0.656925	2.55065	11.2208	0.0105897	0.032783	MOUSE|MGI=MGI=1933966|UniProtKB=Q8R2Y2	Cell surface glycoprotein MUC18;Mcam;ortholog	CELL SURFACE GLYCOPROTEIN MUC18 (PTHR11973:SF18)	immunoglobulin superfamily cell adhesion molecule(PC00125);receptor(PC00197)	Mus musculus
Gab2	0.871183	-0.272547	0.598636	0.67896	0.951507	-0.0803242	2.73801	19.858	0.000181645	0.000935232	MOUSE|MGI=MGI=1333854|UniProtKB=Q9Z1S8	GRB2-associated-binding protein 2;Gab2;ortholog	GRB2-ASSOCIATED-BINDING PROTEIN 2 (PTHR45960:SF1)	transmembrane receptor regulatory/adaptor protein(PC00226)	Mus musculus
Morn2	0.870391	-0.0133469	0.857044	0.874639	0.887986	-0.0175953	2.21609	18.161	0.000407457	0.00192352	MOUSE|MGI=MGI=2674071|UniProtKB=Q6UL01	MORN repeat-containing protein 2;Morn2;ortholog	MORN REPEAT-CONTAINING PROTEIN 2 (PTHR46917:SF1)		Mus musculus
Clu	0.870351	-0.0327051	0.837646	0.764281	0.796986	0.073365	10.7242	44.9141	9.64976e-10	1.23432e-08	MOUSE|MGI=MGI=1921398|UniProtKB=Q5SW19	Clustered mitochondria protein homolog;Cluh;ortholog	CLUSTERED MITOCHONDRIA PROTEIN HOMOLOG (PTHR12601:SF6)	translation initiation factor(PC00224)	Mus musculus
P3h3	0.870157	0.138087	1.00824	0.94042	0.802333	0.0678239	2.13642	16.163	0.00105	0.00443568	MOUSE|MGI=MGI=1315208|UniProtKB=Q8CG70	Prolyl 3-hydroxylase 3;P3h3;ortholog	PROLYL 3-HYDROXYLASE 3 (PTHR14049:SF14)	extracellular matrix glycoprotein(PC00100)	Mus musculus
Cbx6	0.869453	0.242598	1.11205	0.757133	0.514535	0.354918	3.07924	14.6541	0.00213742	0.00825718	MOUSE|MGI=MGI=3512628|UniProtKB=Q9DBY5	Chromobox protein homolog 6;Cbx6;ortholog	CHROMOBOX PROTEIN HOMOLOG 6-RELATED (PTHR19277:SF94)		Mus musculus
Myl12b	0.869348	-0.0427597	0.826589	0.933871	0.97663	-0.107282	6.12607	82.636	8.34644e-18	2.70514e-16	MOUSE|MGI=MGI=107494|UniProtKB=Q3THE2	Myosin regulatory light chain 12B;Myl12b;ortholog	MYOSIN REGULATORY LIGHT CHAIN 12B (PTHR23049:SF58)	actin family cytoskeletal protein(PC00041);calmodulin(PC00061)	Mus musculus
Thnsl1	0.86717	0.0922107	0.959381	0.853029	0.760819	0.106351	2.2508	12.3053	0.00640725	0.0212433	MOUSE|MGI=MGI=2139347|UniProtKB=Q8BH55	Threonine synthase-like 1;Thnsl1;ortholog	THREONINE SYNTHASE-LIKE 1 (PTHR43515:SF1)		Mus musculus
Dlgap4	0.867059	0.0809302	0.947989	0.916123	0.835193	0.0318664	4.30976	54.3186	9.59541e-12	1.6151e-10	MOUSE|MGI=MGI=2138865|UniProtKB=B1AZP2	Disks large-associated protein 4;Dlgap4;ortholog	DISKS LARGE-ASSOCIATED PROTEIN 4 (PTHR12353:SF19)	transmembrane receptor regulatory/adaptor protein(PC00226)	Mus musculus
Tmem209	0.867035	-0.239833	0.627202	0.32448	0.564312	0.302722	3.8115	29.4054	1.84053e-06	1.42314e-05	MOUSE|MGI=MGI=1919899|UniProtKB=Q8BRG8	Transmembrane protein 209;Tmem209;ortholog	TRANSMEMBRANE PROTEIN 209 (PTHR21780:SF0)		Mus musculus
Adrbk2	0.866988	-0.0715888	0.7954	1.47088	1.54246	-0.675476	2.88486	23.7984	2.75217e-05	0.000171181	MOUSE|MGI=MGI=87941|UniProtKB=Q3UYH7	Beta-adrenergic receptor kinase 2;Adrbk2;ortholog	BETA-ADRENERGIC RECEPTOR KINASE 2 (PTHR24355:SF17)	non-receptor serine/threonine protein kinase(PC00167)	Mus musculus
Sowahc	0.866793	-0.358729	0.508064	0.878824	1.23755	-0.37076	3.54502	50.7004	5.66656e-11	8.57464e-10	MOUSE|MGI=MGI=3606051|UniProtKB=Q8C0J6	Ankyrin repeat domain-containing protein SOWAHC;Sowahc;ortholog	ANKYRIN REPEAT DOMAIN-CONTAINING PROTEIN SOWAHC (PTHR14491:SF4)		Mus musculus
P2rx4	0.866577	0.0666702	0.933247	0.7087	0.642029	0.224548	6.14548	76.2318	1.97276e-16	5.51788e-15	MOUSE|MGI=MGI=1338859|UniProtKB=Q9JJX6	P2X purinoceptor 4;P2rx4;ortholog	P2X PURINOCEPTOR 4 (PTHR10125:SF18)		Mus musculus
Ces3a	0.865112	0.0255358	0.890648	0.448576	0.42304	0.442072	9.71071	19.9861	0.000170869	0.000884567	MOUSE|MGI=MGI=102773|UniProtKB=Q63880	Carboxylesterase 3A;Ces3a;ortholog	CARBOXYLESTERASE 3 (PTHR11559:SF259)	lipase(PC00143);serine protease(PC00203)	Mus musculus
Fkbp7	0.862993	0.238868	1.10186	1.01407	0.775206	0.0877865	2.08919	16.5682	0.000866992	0.00374731	MOUSE|MGI=MGI=1336879|UniProtKB=O54998	Peptidyl-prolyl cis-trans isomerase FKBP7;Fkbp7;ortholog	PEPTIDYL-PROLYL CIS-TRANS ISOMERASE FKBP7 (PTHR46222:SF2)		Mus musculus
Sp110	0.862785	0.0229077	0.885693	1.56587	1.54296	-0.680178	2.04005	25.2643	1.35953e-05	8.99141e-05	MOUSE|MGI=MGI=1923364|UniProtKB=Q8BVK9	Sp110 nuclear body protein;Sp110;ortholog	SP110 NUCLEAR BODY PROTEIN (PTHR46386:SF7)		Mus musculus
Mad2l2	0.862137	-0.386966	0.475171	0.90897	1.29594	-0.433799	3.36912	40.8038	7.1967e-09	8.25629e-08	MOUSE|MGI=MGI=1919140|UniProtKB=Q9D752	Mitotic spindle assembly checkpoint protein MAD2B;Mad2l2;ortholog	MITOTIC SPINDLE ASSEMBLY CHECKPOINT PROTEIN MAD2B (PTHR11842:SF10)		Mus musculus
Tifa	0.859101	0.200802	1.0599	0.904821	0.704019	0.155083	4.88868	59.2732	8.4045e-13	1.59569e-11	MOUSE|MGI=MGI=2182965|UniProtKB=Q793I8	TRAF-interacting protein with FHA domain-containing protein A;Tifa;ortholog	TRAF-INTERACTING PROTEIN WITH FHA DOMAIN-CONTAINING PROTEIN A (PTHR31266:SF2)		Mus musculus
Tnfsf12	0.858812	-0.0995625	0.759249	1.00342	1.10298	-0.24417	3.24536	26.3502	8.05531e-06	5.56589e-05	MOUSE|MGI=MGI=1196259|UniProtKB=O54907	Tumor necrosis factor ligand superfamily member 12;Tnfsf12;ortholog	TUMOR NECROSIS FACTOR LIGAND SUPERFAMILY MEMBER 12 (PTHR15151:SF20)		Mus musculus
Dbndd2	0.858747	0.0296556	0.888402	1.4003	1.37064	-0.511897	3.77702	53.2878	1.59182e-11	2.59563e-10	MOUSE|MGI=MGI=106562|UniProtKB=Q9CRD4	Dysbindin domain-containing protein 2;Dbndd2;ortholog	DYSBINDIN DOMAIN-CONTAINING PROTEIN 2 (PTHR16294:SF7)		Mus musculus
Tlr3	0.857846	-0.150697	0.707149	0.699503	0.8502	0.0076463	3.13804	17.4855	0.000561496	0.00255152	MOUSE|MGI=MGI=2156367|UniProtKB=Q99MB1	Toll-like receptor 3;Tlr3;ortholog	TOLL-LIKE RECEPTOR 3 (PTHR24365:SF524)		Mus musculus
Ccdc181	0.857557	-0.141007	0.716549	0.798999	0.940007	-0.0824502	2.62724	20.6509	0.000124393	0.000665131	MOUSE|MGI=MGI=1922145|UniProtKB=Q80ZU5	Coiled-coil domain-containing protein 181;Ccdc181;ortholog	COILED-COIL DOMAIN-CONTAINING PROTEIN 181 (PTHR14320:SF2)		Mus musculus
Cenpc1	0.857334	-0.584474	0.27286	0.0341864	0.61866	0.238673	2.24067	10.9886	0.0117875	0.0359109	MOUSE|MGI=MGI=99700|UniProtKB=P49452	Centromere protein C;Cenpc;ortholog	CENTROMERE PROTEIN C (PTHR16684:SF11)		Mus musculus
Agbl5	0.857308	0.0110843	0.868392	0.413805	0.402721	0.454587	4.05569	19.7914	0.0001875	0.000961127	MOUSE|MGI=MGI=2441745|UniProtKB=Q09M02	Cytosolic carboxypeptidase-like protein 5;Agbl5;ortholog	CYTOSOLIC CARBOXYPEPTIDASE-LIKE PROTEIN 5 (PTHR12756:SF12)	G-protein(PC00020);metalloprotease(PC00153)	Mus musculus
Abi3	0.857087	-0.203625	0.653462	0.923158	1.12678	-0.269696	4.1862	52.144	2.79075e-11	4.36708e-10	MOUSE|MGI=MGI=1913860|UniProtKB=Q8BYZ1	ABI gene family member 3;Abi3;ortholog	ABI GENE FAMILY MEMBER 3 (PTHR10460:SF7)	G-protein modulator(PC00022)	Mus musculus
Cdkn2c	0.856867	0.0278389	0.884706	1.0252	0.997362	-0.140495	3.86642	37.6126	3.41396e-08	3.57262e-07	MOUSE|MGI=MGI=105388|UniProtKB=Q60772	Cyclin-dependent kinase 4 inhibitor C;Cdkn2c;ortholog			Mus musculus
Pkmyt1	0.85679	-0.181351	0.675439	0.812134	0.993485	-0.136695	1.46078	10.9463	0.0120197	0.0365006	MOUSE|MGI=MGI=2137630|UniProtKB=Q9ESG9	Membrane-associated tyrosine- and threonine-specific cdc2-inhibitory kinase;Pkmyt1;ortholog	MEMBRANE-ASSOCIATED TYROSINE- AND THREONINE-SPECIFIC CDC2-INHIBITORY KINASE (PTHR11042:SF99)	non-receptor serine/threonine protein kinase(PC00167)	Mus musculus
Slc25a4	0.856513	0.104759	0.961272	1.23022	1.12546	-0.268948	3.59334	49.6129	9.65919e-11	1.4122e-09	MOUSE|MGI=MGI=1353495|UniProtKB=P48962	ADP/ATP translocase 1;Slc25a4;ortholog	ADP/ATP TRANSLOCASE 1 (PTHR45635:SF14)		Mus musculus
5033406O09Rik	0.856404	0.066292	0.922696	0.999061	0.932769	-0.0763647	2.3981	19.4707	0.000218486	0.00110352
Tpra1	0.8558	-0.136723	0.719077	0.915074	1.0518	-0.195997	4.24951	44.2829	1.31416e-09	1.65932e-08	MOUSE|MGI=MGI=1345190|UniProtKB=Q99MU1	Transmembrane protein adipocyte-associated 1;Tpra1;ortholog	TRANSMEMBRANE PROTEIN ADIPOCYTE-ASSOCIATED 1 (PTHR15876:SF8)		Mus musculus
Unc45a	0.854311	-0.242329	0.611982	0.594581	0.836911	0.0174007	3.79708	44.7104	1.06614e-09	1.35569e-08	MOUSE|MGI=MGI=2142246|UniProtKB=Q99KD5	Protein unc-45 homolog A;Unc45a;ortholog	PROTEIN UNC-45 HOMOLOG A (PTHR45994:SF3)		Mus musculus
Natd1	0.854155	-0.29245	0.561705	-0.17844	0.11401	0.740145	3.02153	16.5877	0.000859038	0.0037193	MOUSE|MGI=MGI=1344388|UniProtKB=Q9DBW3	Protein NATD1;Natd1;ortholog	PROTEIN NATD1 (PTHR31435:SF1)		Mus musculus
Gskip	0.854148	-0.0691279	0.78502	0.869402	0.93853	-0.0843818	3.43514	17.7142	0.00050376	0.00231628	MOUSE|MGI=MGI=1914037|UniProtKB=Q8BGR8	GSK3B-interacting protein;Gskip;ortholog	GSK3B-INTERACTING PROTEIN (PTHR12490:SF4)		Mus musculus
Ift81	0.85401	-0.289188	0.564822	0.774157	1.06335	-0.209336	1.87831	13.793	0.00320092	0.0116883	MOUSE|MGI=MGI=1098597|UniProtKB=O35594	Intraflagellar transport protein 81 homolog;Ift81;ortholog	INTRAFLAGELLAR TRANSPORT PROTEIN 81 HOMOLOG (PTHR15614:SF2)		Mus musculus
Fabp4	0.853561	0.0431254	0.896686	1.27858	1.23545	-0.381892	3.4633	31.1863	7.76631e-07	6.38348e-06	MOUSE|MGI=MGI=88038|UniProtKB=P04117	Fatty acid-binding protein, adipocyte;Fabp4;ortholog	FATTY ACID-BINDING PROTEIN, ADIPOCYTE (PTHR11955:SF83)		Mus musculus
Golt1a	0.851857	-0.288515	0.563342	0.339972	0.628487	0.22337	2.98198	11.6652	0.00862269	0.0274634	MOUSE|MGI=MGI=1915588|UniProtKB=Q9DCQ3	Vesicle transport protein GOT1A;Golt1a;ortholog	VESICLE TRANSPORT PROTEIN GOT1A (PTHR21493:SF245)		Mus musculus
Rbpms	0.851341	-0.273722	0.577619	0.482294	0.756016	0.0953252	5.19673	30.2325	1.23308e-06	9.77421e-06	MOUSE|MGI=MGI=1334446|UniProtKB=Q9WVB0	RNA-binding protein with multiple splicing;Rbpms;ortholog	RNA-BINDING PROTEIN WITH MULTIPLE SPLICING (PTHR10501:SF25)	mRNA splicing factor(PC00148)	Mus musculus
Abracl	0.851037	-0.143715	0.707322	0.714729	0.858444	-0.00740701	3.95644	31.6832	6.1029e-07	5.11346e-06	MOUSE|MGI=MGI=1920362|UniProtKB=Q4KML4	Costars family protein ABRACL;Abracl;ortholog	COSTARS FAMILY PROTEIN ABRACL (PTHR46334:SF1)		Mus musculus
Epb41l1	0.850216	0.332964	1.18318	1.08651	0.753548	0.0966675	3.06872	26.734	6.69388e-06	4.71563e-05	MOUSE|MGI=MGI=103010|UniProtKB=Q9Z2H5	Band 4.1-like protein 1;Epb41l1;ortholog	BAND 4.1-LIKE PROTEIN 1 (PTHR23280:SF24)		Mus musculus
Obfc1	0.850062	-0.19817	0.651892	0.69205	0.890221	-0.0401583	1.81986	10.5744	0.0142643	0.0421001	MOUSE|MGI=MGI=1915581|UniProtKB=Q8K2X3	CST complex subunit STN1;Stn1;ortholog	CST COMPLEX SUBUNIT STN1 (PTHR13989:SF14)		Mus musculus
Trex1	0.849436	-0.0333637	0.816072	0.725305	0.758668	0.0907677	3.24452	29.6595	1.62742e-06	1.26873e-05	MOUSE|MGI=MGI=1328317|UniProtKB=Q91XB0	Three-prime repair exonuclease 1;Trex1;ortholog	THREE-PRIME REPAIR EXONUCLEASE 1 (PTHR13058:SF25)		Mus musculus
Hmces	0.848853	-0.0747496	0.774103	1.00571	1.08046	-0.231603	3.03725	37.5838	3.46218e-08	3.61808e-07	MOUSE|MGI=MGI=1914053|UniProtKB=Q8R1M0	Embryonic stem cell-specific 5-hydroxymethylcytosine-binding protein;Hmces;ortholog	EMBRYONIC STEM CELL-SPECIFIC 5-HYDROXYMETHYLCYTOSINE-BINDING PROTEIN (PTHR13604:SF0)		Mus musculus
Armcx3	0.848563	-0.220451	0.628112	0.405354	0.625804	0.222759	3.01718	15.7405	0.00128171	0.00529598	MOUSE|MGI=MGI=1918953|UniProtKB=Q8BHS6	Armadillo repeat-containing X-linked protein 3;Armcx3;ortholog	ARMADILLO REPEAT-CONTAINING X-LINKED PROTEIN 3 (PTHR15712:SF8)		Mus musculus
Sgsh	0.848387	-0.258344	0.590043	0.786479	1.04482	-0.196435	3.11064	30.5179	1.07382e-06	8.58372e-06	MOUSE|MGI=MGI=1350341|UniProtKB=Q9EQ08	Heparan N-sulfatase;Sgsh;ortholog	N-SULPHOGLUCOSAMINE SULPHOHYDROLASE (PTHR43108:SF6)	hydrolase(PC00121)	Mus musculus
Arhgap1	0.848144	-0.242987	0.605157	0.487797	0.730785	0.11736	3.73882	22.5245	5.07297e-05	0.000297882	MOUSE|MGI=MGI=2445003|UniProtKB=Q5FWK3	Rho GTPase-activating protein 1;Arhgap1;ortholog	RHO GTPASE-ACTIVATING PROTEIN 1 (PTHR45808:SF6)		Mus musculus
Spice1	0.847912	-0.187513	0.660399	1.09579	1.2833	-0.435391	1.88763	15.3888	0.0015128	0.00610771	MOUSE|MGI=MGI=1196252|UniProtKB=Q8C804	Spindle and centriole-associated protein 1;Spice1;ortholog	SPINDLE AND CENTRIOLE-ASSOCIATED PROTEIN 1 (PTHR31167:SF3)		Mus musculus
Fbln5	0.847912	0.0995496	0.947462	1.23768	1.13813	-0.290216	2.67157	26.8029	6.47497e-06	4.57847e-05	MOUSE|MGI=MGI=1346091|UniProtKB=Q9WVH9	Fibulin-5;Fbln5;ortholog	FIBULIN-5 (PTHR24034:SF107)	annexin(PC00050);calmodulin(PC00061);cell adhesion molecule(PC00069);extracellular matrix glycoprotein(PC00100);extracellular matrix structural protein(PC00103);signaling molecule(PC00207)	Mus musculus
Pla2g15	0.847859	0.126733	0.974591	0.780113	0.65338	0.194479	4.40076	65.6653	3.61438e-14	7.94954e-13	MOUSE|MGI=MGI=2178076|UniProtKB=Q8VEB4	Group XV phospholipase A2;Pla2g15;ortholog	GROUP XV PHOSPHOLIPASE A2 (PTHR11440:SF47)	acyltransferase(PC00042);phospholipase(PC00186)	Mus musculus
Ten1	0.84687	0.214001	1.06087	1.52308	1.30908	-0.462207	1.49006	13.8955	0.00305097	0.0111975	MOUSE|MGI=MGI=1916785|UniProtKB=Q9D7K2	CST complex subunit TEN1;Ten1;ortholog	CST COMPLEX SUBUNIT TEN1 (PTHR33905:SF1)		Mus musculus
F420014N23Rik	0.845293	-0.241676	0.603618	0.629978	0.871653	-0.0263602	2.39371	10.3559	0.0157712	0.0458061
Kctd15	0.844489	-0.134429	0.71006	0.53714	0.671569	0.17292	2.48107	11.977	0.00746249	0.0241856	MOUSE|MGI=MGI=2385276|UniProtKB=Q8K0E1	BTB/POZ domain-containing protein KCTD15;Kctd15;ortholog	BTB/POZ DOMAIN-CONTAINING PROTEIN KCTD15 (PTHR14499:SF27)	enzyme modulator(PC00095)	Mus musculus
Cblc	0.841375	0.100191	0.941566	1.16748	1.06728	-0.225909	4.42675	68.4901	8.9851e-15	2.13442e-13	MOUSE|MGI=MGI=1931457|UniProtKB=Q80XL1	E3 ubiquitin-protein ligase CBL-C;Cblc;ortholog	E3 UBIQUITIN-PROTEIN LIGASE CBL-C (PTHR23007:SF12)	ligase(PC00142)	Mus musculus
Lbh	0.841173	0.101268	0.942441	1.16606	1.06479	-0.223618	4.45807	55.7428	4.76691e-12	8.31024e-11	MOUSE|MGI=MGI=1925139|UniProtKB=Q9CX60	Protein LBH;Lbh;ortholog	PROTEIN LBH (PTHR14987:SF2)		Mus musculus
Gm6644	0.838044	0.277526	1.11557	1.42368	1.14615	-0.308109	2.38904	28.9924	2.2477e-06	1.71346e-05
Parp2	0.838021	-0.069816	0.768205	0.444613	0.514429	0.323592	2.96396	14.2683	0.00256184	0.00966004	MOUSE|MGI=MGI=1341112|UniProtKB=O88554	Poly [ADP-ribose] polymerase 2;Parp2;ortholog	POLY [ADP-RIBOSE] POLYMERASE 2 (PTHR10459:SF60)		Mus musculus
4930480G23Rik	0.836889	0.655082	1.49197	0.445887	-0.209195	1.04608	1.48495	14.5707	0.00222279	0.00854337
Chaf1b	0.836805	-0.423359	0.413446	0.838453	1.26181	-0.425007	1.54666	10.1575	0.0172734	0.0494011	MOUSE|MGI=MGI=1314881|UniProtKB=Q9D0N7	Chromatin assembly factor 1 subunit B;Chaf1b;ortholog	CHROMATIN ASSEMBLY FACTOR 1 SUBUNIT B (PTHR15271:SF4)	chromatin/chromatin-binding protein(PC00077)	Mus musculus
Fam49b	0.833634	-0.19714	0.636494	0.625624	0.822764	0.0108696	3.83088	33.5531	2.46186e-07	2.20954e-06	MOUSE|MGI=MGI=1923520|UniProtKB=Q921M7	Protein FAM49B;Fam49b;ortholog	PROTEIN FAM49B (PTHR12422:SF3)		Mus musculus
Lpcat1	0.83358	0.155077	0.988657	0.677092	0.522015	0.311565	2.49582	18.4565	0.000354075	0.00169767	MOUSE|MGI=MGI=2384812|UniProtKB=Q3TFD2	Lysophosphatidylcholine acyltransferase 1;Lpcat1;ortholog	LYSOPHOSPHATIDYLCHOLINE ACYLTRANSFERASE 1 (PTHR23063:SF40)	acyltransferase(PC00042);annexin(PC00050);calmodulin(PC00061)	Mus musculus
Ankrd49	0.833171	-0.176697	0.656473	0.287658	0.464355	0.368815	3.2059	11.3334	0.0100533	0.0313922	MOUSE|MGI=MGI=1930842|UniProtKB=Q8VE42	Ankyrin repeat domain-containing protein 49;Ankrd49;ortholog	ANKYRIN REPEAT DOMAIN-CONTAINING PROTEIN 49 (PTHR24144:SF5)	kinase inhibitor(PC00139)	Mus musculus
Hmga1-rs1	0.832941	0.0318091	0.86475	0.800336	0.768527	0.064414	3.08229	25.1329	1.44834e-05	9.5288e-05
Grn	0.832155	-0.156598	0.675557	0.684411	0.84101	-0.00885429	7.69516	59.5654	7.27919e-13	1.38901e-11	MOUSE|MGI=MGI=95832|UniProtKB=P28798	Granulins;Grn;ortholog	GRANULINS (PTHR12274:SF3)		Mus musculus
Parp10	0.831795	0.191928	1.02372	0.765072	0.573145	0.25865	4.65855	24.5306	1.9354e-05	0.000124043	MOUSE|MGI=MGI=3712326|UniProtKB=Q8CIE4	Poly [ADP-ribose] polymerase;Parp10;ortholog	POLY [ADP-RIBOSE] POLYMERASE 10 (PTHR14453:SF53)		Mus musculus
Wnt5a	0.830583	-0.043388	0.787195	1.62472	1.66811	-0.83753	0.878926	12.544	0.00573412	0.0193249	MOUSE|MGI=MGI=98958|UniProtKB=P22725	Protein Wnt-5a;Wnt5a;ortholog	PROTEIN WNT-5A (PTHR12027:SF33)	signaling molecule(PC00207)	Mus musculus
Sp140	0.830346	-0.0792073	0.751139	0.913939	0.993146	-0.1628	2.45962	21.0873	0.000100971	0.000552986	MOUSE|MGI=MGI=3702467|UniProtKB=Q6NSQ5	Sp140 nuclear body protein;Sp140;ortholog	SP140 NUCLEAR BODY PROTEIN (PTHR10417:SF9)		Mus musculus
Pygb	0.830242	0.0445612	0.874803	0.974903	0.930342	-0.1001	3.6338	32.8277	3.50179e-07	3.05941e-06	MOUSE|MGI=MGI=97828|UniProtKB=Q8CI94	Glycogen phosphorylase, brain form;Pygb;ortholog	GLYCOGEN PHOSPHORYLASE, BRAIN FORM (PTHR11468:SF29)	phosphorylase(PC00187)	Mus musculus
AI607873	0.82952	-0.176022	0.653498	1.0041	1.18012	-0.350598	3.33996	28.3686	3.03927e-06	2.26441e-05
[truncated: 1,637 more rows]

## Sheet: Males
Gene Name	logFC CDAHFD-fed WT vs. ND-fed WT	logFC CDAHFD-fed Cyp2b-null vs CDAHFD-fed WT	logFC CDAHFD-fed Cyp2b-null vs ND-fed WT	logFC CDAHFD-fed Cyp2b-null vs ND-fed Cyp2b-null	logFC CDAHFD-fed WT vs ND-fed Cyp2b-null	logFC ND-fed Cyp2b-null vs ND-fed WT	logCPM	LR	PValue	FDR	Gene ID	Full Gene Name	Panther Family/Subfamily	Panther Protein Class
[truncated: 3,668 more rows]
