# Supplementary material for: Gender differences in diet-induced steatotic disease in Cyp2b-null mice
Source: PLoS One. 2020 Mar 10;15(3):e0229896. doi: 10.1371/journal.pone.0229896 (PMC7064244; doi:10.1371/journal.pone.0229896)
Supplement: S5 File — Significant differentially expressed genes between CDAHFD-fed Cyp2b-null and WT groups were annotated to NCBI Gene IDs using InterPro and entered into KEGG Mapper [45]. (XLSX) [file pone.0229896.s012.xlsx]

## Sheet: Females
KEGG ID, Pathway Name, Species, Number of altered genes in pathway
mmu01100 Metabolic pathways - Mus musculus (mouse) (22)
mmu05200 Pathways in cancer - Mus musculus (mouse) (9)
mmu05206 MicroRNAs in cancer - Mus musculus (mouse) (7)
mmu04060 Cytokine-cytokine receptor interaction - Mus musculus (mouse) (5)
mmu05152 Tuberculosis - Mus musculus (mouse) (5)
mmu05163 Human cytomegalovirus infection - Mus musculus (mouse) (5)
mmu04146 Peroxisome - Mus musculus (mouse) (5)
mmu05166 Human T-cell leukemia virus 1 infection - Mus musculus (mouse) (5)
mmu04151 PI3K-Akt signaling pathway - Mus musculus (mouse) (5)
mmu04640 Hematopoietic cell lineage - Mus musculus (mouse) (4)
mmu04514 Cell adhesion molecules (CAMs) - Mus musculus (mouse) (4)
mmu05212 Pancreatic cancer - Mus musculus (mouse) (4)
mmu04218 Cellular senescence - Mus musculus (mouse) (4)
mmu04015 Rap1 signaling pathway - Mus musculus (mouse) (4)
mmu04110 Cell cycle - Mus musculus (mouse) (4)
mmu04014 Ras signaling pathway - Mus musculus (mouse) (4)
mmu04910 Insulin signaling pathway - Mus musculus (mouse) (4)
mmu05224 Breast cancer - Mus musculus (mouse) (4)
mmu04141 Protein processing in endoplasmic reticulum - Mus musculus (mouse) (3)
mmu05226 Gastric cancer - Mus musculus (mouse) (3)
mmu04360 Axon guidance - Mus musculus (mouse) (3)
mmu04934 Cushing syndrome - Mus musculus (mouse) (3)
mmu01522 Endocrine resistance - Mus musculus (mouse) (3)
mmu05204 Chemical carcinogenesis - Mus musculus (mouse) (3)
mmu04625 C-type lectin receptor signaling pathway - Mus musculus (mouse) (3)
mmu04024 cAMP signaling pathway - Mus musculus (mouse) (3)
mmu04921 Oxytocin signaling pathway - Mus musculus (mouse) (3)
mmu05168 Herpes simplex virus 1 infection - Mus musculus (mouse) (3)
mmu05167 Kaposi sarcoma-associated herpesvirus infection - Mus musculus (mouse) (3)
mmu03050 Proteasome - Mus musculus (mouse) (3)
mmu05161 Hepatitis B - Mus musculus (mouse) (3)
mmu05205 Proteoglycans in cancer - Mus musculus (mouse) (3)
mmu05225 Hepatocellular carcinoma - Mus musculus (mouse) (3)
mmu05160 Hepatitis C - Mus musculus (mouse) (3)
mmu04659 Th17 cell differentiation - Mus musculus (mouse) (3)
mmu04932 Non-alcoholic fatty liver disease (NAFLD) - Mus musculus (mouse) (3)
mmu04070 Phosphatidylinositol signaling system - Mus musculus (mouse) (3)
mmu04722 Neurotrophin signaling pathway - Mus musculus (mouse) (3)
mmu05165 Human papillomavirus infection - Mus musculus (mouse) (3)
mmu02010 ABC transporters - Mus musculus (mouse) (3)
mmu04022 cGMP-PKG signaling pathway - Mus musculus (mouse) (3)
mmu04010 MAPK signaling pathway - Mus musculus (mouse) (3)
mmu04068 FoxO signaling pathway - Mus musculus (mouse) (3)
mmu04660 T cell receptor signaling pathway - Mus musculus (mouse) (3)
mmu05210 Colorectal cancer - Mus musculus (mouse) (3)
mmu05010 Alzheimer disease - Mus musculus (mouse) (3)
mmu04080 Neuroactive ligand-receptor interaction - Mus musculus (mouse) (3)
mmu04066 HIF-1 signaling pathway - Mus musculus (mouse) (3)
mmu05214 Glioma - Mus musculus (mouse) (3)
mmu04350 TGF-beta signaling pathway - Mus musculus (mouse) (2)
mmu00140 Steroid hormone biosynthesis - Mus musculus (mouse) (2)
mmu04061 Viral protein interaction with cytokine and cytokine receptor - Mus musculus (mouse) (2)
mmu05230 Central carbon metabolism in cancer - Mus musculus (mouse) (2)
mmu00230 Purine metabolism - Mus musculus (mouse) (2)
mmu05218 Melanoma - Mus musculus (mouse) (2)
mmu04650 Natural killer cell mediated cytotoxicity - Mus musculus (mouse) (2)
mmu04930 Type II diabetes mellitus - Mus musculus (mouse) (2)
mmu04614 Renin-angiotensin system - Mus musculus (mouse) (2)
mmu00010 Glycolysis / Gluconeogenesis - Mus musculus (mouse) (2)
mmu00500 Starch and sucrose metabolism - Mus musculus (mouse) (2)
mmu04714 Thermogenesis - Mus musculus (mouse) (2)
mmu01521 EGFR tyrosine kinase inhibitor resistance - Mus musculus (mouse) (2)
mmu05169 Epstein-Barr virus infection - Mus musculus (mouse) (2)
mmu04723 Retrograde endocannabinoid signaling - Mus musculus (mouse) (2)
mmu05215 Prostate cancer - Mus musculus (mouse) (2)
mmu04621 NOD-like receptor signaling pathway - Mus musculus (mouse) (2)
mmu04971 Gastric acid secretion - Mus musculus (mouse) (2)
mmu04137 Mitophagy - animal - Mus musculus (mouse) (2)
mmu04662 B cell receptor signaling pathway - Mus musculus (mouse) (2)
mmu00980 Metabolism of xenobiotics by cytochrome P450 - Mus musculus (mouse) (2)
mmu05223 Non-small cell lung cancer - Mus musculus (mouse) (2)
mmu05219 Bladder cancer - Mus musculus (mouse) (2)
mmu03013 RNA transport - Mus musculus (mouse) (2)
mmu04145 Phagosome - Mus musculus (mouse) (2)
mmu05235 PD-L1 expression and PD-1 checkpoint pathway in cancer - Mus musculus (mouse) (2)
mmu04072 Phospholipase D signaling pathway - Mus musculus (mouse) (2)
mmu01200 Carbon metabolism - Mus musculus (mouse) (2)
mmu04912 GnRH signaling pathway - Mus musculus (mouse) (2)
mmu00510 N-Glycan biosynthesis - Mus musculus (mouse) (2)
mmu00982 Drug metabolism - cytochrome P450 - Mus musculus (mouse) (2)
mmu00052 Galactose metabolism - Mus musculus (mouse) (2)
mmu04658 Th1 and Th2 cell differentiation - Mus musculus (mouse) (2)
mmu00513 Various types of N-glycan biosynthesis - Mus musculus (mouse) (2)
mmu00830 Retinol metabolism - Mus musculus (mouse) (2)
mmu05033 Nicotine addiction - Mus musculus (mouse) (2)
mmu05220 Chronic myeloid leukemia - Mus musculus (mouse) (2)
mmu04668 TNF signaling pathway - Mus musculus (mouse) (2)
mmu03460 Fanconi anemia pathway - Mus musculus (mouse) (2)
mmu04120 Ubiquitin mediated proteolysis - Mus musculus (mouse) (2)
mmu05012 Parkinson disease - Mus musculus (mouse) (2)
mmu04020 Calcium signaling pathway - Mus musculus (mouse) (2)
mmu00480 Glutathione metabolism - Mus musculus (mouse) (2)
mmu04520 Adherens junction - Mus musculus (mouse) (2)
mmu04217 Necroptosis - Mus musculus (mouse) (2)
mmu04810 Regulation of actin cytoskeleton - Mus musculus (mouse) (2)
mmu04114 Oocyte meiosis - Mus musculus (mouse) (2)
mmu04630 JAK-STAT signaling pathway - Mus musculus (mouse) (2)
mmu04915 Estrogen signaling pathway - Mus musculus (mouse) (2)
mmu05211 Renal cell carcinoma - Mus musculus (mouse) (2)
mmu04974 Protein digestion and absorption - Mus musculus (mouse) (2)
mmu05170 Human immunodeficiency virus 1 infection - Mus musculus (mouse) (2)
mmu04380 Osteoclast differentiation - Mus musculus (mouse) (2)
mmu04140 Autophagy - animal - Mus musculus (mouse) (2)
mmu05323 Rheumatoid arthritis - Mus musculus (mouse) (1)
mmu04979 Cholesterol metabolism - Mus musculus (mouse) (1)
mmu04142 Lysosome - Mus musculus (mouse) (1)
mmu00020 Citrate cycle (TCA cycle) - Mus musculus (mouse) (1)
mmu03440 Homologous recombination - Mus musculus (mouse) (1)
mmu04973 Carbohydrate digestion and absorption - Mus musculus (mouse) (1)
mmu05203 Viral carcinogenesis - Mus musculus (mouse) (1)
mmu00562 Inositol phosphate metabolism - Mus musculus (mouse) (1)
mmu04926 Relaxin signaling pathway - Mus musculus (mouse) (1)
mmu04750 Inflammatory mediator regulation of TRP channels - Mus musculus (mouse) (1)
mmu04612 Antigen processing and presentation - Mus musculus (mouse) (1)
mmu04928 Parathyroid hormone synthesis, secretion and action - Mus musculus (mouse) (1)
mmu04152 AMPK signaling pathway - Mus musculus (mouse) (1)
mmu05020 Prion diseases - Mus musculus (mouse) (1)
mmu03320 PPAR signaling pathway - Mus musculus (mouse) (1)
mmu04340 Hedgehog signaling pathway - Mus musculus (mouse) (1)
mmu00030 Pentose phosphate pathway - Mus musculus (mouse) (1)
mmu03018 RNA degradation - Mus musculus (mouse) (1)
mmu04924 Renin secretion - Mus musculus (mouse) (1)
mmu04920 Adipocytokine signaling pathway - Mus musculus (mouse) (1)
mmu00524 Neomycin, kanamycin and gentamicin biosynthesis - Mus musculus (mouse) (1)
mmu04923 Regulation of lipolysis in adipocytes - Mus musculus (mouse) (1)
mmu04064 NF-kappa B signaling pathway - Mus musculus (mouse) (1)
mmu00603 Glycosphingolipid biosynthesis - globo and isoglobo series - Mus musculus (mouse) (1)
mmu00360 Phenylalanine metabolism - Mus musculus (mouse) (1)
mmu04727 GABAergic synapse - Mus musculus (mouse) (1)
mmu04916 Melanogenesis - Mus musculus (mouse) (1)
mmu00983 Drug metabolism - other enzymes - Mus musculus (mouse) (1)
mmu05410 Hypertrophic cardiomyopathy (HCM) - Mus musculus (mouse) (1)
mmu00120 Primary bile acid biosynthesis - Mus musculus (mouse) (1)
mmu04922 Glucagon signaling pathway - Mus musculus (mouse) (1)
mmu00565 Ether lipid metabolism - Mus musculus (mouse) (1)
mmu04062 Chemokine signaling pathway - Mus musculus (mouse) (1)
mmu05140 Leishmaniasis - Mus musculus (mouse) (1)
mmu05135 Yersinia infection - Mus musculus (mouse) (1)
mmu04510 Focal adhesion - Mus musculus (mouse) (1)
mmu04610 Complement and coagulation cascades - Mus musculus (mouse) (1)
mmu04914 Progesterone-mediated oocyte maturation - Mus musculus (mouse) (1)
mmu00051 Fructose and mannose metabolism - Mus musculus (mouse) (1)
mmu04744 Phototransduction - Mus musculus (mouse) (1)
mmu04144 Endocytosis - Mus musculus (mouse) (1)
mmu05133 Pertussis - Mus musculus (mouse) (1)
mmu05144 Malaria - Mus musculus (mouse) (1)
mmu05145 Toxoplasmosis - Mus musculus (mouse) (1)
mmu05016 Huntington disease - Mus musculus (mouse) (1)
mmu04530 Tight junction - Mus musculus (mouse) (1)
mmu04728 Dopaminergic synapse - Mus musculus (mouse) (1)
mmu00520 Amino sugar and nucleotide sugar metabolism - Mus musculus (mouse) (1)
mmu04310 Wnt signaling pathway - Mus musculus (mouse) (1)
mmu00790 Folate biosynthesis - Mus musculus (mouse) (1)
mmu00620 Pyruvate metabolism - Mus musculus (mouse) (1)
mmu04720 Long-term potentiation - Mus musculus (mouse) (1)
mmu04390 Hippo signaling pathway - Mus musculus (mouse) (1)
mmu05416 Viral myocarditis - Mus musculus (mouse) (1)
mmu04270 Vascular smooth muscle contraction - Mus musculus (mouse) (1)
mmu05213 Endometrial cancer - Mus musculus (mouse) (1)
mmu04370 VEGF signaling pathway - Mus musculus (mouse) (1)
mmu04550 Signaling pathways regulating pluripotency of stem cells - Mus musculus (mouse) (1)
mmu05031 Amphetamine addiction - Mus musculus (mouse) (1)
mmu05222 Small cell lung cancer - Mus musculus (mouse) (1)
mmu04210 Apoptosis - Mus musculus (mouse) (1)
mmu05032 Morphine addiction - Mus musculus (mouse) (1)
mmu00590 Arachidonic acid metabolism - Mus musculus (mouse) (1)
mmu04970 Salivary secretion - Mus musculus (mouse) (1)
mmu04929 GnRH secretion - Mus musculus (mouse) (1)
mmu04012 ErbB signaling pathway - Mus musculus (mouse) (1)
mmu04925 Aldosterone synthesis and secretion - Mus musculus (mouse) (1)
mmu04740 Olfactory transduction - Mus musculus (mouse) (1)
mmu04726 Serotonergic synapse - Mus musculus (mouse) (1)
mmu05340 Primary immunodeficiency - Mus musculus (mouse) (1)
mmu04261 Adrenergic signaling in cardiomyocytes - Mus musculus (mouse) (1)
mmu04211 Longevity regulating pathway - Mus musculus (mouse) (1)
mmu04960 Aldosterone-regulated sodium reabsorption - Mus musculus (mouse) (1)
mmu05034 Alcoholism - Mus musculus (mouse) (1)
mmu04918 Thyroid hormone synthesis - Mus musculus (mouse) (1)
mmu04213 Longevity regulating pathway - multiple species - Mus musculus (mouse) (1)
mmu04130 SNARE interactions in vesicular transport - Mus musculus (mouse) (1)
mmu00910 Nitrogen metabolism - Mus musculus (mouse) (1)
mmu00564 Glycerophospholipid metabolism - Mus musculus (mouse) (1)
mmu05150 Staphylococcus aureus infection - Mus musculus (mouse) (1)
mmu00730 Thiamine metabolism - Mus musculus (mouse) (1)
mmu03015 mRNA surveillance pathway - Mus musculus (mouse) (1)
mmu05321 Inflammatory bowel disease (IBD) - Mus musculus (mouse) (1)
mmu05142 Chagas disease (American trypanosomiasis) - Mus musculus (mouse) (1)
mmu00190 Oxidative phosphorylation - Mus musculus (mouse) (1)
mmu05414 Dilated cardiomyopathy (DCM) - Mus musculus (mouse) (1)
mmu04330 Notch signaling pathway - Mus musculus (mouse) (1)
mmu04540 Gap junction - Mus musculus (mouse) (1)
mmu05231 Choline metabolism in cancer - Mus musculus (mouse) (1)
mmu04150 mTOR signaling pathway - Mus musculus (mouse) (1)
mmu00600 Sphingolipid metabolism - Mus musculus (mouse) (1)
mmu04670 Leukocyte transendothelial migration - Mus musculus (mouse) (1)
mmu04725 Cholinergic synapse - Mus musculus (mouse) (1)
mmu04371 Apelin signaling pathway - Mus musculus (mouse) (1)
mmu00053 Ascorbate and aldarate metabolism - Mus musculus (mouse) (1)
mmu04713 Circadian entrainment - Mus musculus (mouse) (1)
mmu04933 AGE-RAGE signaling pathway in diabetic complications - Mus musculus (mouse) (1)
mmu04623 Cytosolic DNA-sensing pathway - Mus musculus (mouse) (1)
mmu01524 Platinum drug resistance - Mus musculus (mouse) (1)
mmu00250 Alanine, aspartate and glutamate metabolism - Mus musculus (mouse) (1)
mmu05217 Basal cell carcinoma - Mus musculus (mouse) (1)
mmu00860 Porphyrin and chlorophyll metabolism - Mus musculus (mouse) (1)
mmu05146 Amoebiasis - Mus musculus (mouse) (1)
mmu00040 Pentose and glucuronate interconversions - Mus musculus (mouse) (1)
mmu05418 Fluid shear stress and atherosclerosis - Mus musculus (mouse) (1)
mmu03060 Protein export - Mus musculus (mouse) (1)
mmu04931 Insulin resistance - Mus musculus (mouse) (1)
mmu00340 Histidine metabolism - Mus musculus (mouse) (1)
mmu00561 Glycerolipid metabolism - Mus musculus (mouse) (1)

## Sheet: Males
KEGG ID, Pathway Name, Species, Number of altered genes in pathway
mmu01100 Metabolic pathways - Mus musculus (mouse) (32)
mmu04141 Protein processing in endoplasmic reticulum - Mus musculus (mouse) (10)
mmu05206 MicroRNAs in cancer - Mus musculus (mouse) (6)
mmu04910 Insulin signaling pathway - Mus musculus (mouse) (5)
mmu03040 Spliceosome - Mus musculus (mouse) (5)
mmu05160 Hepatitis C - Mus musculus (mouse) (5)
mmu05168 Herpes simplex virus 1 infection - Mus musculus (mouse) (5)
mmu00280 Valine, leucine and isoleucine degradation - Mus musculus (mouse) (5)
mmu05200 Pathways in cancer - Mus musculus (mouse) (4)
mmu04114 Oocyte meiosis - Mus musculus (mouse) (4)
mmu04722 Neurotrophin signaling pathway - Mus musculus (mouse) (4)
mmu05205 Proteoglycans in cancer - Mus musculus (mouse) (4)
mmu04060 Cytokine-cytokine receptor interaction - Mus musculus (mouse) (4)
mmu05164 Influenza A - Mus musculus (mouse) (4)
mmu05152 Tuberculosis - Mus musculus (mouse) (4)
mmu04080 Neuroactive ligand-receptor interaction - Mus musculus (mouse) (4)
mmu04146 Peroxisome - Mus musculus (mouse) (4)
mmu04510 Focal adhesion - Mus musculus (mouse) (4)
mmu01040 Biosynthesis of unsaturated fatty acids - Mus musculus (mouse) (3)
mmu03320 PPAR signaling pathway - Mus musculus (mouse) (3)
mmu05165 Human papillomavirus infection - Mus musculus (mouse) (3)
mmu04068 FoxO signaling pathway - Mus musculus (mouse) (3)
mmu04514 Cell adhesion molecules (CAMs) - Mus musculus (mouse) (3)
mmu01212 Fatty acid metabolism - Mus musculus (mouse) (3)
mmu00860 Porphyrin and chlorophyll metabolism - Mus musculus (mouse) (3)
mmu04012 ErbB signaling pathway - Mus musculus (mouse) (3)
mmu04150 mTOR signaling pathway - Mus musculus (mouse) (3)
mmu04110 Cell cycle - Mus musculus (mouse) (3)
mmu04062 Chemokine signaling pathway - Mus musculus (mouse) (3)
mmu05231 Choline metabolism in cancer - Mus musculus (mouse) (3)
mmu04218 Cellular senescence - Mus musculus (mouse) (3)
mmu00640 Propanoate metabolism - Mus musculus (mouse) (3)
mmu03018 RNA degradation - Mus musculus (mouse) (3)
mmu04151 PI3K-Akt signaling pathway - Mus musculus (mouse) (3)
mmu00830 Retinol metabolism - Mus musculus (mouse) (3)
mmu04810 Regulation of actin cytoskeleton - Mus musculus (mouse) (3)
mmu05202 Transcriptional misregulation in cancer - Mus musculus (mouse) (3)
mmu01200 Carbon metabolism - Mus musculus (mouse) (3)
mmu04010 MAPK signaling pathway - Mus musculus (mouse) (3)
mmu04020 Calcium signaling pathway - Mus musculus (mouse) (3)
mmu04630 JAK-STAT signaling pathway - Mus musculus (mouse) (3)
mmu04217 Necroptosis - Mus musculus (mouse) (3)
mmu04931 Insulin resistance - Mus musculus (mouse) (3)
mmu04066 HIF-1 signaling pathway - Mus musculus (mouse) (3)
mmu03013 RNA transport - Mus musculus (mouse) (2)
mmu04621 NOD-like receptor signaling pathway - Mus musculus (mouse) (2)
mmu00410 beta-Alanine metabolism - Mus musculus (mouse) (2)
mmu05161 Hepatitis B - Mus musculus (mouse) (2)
mmu05010 Alzheimer disease - Mus musculus (mouse) (2)
mmu00010 Glycolysis / Gluconeogenesis - Mus musculus (mouse) (2)
mmu05412 Arrhythmogenic right ventricular cardiomyopathy (ARVC) - Mus musculus (mouse) (2)
mmu05170 Human immunodeficiency virus 1 infection - Mus musculus (mouse) (2)
mmu04310 Wnt signaling pathway - Mus musculus (mouse) (2)
mmu01522 Endocrine resistance - Mus musculus (mouse) (2)
mmu05162 Measles - Mus musculus (mouse) (2)
mmu04912 GnRH signaling pathway - Mus musculus (mouse) (2)
mmu04925 Aldosterone synthesis and secretion - Mus musculus (mouse) (2)
mmu04914 Progesterone-mediated oocyte maturation - Mus musculus (mouse) (2)
mmu00052 Galactose metabolism - Mus musculus (mouse) (2)
mmu04520 Adherens junction - Mus musculus (mouse) (2)
mmu04610 Complement and coagulation cascades - Mus musculus (mouse) (2)
mmu05211 Renal cell carcinoma - Mus musculus (mouse) (2)
mmu04922 Glucagon signaling pathway - Mus musculus (mouse) (2)
mmu05166 Human T-cell leukemia virus 1 infection - Mus musculus (mouse) (2)
mmu05169 Epstein-Barr virus infection - Mus musculus (mouse) (2)
mmu00510 N-Glycan biosynthesis - Mus musculus (mouse) (2)
mmu00982 Drug metabolism - cytochrome P450 - Mus musculus (mouse) (2)
mmu04650 Natural killer cell mediated cytotoxicity - Mus musculus (mouse) (2)
mmu00983 Drug metabolism - other enzymes - Mus musculus (mouse) (2)
mmu00561 Glycerolipid metabolism - Mus musculus (mouse) (2)
mmu04917 Prolactin signaling pathway - Mus musculus (mouse) (2)
mmu00071 Fatty acid degradation - Mus musculus (mouse) (2)
mmu04750 Inflammatory mediator regulation of TRP channels - Mus musculus (mouse) (2)
mmu04261 Adrenergic signaling in cardiomyocytes - Mus musculus (mouse) (2)
mmu04934 Cushing syndrome - Mus musculus (mouse) (2)
mmu04550 Signaling pathways regulating pluripotency of stem cells - Mus musculus (mouse) (2)
mmu04724 Glutamatergic synapse - Mus musculus (mouse) (2)
mmu05220 Chronic myeloid leukemia - Mus musculus (mouse) (2)
mmu04976 Bile secretion - Mus musculus (mouse) (2)
mmu00350 Tyrosine metabolism - Mus musculus (mouse) (2)
mmu04714 Thermogenesis - Mus musculus (mouse) (2)
mmu04728 Dopaminergic synapse - Mus musculus (mouse) (2)
mmu05163 Human cytomegalovirus infection - Mus musculus (mouse) (2)
mmu00760 Nicotinate and nicotinamide metabolism - Mus musculus (mouse) (2)
mmu05142 Chagas disease (American trypanosomiasis) - Mus musculus (mouse) (2)
mmu00564 Glycerophospholipid metabolism - Mus musculus (mouse) (2)
mmu04152 AMPK signaling pathway - Mus musculus (mouse) (2)
mmu00513 Various types of N-glycan biosynthesis - Mus musculus (mouse) (2)
mmu05214 Glioma - Mus musculus (mouse) (2)
mmu04015 Rap1 signaling pathway - Mus musculus (mouse) (2)
mmu00900 Terpenoid backbone biosynthesis - Mus musculus (mouse) (2)
mmu04390 Hippo signaling pathway - Mus musculus (mouse) (2)
mmu04024 cAMP signaling pathway - Mus musculus (mouse) (2)
mmu00260 Glycine, serine and threonine metabolism - Mus musculus (mouse) (2)
mmu04120 Ubiquitin mediated proteolysis - Mus musculus (mouse) (2)
mmu05418 Fluid shear stress and atherosclerosis - Mus musculus (mouse) (2)
mmu04530 Tight junction - Mus musculus (mouse) (2)
mmu04260 Cardiac muscle contraction - Mus musculus (mouse) (2)
mmu04670 Leukocyte transendothelial migration - Mus musculus (mouse) (2)
mmu04979 Cholesterol metabolism - Mus musculus (mouse) (2)
mmu04660 T cell receptor signaling pathway - Mus musculus (mouse) (1)
mmu04659 Th17 cell differentiation - Mus musculus (mouse) (1)
mmu04622 RIG-I-like receptor signaling pathway - Mus musculus (mouse) (1)
mmu00440 Phosphonate and phosphinate metabolism - Mus musculus (mouse) (1)
mmu00500 Starch and sucrose metabolism - Mus musculus (mouse) (1)
mmu00220 Arginine biosynthesis - Mus musculus (mouse) (1)
mmu04723 Retrograde endocannabinoid signaling - Mus musculus (mouse) (1)
mmu04115 p53 signaling pathway - Mus musculus (mouse) (1)
mmu04142 Lysosome - Mus musculus (mouse) (1)
mmu05100 Bacterial invasion of epithelial cells - Mus musculus (mouse) (1)
mmu00750 Vitamin B6 metabolism - Mus musculus (mouse) (1)
mmu04919 Thyroid hormone signaling pathway - Mus musculus (mouse) (1)
mmu04916 Melanogenesis - Mus musculus (mouse) (1)
mmu04658 Th1 and Th2 cell differentiation - Mus musculus (mouse) (1)
mmu00514 Other types of O-glycan biosynthesis - Mus musculus (mouse) (1)
mmu00471 D-Glutamine and D-glutamate metabolism - Mus musculus (mouse) (1)
mmu00630 Glyoxylate and dicarboxylate metabolism - Mus musculus (mouse) (1)
mmu00790 Folate biosynthesis - Mus musculus (mouse) (1)
mmu04371 Apelin signaling pathway - Mus musculus (mouse) (1)
mmu05140 Leishmaniasis - Mus musculus (mouse) (1)
mmu05215 Prostate cancer - Mus musculus (mouse) (1)
mmu04911 Insulin secretion - Mus musculus (mouse) (1)
mmu05204 Chemical carcinogenesis - Mus musculus (mouse) (1)
mmu05226 Gastric cancer - Mus musculus (mouse) (1)
mmu00240 Pyrimidine metabolism - Mus musculus (mouse) (1)
mmu05167 Kaposi sarcoma-associated herpesvirus infection - Mus musculus (mouse) (1)
mmu05321 Inflammatory bowel disease (IBD) - Mus musculus (mouse) (1)
mmu00140 Steroid hormone biosynthesis - Mus musculus (mouse) (1)
mmu05034 Alcoholism - Mus musculus (mouse) (1)
mmu04620 Toll-like receptor signaling pathway - Mus musculus (mouse) (1)
mmu00230 Purine metabolism - Mus musculus (mouse) (1)
mmu04721 Synaptic vesicle cycle - Mus musculus (mouse) (1)
mmu04964 Proximal tubule bicarbonate reclamation - Mus musculus (mouse) (1)
mmu04920 Adipocytokine signaling pathway - Mus musculus (mouse) (1)
mmu04072 Phospholipase D signaling pathway - Mus musculus (mouse) (1)
mmu04140 Autophagy - animal - Mus musculus (mouse) (1)
mmu00250 Alanine, aspartate and glutamate metabolism - Mus musculus (mouse) (1)
mmu03440 Homologous recombination - Mus musculus (mouse) (1)
mmu05221 Acute myeloid leukemia - Mus musculus (mouse) (1)
mmu02010 ABC transporters - Mus musculus (mouse) (1)
mmu04725 Cholinergic synapse - Mus musculus (mouse) (1)
mmu05016 Huntington disease - Mus musculus (mouse) (1)
mmu04710 Circadian rhythm - Mus musculus (mouse) (1)
mmu00430 Taurine and hypotaurine metabolism - Mus musculus (mouse) (1)
mmu05213 Endometrial cancer - Mus musculus (mouse) (1)
mmu05030 Cocaine addiction - Mus musculus (mouse) (1)
mmu04664 Fc epsilon RI signaling pathway - Mus musculus (mouse) (1)
mmu00270 Cysteine and methionine metabolism - Mus musculus (mouse) (1)
mmu04933 AGE-RAGE signaling pathway in diabetic complications - Mus musculus (mouse) (1)
mmu04137 Mitophagy - animal - Mus musculus (mouse) (1)
mmu05135 Yersinia infection - Mus musculus (mouse) (1)
mmu00592 alpha-Linolenic acid metabolism - Mus musculus (mouse) (1)
mmu05224 Breast cancer - Mus musculus (mouse) (1)
mmu04932 Non-alcoholic fatty liver disease (NAFLD) - Mus musculus (mouse) (1)
mmu05134 Legionellosis - Mus musculus (mouse) (1)
mmu05145 Toxoplasmosis - Mus musculus (mouse) (1)
mmu04744 Phototransduction - Mus musculus (mouse) (1)
mmu00770 Pantothenate and CoA biosynthesis - Mus musculus (mouse) (1)
mmu04666 Fc gamma R-mediated phagocytosis - Mus musculus (mouse) (1)
mmu04972 Pancreatic secretion - Mus musculus (mouse) (1)
mmu04380 Osteoclast differentiation - Mus musculus (mouse) (1)
mmu00380 Tryptophan metabolism - Mus musculus (mouse) (1)
mmu04926 Relaxin signaling pathway - Mus musculus (mouse) (1)
mmu05414 Dilated cardiomyopathy (DCM) - Mus musculus (mouse) (1)
mmu04623 Cytosolic DNA-sensing pathway - Mus musculus (mouse) (1)
mmu00604 Glycosphingolipid biosynthesis - ganglio series - Mus musculus (mouse) (1)
mmu04977 Vitamin digestion and absorption - Mus musculus (mouse) (1)
mmu05132 Salmonella infection - Mus musculus (mouse) (1)
mmu00120 Primary bile acid biosynthesis - Mus musculus (mouse) (1)
mmu04720 Long-term potentiation - Mus musculus (mouse) (1)
mmu05031 Amphetamine addiction - Mus musculus (mouse) (1)
mmu04950 Maturity onset diabetes of the young - Mus musculus (mouse) (1)
mmu00910 Nitrogen metabolism - Mus musculus (mouse) (1)
mmu04962 Vasopressin-regulated water reabsorption - Mus musculus (mouse) (1)
mmu04913 Ovarian steroidogenesis - Mus musculus (mouse) (1)
mmu00565 Ether lipid metabolism - Mus musculus (mouse) (1)
mmu04973 Carbohydrate digestion and absorption - Mus musculus (mouse) (1)
mmu04662 B cell receptor signaling pathway - Mus musculus (mouse) (1)
mmu00520 Amino sugar and nucleotide sugar metabolism - Mus musculus (mouse) (1)
mmu05225 Hepatocellular carcinoma - Mus musculus (mouse) (1)
mmu04918 Thyroid hormone synthesis - Mus musculus (mouse) (1)
mmu05410 Hypertrophic cardiomyopathy (HCM) - Mus musculus (mouse) (1)
mmu04360 Axon guidance - Mus musculus (mouse) (1)
mmu00040 Pentose and glucuronate interconversions - Mus musculus (mouse) (1)
mmu00590 Arachidonic acid metabolism - Mus musculus (mouse) (1)
mmu00051 Fructose and mannose metabolism - Mus musculus (mouse) (1)
mmu05012 Parkinson disease - Mus musculus (mouse) (1)
mmu00190 Oxidative phosphorylation - Mus musculus (mouse) (1)
mmu04713 Circadian entrainment - Mus musculus (mouse) (1)
mmu04540 Gap junction - Mus musculus (mouse) (1)
mmu04014 Ras signaling pathway - Mus musculus (mouse) (1)
mmu00980 Metabolism of xenobiotics by cytochrome P450 - Mus musculus (mouse) (1)
mmu05230 Central carbon metabolism in cancer - Mus musculus (mouse) (1)
mmu05223 Non-small cell lung cancer - Mus musculus (mouse) (1)
mmu04071 Sphingolipid signaling pathway - Mus musculus (mouse) (1)
mmu01521 EGFR tyrosine kinase inhibitor resistance - Mus musculus (mouse) (1)
mmu04612 Antigen processing and presentation - Mus musculus (mouse) (1)
mmu04145 Phagosome - Mus musculus (mouse) (1)
mmu04061 Viral protein interaction with cytokine and cytokine receptor - Mus musculus (mouse) (1)
mmu00062 Fatty acid elongation - Mus musculus (mouse) (1)
mmu05144 Malaria - Mus musculus (mouse) (1)
mmu04512 ECM-receptor interaction - Mus musculus (mouse) (1)
mmu04022 cGMP-PKG signaling pathway - Mus musculus (mouse) (1)
mmu00480 Glutathione metabolism - Mus musculus (mouse) (1)
mmu05235 PD-L1 expression and PD-1 checkpoint pathway in cancer - Mus musculus (mouse) (1)
mmu04330 Notch signaling pathway - Mus musculus (mouse) (1)
mmu05210 Colorectal cancer - Mus musculus (mouse) (1)
mmu04915 Estrogen signaling pathway - Mus musculus (mouse) (1)
mmu04740 Olfactory transduction - Mus musculus (mouse) (1)
mmu04927 Cortisol synthesis and secretion - Mus musculus (mouse) (1)
mmu05203 Viral carcinogenesis - Mus musculus (mouse) (1)
mmu04657 IL-17 signaling pathway - Mus musculus (mouse) (1)
mmu04971 Gastric acid secretion - Mus musculus (mouse) (1)
mmu05033 Nicotine addiction - Mus musculus (mouse) (1)
mmu00562 Inositol phosphate metabolism - Mus musculus (mouse) (1)
mmu00020 Citrate cycle (TCA cycle) - Mus musculus (mouse) (1)
mmu04921 Oxytocin signaling pathway - Mus musculus (mouse) (1)
