# Supplementary material for: Gender differences in diet-induced steatotic disease in Cyp2b-null mice
Source: PLoS One. 2020 Mar 10;15(3):e0229896. doi: 10.1371/journal.pone.0229896 (PMC7064244; doi:10.1371/journal.pone.0229896)
Supplement: S6 File — (XLSX) [file pone.0229896.s013.xlsx]

## Sheet: Necropsy weights
				Total Weight (g)											Total Weight (g)
Sex	ID #	Genotype	Diet	Body	Liver	Kidney	WAT	BAT			Sex	ID #	Genotype	Diet	Body	Liver	Kidney	Testes	WAT	BAT
Female	1	WT	ND	20.71	0.88	0.24	0.25	0.02			Male	19	WT	ND	27.7	1.26	0.33	0.22	0.38	0.05
Female	2	WT	ND	20.19	0.73	0.27	0.34	0.04			Male	20	WT	ND	26.62	1.17	0.35	0.21	0.36	0.05
Female	3	WT	ND	20.8	0.72	0.28	0.13	0.03			Male	21	WT	ND	27.07	1.37	0.34	0.2	0.46	0.07
Female	4	WT	ND	20.88	0.81	0.25	0.3	0.05			Male	22	WT	ND	26.46	1.04	0.3	0.18	0.47	0.05
Female	5	WT	ND	21.27	0.91	0.21	0.43	0.05			Male	23	WT	ND	25.02	0.97	0.31	0.23	0.51	0.03
Female	6	WT	ND	19.27	0.72	0.24	0.24	0.03			Male	24	WT	ND	25.8	1.21	0.27	0.2	0.31
Female	7	WT	ND	20.53	0.79	0.27	0.27	0.04			Male	25	WT	ND	27.61	1.1	0.34	0.21	0.6	0.05
Female	8	WT	ND	19.95	0.71	0.31	0.31	0.05			Male	26	WT	ND	26.33	1.18	0.31	0.17	0.36	0.04
Female	9	WT	ND	20.69	0.75	0.27	0.3	0.07			Male	27	WT	ND	26	1.13	0.33	0.21	0.48	0.03
Female	10	WT	CDAHFD	21.6	1.68	0.26	0.25	0.03			Male	28	WT	CDAHFD	24.38	1.71	0.25	0.15	0.51	0.03
Female	11	WT	CDAHFD	21.68	1.75	0.25	0.43	0.04			Male	29	WT	CDAHFD	26.29	1.97	0.32	0.26	0.44	0.05
Female	12	WT	CDAHFD	20.97	1.64	0.25	0.32	0.05			Male	30	WT	CDAHFD	25.91	1.9	0.28	0.22	0.49	0.04
Female	13	WT	CDAHFD	22.05	1.29	0.13	0.4				Male	31	WT	CDAHFD	21.94	1.57	0.26	0.2	0.43	0.04
Female	14	WT	CDAHFD	22.29	1.16	0.32	0.78	0.04			Male	32	WT	CDAHFD	23.61	1.6	0.32	0.19	0.37	0.05
Female	15	WT	CDAHFD	19.7	1.45	0.25	0.27	0.03			Male	33	WT	CDAHFD	22.52	1.37	0.23	0.18	0.49	0.02
Female	16	WT	CDAHFD	21.05	1.66	0.28	0.22	0.05			Male	34	WT	CDAHFD	22.72	1.71	0.26	0.2	0.38	0.06
Female	17	WT	CDAHFD	22.23	2	0.29	0.51	0.04			Male	35	WT	CDAHFD	21.96	1.62	0.25	0.17	0.3	0.04
Female	18	WT	CDAHFD	20.7	1.75	0.23	0.33	0.07			Male	36	WT	CDAHFD	24.16	1.95	0.3	0.21	0.42	0.01
Female	93	Cyp2b-null	ND	18.76	0.7	0.2	0.22	0.04			Male	94	Cyp2b-null	ND	24.98	1.02	0.29	0.16	0.48	0.05
Female	95	Cyp2b-null	ND	18.22	0.67	0.2	0.21	0.02			Male	106	Cyp2b-null	ND	25.5	1.02	0.28	0.23	0.57	0.05
Female	102	Cyp2b-null	ND	18.44	0.71	0.24	0.27	0.03			Male	108	Cyp2b-null	ND	27.89	1.19	0.33	0.21	0.64	0.07
Female	103	Cyp2b-null	ND	20.99	0.72	0.25	0.4	0.04			Male	109	Cyp2b-null	ND	26.04	1.04	0.31	0.25	0.49	0.04
Female	111	Cyp2b-null	ND	19.37	0.75	0.25	0.34	0.03			Male	110	Cyp2b-null	ND	26.5	1.14	0.3	0.23	0.64	0.04
Female	112	Cyp2b-null	ND	19.9	0.82	0.27	0.22	0.06			Male	113	Cyp2b-null	ND	27.76	1.25	0.31	0.23	0.79	0.07
Female	117	Cyp2b-null	ND	19.36	0.69	0.22	0.21	0.03			Male	114	Cyp2b-null	ND	25.25	0.99	0.29	0.19	0.59	0.08
Female	123	Cyp2b-null	ND	20.18	0.79	0.26	0.21	0.04			Male	115	Cyp2b-null	ND	25	1.01	0.29	0.22	0.4
Female	127	Cyp2b-null	ND	20.29	0.77	0.23	0.42	0.06			Male	121	Cyp2b-null	ND	25.47	1.01	0.33	0.22	0.53	0.06
Female	136	Cyp2b-null	CDAHFD	18.07	1.46	0.21	0.22	0.05			Male	124	Cyp2b-null	CDAHFD	23.22	1.79	0.25	0.2	0.39	0.03
Female	140	Cyp2b-null	CDAHFD	21.1	1.54	0.25	0.15	0.02			Male	126	Cyp2b-null	CDAHFD	20.51	1.39	0.24	0.19	0.22	0.04
Female	146	Cyp2b-null	CDAHFD	20.27	1.42	0.22	0.24	0.04			Male	128	Cyp2b-null	CDAHFD	21.8	1.56	0.25	0.15	0.3	0.07
Female	148	Cyp2b-null	CDAHFD	20.54	1.58	0.23	0.25	0.03			Male	129	Cyp2b-null	CDAHFD	20.32	1.37	0.22	0.19	0.24	0.05
Female	154	Cyp2b-null	CDAHFD	19.34	1.35	0.21	0.32	0.05			Male	130	Cyp2b-null	CDAHFD	20.18	1.36	0.21	0.18	0.24	0.04
Female	156	Cyp2b-null	CDAHFD	19.55	1.31	0.22	0.38	0.03			Male	131	Cyp2b-null	CDAHFD	21.44	1.49	0.25	0.2	0.32	0.05
Female	157	Cyp2b-null	CDAHFD	20.06	1.48	0.23	0.19	0.04			Male	134	Cyp2b-null	CDAHFD	20.45	1.2	0.22	0.2	0.24	0.04
Female	158	Cyp2b-null	CDAHFD	20.71	1.41	0.23	0.43	0.02			Male	135	Cyp2b-null	CDAHFD	21.88	1.39	0.23	0.18	0.36	0.04
											Male	138	Cyp2b-null	CDAHFD	21.81	1.6	0.24	0.2	0.28	0.04

## Sheet: Weight Change
***All weight change data is in grams***
Mouse ID	Sex	Genotype	Diet	Week 1	Week 2	Week 3	Week 4	Week 5	Week 6	Week 7	Week 8				Mouse ID	Sex	Genotype	Diet	Week 1	Week 2	Week 3	Week 4	Week 5	Week 6	Week 7	Week 8
1	Female	WT	Normal	1.36	1.62	1.76	1.45	2.11	2.5	2.2	2.71				19	Male	WT	Normal	1.39	1.63	1.39	1.7	1.68	1.5	2.5	1.7
2	Female	WT	Normal	0.93	0.42	1.16	1.09	2.93	2.55	2.31	2.19				20	Male	WT	Normal	0.89	1.57	1.13	2.22	4.15	4.14	5.04	4.62
3	Female	WT	Normal	-0.03	0.91	0.78	1.23	2.26	2.2	3.22	2.8				21	Male	WT	Normal	0.5	0.47	0.77	1.55	2.03	1.45	1.23	2.07
4	Female	WT	Normal	1.64	1.09	1.06	1.73	2.44	2.02	1.98	1.88				22	Male	WT	Normal	1.14	0.73	0.66	1.78	1.07	1.53	2.91	1.46
5	Female	WT	Normal	1.42	1.15	0.67	1.47	2.88	3.32	2.72	3.27				23	Male	WT	Normal	0.8	0.83	0.88	0.58	2.17	1.48	2.92	2.02
6	Female	WT	Normal	0.02	1.08	1.19	0.96	1.24	1.28	2.56	2.27				24	Male	WT	Normal	0.65	0.51	0.81	1.3	2.06	1.54	1.71	1.8
7	Female	WT	Normal	0.53	1.03	0.87	0.61	1.26	0.46	1.55	1.53				25	Male	WT	Normal	1.11	1.53	1.11	1.51	2.31	2.47	3.82	3.51
8	Female	WT	Normal	0.68	0.93	1.38	1.1	1.56	0.8	2.78	0.97				26	Male	WT	Normal	1.82	1.56	0.68	0.92	1.9	0.65	1.15	2.33
9	Female	WT	Normal	0.99	1.02	1.22	1.65	2.68	0.46	2.37	2.69				27	Male	WT	Normal	1.02	1.12	1.08	1.6	3.05	2.35	3.69	3
10	Female	WT	CDAHFD	1.72	1.95	2.53	2.06	2.55	2.81	3.47	2.6				28	Male	WT	CDAHFD	0.54	1.16	1.63	1.83	0.22	0.05	0.58	-0.62
11	Female	WT	CDAHFD	2.98	3.72	3.86	4.16	5.43	5.21	4.29	3.68				29	Male	WT	CDAHFD	1.97	0.82	0.21	0.18	0.25	-0.48	0.8	0.29
12	Female	WT	CDAHFD	1.61	2.23	3.03	3.1	3.46	3.01	4.15	3.97				30	Male	WT	CDAHFD	0.05	0.17	0.85	0.64	1.11	0.35	2	1.91
13	Female	WT	CDAHFD	1.39	1.89	1.91	1.69	3.59	1.32	2.59	3.05				31	Male	WT	CDAHFD	0.47	-0.32	0.36	-0.6	0.35	0.17	0.35	-0.06
14	Female	WT	CDAHFD	0.95	1.07	1.61	1.66	2.53	2.07	3.96	3.29				32	Male	WT	CDAHFD	1.32	0.63	1.07	0.9	0.94	1.22	1.36	0.61
15	Female	WT	CDAHFD	1.29	1.47	1.9	2.3	3.03	2.79	2.76	2.7				33	Male	WT	CDAHFD	-0.31	-1.31	-0.81	-0.99	-1.15	-1.35	-0.48	-1.48
16	Female	WT	CDAHFD	2.41	3.41	2.81	3	3.39	3.38	4.37	4.05				34	Male	WT	CDAHFD	1.44	1.28	0.79	0.8	0.58	0.63	1.03	0.72
17	Female	WT	CDAHFD	2.65	3.53	3.77	4.6	6.53	6.21	4.81	5.23				35	Male	WT	CDAHFD	2.17	1.63	1.36	1.51	0.69	-0.34	0.46	-0.04
18	Female	WT	CDAHFD	1.86	2.2	2.92	2.92	3.36	2.99	3.83	3.7				36	Male	WT	CDAHFD	0.71	1.1	1.15	0.6	1.33	0.81	1.77	1.16
93	Female	Cyp2b-null	Normal	0.41	1.82	2.71	2.32	2.46	2.15	3.05	2.76				94	Male	Cyp2b-null	Normal	0.33	0.91	0.72	1.25	1.42	1.3	2.56	1.98
95	Female	Cyp2b-null	Normal	2.14	1.4	1.9	1.12	2.25	2.2	2.77	2.22				106	Male	Cyp2b-null	Normal	1.08	2.37	1.99	2.83	3.11	3.71	4.25	4.5
102	Female	Cyp2b-null	Normal	0.4	0.34	0.69	1.13	1.11	2.05	2.41	1.55				108	Male	Cyp2b-null	Normal	1.44	1.97	2.51	2.81	3.4	2.55	4.75	4.89
103	Female	Cyp2b-null	Normal	1.34	2.11	2.17	2.53	3.11	2.5	3.47	2.99				109	Male	Cyp2b-null	Normal	1.28	1.19	1.64	2.02	2.43	2.82	-6.78	3.04
111	Female	Cyp2b-null	Normal	1.1	0.35	0.28	0.05	0.56	0.47	1.38	0.67				110	Male	Cyp2b-null	Normal	1.43	1.41	1.48	2.32	2.65	2.75	3.69	3.5
112	Female	Cyp2b-null	Normal	0.59	1.65	1.96	1.85	1.91	2	3.49	2.9				113	Male	Cyp2b-null	Normal	1.13	1.43	1.21	2.18	3.66	2.69	4.58	4.76
117	Female	Cyp2b-null	Normal	1.14	0.99	2.08	2.13	3.08	2.69	4.06	3.36				114	Male	Cyp2b-null	Normal	0.57	1.07	1.91	2.33	3.43	2.25	3.26	2.25
123	Female	Cyp2b-null	Normal	0.74	1.05	1.56	1.28	2.39	0.78	1.59	1.18				115	Male	Cyp2b-null	Normal	1.46	1.63	2.01	2.3	3.06	3.31	3.74	4
127	Female	Cyp2b-null	Normal	0.61	0.05	1.15	0.5	1.12	0.3	2.19	1.29				121	Male	Cyp2b-null	Normal	0.67	0.85	1.18	1.03	1.35	1.65	2.18	1.47
136	Female	Cyp2b-null	CDAHFD	1.33	1.04	0.54	1.26	2.34	1.13	1.74	1.07				124	Male	Cyp2b-null	CDAHFD	1.23	0.8	0.66	0.3	0.04	-0.02	-1.25	0.22
140	Female	Cyp2b-null	CDAHFD	0.86	0.9	1	2.15	2.37	1.36	2.48	2.1				126	Male	Cyp2b-null	CDAHFD	1.01	0.42	0.41	0.36	1.44	0.33	1.5	0.51
146	Female	Cyp2b-null	CDAHFD	2.02	1.53	1.9	2.28	2.36	2.24	2.64	2.27				128	Male	Cyp2b-null	CDAHFD	0.53	0.11	0.78	0.64	0.86	0.65	2.42	1.8
148	Female	Cyp2b-null	CDAHFD	2.32	2.42	2.5	1.74	2.7	2.62	2.65	2.45				129	Male	Cyp2b-null	CDAHFD	0.05	0.04	0.6	0.15	0.6	1.59	1.08	0.32
154	Female	Cyp2b-null	CDAHFD	0.9	1.87	1.94	1.96	2.4	2.55	2.9	2.34				130	Male	Cyp2b-null	CDAHFD	0.29	-0.02	0.1	0.1	0.28	0.09	0.66	0.18
156	Female	Cyp2b-null	CDAHFD	0.86	0.82	1	0.5	1.29	1.42	1.99	1.55				131	Male	Cyp2b-null	CDAHFD	0.6	-0.35	-0.76	-0.54	-1.01	-1.13	-0.22	-0.56
157	Female	Cyp2b-null	CDAHFD	0.86	1.3	1.51	1.31	2.5	1.8	2.36	2.06				134	Male	Cyp2b-null	CDAHFD	1.02	-0.5	-1.02	-1.11	-0.97	-0.84	-1.1	-1.55
158	Female	Cyp2b-null	CDAHFD	1.44	1.68	1.88	1.77	2.07	1.97	3.32	2.71				135	Male	Cyp2b-null	CDAHFD	1.94	0.3	0.6	0.03	0.39	-0.58	1.1	-0.12
															138	Male	Cyp2b-null	CDAHFD	1.36	0.7	0.55	0.65	0.89	0.65	1.48	0.81

## Sheet: Serum panel
Female Treatment Group:	WT ND							WT CDAHFD							Cyp2b-null ND							Cyp2b-null CDAHFD
Mouse ID:	1	2	3	4	8			10	11	12	14	16			102	103	117	123	127			140	146	148	157	158
CO2 (mEq/L)	13.42	13.9	12.09	12.64	8.29			11.35	11.66	14.22	12.17	0.37			-8.66	12.42	16.41	15.19	14.86			15.59	15.1	14.31	2.85	15.63
ALB (d/dL)	2.62	2.93	2.57	2.72	3.12			2.97	3.04	2.93	2.73	3.98			4.86	2.95	2.82	2.73	2.64			2.75	2.9	2.91	3.37	2.7
CRE (mg/dL)	0.07	0.02	0.04	0.04	0.05			0.11	0.05	0.09	0.07	0.07			0.15	0.03	0.09	0.07	0.1			0.07	0.06	0.07	0.04	0.06
TP (g/dL)	4.2	4.72	4.1	4.25	4.96			4.71	4.84	4.64	4.36	6.15			7.09	4.64	4.44	4.41	4.15			4.56	4.67	4.69	5.34	4.34
ALT (U/L)	21.56	21.74	25.51	20.89	21.86			256.01	350.89	174.63	293.66	226.84				31.58	28.43	23.97	17.55			181.13	182.59	187.18	191.57	201.09
AST (U/L)	100.3	56.51	52.77	53.84	80.6			243.82	250.5	177.54	583.56	289.88				123.76	65.1		64.53			144.11	166.41	197.83		202.77
ALP (U/L)	78.62	95.54	89.34	77.55	62.66			130.82	185.45	124.31	223.88	79.4				86.35	112.95	80.7	83.01			109.61	109.92	118.26	86.67	106.25
CK (U/L)	390.58	106	298.16	165.4	131.99			168	128.24	151.82	116.97	154.71			271.78	229.42	186.58	66.14	181.67			57.86	102.43	155.29	79.62	208.72
GGT (U/L)	-1.89	-2.58	-0.7	-1.64	-4.07			-2.96	-1.61	-0.87	-1.16					-3.18	-0.96	-0.44	-0.79			-0.44	-1.46	-5.57		-1.06
BUN (mg/dL)	21.54	24.46	19.12	20.59	21.15			18.92	16.51	21.89	18.42	21.93				18.38	22.86		19.56			16.77	19.85	19.02		22.88
GLU (mg/dL)	188.67	183.53	186.2	192.72	155.03			153.83	133.67	191.59	125.55	170.72			176.65	176.63	194.37	187.82	196.63			144.16	151.08	142.9	147.95	172.57
LDH (U/L)																573.27	179.16	131.38	159.1			418.81	598.15	763.51	999.99	624.34
CHOL (mg/dL)	73.15	68.19	58.16	73.15	86.75			52.84	49.7	53.79	41.24	155.28			247.03	83.4	79.24		70.17			48.1	55.84	51.67		56.91
TRIG (mg/dL)	86.83	65.66	36.74	68.62	41.7			78.69	61.31	66.81	65.44	52.17			33.41	53.65	58.88		67.43			48.09	77.72	70.99	39.32	53.72
MG (mg/dL)	2.67	2.59	2.54	2.53	2.7			2.28	2.25	2.09	2.47	3.48			4.59	2.88	2.59	2.42	2.67			2.11	2.36	2.38	2.87	2.28
PHOS (mg/dL)	5.88	4.8	5.74	5	6.96			5.61	6.49	6.13	9.25	7.13			5.52	5.73	7.01		5.55			6.6	6.33	6.6	8.24	7.41
TBILC (mg/dL)	0.19	0.24	0.15	0.19	0.44			0.42	0.36	0.32	0.97	1.49			2.59	0.32	0.15	0.2	0.21			0.2	0.28	0.38	1.12	0.26
CALA (mg/dL)	8.96	9.45	9.78	9.65	9.19			9.19	9.39	9.71	9.97	9.72			7.56	7.55	8.46	8.06	8.45			8.23	7.86	7.87	7.03	7.63
DBILC (mg/dL)	0.01	0.02	0.03	0.03	0.03			0.01	0.09	0.1	0.58	0			0.07	0.02	0.04		0.03			0.09	0.07	0.04		0.07
HDL-c (mg/dL)	47.97	46.13	38.99	49.54	50.31			26.87	31.35	35.75	9.81	37.5			42.85	54.35	55.33	53.4	53.32			36.31	38.07	35.33	38.24	40.04
LDL-c (mg/dL)	5.92	5.41	5.43	5.07	6.17			4.13	2.63	2.86	13.76	9.5			18.36	7.83	6.06	4.31	4.1			2.55		3.49	7.5	3.57
VLDL (mg/dL)	17.37	13.13	7.35	13.72	8.34			15.74	12.26	13.36	13.09	10.43			6.68	10.73	11.78		13.49			9.62	15.54	14.2	7.86	10.74
GLOB (g/dL)	1.58	1.79	1.53	1.53	1.84			1.74	1.8	1.71	1.63	2.17			2.32	1.69	1.62	1.68	1.51			1.81	1.77	1.78	1.97	1.64
A/G	1.66	1.64	1.68	1.78	1.7			1.71	1.69	1.71	1.67	1.83			2.18	1.75	1.74	1.63	1.75			1.52	1.64	1.63	1.71	1.65
IBIL (mg/dL)	0.18	0.22	0.12	0.16	0.41			0.41	0.27	0.22	0.39	1.49			2.52	0.3	0.11		0.18			0.11	0.21	0.34		0.19
Male Treatment Group:	WT ND							WT CDAHFD							Cyp2b-null ND							Cyp2b-null CDAHFD
Mouse ID:	19	20	21	23	24			28	29	30	31	32			94	106	108	109	114			128	130	131	134	135
CO2 (mEq/L)	12.97	11.91	12.6	13.74	13.82			11.91	13.12	12.68	12.34	13.67			14.89	13.71	15.06	15.7	14.13			13.36	11.92	15.91	17.48	15.85
ALB (d/dL)	2.54	2.67	2.65	2.71	2.64			2.72	2.84	2.85	2.76	2.75			2.85	2.7	2.78	2.87	2.82			2.88	3	2.89	3.65	2.92
CRE (mg/dL)	0.05	0.1	0.1	0.05	0.06			0.1	0.07	0.07	0.05	0.04			0.16	0.1	0.11	0.1	0.1			0.09	0.03	0.07	0.13	0.09
TP (g/dL)	4.26	4.66	4.37	4.34	4.46			4.48	4.71	4.59	4.57	4.39			4.66	4.51	4.67	4.71	4.65			4.78	5.04	4.93	5.98	4.9
ALT (U/L)	16.27	20.27	18.23	19.36	22.05			310.28	316.44	300.04	394.41	222.88			18.71	19.56	23.29	22.02	17.6			258.4	246.59	308.61	364.65	256
AST (U/L)	29.06	59.62	37.78	69.04	57.92			226.57	239.09	224.25	308.67	197.26			39.96	39.71	37.8	71.13	44.82			207.13	221.72	300.96	305.68	188.73
ALP (U/L)	62.77	69.43	51.06	65.8	50.68			105.04	102.78	95.44	102.01	94.91			65.76	69.33	64.26	66.1	76.29			105.5	99.6	103.21	126.33	100.51
CK (U/L)	26.57	235.19	196.4	230.28	210.36			144.02	101.66	126.5	132.09	181.76			86.65	114.66	58.63	205.83	111.77			315.87	191.39	771.05	301.81	128.72
GGT (U/L)	-0.64	-1.26	-0.96	-1.39	-1.52			-1.21	-1.13	-1.38	-1.53	-0.73			-0.64	-1.66	-1.01	-1.19	-0.67			-1.87	-2.52	-1.56	-1.96	-1.04
BUN (mg/dL)	19.82	19.68	23.76	16.46	25.64			21.27	23.75	23.73	24.78	18.5			25.95	23.15	29.85	25	19.89			21.32	25.44	25.53	28.31	25.03
GLU (mg/dL)	248.13	235.83	202.35	169.71	178.34			126.82	130.49	128.96	110.86	126.85			226.63	227.92	203.92	215.69	187.64			137.87	115.34	172.22	135.75	146.08
LDH (U/L)															142.32	204.29	142.81	270.35	178.43			747.02	999.99	999.99	999.99	802.02
CHOL (mg/dL)	85	109.16	104.89	88.93	92.94			34.18	44.47	35.48	38.1	39.06			106.54	94.31	109.88	115.79	100.88			50.75	55.84	38.85	44.68	41.76
TRIG (mg/dL)	100.84	83.7	108.65	82.74	105.26			42.22	69.43	55.72	49.7	47.95			82.76	55.64	62.01	69.64	63.56			56.3	45.64	59.72	66.99	47.09
MG (mg/dL)	2.04	2.92	2.51	2.66	2.51			2.34	2.47	2.45	2.46	2.31			2.43	2.44	2.25	2.74	2.76			2.25	2.75	2.69	2.95	2.12
PHOS (mg/dL)	4.38	5.98	5.83	6.31	5.94			5.93	6.75	6.78	7.02	7.1			5.24	4.69	5.77	6.38	6.73			6.69	7.38	7.39	9.2	6.17
TBILC (mg/dL)	0.11	0.15	0.18	0.17	0.17			0.36	0.29	0.33	0.39	0.34			0.15	0.19	0.18	0.18	0.19			0.36	0.49	0.39	0.49	0.34
CALA (mg/dL)	9.64	10.32	9.82	10.39	8.91			9.05	9.55	9.36	9.29	9.05			8.9	7.94	8.51	8.82	8.51			8.5	7.37	8.42	9.81	8.42
DBILC (mg/dL)	0.03	0.01	0.03	0.02	0.01			0.11	0.11	0.13	0.13	0.12			0.03	0.01	0.03	0.03	0.03			0.06		0.09	0.12	0.11
HDL-c (mg/dL)	62.79	78.24	76.79	64.07	66.93			22.19	12.33	18.87	15.45	25.46			80.92	71.62	81.64	82.17	73.34			35.59	32.85	21.01	29.56	28.65
LDL-c (mg/dL)	3.29	4.19	3.37	3.74	3.04			2.43	13.67	4.49	7.66	2.72			3.11	2.94	2.84	4.01	3.55			3.42	5.03	4.1	2.63	1.83
VLDL (mg/dL)	20.17	16.74	21.73	16.55	21.05			8.44	13.89	11.14	9.94	9.59			16.55	11.13	12.4	13.93	12.71			11.26	9.13	11.94	13.4	9.42
GLOB (g/dL)	1.72	1.99	1.72	1.63	1.82			1.76	1.87	1.74	1.81	1.64			1.81	1.81	1.89	1.84	1.83			1.9	2.04	2.04	2.33	1.98
A/G	1.48	1.34	1.54	1.66	1.45			1.55	1.52	1.64	1.52	1.68			1.57	1.49	1.47	1.56	1.54			1.52	1.47	1.42	1.57	1.47
IBIL (mg/dL)	0.08	0.14	0.15	0.15	0.16			0.25	0.18	0.2	0.26	0.22			0.12	0.18	0.15	0.15	0.16			0.3		0.3	0.37	0.23

## Sheet: Fasting Glucose Week 4
Mouse Treatment & ID number					Mouse Treatment & ID number
Female WT ND	Fasting Glucose (mg/dL)				Male WT ND	Fasting Glucose (mg/dL)
1	66				19	86
2	68				20	88
3	91				21	100
4	125				22	123
5	83				23	122
6	83				24	120
7	93				25	142
8	91				26	89
9	76				27	89
Female Cyp2b-null ND					Male Cyp2b-null ND
93	138				94	108
95	91				106	196
102	130				108	98
103	82				109	97
111	118				110	89
112	89				113	112
117	85				114	134
123	78				115	105
127	158				121	107
Female WT CDAHFD					Male WT CDAHFD
10	90				28	76
11	118				29	55
12	108				30	80
13	87				31	58
14	95				32	73
15	104				33	69
16	99				34	63
17	132				35	82
18	97				36	69
Female Cyp2b-null CDAHFD					Male Cyp2b-null CDAHFD
136	78				124	70
140	84				126	77
146	68				128	64
148	108				129	67
154	101				130	55
156	94				131	46
157	137				134	73
158	60				135	60
					138	57

## Sheet: GTT Week 6
Females **note all data is in mg/dL**
Time (min)	WT ND										Cyp2b-null ND										WT CDAHFD										Cyp2b-null CDAHFD
0	138	125	121	161	144	134	146	112	151		177	167	155	162	239		210	94	164		109	217	123	118	161	106	134	130	137		121	169	75	190	174	110	157	170
20	135	261	214	283	239	191	220	234	222		302	237	319	229	491		335	216	465		295	220	224	199	245	244	147	258	400		231	344	389	269	158	245	223	200
40	189	175	201	250	187	165	196	239	283		220	341	279	206	260		142	317	356		196	195	142	152	257	248	177	228	192		154	377	272	282	162	336	213	442
60	242	173	325	214	171	243	172	233	162		183	295	269	310	315		204	201	486		227	201	198	237	126	176	201	219	194		184	145	262	228	266	330	259	269
90	116	198	303	186	146	182	176	112	180		195	204	256	233	185		273	147	232		183	249	141	214	129	147	174	193	161		202	148	227	312	244	139	158	186
120	186	194	157	150	180	135	140	149	163		134	152	222	251	196		192	144	253		154	125	113	103	116	179	122	120	167		223	156	131	170	131	89	167	187
Males **note all data is in mg/dL**
Time (min)	WT ND										Cyp2b-null ND										WT CDAHFD										Cyp2b-null CDAHFD
0	141	247	147	143	144	194	148	236	150		208	292	163	188	281	295	297	204	120		106	112	119	113	112	122	94	138	114		156	132	187	117	117	133	190	116	115
20	316	241	268	285	333	573	338	277	494		174	349	227	507	268	350	272	291	273		221	199	264	217	189	141	205	333	231		192	293	157	282	342	323	101	248	183
40	453	304	290	352	383	247	187	216	236		223	367	226	246	255	558	202	460	284		186	196	171	147	156	239	211	194	278		189	243	197	222	252	222	224	265	338
60	251	176	287	181	251	391	226	182	313		284	367	269	194	208	188	341	347	350		217	197	165	180	181	192	207	182	150		175	142	188	190	179	165	114	235	226
90	179	176	215	210	318	193	210	110	334		241	234	365	183	394	224	321	182	303		191	188	242	152	126	196	99	194	140		141	193	163	230	202	95	129	143	135
120	277	222	294	211	201	235	247	265	287		191	269	298	241	212	201	300	168	162		192	145	103	177	99	135	105	99	190		148	160	63	93	120	82	74	179	131

## Sheet: Liver Hydroxyproline
Females **note all data is in ug/mg**
WT ND	Cyp2b-null ND	WT CDAHFD	Cyp2b-null CDAHFD
0.00302	0.018305		0.019928
0.003581	0.023546	0.018992
0.006826	0.022236	0.01999	0.011505
0.012566	0.002146	0.023297	0.011193
0.01687	0.003581	0.020115	0.012753
Males **note all data is in ug/mg**
WT ND	Cyp2b-null ND	WT CDAHFD	Cyp2b-null CDAHFD
0.017682	0.009072	0.020926	0.016371
0.017806	0.009696	0.021487	0.021612
	0.011692		0.016496
	0.016059		0.019928
0.00277	0.015061	0.016309	0.021238

## Sheet: Serum CRP
Females **note all data is in ng/mL**
WT ND	Cyp2b-null ND	WT CDAHFD	Cyp2b-null CDAHFD
694.706	632.196	702.592	905.447
638.524	798.656	653.971	796.009
729.694	757.841	646.63	704.928
639.372	646.201	700.728	847.84
623.855	628.429	828.363
Males **note all data is in ng/mL**
WT ND	Cyp2b-null ND	WT CDAHFD	Cyp2b-null CDAHFD
740.923	534.077	587.275	596.709
707.273	518.01	607.504	596.313
684.177	616.853	647.06	577.607
667.129	599.091	590.795	594.731
921.826	492.191	583.776	493.172

## Sheet: Serum Corticosterone
Females **note all data is in ng/mL**
WT ND	Cyp2b-null ND	WT CDAHFD	Cyp2b-null CDAHFD
17.0517	34.8993	54.5116	299.201
21.2391	35.7345	50.4363	57.3452
38.4916	46.6656	30.6947	139.907
22.1927	31.6423	21.4555	67.6691
24.2303	43.7643	34.5474
Males **note all data is in ng/mL**
WT ND	Cyp2b-null ND	WT CDAHFD	Cyp2b-null CDAHFD
106.774	85.7226	57.9293	74.3828
37.3389	160.693	55.6278	36.7135
218.531	91.4055	60.9406	49.0914
118.964	97.1364	37.3389	41.0434
121.4	13.6899	44.2101	83.4368

## Sheet: Liver lipid droplet area
Females **note all data is in mm2**
WT CDAHFD	Cyp2b-null CDAHFD
148.337	52.294
144.356	71.486
141.123	74.164
Males **note all data is in mm2**
WT CDAHFD	Cyp2b-null CDAHFD
40.827	82.62
32.022	64.304
84.427	74.657

## Sheet: Liver triglycerides
Females **note all date is in ug/mg**
WT ND	Cyp2b-null ND	WT CDAHFD	Cyp2b-null CDAHFD
7.46898	3.05361	10.9818	9.57922
6.25455	3.80952	12.5922	7.3974
8.10101	2.73593	11.4494	10.7221
6.02564	2.0404	14.6701	7.91688
8.58934	3.44086	11.5533	8.9039
Males **note all date is in ug/mg**
WT ND	Cyp2b-null ND	WT CDAHFD	Cyp2b-null CDAHFD
7.3974	7.81299	11.813	16.1247
9.42338	6.04675	17.787	17.7475
5.99481	8.07273	11.7091	14.5143
7.13766	7.70909	11.2935	18.3584
8.22857	8.33247	11.761	19.6052

[truncated: 4 more sheets: Serum B-hydroxybutyrate, Serum leptin, Serum Adiponectin, qPCR]
